# Supplementary material for: Integration of Transcriptional Signatures from Brain Tissue and Plasma Extracellular Vesicles of a Preclinical Tauopathy Mouse Model
Source: Int J Mol Sci. 2026 Jun 3;27(11):5050. doi: 10.3390/ijms27115050 (PMC13256833; doi:10.3390/ijms27115050)
Supplement: Supplementary file 1 [file ijms-27-05050-s001.zip]

Archive with 11 entries (9 files):
- ijms-4336543-supplementary/
- ijms-4336543-supplementary/Supplementary files/
- ijms-4336543-supplementary/Supplementary files/Supplemental Table S1_Brain_mRNA_DEG.xlsx
- ijms-4336543-supplementary/Supplementary files/Supplemental Table S2_Brain ncRNAs_DE.xlsx
- ijms-4336543-supplementary/Supplementary files/Supplemental Table S3_ceRNA_triplets_raw_pvalue_stringent.xlsx
- ijms-4336543-supplementary/Supplementary files/Supplemental Table S4_pEV ncRNAs_DE.xlsx
- ijms-4336543-supplementary/Supplementary files/Supplemental Table S5_cross_tissue_correlations.xlsx
- ijms-4336543-supplementary/Supplementary files/Supplemental Table S6_brain_pEV_integration.xlsx
- ijms-4336543-supplementary/Supplementary files/Supplemental Table S7_miRNA5114.xlsx
- ijms-4336543-supplementary/Supplementary files/Supplemtal Figure S1 Legends.pdf
- ijms-4336543-supplementary/Supplementary files/Thumbs.db
