# Supplementary material for: Integration of Transcriptional Signatures from Brain Tissue and Plasma Extracellular Vesicles of a Preclinical Tauopathy Mouse Model
Source: Int J Mol Sci. 2026 Jun 3;27(11):5050. doi: 10.3390/ijms27115050 (PMC13256833; doi:10.3390/ijms27115050)
Supplement: Supplementary file 1 [file ijms-27-05050-s001.zip › ijms-4336543-supplementary/Supplementary files/Supplemental Table S1_Brain_mRNA_DEG.xlsx]

## Sheet: Animal List
Tag #	Sex	DOB	DOP	Age	Genotype
G0720	F	2022-10-05	2023-08-08	10.2333	PS19+/-
G0712	F	2022-09-07	2023-06-13	9.3	PS19+/-
G0725	M	2022-10-05	2023-08-08	10.2333	PS19+/-
G0522	M	2021-08-22	2022-05-11	8.73333	PS19+/-
G0722	F	2022-10-05	2023-08-08	10.2333	PS19+/-
G0740	F	2022-10-31	2023-08-08	9.36667	PS19+/-
G0742	M	2022-10-31	2023-08-10	9.43333	PS19+/-
G0741	M	2022-10-31	2023-08-08	9.36667	PS19+/-
F2702	F	2022-09-23	2023-08-08	10.6333	WT
G0698	F	2022-07-10	2023-05-16	10.3333	WT
A2796	M	2021-07-19	2022-05-02	9.56667	WT
G0813	M	2023-03-30	2023-12-19	8.8	WT
F2608	F	2022-03-14	2022-11-30	8.7	WT
F2719	F	2022-10-18	2023-08-08	9.8	WT
F2598	M	2022-01-31	2022-11-18	9.7	WT
A2536	M	2020-06-02	2021-02-26	8.96667	WT

## Sheet: Brain-mRNA
SYMBOL	ENTREZ_ID	CHR	logCPM_PS19-WT	logFC_PS19-WT	PValue_PS19-WT	G0720.PS19.norm	G0712.PS19.norm	G0725.PS19.norm	G0522.PS19.norm	G0722.PS19.norm	G0740.PS19.norm	G0742.PS19.norm	G0741.PS19.norm	F2702.WT.norm	G0698.WT.norm	A2796.WT.norm	G0813.WT.norm	F2608.WT.norm	F2719.WT.norm	F2598.WT.norm	A2536.WT.norm
Prnp	19122	2	10.9883	1.16757	1.81754e-07	2024.15	2572.47	2673.75	4442.43	2303.29	2923.7	2610.28	2910.53	1097.31	1066.39	1317.05	1356.09	1294.18	1228.07	1293.22	1309.3
Mapt	17762	11	8.37599	0.539773	7.68589e-06	325.78	415.636	380.62	395.329	329.076	449.712	414.214	446.454	238.243	274.461	314.61	264.683	232.369	282.702	290.403	262.856
C3ar1	12267	6	2.63608	1.72077	1.90413e-05	4.81542	3.74333	15.221	7.17224	13.1089	5.48577	18.1931	8.12484	3.5583	2.6899	3.76937	2.51352	2.38618	3.28723	2.48454	2.14155
Ccl6	20305	11	2.57032	2.29912	7.97006e-05	3.62349	1.2618	7.51597	12.7959	19.7222	3.96195	18.8179	10.4837	0.8589	2.91786	2.01741	1.39141	1.59079	2.06723	1.8364	3.10155
Mpeg1	17476	19	3.74316	1.31965	0.000145012	11.7763	8.36993	31.8129	12.6329	29.7156	11.8858	34.3279	12.9922	6.953	8.25207	6.84858	8.88709	7.2343	9.01447	5.43719	8.01233
Gfap	14580	11	8.87377	2.08174	0.00014639	125.344	201.173	1011.02	627.123	907.133	339.112	2248.26	684.77	119.101	193.855	219.738	149.869	159.761	188.863	175.214	224.456
Bcl3	12051	7	0.35409	1.68116	0.000199594	1.19194	0.630899	3.0253	2.28208	1.79293	1.15811	3.4916	1.12325	1.1043	0.638282	0.530897	0.493727	0.530263	0.610002	0.288063	0.332309
Cd14	12475	18	2.21583	1.70261	0.000226387	2.956	2.35536	10.7303	12.9589	7.46563	2.68193	11.7979	4.9423	2.6585	2.50754	2.91994	1.84026	2.42406	2.13501	1.08024	1.62462
Lars2	102436	9	11.1158	-0.585035	0.000254087	1735.08	2320.91	1894.59	1396.63	1529.98	1814.21	1762.67	1797.87	2483.45	2904.09	3966.71	2442.56	1897.05	2210.51	2883.11	2509.93
Myo1f	17916	17	2.90414	1.46518	0.000260215	4.05258	4.03775	13.1411	16.3413	17.8999	6.24769	18.7811	6.62717	4.2945	4.60475	5.89296	3.50097	3.37096	3.66001	3.06067	3.24924
C4b	12268	17	6.22734	2.00275	0.000262656	55.0198	14.5107	168.991	101.43	142.464	58.6673	343.904	84.6181	34.7241	44.9077	37.6937	18.4923	17.3472	38.0235	29.0223	19.7539
Tlr2	24088	3	1.473	2.06415	0.000341641	1.23961	0.883259	9.92675	3.83063	6.02541	2.25526	9.00465	1.87208	1.3906	1.50452	1.38033	0.718149	0.795395	1.15223	0.792173	0.627694
Slc11a1	18173	1	2.45642	1.46588	0.000369602	4.00491	2.39742	8.08321	7.4575	12.9326	4.11433	16.7597	8.12484	3.3129	3.10023	3.87555	1.79537	2.8407	3.82946	2.7366	1.51385
ND2	17717	MT	9.27934	-0.660341	0.000407454	488.551	503.373	441.362	240.066	536.32	481.102	615.146	575.74	734.932	964.353	960.128	541.753	640.672	758.571	637.123	849.271
Rab5b	19344	10	6.51184	0.535875	0.00050218	109.324	96.4434	96.4786	151.677	102.785	108.253	95.4493	103.114	71.2069	74.9525	73.3169	104.536	66.5859	61.7119	60.7453	79.7541
Lcp1	18826	14	3.78973	0.869217	0.000513276	11.2519	9.84202	23.1152	21.5167	24.3074	14.903	25.6173	12.1685	10.5931	12.7656	12.423	7.94452	10.3401	9.15003	7.48963	7.20002
Slamf9	98365	1	1.09751	1.75118	0.000552892	1.19194	1.2618	4.72703	4.76791	4.49701	1.37144	5.18227	2.28394	0.7771	1.23097	2.76067	0.62838	0.530263	0.847225	0.540118	0.516925
Ctsz	64138	2	6.9185	0.795934	0.000571214	102.268	102.037	190.026	215.412	143.64	102.218	252.094	123.108	100.246	118.356	80.2186	81.2855	69.616	95.3975	81.6298	79.7172
Sbno2	216161	10	3.84685	0.598485	0.00058789	14.1602	14.0901	22.1698	14.3852	20.9861	13.044	24.2207	15.6506	11.9837	13.7687	13.9095	8.93197	10.7189	10.0989	13.0709	8.60311
mt-Rnr1	17724	MT	8.38146	-0.819751	0.000592293	265.42	241.761	220.185	101.96	260.357	267.005	297.484	290.36	290.145	387.939	508.865	294.172	334.634	449.741	462.881	666.168
Gpr84	80910	15	1.04345	1.57711	0.000626427	1.0489	1.13562	4.63249	3.66762	4.43823	2.34669	5.36604	1.04837	1.0634	1.36775	1.75196	0.763033	0.946898	1.05056	0.50411	0.627694
Lyz2	17105	10	4.74842	1.8848	0.000654352	9.15407	9.92614	65.5166	30.645	54.3169	19.4745	127.903	24.674	12.3927	19.1029	12.4761	7.76498	13.0672	12.0984	6.91351	7.75387
Itgb2	16414	10	3.48225	1.21105	0.000682362	7.91446	6.64547	25.9986	15.4855	21.7797	7.98485	28.0063	10.933	7.6483	6.56519	9.13144	8.03429	6.55254	6.57446	5.11312	3.91386
Pnpla7	241274	2	4.55237	0.500323	0.000702955	23.8864	20.4411	31.0093	31.7453	30.274	21.1507	34.1809	27.295	17.2189	23.3429	20.5457	18.0435	17.6881	23.4851	14.7272	19.5693
Pros1	19128	16	4.3934	0.640071	0.00075363	20.2629	16.6978	26.0932	38.8361	29.6862	20.9983	33.0048	18.7957	17.6279	19.3308	15.9269	16.9214	15.6806	14.8434	13.3949	16.8739
Gkn3	68888	6	0.977522	-0.934704	0.000772756	1.00123	1.76652	1.18176	2.44508	0.969944	0.822866	1.39664	0.898599	3.0266	1.86925	3.02612	3.05213	2.00742	2.4739	2.52055	1.84616
Pikfyve	18711	1	5.05173	0.501854	0.00080924	39.6676	37.6857	37.0126	38.2655	40.3556	40.6252	39.4735	38.1905	28.8345	32.4612	32.4909	36.5358	25.945	26.0945	18.7961	17.6124
Ggta1	14594	2	2.17024	1.01241	0.000866937	4.24329	2.77596	6.23967	5.25693	6.93657	4.57148	13.4518	4.11858	3.8037	2.64431	2.91994	2.24421	2.68919	2.60945	3.13268	3.28616
Cd48	12506	1	1.24125	1.62079	0.000920678	1.23961	1.30386	3.11984	3.78988	5.2906	1.64573	9.40894	1.7972	1.0634	1.32216	1.27415	1.07722	1.06053	1.72834	0.684149	0.738464
Havcr2	171285	11	2.67973	0.771565	0.000952846	6.05504	4.96307	8.79227	6.72398	10.8457	5.72959	14.4074	6.70205	5.4397	5.10626	5.57442	4.08447	4.58299	4.74446	4.573	3.28616
Cd84	12523	1	2.41798	1.44416	0.000960508	3.14671	2.103	12.5266	5.70519	11.7275	3.62671	17.7888	5.54136	2.863	3.69292	2.0705	2.60329	2.57556	3.55834	2.41253	2.73232
Msn	17698	X	5.46018	0.492328	0.000978445	39.62	39.284	62.1131	54.9329	57.7852	42.21	75.7126	41.2981	38.446	39.5735	39.658	34.6956	36.5882	37.0407	32.7311	32.6032
Neurl3	214854	1	0.598986	0.964018	0.000987208	1.28729	0.799139	3.0253	1.5893	2.11624	2.10288	2.75653	1.53511	1.227	1.41334	0.902526	0.852802	0.984774	1.01667	0.684149	0.701541
Bod1	69556	11	6.62841	-0.280499	0.00101	88.394	79.7877	90.0498	96.8253	88.9409	95.7268	88.1721	88.3248	101.514	98.4322	121.257	91.5191	109.613	114.341	118.394	109.182
Dennd1c	70785	17	0.105422	0.942683	0.00101683	0.953549	1.21974	1.18176	0.733525	1.85171	1.0362	1.87444	1.57255	0.6544	1.0942	1.06179	0.493727	0.719643	0.542224	0.468102	0.516925
mt-Rnr2	17725	MT	10.7941	-0.705164	0.0011391	1322.24	1268.44	1343.28	602.265	1586.18	1475.61	1644.4	1646.27	1688.23	2418.04	2880.28	1442.18	1682.52	2171.78	2281.31	3025.52
Tubg2	103768	11	6.03735	-0.321654	0.00114991	54.8291	65.7817	58.1897	62.9201	54.7284	61.1969	51.9697	57.8473	60.4502	71.9435	89.7748	68.3139	74.4641	76.8941	75.3284	64.2094
Csf2rb	12983	15	0.838642	1.34284	0.00121913	2.14549	0.925319	3.59254	1.67081	4.02674	1.49335	4.85149	0.973483	1.0225	0.911831	1.69887	0.538612	0.871147	0.915003	1.08024	0.738464
Tanc1	66860	2	5.08544	0.709064	0.00124548	34.0417	49.126	36.0199	18.7864	40.6201	37.1509	66.0831	57.0236	28.1392	23.7988	29.6241	22.6666	26.248	30.6356	19.1562	24.5909
Capg	12332	6	2.50352	1.31233	0.00126466	3.05136	3.36479	10.5885	10.8806	9.52309	4.08385	17.7153	4.82997	2.5358	5.4254	3.87555	1.97491	2.1968	2.91445	3.85284	3.0277
Jmjd7	433466	2	2.352	0.488403	0.00131244	5.95968	5.93045	5.43608	5.7867	7.17171	5.08958	5.84384	5.87834	3.4356	5.83572	5.09662	3.23167	3.40883	4.10057	5.07711	3.36001
Cd68	12514	11	4.46651	1.24963	0.00142308	18.1174	9.46349	38.998	49.1869	41.0316	17.7983	57.299	16.9985	12.4336	21.3369	21.0766	9.38082	9.73412	12.4711	9.93817	8.64003
Gm5637	434782	X	2.16722	0.877517	0.00142459	3.09904	3.95363	6.75965	7.376	5.61392	3.56575	11.0261	4.493	3.1902	3.92087	3.45083	2.15445	3.37096	3.32112	2.91664	2.51078
Man2b1	17159	8	5.92029	0.380559	0.00149175	66.3194	50.6822	75.1124	74.6158	84.1794	55.5282	82.218	60.9924	54.4788	55.6673	63.3361	48.475	51.1704	49.8507	51.4192	45.0832
Fcgr3	14131	1	4.4518	0.846417	0.0015286	18.3081	12.9545	23.8715	42.8705	36.8285	18.4993	48.4781	23.1015	14.8876	17.6439	18.4752	12.5676	15.3019	16.7751	15.9515	12.9231
Serpina3n	20716	12	4.68143	1.46382	0.00155541	12.2054	16.2772	44.7177	27.8739	28.8044	15.6954	118.016	40.0251	13.2925	13.6319	13.3786	16.5623	19.6197	15.3517	9.57809	6.90464
Hbq1a	216635	11	0.572209	1.19527	0.0015571	0.524452	1.6824	1.89081	1.63006	2.02806	2.95622	2.16847	2.65836	0.3272	0.683873	0.371628	1.79537	0.833271	0.67778	1.00822	1.07077
C4a	625018	17	1.69377	1.56535	0.0015588	2.62226	0.588839	6.57057	3.58612	5.84906	2.89527	12.092	3.74416	1.7178	3.237	1.91123	0.897686	1.13628	1.79612	1.29628	0.886157
Csf3r	12986	4	2.97273	1.06999	0.00156947	4.8631	4.58453	13.9447	13.9777	16.9005	6.79627	16.8332	6.55229	6.7485	5.4254	7.53874	3.54586	4.27998	4.64279	4.42897	3.61847
Cd52	23833	4	1.67519	1.76413	0.00159176	0.476775	1.38798	5.34154	3.38236	6.55447	2.9867	14.5545	4.08114	1.636	1.55011	0.477808	0.897686	1.62867	2.10112	1.58435	1.21847
Lgals3	16854	14	1.13741	2.19451	0.00164799	0.57213	0.420599	4.91611	4.72716	3.46828	1.82859	10.6586	1.3479	0.5317	1.23097	0.849436	0.269306	0.681767	0.67778	1.69237	0.11077
Tifab	212937	13	1.75178	0.912048	0.00168529	3.05136	2.90214	5.01065	3.26011	6.46629	2.83432	7.71827	3.21998	2.045	2.78109	3.98173	1.48118	1.81805	2.23667	2.41253	1.66154
Coq10b	67876	1	5.05422	-0.561679	0.00168631	27.939	31.5029	24.2496	19.7237	24.9834	27.5813	31.2774	28.0438	35.2149	36.0173	23.8373	51.976	31.0204	36.939	43.4255	55.8279
Cox8a	12868	19	8.41467	-0.332063	0.00171381	246.922	319.319	291.705	252.333	316.613	329.482	350.189	321.699	322.456	326.572	399.5	353.15	363.685	432.051	408.869	422.18
Apold1	381823	6	3.08203	-0.985128	0.0017225	7.24697	6.22487	4.53794	5.05317	6.17237	6.03435	5.51305	4.53044	7.1575	8.38885	6.10532	11.7148	6.36316	7.59113	24.0893	17.2431
Tln1	21894	4	5.18638	0.374001	0.00174328	45.8657	36.0874	47.8375	41.1589	38.7978	35.6575	50.1688	33.8847	31.5748	43.1296	34.5083	31.5088	26.9677	28.6701	30.2826	26.5847
Yy1	22632	12	3.09709	-0.370219	0.0017682	8.05749	6.68753	6.75965	6.07196	9.64066	7.43627	8.23283	6.55229	9.1616	11.717	10.8303	8.66267	8.78722	8.47225	10.4063	8.49234
Cd74	16149	18	4.4797	2.10181	0.00183795	4.10026	5.21543	43.8668	75.9606	70.4826	7.80199	67.0387	14.6022	8.8753	15.182	9.60924	4.75774	9.54474	10.1667	6.51742	2.84309
Trem2	83433	17	4.01253	1.09629	0.00185848	11.5856	9.63172	25.3369	24.4508	28.775	12.9525	51.2714	12.2809	9.407	13.0392	16.1924	7.94452	7.65094	9.48892	10.1182	8.34464
C3	12266	17	1.70567	2.56895	0.00187659	3.09904	0.715019	8.65046	1.75231	2.85105	3.29146	22.6035	1.23557	1.1043	2.91786	0.424718	0.224421	0.0757519	1.32167	0.972212	0.332309
Edem1	192193	6	4.51767	0.342522	0.00189963	26.6994	22.9227	32.191	23.3505	25.3361	23.2231	28.1901	23.2138	17.7097	18.419	18.7938	21.6791	22.2711	18.9778	18.5801	23.6678
Osmr	18414	15	2.55798	1.24988	0.00190583	4.38633	2.5236	7.65778	6.56097	13.3147	3.35242	21.0231	7.15135	3.3129	3.82969	2.86685	3.41121	3.03008	3.11779	3.88885	3.95078
Iffo2	212632	4	2.75604	-0.449932	0.0019262	4.76775	5.50985	6.61784	4.2789	5.90784	5.60768	6.61566	6.06555	8.2618	6.88433	9.66233	6.55311	5.87077	6.67613	9.65011	8.04926
Btk	12229	X	0.48872	1.03179	0.0019366	2.28852	1.17768	1.60719	1.18179	2.96862	1.0362	2.9403	1.04837	0.7771	1.23097	1.22106	0.62838	1.06053	0.881114	0.468102	0.738464
Klf2	16598	8	3.60089	-0.649977	0.00210632	10.7751	11.6085	7.61051	10.5954	10.8457	7.37532	7.90204	8.64902	14.1923	13.6319	8.91908	13.7346	8.9766	16.3345	21.5327	19.8647
Msmo1	66234	8	7.10642	-0.320483	0.00210667	112.519	135.938	107.02	136.313	140.23	114.622	115.076	120.712	137.056	133.674	143.555	146.278	145.519	159.143	166.86	185.65
Idi1	319554	13	5.2917	-0.496022	0.00213644	27.5576	43.532	33.9873	23.7173	37.3575	31.1775	30.9834	32.4245	38.4869	34.7408	38.2246	50.046	43.4058	44.7674	47.5304	66.3141
Hras	15461	7	7.55922	-0.283056	0.00217011	180.793	171.605	147.767	184.033	185.965	161.068	178.843	154.971	234.275	258.504	218.624	189.816	185.895	191.846	198.259	176.825
Ablim3	319713	18	4.85356	-0.37604	0.00217015	33.5649	22.4179	23.6351	18.7456	28.1872	27.246	23.8899	24.1499	29.5707	36.4277	35.9418	32.4962	35.6413	24.6034	30.9668	34.2278
Aldh4a1	212647	4	5.05134	-0.31479	0.00223357	33.6126	29.3999	30.1584	22.8208	30.9794	25.9965	35.21	29.0173	42.3315	43.4488	39.2864	30.8804	35.5655	31.9234	33.5953	35.8894
Cyba	13057	8	3.09636	1.02957	0.00225405	6.91323	4.54247	13.8502	16.1783	14.461	6.76579	21.9787	6.58973	4.499	8.25207	8.282	4.62308	4.81024	5.28668	4.24893	4.80002
Nusap1	108907	2	1.31625	0.551692	0.00237112	2.71762	3.02832	2.41078	3.34161	2.96862	2.37717	2.60951	3.55696	1.4724	2.73549	1.27415	1.75049	2.1968	1.86389	1.98043	2.25232
Cd86	12524	16	2.20069	0.982994	0.00237535	3.48045	2.48154	7.42143	5.21618	11.316	4.11433	10.1073	4.08114	3.5174	2.91786	3.71628	1.88514	3.59821	3.42279	2.7726	2.40001
Rab32	67844	10	2.08943	0.559121	0.00237591	4.52936	2.90214	5.81424	4.3604	5.93723	4.38862	7.20372	4.86741	3.8855	4.55916	3.23847	2.78283	3.21945	3.45668	3.16869	2.69539
Gch1	14528	14	1.63355	-0.574968	0.00250131	2.00245	2.48154	2.2217	1.87456	2.55713	2.40765	3.78563	2.17162	3.6401	3.64733	2.97303	4.75774	2.61344	2.88056	4.68102	3.72924
Sik1	17691	17	3.48079	-0.963281	0.00250157	13.0159	6.01457	8.36684	6.0312	9.75823	4.96767	6.90969	5.61625	12.5154	14.8629	7.64492	18.3128	5.64351	12.0984	25.6736	20.0124
Dhdh	71755	7	2.17142	-0.7026	0.00256925	3.57581	3.65921	4.34886	1.4263	4.29127	2.68193	4.63096	2.58347	7.1166	8.16089	4.56572	4.66797	4.99962	5.69335	4.39296	4.32001
Krt12	268482	11	2.53856	-1.80889	0.00256958	0.715162	4.07981	2.64713	3.38236	3.08619	4.20576	1.10261	1.01092	1.9632	5.15185	15.396	3.90493	11.4007	16.5039	15.8435	1.14462
Spidr	224008	16	2.3269	0.537097	0.0026014	3.95723	4.29011	5.29427	7.90577	6.819	5.30292	7.24048	5.99066	3.5174	4.83271	4.61881	3.45609	2.91645	3.96501	4.53699	4.39386
Sh3tc1	231147	5	2.06595	0.625416	0.00261577	4.10026	4.16393	6.09786	5.82745	4.14431	4.63243	6.24813	4.75509	4.0491	3.92087	3.23847	3.54586	4.43148	2.03334	2.16047	2.43693
Prkcz	18762	4	7.63468	-0.389435	0.00262567	145.607	191.583	143.04	171.237	160.893	171.644	190.605	205.704	265.973	182.321	167.445	249.377	247.027	228.344	227.966	222.278
Kmt5a	67956	5	5.49774	-0.260447	0.00265563	40.5735	38.8634	41.0306	34.9647	44.0884	37.3033	49.985	43.2451	52.3111	47.5976	45.3386	48.3404	43.974	46.8685	58.2967	49.2186
Ctsh	13036	9	3.96397	0.850502	0.00267771	9.77388	10.0103	25.2896	23.3505	26.1297	12.8001	37.7093	15.6132	9.8569	15.0452	13.2724	9.4257	10.4538	11.5561	10.9104	8.19695
Ugt1a6a	94284	1	1.30983	0.772145	0.0026856	4.38633	2.22918	2.55259	1.5078	3.52707	2.65146	4.88824	2.62091	1.636	2.1428	2.65449	1.30164	1.13628	1.79612	1.58435	1.99385
Slc25a45	107375	19	2.42292	0.492524	0.00273947	5.2922	4.66865	5.34154	7.66126	8.25922	5.42482	7.31398	5.54136	4.3763	6.01809	4.35336	3.54586	3.97697	4.06668	5.14912	3.6554
Sema4d	20354	13	5.67206	0.316182	0.00276639	52.2545	48.7895	64.0512	55.9924	51.3483	48.7624	75.8964	56.5743	43.763	42.1722	40.3482	45.9166	43.8225	48.3596	48.1065	48.5909
Ptpn6	15170	6	3.22456	1.00477	0.00277781	6.81788	4.29011	12.5739	11.9402	17.8705	8.22866	28.7046	9.21064	7.0757	7.88734	7.53874	5.29635	6.36316	5.2189	5.00509	5.02156
Pon2	330260	6	6.35422	-0.366972	0.00278342	58.5956	69.8195	81.0685	60.6381	74.7445	75.917	84.313	68.8552	99.3052	71.9435	75.5998	95.6035	89.463	93.8047	88.2913	117.822
Ctsd	13033	7	9.71509	0.694618	0.0028835	554.012	621.351	1374.43	1184.44	1221.13	716.442	1843.64	844.234	673.623	696.73	713.632	614.735	638.096	666.698	570.292	547.608
ND1	17716	MT	11.1757	-0.666517	0.00289949	1869.39	1870.83	1742.62	604.791	2105.93	1833.68	2300.96	2104.48	2652.69	3046.25	3334.73	1799.37	2836.38	2909.2	2584.1	3487.14
Gbp3	55932	3	3.08548	1.37549	0.00304636	3.86187	7.27637	15.3156	27.7517	9.4643	6.79627	23.0813	3.48207	5.8078	5.15185	3.34465	4.08447	3.56034	7.72669	2.66458	4.76309
Apobec1	11810	6	1.62263	0.968696	0.00319463	2.05013	2.35536	5.95605	5.25693	3.46828	2.95622	8.0123	1.87208	1.636	2.78109	2.22977	1.48118	1.62867	2.03334	2.26849	2.14155
Ctss	13040	3	6.71928	0.957806	0.00337649	62.2191	55.1406	157.93	155.589	178.911	87.3762	326.005	98.172	72.9656	84.4812	86.6956	63.3766	62.4953	78.4191	59.485	63.951
Gpr45	93690	1	3.37408	-0.384541	0.00343296	9.05872	8.58023	8.79227	6.52022	12.3154	7.31437	9.00465	10.1841	11.7383	13.8142	12.7946	12.0739	10.378	9.62447	10.2262	12.517
Hexb	15212	13	7.29934	0.646217	0.00344356	130.064	100.439	210.542	231.672	270.232	130.348	320.933	151.863	123.477	135.27	138.989	118.046	112.681	127.795	109.716	113.797
AA474408	767812	7	3.24121	-0.568415	0.00349444	8.20052	9.33731	8.50865	5.21618	7.67138	6.79627	6.5054	8.46181	11.0021	13.6319	19.0592	10.4132	7.15855	8.81114	8.92995	10.9293
H2-Aa	14960	17	2.12336	1.76361	0.0035377	1.0489	1.2618	8.22502	7.376	15.1076	1.88954	15.1793	2.99533	2.4949	2.6899	1.91123	1.75049	1.85592	2.74501	1.69237	0.443078
Akna	100182	4	2.73929	0.535196	0.00355548	8.2482	5.63603	7.51597	9.49507	9.61126	5.79054	10.3278	6.06555	6.0532	6.10927	6.42386	4.39866	4.81024	4.81224	6.84149	3.6554
Dok1	13448	6	0.340072	0.97453	0.00357027	0.57213	1.09356	2.07989	1.83381	2.08685	0.975249	2.60951	1.27302	0.818	1.00301	1.48651	0.673264	0.757519	0.508335	0.576126	0.701541
Lag3	16768	6	1.60344	1.82924	0.00370462	0.858194	0.799139	4.91611	13.8962	6.11359	1.4324	6.94645	1.64743	1.3497	1.55011	1.59269	1.75049	1.96955	0.67778	0.936204	0.627694
Tmem252	226040	19	1.11418	-1.09018	0.00374669	1.33497	1.72446	0.756324	0.733525	2.14563	0.79239	1.54365	1.64743	3.4356	2.55313	1.32724	3.7254	0.909023	1.76223	4.39296	4.54155
Irf8	15900	8	2.88436	0.968355	0.0038069	5.38755	4.20599	11.5339	9.41357	12.9326	6.06483	20.7658	7.48833	5.5215	6.61078	7.48565	3.05213	3.48459	5.69335	4.86106	3.0277
Fcgr2b	14130	1	2.26739	0.980462	0.00381072	4.00491	2.60772	6.80692	3.74913	8.75889	5.36387	14.922	4.34323	3.8037	3.64733	4.51263	3.09702	2.76494	3.21945	2.01644	2.5477
Fdps	110196	3	5.11008	-0.33146	0.00386135	32.6591	32.8488	27.7004	31.7453	36.9167	30.0803	25.4336	27.4822	34.1515	33.7378	49.2673	36.087	32.4597	35.719	44.0016	40.9109
Ermardl1	100041621	17	1.01889	0.508053	0.00387001	2.3362	2.18712	2.50532	2.20057	2.85105	2.16383	1.9847	2.13417	1.1452	2.23399	1.59269	1.34653	1.70442	1.86389	1.87241	1.07077
Hcls1	15163	16	1.70374	0.726799	0.0039045	2.81297	2.3133	4.15978	5.33843	4.90851	3.04765	6.24813	2.88301	2.2495	2.82668	3.66319	1.84026	2.27256	2.74501	2.08846	1.55077
C1qc	12262	4	5.96076	1.03942	0.00392362	39.0002	27.5493	94.6823	141.407	92.0859	42.21	178.329	56.4994	43.4767	45.8195	54.2046	37.0295	36.7775	41.9546	36.0799	30.0924
Sipa1	20469	19	4.03712	0.517638	0.00392589	15.0184	18.8008	21.4134	30.0745	16.4009	14.8116	21.3171	16.025	14.5195	18.2366	15.396	12.1636	13.4081	12.2	12.0266	9.56311
Actb	11461	5	9.64191	-0.433505	0.00399056	752.732	757.878	796.457	346.101	716.906	662.499	768.299	673.762	1009.58	1025.63	926.204	749.074	854.405	846.92	1126.15	793.996
H2-Ab1	14961	17	3.04281	1.76913	0.00412952	2.76529	1.51416	14.5592	26.9774	23.0435	3.5048	23.7796	4.79253	3.4356	7.61379	4.30027	2.37887	3.90122	4.16835	2.80861	1.25539
Zfp33b	69623	5	2.29453	-1.33108	0.0041875	0.619807	0.630899	4.20705	3.54537	3.99735	0.274289	4.70447	4.08114	6.5849	9.07272	6.63622	4.71285	7.84032	4.74446	10.1902	5.5754
Midn	59090	10	1.33673	-0.664812	0.00419072	2.28852	1.72446	2.6944	1.01878	1.73414	1.67621	2.13171	2.05929	2.4131	2.46194	3.50392	3.59074	1.66654	2.54167	3.56478	4.20924
Egr2	13654	10	4.00392	-1.82505	0.00421643	11.2519	7.69697	5.15246	14.589	9.96397	2.89527	3.27108	1.53511	18.4868	12.2641	3.1323	31.1497	7.91607	11.1495	61.2494	52.0248
Themis2	230787	4	0.752012	0.884539	0.00424821	1.0489	1.64034	3.21438	1.46705	2.61591	1.92002	3.56511	1.19813	1.4315	0.86624	1.75196	1.12211	1.17415	1.22	0.684149	0.81231
Gbp4	17472	5	1.42598	1.23581	0.00426834	2.05013	6.09869	2.45805	6.80548	4.29127	3.07813	3.52835	0.936041	1.4315	3.37378	0.743256	1.07722	0.833271	2.57556	1.08024	1.25539
Cxcl16	66102	11	2.21727	1.24076	0.00429403	1.9071	2.14506	9.87948	8.84305	7.73016	3.20004	14.0767	3.81905	4.2536	3.64733	2.6014	1.66072	3.03008	2.06723	2.84462	1.62462
Nicol1	381633	5	3.99396	-0.316019	0.00429709	12.1101	13.5433	12.0066	13.8555	16.4009	14.8421	15.9879	14.6397	15.5011	21.0177	20.4926	14.6772	14.6959	16.0973	17.4278	20.7139
Klhl6	239743	16	1.64702	1.05851	0.00429872	1.43032	2.18712	5.247	5.50144	6.58386	2.92575	5.66007	3.40719	1.5133	2.78109	3.6101	0.538612	1.8938	2.44001	1.8364	1.36616
Arpc1b	11867	5	4.38646	0.660741	0.00432319	15.0184	18.212	28.504	35.413	25.4243	17.6764	45.06	19.5445	16.4827	20.6074	19.7494	11.8495	15.0367	17.3851	15.3393	12.7385
Egr4	13656	6	5.42565	-0.94167	0.0043309	43.8156	32.4282	32.9001	39.1621	26.7763	18.1945	21.5744	20.518	53.7835	41.7619	26.5449	69.1218	29.8841	35.3123	116.341	76.2833
Fdft1	14137	14	7.07755	-0.255481	0.00440591	124.629	135.98	120.776	112.881	113.19	120.535	120.736	139.021	131.166	129.799	146.899	145.784	133.058	150.84	157.03	175.422
Icam2	15896	11	1.5797	-0.405899	0.00441965	2.43155	2.98626	2.78895	1.95607	2.85105	2.56003	2.536	2.02185	3.6401	3.41937	3.29156	3.18678	2.72707	2.67723	3.63679	3.91386
Irf5	27056	6	2.47069	0.588513	0.00442129	5.19684	3.74333	7.56324	6.96849	9.4643	4.96767	9.48245	5.31671	4.8262	4.78711	4.99044	4.44354	3.86335	5.08335	3.27671	3.61847
Ccdc85b	240514	19	6.25327	-0.220622	0.00454079	69.2277	70.7027	74.9706	60.149	66.838	68.0541	74.8305	80.6493	77.0965	91.3199	93.8096	74.0591	70.3735	78.9614	84.5464	84.8495
Tomm40l	641376	1	6.40579	-0.271447	0.00455794	77.7143	80.4186	82.4393	58.03	78.2716	85.6086	71.4124	82.9707	105.195	106.821	107.029	88.1528	83.8573	85.0614	85.6267	78.388
Ctsc	13032	7	3.58647	0.970222	0.0045632	8.00981	6.22487	20.3262	23.6358	23.0141	7.68008	28.3738	9.58506	8.589	8.93595	10.6179	7.1366	9.20385	8.37058	5.5092	6.09233
Camk2n1	66259	4	7.89046	-0.589704	0.00462425	108.752	264.851	200.048	182.77	158.571	241.679	181.82	179.832	262.619	145.847	282.013	267.69	314.673	323.233	349.6	317.133
Aass	30956	6	2.69591	0.390941	0.00465271	7.91446	6.60341	7.4687	7.74276	5.93723	7.5277	6.9832	8.08739	5.8078	8.29766	5.89296	4.48843	4.62086	5.2189	4.68102	5.35386
Fos	14281	12	5.95986	-1.49941	0.00465649	34.8045	40.1252	39.2816	41.6072	34.1538	19.8097	28.3371	22.2778	55.1741	37.3851	11.4674	112.3	27.0055	70.523	247.59	167.853
Pld4	104759	12	3.66272	0.764297	0.00466028	10.6798	8.91671	19.8062	16.7488	19.634	10.9411	28.7046	11.9813	10.5522	14.1334	13.591	7.00195	7.34793	9.28558	6.94952	6.12925
Rdm1	66599	11	2.24704	-0.439955	0.00466693	4.52936	4.24805	3.35619	4.3604	3.76221	3.74861	3.67537	4.15602	4.9898	7.47702	5.52133	3.63563	4.58299	6.71002	5.76126	4.32001
Igsf6	80719	7	0.485424	1.17746	0.00472821	1.19194	0.588839	2.59986	1.95607	2.73348	1.18858	3.74888	0.636508	0.7771	1.27656	1.16797	0.583496	0.871147	0.847225	0.468102	0.553848
Gm12371	100042132	4	2.72906	-0.784023	0.00477543	3.14671	6.43517	4.7743	4.68641	6.37812	6.06483	3.38134	3.66928	4.908	3.64733	11.1488	6.77753	10.8704	8.06558	12.7828	7.75387
Il2rg	16186	X	0.845192	1.04099	0.00479731	1.33497	1.34592	3.16711	4.68641	2.58652	0.944772	3.08731	1.42278	1.3906	1.41334	0.902526	0.538612	1.36353	1.32167	1.08024	0.849234
Cd300c2	140497	11	2.31451	0.988957	0.00483963	4.81542	3.28067	7.98867	2.68959	8.81767	6.00388	14.775	4.0437	3.3947	5.06066	5.04353	2.64817	3.25733	2.30445	2.66458	2.14155
Mocos	68591	18	1.47625	0.44813	0.00484637	2.52691	3.70127	3.40346	3.17861	3.29193	2.52955	3.9694	2.47115	2.5358	3.14582	2.01741	1.97491	2.00742	2.30445	2.08846	2.17847
Tyrobp	22177	7	4.66491	1.08678	0.00487306	11.7763	10.0103	36.1617	31.7453	55.4632	19.505	85.8199	27.4073	13.8651	18.0087	20.2272	12.3881	15.7185	15.5889	17.2838	16.3201
9430083A17Rik	77428	13	3.12847	0.40318	0.00493225	7.48536	11.9871	7.51597	11.7771	9.81701	10.9715	9.51921	9.92203	5.5215	7.88734	8.86599	6.73264	8.37058	7.0828	7.45363	7.6431
Tgtp1	21822	11	1.98413	1.06222	0.0049441	2.14549	5.13131	5.05792	8.92455	6.58386	4.0229	8.04906	2.02185	2.1268	3.46496	1.75196	3.05213	2.34831	4.50724	0.972212	1.73539
Kdelr2	66913	5	4.20338	-0.269836	0.0049458	17.3546	16.4454	14.3702	13.0404	15.8424	18.3469	20.6556	17.6725	19.8365	19.7867	21.8199	17.3702	19.6197	19.6895	20.7045	21.1201
Afap1l2	226250	19	3.74705	0.382596	0.00504421	16.6394	14.4266	11.9121	17.6453	16.6948	14.4154	17.311	12.1685	10.6749	15.7291	12.7946	9.33593	8.37058	11.6917	12.8188	11.3723
Coq2	71883	5	6.5649	-0.446049	0.00511886	63.1726	60.5242	89.0099	88.512	87.7359	63.9398	95.8169	94.3155	90.8798	118.128	124.283	102.785	128.362	67.1341	134.777	104.308
Rtl8c	72865	X	7.09482	-0.242608	0.00525353	127.919	127.4	111.274	127.633	128.738	131.628	113.9	135.614	142.291	191.029	155.872	137.84	118.438	152.433	142.123	143.927
Ifi47	15953	11	0.564763	1.0052	0.00530638	0.810517	2.3133	2.2217	2.20057	1.9105	1.61526	3.34459	0.599066	1.1043	1.45893	0.424718	0.673264	0.757519	1.42334	0.720157	0.775387
Rps9	76846	7	4.81221	-0.346445	0.00542187	18.9756	18.5484	26.8022	23.7581	28.8338	25.3565	30.3953	25.5726	28.5891	38.5249	37.6406	24.2375	27.6116	31.5845	29.5264	33.1201
Zfp451	98403	1	4.51408	0.271933	0.00542942	26.7947	23.5115	23.446	29.4632	25.2479	24.8688	21.9787	24.3745	20.6954	20.7898	17.9974	21.4996	23.7861	19.0795	19.0121	21.3416
Myoc	17926	1	3.13661	-0.879898	0.00546214	2.52691	7.19225	6.33421	3.05635	7.9653	9.14296	5.18227	7.75042	10.1432	8.6624	12.9008	8.88709	15.4913	7.25224	6.30137	20.2708
Lrrc3b	218763	14	4.50525	-0.266462	0.00552935	21.4549	20.1046	18.5772	17.4823	22.8378	26.4536	19.8102	18.3464	25.8897	26.7167	22.0322	25.5392	24.2406	24.9762	26.1417	21.6001
Vav1	22324	17	2.50786	0.743604	0.00570183	4.62471	3.53303	8.83954	6.76473	11.4924	5.30292	10.9526	4.90485	6.0532	3.7841	5.41515	3.23167	4.43148	3.96501	2.98865	3.6554
Gm15663	327812	10	2.48225	-0.465718	0.0057284	3.8142	4.03775	4.49067	3.09711	5.34939	5.72959	5.54981	5.05462	5.8487	7.06669	6.37077	6.37357	9.24173	5.89668	5.47319	4.76309
Lcmt2	329504	2	3.91892	0.381946	0.00578568	14.5416	17.0343	16.1192	17.2786	14.1965	18.1945	17.164	21.9782	15.5011	15.7291	15.8738	9.20128	13.6732	12.6406	11.0544	10.7816
Espl1	105988	15	0.344704	0.564979	0.0058844	1.478	1.2618	1.55992	1.5893	1.70475	0.975249	1.58041	1.27302	1.0634	0.911831	1.11488	0.94257	1.32566	0.915003	0.612134	0.775387
Rfesd	218341	13	3.97762	0.286615	0.00591004	14.78	15.3519	18.01	15.9745	18.6935	16.4573	16.6494	22.3527	13.3334	16.185	15.9269	14.5874	14.658	12.4034	13.2149	12.48
Eif4ebp2	13688	10	3.1137	-0.55969	0.00594338	6.7702	8.45405	8.745	2.77109	7.37745	7.19246	6.32163	8.19972	12.7199	12.4921	11.9452	8.30359	8.10545	7.96391	11.7746	8.56618
Cldn23	71908	8	0.818701	0.677683	0.00595204	2.62226	1.64034	2.31624	2.64884	1.11691	2.13336	1.91119	2.32138	0.8589	0.729465	1.64578	1.61583	1.17415	1.15223	1.62035	1.47693
Lpar6	67168	14	2.19036	0.518195	0.00603281	4.434	5.25749	5.62516	6.11271	5.17304	4.23624	6.65242	4.86741	2.454	5.28862	5.52133	2.42375	3.18158	3.25334	3.6728	3.84001
Tmc6	217353	11	3.05769	0.485251	0.00605658	8.53427	6.30899	9.17043	9.69883	12.962	10.362	11.3201	8.87367	5.726	7.93293	9.18453	4.39866	6.74192	6.81169	8.96596	5.28002
Spp1	20750	5	4.72064	1.03914	0.00609306	17.3546	11.9871	41.9287	28.2407	48.4678	20.0231	88.7234	29.0547	19.8774	24.1179	26.014	12.2085	16.7033	14.9789	15.5914	8.67695
Slc35g2	245020	9	5.32125	-0.271634	0.00620646	33.1358	38.0222	34.3182	28.4037	40.1792	42.21	38.5546	35.8316	43.9266	59.3602	43.0558	39.9021	36.1336	40.8023	41.5891	44.3817
Gm4673	100043823	7	1.45646	0.577633	0.0062335	3.33742	4.29011	2.6944	2.48583	3.64464	3.47432	2.60951	3.07021	2.2904	3.46496	1.91123	1.39141	2.49981	1.96556	2.41253	1.18154
Plin4	57435	17	3.2028	1.73825	0.00623829	20.6443	4.37423	8.08321	1.87456	8.25922	3.53528	18.8546	47.7755	5.6851	8.6624	1.64578	2.82771	4.43148	6.10002	2.26849	1.99385
Vegfb	22340	19	5.7609	-0.261392	0.00626364	43.3388	53.0796	49.3974	53.0175	43.5299	46.69	50.9774	54.8894	56.8919	65.1503	76.0245	54.2651	51.0568	52.2907	57.3965	58.5971
Slc14a1	108052	18	4.16933	0.894865	0.00626613	10.5367	8.91671	29.1185	27.0589	27.6875	17.8592	48.0738	18.2715	9.2434	11.4891	16.0862	9.47059	9.09023	12.8439	11.1264	20.5662
Myo1e	71602	9	4.75682	0.59768	0.00628804	25.6028	26.0351	46.1358	53.2621	21.9266	24.8384	31.7184	29.9533	22.2087	15.4099	15.0244	22.3973	23.2558	26.0606	22.5769	23.1878
Lgals3bp	19039	11	3.73965	1.04287	0.00629756	8.29588	6.56135	32.3801	16.7081	20.3982	11.1849	40.2453	8.42437	10.634	12.5833	10.4587	6.55311	7.65094	9.38725	6.08533	6.2031
H2-D1	14964	17	6.77087	0.826666	0.00634453	64.2215	108.304	182.747	133.542	115.57	88.1076	338.281	94.278	78.2417	88.858	53.7268	87.3897	71.737	106.683	64.8501	75.3972
Asb4	65255	6	0.82574	-1.82968	0.00635114	1.23961	0.672959	1.18176	0.203757	0.764198	0.914296	0.661566	0.411858	4.7444	10.4405	0.637077	1.34653	0.378759	1.05056	1.90842	1.25539
Nfkb2	18034	19	1.85221	0.582199	0.00639775	3.95723	1.93476	4.4434	6.11271	4.1737	4.0229	5.43955	3.85649	2.0041	2.64431	2.81376	3.45609	2.46194	2.88056	2.84462	3.39693
Socs7	192157	11	4.63312	-0.296869	0.00645395	19.7385	24.6051	20.7989	23.7988	22.103	23.4669	21.0966	22.3901	23.8447	28.4035	35.9948	24.3273	21.7787	24.434	32.299	26.917
Pcdh10	18526	3	5.9704	-0.274448	0.00646445	64.7937	52.2805	57.5279	46.3343	72.3343	56.9606	51.9697	53.579	71.4523	66.4269	76.4492	69.9297	78.0244	57.103	65.2462	61.6987
Abhd4	105501	14	7.10364	0.281654	0.00649849	136.405	129.124	154.999	165.247	140.965	136.321	206.225	141.866	127.444	134.222	126.194	107.408	112.264	129.151	114.793	138.351
Gsn	227753	2	7.15579	0.666608	0.00652806	138.789	138.63	218.814	285.667	96.3772	119.316	267.898	132.918	114.52	137.732	102.888	89.2749	84.7285	117.629	149.361	85.108
Card6	239319	15	1.16079	0.52774	0.00660375	3.62349	2.27124	1.98535	2.07832	2.41016	2.43812	3.45485	2.2465	2.454	2.05162	1.43342	1.7056	1.81805	1.93167	1.26027	1.40308
Unc93b1	54445	19	4.78631	0.695374	0.00665269	21.1211	17.3708	38.9034	41.8109	41.9133	23.7717	63.2163	25.4978	18.0778	26.2151	29.1994	16.6072	20.9454	23.1462	18.9041	15.0647
Oscp1	230751	4	5.57996	-0.170891	0.00665836	45.1029	46.7286	42.5905	45.9268	47.9094	42.789	45.3908	44.1811	49.7344	53.4333	53.6737	47.2632	50.7538	53.6463	49.6908	45.2678
Tubb3	22152	8	8.29818	-0.327432	0.0066793	261.273	345.438	294.305	178.858	318.377	281.237	232.541	332.22	346.3	365.28	334.2	345.115	374.82	321.268	349.096	355.423
Kif6	319991	17	1.11045	0.642281	0.00670243	2.62226	2.18712	1.70173	2.89335	2.05746	3.5048	3.0138	2.28394	1.1861	2.41635	1.91123	1.4363	1.13628	1.55889	2.48454	0.92308
C1qa	12259	4	5.41438	1.04051	0.00672922	27.2715	21.2403	80.3122	28.4445	84.3557	32.6708	150.69	39.426	27.2394	33.373	39.605	21.6791	23.7482	28.8734	27.7981	20.677
Zfp536	243937	7	4.86187	0.38947	0.00673207	35.329	31.1664	39.707	26.4884	31.92	28.8308	40.5393	30.5149	28.7527	27.902	31.7477	21.8138	15.8321	25.2134	30.1026	19.5324
P2rx6	18440	16	2.63369	0.445503	0.0067877	7.10394	6.98195	7.23235	8.06877	4.87911	7.89342	6.39514	8.16228	4.3354	4.74152	3.71628	4.8475	5.07538	6.43891	5.07711	6.86772
Ccdc167	68597	17	4.65301	0.214892	0.00684273	29.1786	27.1707	23.3515	28.6482	26.9821	25.2041	27.1242	28.5305	23.7629	25.6225	22.7755	21.1854	21.4378	23.1462	21.4247	25.8093
Samsn1	67742	16	1.02227	0.899684	0.00686834	1.38265	1.00944	3.26165	2.15982	4.23248	2.10288	4.81473	1.3479	1.227	1.6413	1.91123	1.07722	1.06053	1.35556	1.58435	1.1077
Cox6a1	12861	5	8.30185	-0.339221	0.00691028	262.131	291.98	276.626	176.087	285.663	295.958	342.655	311.552	289.49	302.409	380.6	336.004	314.332	387.283	391.513	405.897
Birc3	11796	9	1.41878	0.445502	0.00698435	3.19439	2.18712	3.9707	3.46387	3.26254	2.77336	2.57276	2.62091	2.8221	2.50754	2.01741	2.19933	2.1968	1.86389	1.76438	2.14155
9930111J21Rik1	667214	11	1.44142	0.638374	0.00700739	2.47923	2.22918	5.01065	1.63006	3.93856	2.77336	4.66772	3.1451	2.5767	2.1884	2.01741	1.4363	2.42406	2.27056	1.80039	1.69847
Akap17b	338351	X	3.80153	-0.309154	0.00706305	13.2543	13.0386	12.3375	9.53582	12.5505	15.1468	13.3048	10.3713	16.6872	18.9661	16.4047	14.4527	11.1355	14.64	15.5554	14.917
Ppt1	19063	4	7.90404	0.227214	0.00708923	225.371	261.066	279.887	305.717	256.859	269.321	244.118	227.495	232.476	240.632	220.96	214.861	209.53	218.618	203.084	219.619
Unc13d	70450	11	1.10581	0.71066	0.00713838	1.28729	2.77596	2.88349	1.87456	2.2926	3.68766	3.41809	2.43371	1.3088	1.36775	0.637077	1.34653	1.59079	1.72834	2.55656	1.80924
Arl4d	80981	11	4.70435	-0.799899	0.00736481	31.8962	20.6935	14.9374	17.1563	14.7843	14.4154	17.0537	21.4915	34.3151	28.8139	10.5649	45.4229	17.1578	33.6179	50.1229	42.4617
Ehd2	259300	7	2.11303	0.651517	0.00745419	4.72007	5.13131	7.42143	8.63929	3.99735	3.56575	4.81473	3.36975	3.3538	3.69292	3.55701	2.78283	2.49981	4.3039	2.12446	3.95078
Serp2	72661	14	5.93978	-0.237254	0.00750606	52.3499	49.0419	54.4081	61.4938	60.4011	62.2635	53.9177	57.5852	57.4645	72.2626	82.3422	63.7806	56.5488	61.8474	68.559	67.0525
Tlr13	279572	X	1.50002	0.909124	0.00753948	2.62226	2.39742	4.86884	1.79306	6.46629	2.43812	5.80708	2.43371	3.272	1.77807	1.80505	1.66072	2.53769	1.72834	0.756165	1.69847
Gns	75612	10	6.9829	0.231971	0.00762227	122.34	125.381	154.574	123.477	144.169	131.567	164.215	131.869	109.53	103.265	121.151	122.489	126.695	123.22	107.411	111.73
Cd9	12527	6	6.18521	0.792204	0.00763927	51.6347	49.1681	97.6131	78.2019	98.0231	60.6178	231.475	77.6914	45.0718	64.0561	46.8252	46.9939	34.5429	56.4252	61.9335	69.3048
Acsf3	257633	8	3.89747	-0.350187	0.00770347	14.1602	15.9828	12.5266	9.29132	15.2546	12.7087	13.0843	11.7941	19.9183	20.9265	19.2185	12.4778	14.0898	15.2839	16.8157	14.2524
Stbd1	52331	5	1.24164	-0.499025	0.00770417	1.38265	1.85064	1.84354	1.75231	1.85171	2.31622	1.80093	2.35882	3.1084	2.23399	2.49522	2.78283	3.56034	2.27056	3.2047	1.69847
Sertad1	55942	7	4.07265	-0.731619	0.00782472	13.2543	16.2772	15.5046	8.47629	13.3147	10.4839	13.4151	10.6709	16.5645	11.2155	11.7859	29.3094	13.2945	16.8089	34.0274	32.7878
Kcnj11	16514	7	3.80838	-0.405371	0.00792898	8.29588	14.2583	13.3302	14.1	8.52375	12.3735	14.9955	10.259	15.542	14.8629	13.5379	17.2805	14.8095	18.9778	14.5472	16.7631
1700003M07Rik	72225	4	3.51399	-0.380257	0.00792942	9.44014	13.9218	9.92675	7.00924	10.2873	12.2211	7.35074	8.98599	13.0471	15.3644	14.3342	12.7471	11.0977	12.6406	11.7746	11.5939
Frrs1	20321	3	0.468715	0.765189	0.00795498	1.33497	1.34592	1.46538	1.71156	1.58718	1.00573	2.75653	1.94697	1.3906	1.36775	1.5396	0.62838	0.757519	0.948892	0.792173	0.406155
Rsph10b	75136	5	1.95595	0.477918	0.00796421	3.14671	4.62659	5.01065	3.21936	5.76088	5.08958	4.63096	4.0437	3.272	2.55313	3.07921	2.60329	2.65132	3.76168	4.71703	2.62155
Adgre1	13733	17	2.96104	0.658012	0.00805172	6.7702	7.15019	13.9447	6.15346	12.6387	7.22294	16.1716	5.99066	6.8712	5.3798	7.16712	6.77753	6.74192	6.33724	4.21292	4.20924
Irf7	54123	7	2.46496	1.18943	0.00819262	2.3362	4.16393	10.8722	5.8682	6.17237	6.15626	21.9787	3.5944	4.2127	3.64733	1.69887	2.91748	2.65132	6.60835	1.90842	2.58462
Psmb8	16913	17	3.02157	0.924832	0.00819674	4.72007	5.21543	11.5812	12.2662	11.316	6.46102	27.1977	6.06555	5.7669	6.92992	5.78678	4.62308	4.05273	7.96391	4.96908	4.24617
Mtm1	17772	X	2.57308	0.360387	0.00830697	6.48414	5.97251	7.09054	6.35722	7.99469	5.30292	8.12257	5.72857	5.2761	6.10927	4.93735	5.11681	4.46936	4.10057	4.46497	6.57233
Oas1a	246730	5	0.704361	1.43869	0.00832073	1.23961	1.17768	3.498	1.18179	1.67536	1.00573	7.16697	1.38534	0.9816	0.638282	1.16797	0.31419	1.0984	1.72834	0.432094	0.221539
Lpin3	64899	2	1.0747	0.777113	0.0083723	2.57458	2.3133	2.55259	4.07514	1.5284	1.06668	3.34459	3.18254	2.2904	2.00603	1.00871	1.34653	1.21203	1.35556	1.04423	1.5877
Plek	56193	11	4.59362	0.615325	0.00846968	22.5038	13.5854	36.729	25.3881	47.5273	23.0098	45.9421	20.181	22.0042	22.2943	17.5196	14.722	18.8622	21.2145	16.2035	18.8678
Il16	16170	7	2.55527	1.02662	0.00847618	6.57949	4.07981	6.80692	4.2789	6.61326	3.62671	24.8822	5.99066	4.8671	5.19744	4.72499	3.36632	2.61344	3.55834	3.27671	3.06463
Nanos1	332397	19	5.73673	-0.242173	0.00849707	54.6384	47.9483	44.0559	38.6731	58.0791	52.5415	47.5225	48.8239	64.0903	57.8101	53.0897	59.6961	55.0716	51.6468	52.4995	65.8341
Itgb5	16419	16	6.52869	0.48748	0.00853178	80.5272	65.7817	127.204	168.588	110.25	81.5857	135.915	92.4434	79.1824	84.7547	98.216	66.6981	68.6691	74.9963	67.5147	73.4402
Naglu	27419	11	4.07879	0.464786	0.0085406	14.4463	16.0248	24.6751	27.0589	19.781	16.0916	25.6908	12.6178	14.3559	16.7777	15.8207	10.862	15.4913	12.9456	14.5832	12.037
Cd300a	217303	11	1.50208	0.822057	0.0085443	2.05013	1.43004	3.87616	3.66762	5.23182	2.83432	6.9832	2.09673	2.7812	1.55011	2.38904	1.84026	1.85592	2.23667	1.87241	1.36616
Mcm2	17216	6	3.04704	0.277613	0.00855275	8.96336	9.7579	9.83221	8.10953	7.81834	8.86867	10.1073	8.64902	6.8712	7.06669	6.15841	8.16894	8.29483	7.59113	7.74169	6.94156
C1qb	12260	4	5.67271	0.989542	0.00864567	27.4145	19.8523	83.0066	85.1296	83.1507	32.3965	165.906	49.1234	38.2006	37.5674	46.6128	26.3022	32.8384	34.4312	31.867	24.9232
Cpm	70574	10	4.49066	0.558739	0.00869191	34.5185	20.357	25.1005	24.8991	16.1657	19.6574	44.3249	29.6538	20.6545	23.3885	14.4404	15.4851	11.0219	20.5706	21.0286	18.1662
Xdh	22436	17	4.30675	0.808762	0.00874211	30.752	21.9132	26.8495	17.0748	23.3668	15.1164	30.2483	36.6928	23.2721	21.2457	7.16712	13.959	16.0973	19.1134	5.79726	7.56926
Tgfbr2	21813	9	4.65692	0.447062	0.00877848	24.3155	23.5956	44.6704	17.3193	33.6541	25.2041	37.8563	27.1826	25.6443	21.6104	25.1645	19.4349	19.0516	19.3845	17.8959	21.637
Cnot3	232791	7	4.05324	0.267698	0.0088414	20.0245	17.4549	15.4574	19.6422	18.1644	17.7373	17.1272	19.1701	14.4377	19.5132	15.7146	14.4976	12.9157	14.335	16.6716	11.8523
Airim	194268	4	4.52724	0.249234	0.00888789	25.0307	22.4179	22.0279	31.7453	24.4837	25.0212	24.4044	24.8612	19.4275	22.5678	20.0148	21.9484	20.4909	20.8417	19.2282	22.8555
Phyhd1	227696	2	3.49175	0.560057	0.00894825	10.7274	7.57079	14.6538	11.8179	15.2546	10.9715	23.0078	13.1046	7.5256	11.2611	13.6441	5.92473	7.27218	8.64169	9.32603	8.82464
Zfp428	232969	7	4.40728	-0.276136	0.0090196	22.3131	20.5252	18.9081	18.3789	17.459	20.4497	16.5759	18.8331	22.904	28.9962	25.1115	25.8982	17.1199	22.4684	21.6407	21.0093
Hdac5	15184	11	7.54628	-0.333339	0.00903595	179.744	162.688	164.359	224.785	159.776	139.918	137.9	154.035	208.467	223.581	253.079	175.946	185.062	163.887	215.435	237.933
P3h2	210530	16	1.39345	0.579044	0.00905494	2.09781	2.7339	3.59254	2.07832	3.32132	2.40765	5.62331	2.6958	2.5358	1.77807	1.85814	2.15445	2.27256	2.06723	1.51233	2.0677
Rassf4	213391	6	3.77887	0.511665	0.00906025	10.7751	13.9639	20.8935	17.8084	15.4015	14.2325	19.9205	15.7629	14.7649	18.4646	9.98087	8.52802	7.34793	12.6067	9.39805	9.12003
Bst2	69550	8	2.07763	1.23906	0.00908132	1.71639	1.97682	9.17043	3.38236	6.31933	3.80957	18.1196	2.54603	2.2495	3.10023	2.38904	1.66072	2.31043	3.86335	2.16047	1.88308
Gnb1	14688	4	9.07063	0.910107	0.00908825	973.765	669.216	997.639	1188.68	609.86	656.982	244.008	253.48	262.455	559.956	660.171	307.098	309.446	277.517	308.155	312.407
Sgpl1	20397	10	5.79162	0.258679	0.00911494	53.3988	53.7526	63.9094	57.8262	66.4853	56.3511	80.4906	52.2685	51.8612	46.321	45.7634	54.5793	50.4886	47.4785	48.9707	55.4586
Dbndd1	72185	8	4.41555	-0.263974	0.00916878	19.9769	18.4223	19.0499	19.6014	21.2506	20.9374	18.1563	17.6725	24.4991	29.0874	28.0845	19.1207	22.3847	20.0284	23.8732	18.5724
H2-K1	14972	17	5.52441	0.762446	0.00920873	29.417	45.2565	66.5093	50.3687	55.7865	40.93	145.839	32.4993	32.2292	41.9442	32.4909	34.8751	29.6569	45.174	26.3577	29.3539
Dock2	94176	11	2.17303	0.740102	0.00928721	4.05258	3.82745	9.02862	3.74913	8.64132	3.74861	9.18842	2.43371	3.1084	3.00904	4.08791	3.32144	3.52246	3.66001	2.80861	2.95386
Ier5l	72500	2	4.37065	-0.492381	0.00937013	20.8351	18.8849	21.8389	17.9714	11.5512	14.1716	18.3033	13.9657	27.0758	23.1605	18.9	30.8804	12.9914	22.6378	28.8063	27.4709
Chchd2	14004	5	7.15335	-0.236308	0.00945386	121.864	116.59	124.084	109.132	152.164	138.181	149.146	139.657	134.97	170.284	170.843	128.593	134.649	154.873	157.858	176.714
Oasl2	23962	5	2.88002	1.31387	0.00947289	3.62349	4.12187	15.6465	7.94652	8.3474	8.47247	32.9313	2.92045	5.3579	5.97249	3.02612	2.96236	2.49981	8.26891	2.34051	2.84309
Pde4d	238871	13	3.65116	-0.310062	0.00947604	9.20175	11.6506	9.97402	12.0217	10.2873	11.703	11.7612	12.805	12.1064	13.1304	15.3429	10.9069	12.3476	13.0473	16.5636	16.8001
Eif2ak2	19106	17	2.0782	0.676836	0.00947936	3.67116	2.86008	6.00332	5.70519	6.31933	4.0229	9.51921	2.88301	4.2127	2.96345	2.97303	2.96236	2.1968	3.89723	2.62857	3.54463
Shmt2	108037	10	4.68248	0.286303	0.00948607	23.4096	29.9046	26.235	38.2655	27.1584	24.3507	28.6311	27.295	22.2087	24.1179	22.457	21.9035	22.6877	23.9595	25.9977	20.6031
Terb1	320022	8	0.515341	-0.764022	0.00950935	0.810517	1.17768	0.850865	1.18179	1.17569	1.28001	0.404291	1.12325	1.4315	0.957423	0.743256	2.01979	2.34831	1.55889	2.05245	2.28924
Ly86	17084	13	3.73733	0.944638	0.00953101	8.05749	6.43517	17.7736	14.3037	28.0402	9.4782	44.2147	12.5804	8.7526	12.9024	11.5736	9.51547	6.1359	8.67558	8.2458	7.01541
Tap2	21355	17	4.28597	0.444846	0.00953415	15.3998	23.848	27.0386	32.9271	17.8411	17.0973	27.4918	17.7099	13.906	18.2366	15.3429	14.9914	14.4686	18.0289	19.2282	17.0216
Gusb	110006	5	4.36451	0.325484	0.00959766	16.5441	18.5484	26.0459	21.5167	26.0121	21.3945	32.6005	20.8924	19.3866	19.9691	18.4752	15.4851	18.7865	18.9101	17.2478	17.0585
Rtp4	67775	16	2.31325	1.02255	0.00964275	1.85942	2.77596	8.41411	8.02802	5.43757	5.94292	16.9067	3.36975	3.5174	3.55614	2.0705	3.23167	2.91645	4.81224	3.16869	2.32616
Zgrf1	71643	3	1.70305	0.650494	0.00985806	2.90833	3.70127	2.97803	7.98727	3.0274	3.87052	3.60186	2.92045	2.1677	3.10023	2.17668	2.19933	1.66654	2.4739	3.31272	2.58462
Wdr90	106618	17	4.57253	0.34554	0.00992338	24.3632	27.5493	26.6132	34.3534	24.1604	27.4898	22.0155	25.9096	18.6095	21.0177	22.3508	20.2877	25.3769	17.4189	25.9617	15.5077
Inpp5d	16331	1	3.86758	0.361781	0.00994925	16.5441	13.2068	19.5226	15.2818	19.6634	12.922	19.9573	14.1904	14.3559	13.8598	14.3873	12.6125	14.3171	11.9628	11.7386	8.19695
Irgm2	54396	11	2.73334	0.665825	0.00998715	5.7213	8.36993	10.1158	7.62051	8.08287	6.30864	15.1058	3.63184	5.2352	5.60776	3.18538	4.80262	4.65874	7.28613	3.92486	5.61233
Rtel1	269400	2	4.39154	-0.678752	0.010122	18.7849	13.4592	12.3375	29.2595	16.2539	11.2763	14.9955	12.1685	38.0779	39.4823	28.9339	11.8495	18.7865	22.9767	26.3938	20.0493
Pik3ap1	83490	19	1.89813	0.769947	0.0101709	3.28975	2.81802	5.95605	3.09711	6.23116	3.29146	9.81323	2.54603	2.9039	3.82969	2.38904	2.78283	2.80282	2.91445	2.44853	1.51385
Snrnp25	78372	11	4.27648	-0.266023	0.0101779	14.7323	18.0858	14.7956	19.2347	19.8104	18.4078	18.5974	16.9236	17.2189	20.1059	25.43	18.5821	20.2258	22.0278	23.7652	20.8247
Cabp7	192650	11	3.6986	0.776924	0.0102151	8.82033	9.12701	15.6937	15.1188	12.0508	12.5259	36.8639	21.0048	8.8753	9.66541	9.39689	9.73989	6.06015	10.3023	6.22936	15.5077
Stat3	20848	11	6.2236	0.314259	0.0102409	76.4747	68.095	87.6863	111.781	89.4406	67.5055	93.9424	68.331	70.7979	74.1319	75.2282	56.24	66.9647	68.388	63.3378	56.1971
A630066F11Rik	320642	10	0.920268	0.543217	0.010274	1.23961	1.93476	1.55992	2.40433	1.93989	2.9867	2.49925	2.54603	1.636	1.41334	2.01741	1.07722	1.13628	1.35556	1.87241	1.32924
Pomc	18976	12	2.31085	-2.60738	0.0102758	1.14426	0.799139	0.709054	2.68959	1.17569	1.06668	2.4625	0.936041	1.0225	60.1809	1.5396	1.88514	1.51504	1.45723	1.22427	1.84616
Isg15	100038882	4	0.980865	1.20411	0.0103031	0.619807	1.4721	3.59254	2.77109	2.58652	1.58478	7.31398	1.3479	0.9816	0.729465	0.902526	0.673264	1.59079	2.33834	0.720157	0.996926
Plekhg1	213783	10	3.76435	0.466235	0.0103184	18.4035	11.7347	18.4827	9.61733	13.4616	20.3583	19.553	14.6022	12.6381	13.176	11.3612	8.75244	6.9313	10.8784	14.7632	12.1847
Cracr2b	213573	7	1.84359	0.467483	0.0103268	2.52691	3.82745	4.15978	5.90895	3.17436	4.17528	5.29253	3.55696	2.7403	3.32818	3.07921	2.37887	3.1437	2.81279	3.42075	2.58462
Rilpl2	80291	5	4.04136	-0.290491	0.0105011	15.9243	13.2068	14.6538	11.4919	19.9279	14.5678	16.5759	12.2809	17.1371	18.9661	19.2185	16.4277	15.567	16.3006	22.1088	18.277
Slc7a5	20539	8	6.80532	0.42976	0.0107486	105.463	125.002	114.819	159.338	85.1787	128.733	152.932	155.944	69.0801	70.9861	93.438	123.522	110.333	96.0414	90.5598	102.499
Nudt1	17766	5	2.001	-0.408729	0.010801	3.3851	2.7339	3.73435	1.99682	4.26188	3.62671	3.67537	3.66928	4.2127	5.33421	5.83987	3.18678	4.16635	4.64279	4.60901	3.91386
1700052K11Rik	73431	11	2.90978	0.378374	0.0111102	9.1064	7.86521	11.4394	8.10953	7.52441	8.19819	8.23283	7.07647	8.7935	7.24906	6.95476	5.11681	6.74192	6.60835	5.47319	4.65232
Aspg	104816	12	2.28483	0.928187	0.0111229	1.62103	3.95363	7.65778	6.80548	6.40751	4.05338	13.4886	6.43996	3.5174	3.05463	3.76937	3.23167	6.21165	2.37223	1.87241	2.28924
Anxa4	11746	6	2.98251	0.542112	0.0111318	5.10149	7.57079	12.9993	11.4104	7.23049	8.10676	14.7015	7.41344	5.8896	5.51658	5.14971	6.73264	5.37838	7.32002	7.66967	6.94156
Nfasc	269116	1	7.23019	0.206364	0.0111815	151.853	180.017	182.038	142.589	140.025	157.472	166.641	169.948	134.234	155.513	134.636	136.628	148.739	145.384	137.046	119.225
Irf2bpl	238330	12	6.30819	-0.290792	0.0111959	92.8757	77.8109	79.8395	58.2337	69.1306	63.0559	63.4001	67.657	94.9698	88.5388	76.5554	93.3144	65.5632	82.4519	100.966	92.3449
Gpatch1	67471	7	4.96136	0.221665	0.0111962	32.6114	29.9046	31.3402	41.7294	32.4196	32.1223	35.0998	32.9486	28.0165	31.9141	29.0401	27.4243	27.3843	30.534	29.9585	24.7016
Homer3	26558	8	2.35167	0.864344	0.0112824	4.57704	2.7339	5.95605	8.7208	4.32066	4.57148	17.164	4.08114	3.0675	4.51356	4.03482	3.86005	2.61344	3.49057	3.99687	2.95386
Ifit1	15957	19	2.53501	1.23183	0.0113749	2.24084	3.91157	9.92675	7.2945	5.55513	7.19246	24.8087	3.85649	4.0491	3.05463	1.64578	2.37887	3.67397	7.93002	1.76438	2.36308
Eef1akmt1	68043	14	5.18913	-0.211753	0.0115465	35.5197	31.5029	30.0166	30.8895	33.8305	40.6862	30.7261	37.6663	41.1863	43.2664	40.8791	33.8428	35.3004	40.7685	37.1241	39.5078
Spi1	20375	2	2.14712	0.657472	0.0115728	3.43278	3.1545	6.42875	7.33525	7.49502	3.35242	8.26958	3.21998	3.4765	3.60173	4.72499	2.64817	3.03008	3.49057	3.70881	2.36308
Ptprc	19264	1	2.20294	1.12338	0.0115781	2.24084	1.85064	8.22502	5.58294	13.4616	3.62671	10.1808	4.56788	2.3722	1.96044	6.05223	1.61583	2.53769	4.88002	1.54834	1.92001
St6galnac2	20446	11	2.48731	0.541067	0.0115823	5.7213	7.06607	8.17775	6.60172	6.20176	4.69338	8.45335	5.69113	6.2577	6.65637	6.05223	4.17424	3.37096	4.20224	2.84462	2.65847
Crybg2	230806	4	1.16071	0.478611	0.0116386	2.47923	2.18712	2.6944	3.42312	2.14563	3.26099	1.87444	2.02185	1.4315	2.32517	2.22977	2.01979	1.36353	1.525	1.87241	1.69847
Rpl13a	22121	7	4.72649	-0.272796	0.0116671	23.8864	22.3338	22.5952	19.4384	25.6888	23.9241	27.308	26.9954	24.0492	33.2818	38.3308	27.4243	22.0817	26.5351	30.7867	28.5786
Rffl	67338	11	4.22534	0.367873	0.0117375	23.2666	21.6188	21.697	25.3881	16.1363	19.2307	22.7873	18.1592	18.6913	20.7898	14.5997	13.0613	11.0977	18.3339	19.7683	13.6616
Tgtp2	100039796	11	0.928638	1.11605	0.0118761	0.524452	2.69184	2.03262	5.70519	2.96862	1.79812	3.4916	0.67395	1.3088	1.6413	0.637077	0.987454	1.21203	1.59278	0.50411	1.21847
Synpr	72003	14	7.49131	-0.546493	0.0118929	189.327	102.71	116.19	87.4932	255.713	156.985	160.246	111.614	261.269	237.031	240.443	133.621	208.81	185.339	276.828	163.533
Rasal3	320484	17	2.28716	0.857085	0.0118961	3.43278	2.39742	7.42143	6.88698	9.25856	3.87052	11.4304	4.90485	4.4172	6.10927	5.04353	2.33398	2.46194	2.60945	2.62857	2.0677
Stxbp3	20912	3	4.83051	0.336462	0.011921	34.3755	24.7312	31.6238	29.504	27.952	27.5508	46.2729	32.6491	23.8038	27.8109	25.3769	22.3075	17.7259	27.3145	25.2775	30.5724
Pik3cg	30955	12	1.87333	0.628337	0.0119523	4.434	3.07038	5.19973	3.0156	5.40817	3.41337	6.32163	4.11858	2.7812	3.96647	4.72499	1.52607	3.21945	2.91445	1.98043	1.5877
Ccrl2	54199	9	0.673062	0.610699	0.0119963	1.09658	1.64034	2.55259	1.3448	2.32199	1.46287	2.75653	1.53511	1.2679	1.86925	1.00871	0.763033	1.40141	1.08445	1.33229	0.849234
Arhgap45	70719	10	3.1504	0.65126	0.0120018	7.05626	6.89783	13.6611	13.6517	13.6968	7.80199	15.9879	7.45089	8.0982	7.29465	12.6354	5.83496	5.52989	5.8628	5.68924	4.09848
Tmem263	103266	10	5.61803	-0.307268	0.0120629	50.0137	40.3775	38.0998	49.3499	55.7865	38.2176	39.7307	40.2123	67.5668	68.4785	45.8695	43.448	52.3445	49.139	50.0149	56.234
Phf13	230936	4	4.62605	-0.334681	0.0121077	21.2641	25.1939	21.7443	25.1029	22.8966	19.6574	20.2513	18.4962	23.5175	24.0268	23.1471	31.2395	22.0817	24.7051	35.0356	34.8186
Ormdl2	66844	10	2.56229	0.388392	0.0121308	5.19684	6.56135	6.05059	7.78351	7.55381	6.15626	8.45335	5.16695	5.8078	6.06368	6.15841	5.70031	4.01485	4.06668	4.86106	3.80309
Lpxn	107321	19	1.08781	0.683631	0.0122623	1.478	1.34592	4.11251	2.40433	3.4095	1.73716	3.82238	1.94697	1.3497	2.32517	1.85814	1.30164	1.70442	1.62667	1.40431	1.03385
Cobll1	319876	2	3.31254	0.349169	0.0123381	11.7763	9.58966	11.9594	6.92773	12.5211	12.0078	12.9005	11.1951	8.8344	9.80219	9.87469	7.67521	5.64351	8.67558	10.1902	8.64003
A2m	232345	6	2.45281	1.88187	0.0123754	1.478	0.588839	16.5446	2.24133	5.02607	3.84004	34.2177	4.82997	2.2086	3.87528	4.40645	0.807917	3.33308	2.64334	0.50411	0.886157
Gon4l	76022	3	5.53964	0.262084	0.0124149	44.8645	54.2573	55.7789	58.8857	44.2647	48.0005	45.9054	53.6913	40.6546	47.6888	48.4709	50.046	38.7092	36.7357	37.3762	37.4032
Zeb1os1	791318	18	0.781971	-1.00848	0.0124334	1.81174	0.546779	0.756324	0.244508	1.1463	1.67621	0.918842	1.60999	3.8037	2.23399	3.18538	1.07722	0.833271	3.42279	1.87241	1.25539
Rpe65	19892	3	1.78272	-0.882479	0.0125138	2.43155	3.82745	1.22903	1.4263	4.5558	3.35242	0.735074	1.23557	5.6851	7.75057	4.56572	3.09702	3.29521	3.11779	3.96086	3.80309
Fdx2	68165	9	5.38059	-0.20906	0.0125183	31.7055	40.714	35.1218	35.3722	40.7964	41.9052	45.2805	38.9767	39.8366	41.3515	49.2673	45.1087	41.8529	45.6146	47.8544	44.5663
Gm9752	791300	13	0.470908	1.07548	0.0125424	1.81174	1.17768	1.60719	2.36358	2.43956	1.5543	1.17612	2.05929	0.6953	1.82366	0.796346	0	0.113628	0.847225	1.54834	0.886157
Zfp456	408065	13	1.01546	-0.856695	0.0125447	2.38387	1.30386	1.18176	0.815028	0.764198	1.82859	1.58041	1.38534	2.9857	0.86624	0.796346	2.69306	3.25733	2.98223	3.6728	2.36308
Pdxp	57028	15	8.49793	-0.177641	0.0126194	333.695	330.97	318.791	363.502	351.649	341.52	318.985	361.911	375.012	407.908	442.344	365.897	350.769	347.159	379.811	392.863
Rpl31-ps9	100042740	1	1.66592	-0.371529	0.0126356	3.62349	2.18712	2.6944	2.89335	2.90983	2.43812	2.536	2.43371	3.3129	4.60475	3.66319	3.41121	2.76494	3.55834	2.70059	3.91386
Ksr1	16706	11	3.22342	0.398596	0.0126609	12.0147	7.86521	11.9594	8.8023	9.87579	7.25341	10.9158	15.9876	8.2618	8.1153	8.33509	8.84221	7.31006	6.57446	7.27359	8.97234
Tap1	21354	17	2.57676	0.633723	0.0126758	3.95723	4.71071	8.31957	7.57976	9.28795	5.9734	13.5254	4.15602	5.1534	6.20045	5.46824	3.77028	3.06795	4.74446	4.1409	4.46771
Mcm3	17215	1	2.38997	0.493316	0.0127173	5.14917	3.99569	6.38148	8.76155	5.84906	4.57148	9.4457	4.30579	4.9898	4.55916	3.45083	4.08447	4.12848	4.03279	4.28493	4.57848
Nab2	17937	10	5.76884	-0.495782	0.012784	57.499	44.4574	48.2629	50.3687	42.6188	36.0233	46.0891	37.217	63.2314	56.3056	36.3134	80.3429	38.5577	57.4418	95.2768	79.7541
Plod1	18822	4	4.90402	0.326733	0.0127979	28.3204	31.2926	35.7363	40.5884	30.4504	28.7089	44.9498	26.5087	29.4889	31.4126	31.376	21.2752	22.4983	26.8062	26.2497	22.7078
Uap1l1	227620	2	4.89458	0.241988	0.0128527	28.7972	32.1338	37.2962	32.7234	29.598	26.2403	40.6863	30.6647	25.6443	29.133	30.2081	28.7259	24.1648	24.1629	27.8341	27.0647
ND4	17719	MT	10.2867	-0.579638	0.0130042	1084.57	1044.56	965.542	295.325	1250.55	1034.71	1302.33	1110.11	1483.89	1947.72	1965.12	1000.11	1281.61	1449.36	1260.67	1587.33
Abi3bp	320712	16	2.29372	-1.03016	0.0130097	7.53304	2.06094	2.55259	2.44508	4.35005	2.40765	2.536	1.7972	10.5931	11.3067	6.31768	1.93002	10.3401	4.50724	4.32094	2.62155
Uba7	74153	9	2.46201	0.738634	0.0131056	5.53059	4.62659	9.54859	5.41993	9.72883	3.99242	12.239	3.63184	4.6217	7.97852	3.98173	3.18678	2.95432	3.72779	3.60079	2.73232
Shroom4	208431	X	0.650186	0.540198	0.0131133	1.95478	1.93476	1.60719	1.75231	2.38077	1.70669	1.24963	1.53511	1.0634	1.55011	1.75196	0.987454	1.13628	1.01667	0.648141	1.62462
Il1a	16175	2	0.468453	0.987301	0.0131443	0.953549	1.55622	2.31624	0.855779	2.76287	0.975249	3.23432	1.19813	1.0634	1.04861	1.69887	0.224421	1.06053	0.508335	0.432094	1.07077
Rmi1	74386	13	3.8138	0.199658	0.0131486	13.159	14.5107	15.0792	14.752	17.8411	15.4821	14.7382	14.4525	12.6381	14.9996	12.3699	12.8818	12.6127	13.7928	12.1707	12.4062
Hk2	15277	6	1.73155	0.611128	0.0131689	3.09904	2.69184	4.72703	3.54537	4.58519	3.23051	5.88059	3.74416	1.3088	1.86925	3.34465	1.7056	4.0906	3.25334	2.37652	2.40001
Stat1	20846	1	4.83484	0.541057	0.0131996	21.7409	22.3759	38.8089	33.2939	36.1525	34.9871	63.1061	21.192	27.2803	23.2517	20.121	19.5247	22.2711	32.059	20.0564	20.1231
Per1	18626	11	5.08342	-0.586569	0.0132261	34.0417	26.4136	30.8202	39.4881	22.3381	15.8173	26.9405	20.7052	37.0554	36.7012	30.8451	58.574	23.0664	30.1273	60.0611	47.0402
Cyth4	72318	15	3.55193	0.706517	0.0132373	11.2042	8.11757	14.512	23.9618	18.3114	9.17343	21.1334	9.21064	8.5481	13.1304	14.812	6.91218	8.25695	7.93002	6.73347	4.91079
Parp10	671535	15	2.15817	0.577643	0.0132655	3.57581	5.38367	7.89413	3.13786	6.26055	4.08385	8.0123	3.96881	3.681	4.92389	2.81376	3.54586	4.05273	4.03279	2.80861	2.21539
Gm4524	100043571	16	1.27393	0.471828	0.0133575	1.95478	2.27124	2.07989	2.8526	3.0274	2.22479	4.41044	2.95789	1.5133	1.82366	2.22977	1.57095	1.85592	2.13501	2.34051	2.14155
F630042J09Rik	100038627	13	1.73162	1.19148	0.0133816	3.8142	5.63603	7.18508	0.652022	6.02541	5.91245	2.60951	4.19346	0.4908	2.55313	3.98173	4.39866	1.66654	0.813336	0.828181	1.44
Icosl	50723	10	2.96195	0.717006	0.0133972	6.00736	4.87895	8.08321	13.9777	7.81834	7.61913	20.5453	8.04995	5.1943	7.0211	5.57442	4.26401	4.46936	6.33724	4.68102	8.97234
Rgs3	50780	4	4.08987	0.269202	0.0134144	19.2617	16.9081	19.6644	18.8679	16.6654	18.4078	21.1701	17.7848	16.8917	19.7411	17.8382	11.625	12.1582	16.165	14.5112	14.0677
Pcsk1n	30052	X	8.12326	-0.246343	0.0134713	247.97	279.026	253.274	254.737	248.658	250.578	246.139	265.499	244.296	325.433	389.042	276.891	228.998	299.172	327.095	325.884
Ifit3	15959	19	4.27515	0.991519	0.0135624	8.72498	14.3845	31.2929	28.689	22.8966	21.8517	69.2072	9.88459	12.3927	12.9936	9.23762	11.5801	12.4612	25.7895	9.32603	8.78772
Sytl1	269589	4	2.15047	1.659	0.0135766	1.14426	13.9639	13.2357	6.64248	0.587845	13.8059	2.24197	1.42278	2.3313	0.227958	1.43342	2.60329	1.43929	2.88056	3.2047	2.25232
Rpsa	16785	9	4.6696	-0.325108	0.0135939	19.4524	24.3948	21.7916	14.8335	22.8966	24.2288	30.7996	22.8768	22.2087	30.6831	35.8356	26.2573	22.7256	29.2462	30.4626	28.1355
Lat2	56743	5	1.96598	0.796911	0.0137	2.00245	2.3133	4.72703	9.12831	5.96663	3.65718	7.79178	3.18254	2.454	3.32818	3.76937	2.19933	3.48459	2.88056	2.66458	1.62462
Stat2	20847	10	4.64776	0.27228	0.0137458	25.5551	23.8059	26.8495	35.9427	30.7149	24.2898	30.1013	21.9408	22.7813	24.1179	23.8373	18.8963	22.1574	21.7906	25.4576	21.6001
Pnkp	59047	7	4.62808	0.256306	0.0138817	27.6529	27.4651	24.1551	32.1121	25.1598	25.6917	25.9113	26.8457	18.5277	23.4797	29.4117	22.3075	23.5967	19.9945	21.1006	20.8985
Eid2b	434156	7	4.47239	0.30732	0.0138939	33.9464	25.5724	19.2863	16.6673	23.1023	25.6917	27.7123	24.8238	19.5093	20.1059	22.6693	21.0058	19.3167	19.6556	17.7519	17.6862
Ldlr	16835	9	5.1975	-0.37794	0.0139309	31.7055	39.4102	40.2743	38.6323	32.2727	25.905	22.0522	24.8238	39.4276	38.4337	43.9052	42.9094	30.1492	38.6335	47.0623	49.4032
Dhcr7	13360	7	5.44159	-0.197238	0.0139627	41.2887	41.6393	38.3834	38.6323	49.1438	37.7299	40.3555	37.5165	38.0779	50.7434	50.4353	42.7298	43.0649	44.8012	51.5272	48.554
Tgfbr1	21812	4	4.67518	0.321128	0.0139627	28.5588	23.8059	34.6018	24.2471	34.9768	23.8326	32.8578	24.674	21.6361	21.8384	26.6511	27.2448	26.4374	18.9439	18.7601	18.9416
Rhbdf1	13650	11	4.01842	0.45643	0.0140139	12.0624	19.0532	21.0825	28.2815	18.3702	13.3487	18.4871	18.4962	13.1698	14.2702	18.4221	15.1709	10.8704	11.8273	15.6634	9.34157
Cnn3	71994	3	6.81603	0.404901	0.0140312	108.419	85.634	122.052	155.548	116.217	114.836	219.162	108.88	85.89	105.499	105.224	83.7092	81.6984	96.4481	104.027	111.065
Phyhip	105653	14	7.86792	-0.30335	0.0141767	263.132	226.03	218.909	127.715	247.306	201.45	207.622	190.803	278.529	268.58	264.493	256.648	255.473	240.985	292.96	200.53
Ift22	67286	5	5.44724	-0.220857	0.0141931	40.7642	37.3492	38.9034	31.6231	52.8473	42.9414	39.2897	39.8005	45.0718	50.0595	56.1159	43.0889	45.6784	46.1907	44.6497	43.3848
Bfsp2	107993	9	3.04761	0.755803	0.0143135	5.24452	7.69697	12.6212	13.4887	9.1116	6.55245	22.1257	5.80345	5.6033	10.6228	5.57442	6.14915	3.44671	4.84613	6.66145	6.01848
Dusp10	63953	1	3.14448	0.397355	0.0143645	6.43646	10.8515	12.8102	8.02802	7.55381	10.1487	12.2757	11.9813	6.6667	6.92992	6.37077	7.67521	6.47679	8.50614	8.46185	9.04618
Zfp94	22756	7	4.11149	0.262364	0.0144173	17.7837	21.9553	16.7337	20.2127	15.9894	18.9259	21.0599	17.8597	12.5972	14.8173	16.0331	16.2032	18.6728	16.165	15.7354	14.3262
Wdr83os	414077	8	4.1792	-0.278966	0.0144189	16.5441	15.7304	14.6538	12.4699	18.2526	17.6764	19.5162	16.2122	16.7281	23.8444	25.1645	17.9986	14.8095	20.7401	19.1562	19.8278
Arhgap11a	228482	2	1.90525	0.498439	0.014479	5.14917	3.61715	5.38881	6.19421	3.61525	2.49908	4.66772	3.44463	3.9673	3.73851	2.54831	2.5584	2.9922	3.25334	2.62857	2.47385
Immp1l	66541	2	3.79064	-0.240376	0.0146572	14.2079	11.1038	11.014	12.5514	13.5498	14.1106	13.4151	11.3448	15.542	16.5953	16.2986	14.1834	11.4385	15.3517	13.4309	16.2093
Mtmr2	77116	9	6.06251	0.26167	0.0146965	70.801	65.1929	69.2509	81.5028	66.4559	65.7379	89.8995	75.2951	69.121	61.2751	46.6128	70.5132	54.5414	61.4069	55.4881	64.5048
Zdhhc9	208884	X	5.89943	0.184869	0.0147588	59.5968	62.0384	59.5133	64.8762	61.8707	70.4313	69.7585	61.0299	55.5831	48.3727	54.2046	52.8288	55.4883	60.2546	61.5374	56.0125
Snx20	71607	8	0.396018	0.77854	0.0148504	0.524452	1.21974	1.89081	1.4263	2.23381	1.21906	2.79328	1.12325	1.3906	1.18538	1.38033	0.538612	0.681767	0.67778	0.792173	0.738464
Ndufa2	17991	18	6.42864	-0.267098	0.0149428	66.8438	69.0624	69.1091	83.1328	83.9736	79.1171	88.7602	87.1641	76.483	98.6146	106.339	73.2063	80.9409	97.9053	99.9938	116.862
Tomm6os	100415787	17	0.867487	0.525213	0.015141	2.05013	2.5236	1.79627	2.07832	2.32199	2.04193	1.28638	2.35882	0.9816	1.50452	2.33595	1.75049	0.871147	1.11834	1.47632	1.51385
Tceanc	245695	X	2.22152	0.343735	0.0151802	5.48291	4.62659	4.96338	4.84941	3.99735	6.18673	6.57891	4.493	3.8037	3.55614	4.99044	3.94982	3.90122	4.71057	3.27671	4.02463
Rbm24	666794	13	4.68155	-0.516366	0.0152297	38.5711	21.745	20.2317	11.3289	25.777	19.2002	16.0614	16.7364	34.5196	40.6221	21.5013	28.6811	25.6799	25.4506	36.1159	28.0616
H2-Q6	110557	17	1.19305	1.24912	0.0154834	1.19194	2.14506	3.21438	1.99682	4.35005	1.85907	9.4457	0.748833	1.7587	2.41635	0.637077	1.25676	1.51504	1.79612	0.288063	0.775387
Mocs1	56738	17	2.73372	-0.485914	0.01549	5.2922	4.83689	5.7197	3.83063	5.11425	4.84577	9.77648	4.75509	8.0573	9.93896	5.52133	4.53331	8.40846	7.62502	9.54208	7.56926
Slc29a3	71279	10	4.51388	0.294631	0.0155322	26.5563	20.5673	31.0093	22.0872	28.3929	20.3278	28.7414	24.0375	25.358	22.9781	21.5544	18.4474	18.8243	21.2823	20.3084	14.5477
Lars1	107045	18	5.97453	0.191828	0.0156426	75.4257	71.3757	66.2729	73.597	58.7551	65.616	64.9805	60.8801	56.3602	59.3146	58.9827	62.5238	61.056	60.0513	54.4439	54.4248
Chrd	12667	16	5.12627	0.572394	0.0157536	22.2177	42.1861	38.3834	36.0242	39.8559	42.21	42.5608	71.0642	21.5134	12.7656	27.5005	32.9002	36.5503	27.8568	33.6673	29.3539
Cyfip1	20430	7	7.10492	0.1882	0.0157679	148.611	136.863	159.537	154.407	157.278	126.173	155.689	137.71	135.706	127.383	125.345	131.242	140.027	129.693	111.984	122.954
1500009L16Rik	69784	10	4.22771	-0.356068	0.0157833	14.0649	15.7304	15.4574	13.0812	24.0135	18.0726	15.3998	15.7255	22.2496	23.6164	25.43	15.1709	18.9001	21.0112	26.5378	14.7324
Lgals9	16859	11	3.8237	0.641095	0.015797	8.6773	10.1785	23.1152	16.2598	18.1056	12.1601	37.8563	11.9064	11.5747	13.1304	12.7415	9.02174	10.5295	11.2511	10.5503	9.15695
Stx3	20908	19	4.959	0.268723	0.0158625	26.604	37.5595	36.0672	41.0774	27.2172	34.5299	33.1886	35.3075	24.131	27.4461	27.0227	28.0527	29.5432	32.669	28.3382	26.917
Ctxn1	330695	8	8.40016	-0.263696	0.0159023	322.252	293.116	259.892	363.176	394.15	288.43	286.458	255.427	354.685	321.466	398.704	338.293	384.365	376.032	425.649	336.961
Fam229b	66337	10	2.86889	-0.317112	0.0160078	6.62717	6.60341	5.57789	4.48265	8.02408	6.82674	7.53451	6.0281	8.2618	9.2095	10.4587	6.46334	6.66617	7.42169	8.64189	7.12618
Nhlrc3	212114	3	2.40895	0.320096	0.0160303	5.86433	6.43517	6.09786	5.58294	5.64331	5.24196	5.58656	6.21531	4.6217	4.46797	4.83117	4.03959	6.21165	4.64279	3.27671	4.91079
Ifit3b	667370	19	3.75972	0.926111	0.0162133	6.29343	9.16907	21.508	21.0685	15.5485	14.3544	46.4567	7.78786	9.8978	8.43444	6.53004	9.73989	8.29483	17.2495	7.30959	6.27694
Abca2	11305	2	8.04729	0.232638	0.016243	370.311	292.779	323.801	249.439	240.576	243.446	264.737	308.032	239.715	264.796	240.072	232.276	246.307	239.663	249.606	227.188
Dock1	330662	7	5.01214	0.260631	0.0162488	36.6163	30.199	42.7796	37.8988	30.0095	31.5737	39.2529	33.2856	28.221	27.8109	27.235	32.2269	24.2785	28.7379	28.6623	36.074
Plcg2	234779	8	2.47821	0.62328	0.0162628	5.62594	3.99569	10.7303	6.88698	9.17038	3.71814	10.144	3.36975	5.6033	4.46797	4.56572	4.44354	3.97697	4.37168	3.6728	3.39693
Daam1	208846	12	5.52314	0.181835	0.0164047	44.4354	45.2985	58.5206	47.2716	49.0851	47.391	52.9988	46.8769	42.127	46.9593	39.5519	42.9992	39.2016	41.5479	42.4893	48.1479
Ppp1r3d	228966	2	3.42389	-0.288568	0.0164145	11.5379	10.3888	9.6904	10.4731	10.64	7.71056	7.97555	8.61158	11.7792	10.3037	11.3612	11.1762	13.0672	10.0989	11.8106	13.5877
Gm21092	100861634	8	2.25118	0.313847	0.0164701	5.00613	4.92101	5.10519	4.48265	6.87779	4.87624	4.66772	5.69113	3.8855	5.65335	4.88426	3.32144	4.12848	3.86335	4.17691	3.54463
Rtl8a	66158	X	5.51841	-0.22383	0.0165032	41.1457	44.4574	37.3435	51.3467	37.8278	42.149	39.988	43.919	40.1638	55.4849	50.6476	47.3978	43.8225	51.7146	53.1116	51.1756
Fyb1	23880	15	1.08664	0.762168	0.0165705	1.9071	1.2618	3.498	1.54855	3.85038	2.10288	5.03526	1.42278	1.5542	1.96044	2.38904	1.07722	1.06053	1.79612	1.18826	1.21847
Gbp7	229900	3	3.18192	0.515457	0.0166123	7.24697	9.88408	12.3848	13.774	9.34673	9.32582	17.6785	5.35415	8.7935	8.79917	6.68931	6.50822	6.1359	8.94669	6.62545	6.57233
Sfrp4	20379	13	1.31556	0.539492	0.0166382	2.05013	2.64978	2.55259	5.01242	2.35138	2.9867	3.16082	2.05929	1.7587	2.64431	1.38033	2.42375	2.31043	1.59278	1.69237	1.84616
Lifr	16880	15	5.44054	0.523023	0.0166763	29.1309	49.5887	48.7356	98.2516	37.4751	46.9034	48.0003	49.3855	31.8611	27.4005	30.7921	41.7873	40.1106	40.6329	34.6035	35.3724
Mettl22	239706	16	4.87076	-0.184664	0.0166802	27.0331	31.8814	26.4241	26.9367	27.4524	26.1489	26.7934	26.5087	29.9797	34.5128	36.5257	30.0276	27.7631	28.5345	32.7671	27.877
Zc3hav1	78781	6	1.20514	0.755082	0.0167197	2.14549	1.59828	4.30159	2.03757	2.02806	2.74289	6.17462	1.53511	2.045	1.86925	1.85814	0.94257	1.66654	2.10112	1.15225	1.55077
Zdhhc2	70546	8	6.00533	-0.236116	0.0167823	59.5015	62.9217	65.8947	51.4282	57.697	63.5436	54.8733	57.2483	74.8061	60.0441	62.0619	82.632	77.6836	65.6769	72.0517	57.1202
Gm6581	625409	9	1.97243	-0.357238	0.0170639	2.956	2.90214	3.16711	2.64884	3.4095	3.5048	4.22667	4.23091	3.4765	4.28561	6.05223	3.86005	3.40883	4.47335	4.24893	4.80002
Gpatch3	242691	4	3.23826	0.310253	0.0170813	8.2482	9.25319	12.8575	13.448	11.4924	8.32009	9.70297	9.73483	8.8753	9.30068	8.38818	7.7201	8.29483	9.08225	7.99374	6.97848
Irf9	16391	14	3.56621	0.735452	0.0171371	8.20052	7.44461	20.988	12.7552	15.6073	12.1906	33.9604	7.52577	9.2843	9.84778	6.84858	6.41845	7.27218	13.115	8.31781	9.19388
Ccdc89	70054	7	0.24548	0.68877	0.0171758	1.43032	1.13562	1.13449	2.81185	1.11691	1.21906	1.10261	1.04837	0.4908	1.00301	0.583987	0.538612	1.13628	1.01667	0.900196	0.960003
Nfe2l2	18024	2	4.14216	0.286977	0.0171777	20.0245	16.2772	21.2716	20.4572	19.2225	15.2078	27.308	15.5008	15.7056	17.5528	17.3073	15.4402	14.2414	14.9112	14.1151	17.0954
Mboat1	218121	13	1.89244	0.700946	0.0174836	3.76652	3.44891	4.4434	6.76473	2.93922	3.56575	8.34309	2.88301	2.5767	2.46194	3.1323	2.2891	1.02265	3.18557	4.28493	3.06463
Erp29	67397	5	6.08655	-0.269046	0.0174926	60.9795	55.8556	57.2916	44.2152	73.2161	67.1398	68.8764	67.8817	72.5975	94.6937	95.8801	63.1971	61.7757	68.693	67.4067	69.4525
Gpc5	103978	14	5.88887	-0.243583	0.0175311	61.4563	55.0144	56.8188	50.6947	57.3737	49.9815	52.0432	51.7818	62.4952	63.8738	75.9183	63.8255	56.1321	55.7474	50.8431	82.671
Ddhd2	72108	8	5.7515	0.169349	0.0175662	58.5956	56.0659	58.426	62.1866	58.0203	52.6939	51.5654	59.1203	49.5299	57.3542	53.7268	54.2202	46.4359	47.6479	47.3143	47.9263
Ms4a6b	69774	19	0.430284	0.730574	0.0175686	1.23961	0.715019	2.59986	1.38555	1.61657	0.914296	2.79328	1.49767	1.0634	1.04861	1.00871	1.21188	1.21203	0.745558	0.900196	0.443078
Gbp11	634650	5	0.922539	0.88116	0.0175761	4.76775	2.27124	1.60719	2.9341	1.99867	1.61526	2.13171	1.75976	2.3313	1.6413	0.743256	0.763033	0.340883	1.93167	0.612134	1.69847
Ace2	70008	X	0.553743	0.629184	0.017696	1.43032	1.13562	1.98535	2.28208	1.64597	1.88954	1.43339	1.68487	1.8405	1.23097	1.27415	0.987454	0.757519	0.576113	1.54834	0.553848
Ctsa	19025	2	7.30662	0.260476	0.0178336	150.184	139.765	195.132	176.902	199.75	149.152	223.756	151.714	154.111	162.306	170.843	124.419	127.718	147.553	139.71	123.582
Ada	11486	2	0.810353	1.03818	0.0178569	2.05013	1.21974	2.07989	1.71156	0.852375	0.822866	5.66007	3.78161	1.7178	0.911831	0.796346	1.61583	0.795395	0.745558	0.684149	1.44
Itpa	16434	2	4.42417	-0.251982	0.0178941	20.8827	19.7261	19.6172	12.3477	21.3682	22.4307	21.5009	19.245	20.9817	25.8504	27.5536	22.8461	21.665	23.7562	21.8208	21.2678
Fkbp5	14229	17	5.90247	0.548186	0.0178966	90.7779	48.7475	70.5745	52.8545	66.8968	41.6309	84.3497	114.908	72.9656	62.5516	48.2586	44.0764	49.6175	48.3935	28.1942	33.4524
Eif3i	54709	4	6.3796	-0.165739	0.0180007	74.1385	82.8581	77.9959	62.9609	78.4185	82.2561	88.3191	83.3076	83.8041	90.9552	99.2778	82.4076	80.2212	88.9247	89.6596	86.5849
Nfatc1	18018	18	3.12432	0.27475	0.0180132	7.62839	9.08495	10.9667	8.43554	11.2866	8.83819	11.3201	8.46181	8.5481	7.38583	8.33509	8.39336	6.06015	7.04891	8.38983	8.23387
Dnm2	13430	9	6.28945	0.312347	0.0180355	86.0578	69.1465	83.1484	115.693	87.6183	71.9551	102.469	77.8037	78.4871	88.5844	80.3248	52.7839	54.4656	65.4396	72.4478	65.2802
Tvp23a	383103	16	5.71533	-0.216565	0.0181428	56.3548	54.3835	45.6158	33.9867	53.0236	50.7739	47.1917	48.9362	54.3561	56.4879	58.558	56.4196	61.1318	54.3918	51.5993	56.3817
Cib2	56506	9	4.15389	-0.325389	0.0182411	10.489	12.7021	19.3808	17.2378	16.9887	17.0364	18.4504	13.9657	19.4275	15.9115	23.4657	22.0382	16.9305	17.7578	21.9288	19.6801
Pnrc1	108767	4	6.16174	-0.296392	0.0182735	75.0443	56.9492	66.8401	45.397	74.7445	64.3055	71.4492	62.0408	81.1865	87.5358	68.1672	66.9225	55.7913	76.6908	99.7418	93.4895
Lair1	52855	7	3.62409	0.522758	0.018276	9.96459	7.61285	17.49	11.3696	21.4269	11.3373	24.2207	12.9922	9.9387	11.3523	11.8921	8.07917	7.27218	9.45503	9.93817	12.48
Fcer1g	14127	1	3.91502	0.74019	0.0182897	8.72498	8.03345	20.7516	19.3162	25.7476	11.6725	44.1779	12.9174	9.3252	14.3613	14.0688	8.93197	10.1129	12.9456	10.4423	9.78465
1110059E24Rik	66206	19	5.43173	-0.217213	0.0184662	40.6689	36.9286	38.9034	30.3598	44.4411	38.5223	48.0738	42.7209	46.4215	58.9499	43.5336	40.8896	40.3379	43.5135	46.7742	49.7356
Jrkl	77532	9	3.49268	0.2195	0.0185304	10.9658	11.4403	10.494	13.285	13.1677	11.6725	12.3492	13.1046	10.3477	11.5803	8.49436	10.099	10.984	10.4039	10.7303	9.67388
Gpr26	233919	7	4.39894	-0.253198	0.0187	19.071	21.3244	20.5153	17.1971	18.8992	18.6821	19.2222	19.0952	28.7118	21.3369	23.4657	24.6415	26.1723	20.774	18.9041	18.0185
Nck1	17973	9	4.80973	-0.222845	0.0188038	24.2678	27.2548	28.3622	21.476	25.63	28.4346	24.9925	26.9205	33.6198	31.4126	24.5275	36.3114	26.9298	28.1279	30.9668	28.1724
Pxk	218699	14	5.27766	0.191285	0.0188675	35.8535	39.1578	45.8994	47.3531	43.912	39.1319	37.3785	42.2342	36.3192	41.9442	36.2603	36.9398	33.2172	33.6179	34.4955	35.7417
Taf1a	21339	1	3.5162	0.211685	0.0189023	13.5881	12.2394	11.8176	11.4104	13.2559	12.8306	12.4227	10.3713	10.9203	12.2185	11.7859	9.65012	8.59784	10.0989	11.3425	9.56311
Clcn6	26372	4	6.21967	0.229975	0.0189759	86.1532	81.0074	88.6317	97.029	75.6262	77.5628	59.4675	78.0658	70.2253	73.676	69.9192	65.3964	71.8507	65.7108	63.8779	65.7233
Uchl1	22223	5	7.67694	-0.395605	0.0190487	191.091	156.715	158.686	101.593	273.877	174.204	190.421	178.447	228.304	271.498	348.747	190.489	194.607	210.146	227.714	188.419
Ptges3	56351	10	2.73262	-0.282538	0.0190886	5.14917	6.64547	5.10519	7.53901	5.87845	5.54673	6.0276	5.61625	5.9305	6.88433	6.90167	7.7201	7.15855	6.94724	7.66967	8.19695
Chmp5	76959	4	6.51852	-0.180648	0.0191023	85.5334	81.8486	85.1337	65.6912	88.3531	90.7286	100.852	92.5557	98.2009	109.739	97.8975	89.4544	85.789	99.0914	93.2603	103.385
Fv1	14349	4	2.58337	0.725963	0.0191342	9.15407	10.3888	9.12316	3.58612	9.55248	9.41725	3.67537	4.26835	3.2311	8.48003	6.84858	4.30889	2.95432	3.6939	2.7366	3.80309
A330023F24Rik	320977	1	4.23757	0.546489	0.0192073	19.7385	20.4832	21.1771	26.5291	24.425	23.9545	15.7673	26.5087	19.7138	26.2607	18.2098	8.66267	7.49944	13.4878	18.9761	10.117
Slc20a2	20516	8	6.52272	0.175188	0.0193591	100.266	91.5645	110.329	97.3958	84.5321	89.9362	110.776	97.3108	88.753	95.4231	78.4136	87.6141	83.3271	87.1286	80.9097	86.5111
Xaf1	327959	11	2.79105	0.714334	0.019371	4.33865	5.21543	9.92675	9.33207	5.46696	9.81344	17.5683	6.77694	4.499	4.19442	3.02612	4.35378	4.0906	9.45503	6.4094	4.94771
Elmod3	232089	6	4.96718	0.182529	0.0195696	31.9916	29.7364	32.711	38.2655	31.5085	32.6708	34.475	34.6335	27.8938	34.4672	31.96	27.8731	26.8919	29.1445	26.5018	28.6893
Dip2a	64451	10	6.67558	0.233865	0.0196052	113.901	115.412	128.055	76.3273	114.6	111.605	112.54	115.507	86.5444	91.4111	82.7669	90.8009	83.4028	95.6347	106.151	111.36
Rab31	106572	17	7.39796	0.375201	0.0196449	166.728	160.417	177.169	303.883	138.996	160.093	229.931	184.812	140.328	126.79	129.22	158.082	131.846	160.498	150.261	171.028
Unc119b	106840	5	5.84779	-0.18678	0.0196704	64.0785	51.5234	57.4806	51.9173	55.2868	51.4444	50.6833	49.4978	67.9349	59.1779	58.7173	63.6908	58.2153	51.8163	64.4541	63.8771
Fam43b	625638	4	5.78125	-0.233436	0.0197045	50.2044	51.5655	49.0193	58.0707	49.7317	47.1167	50.3893	48.7116	58.3234	52.8862	46.719	71.2314	53.3293	61.0341	68.955	59.8894
Shf	435684	2	4.71921	-0.258455	0.0197103	21.2165	27.0445	23.8715	23.9211	20.9861	27.4898	23.6694	23.6631	24.9899	26.3063	25.6954	27.155	25.6799	28.0601	31.0748	38.8063
Ccl9	20308	11	0.867	1.31011	0.0197447	0.524452	0.336479	2.55259	0.978033	6.34873	1.09715	4.96175	2.88301	0.4499	1.27656	2.28286	0.62838	0.833271	1.32167	0.648141	0.775387
Tmsb15b2	100034363	X	0.249464	-0.546587	0.0198317	0.57213	0.630899	0.661784	0.978033	1.32265	0.731437	1.21287	1.04837	1.2679	1.91485	1.43342	1.12211	0.871147	1.55889	1.54834	0.92308
Hbb-b1	15129	7	3.73024	-1.097	0.0199172	5.53059	7.65491	9.40678	3.91213	5.81966	9.082	13.2681	13.0671	17.5052	4.10324	2.28286	22.5319	17.3472	12.1323	27.51	38.3632
Golm1	105348	13	5.33595	0.479731	0.0200467	35.6151	44.8359	47.0812	28.9335	46.4691	44.77	81.5197	49.3106	33.7425	22.431	31.2168	38.421	48.5948	37.9218	31.4709	23.3724
Cyb561a3	225912	19	4.65119	0.208648	0.020079	23.2666	24.2686	27.7004	34.2312	27.3348	26.2403	26.2789	25.8722	22.4132	23.89	25.1115	22.487	21.6272	24.2645	23.8012	21.7847
Trib2	217410	12	5.77237	-0.27077	0.0201206	54.9721	43.9526	59.0878	42.5444	58.373	49.4634	47.7798	41.5228	69.0392	57.2174	54.5763	78.0538	53.1021	50.3929	51.8513	61.034
Usp18	24110	6	1.90921	1.25862	0.0201242	1.57336	1.80858	6.47603	5.17543	3.87978	3.41337	17.6418	1.94697	2.6176	2.82668	0.902526	1.16699	2.49981	4.88002	0.972212	1.18154
Tubb5	22154	17	7.0438	-0.240882	0.0201467	112.376	137.999	115.245	86.2707	150.694	132.664	114.341	122.734	133.089	128.386	154.544	134.967	158.435	141.419	158.723	128.456
Mrps23	64656	11	4.7598	-0.265654	0.0204054	23.1236	25.1939	23.6824	14.9558	29.7156	28.3736	26.6832	25.7224	25.5625	33.8289	30.5797	32.4962	27.5737	28.3312	26.7898	30.277
Hbs1l	56422	10	5.66787	0.24082	0.0204158	47.9635	51.7337	55.5426	72.782	49.4671	55.5282	51.3817	55.8255	50.5524	43.8591	40.2951	49.1932	46.7389	47.4446	43.8216	48.4802
Lgmn	19141	12	6.74503	0.264188	0.0204298	94.9258	94.2563	122.714	146.216	114.159	109.045	153.3	103.751	83.5587	94.5569	99.6495	103.997	90.9401	99.7692	104.963	98.8434
Myrf	225908	19	5.51839	0.520471	0.0204976	57.2606	37.181	62.0186	76.1236	33.6247	43.0329	72.515	50.2092	38.8141	46.5034	29.1463	27.3794	19.6576	45.1401	53.3996	40.5048
Slc44a1	100434	4	7.2427	0.334752	0.0205515	180.221	151.037	180.667	156.159	125.564	152.779	242.868	167.551	145.522	145.984	111.276	117.911	87.8722	161.074	156.418	142.782
Slc26a4	23985	12	1.91992	0.739645	0.0205574	2.43155	2.7339	2.83622	3.99364	7.81834	6.64388	5.18227	5.27927	1.7178	0.911831	4.93735	2.33398	2.9922	3.21945	3.27671	2.80616
Mcur1	76137	13	5.22777	0.249392	0.0205671	41.1457	38.2325	40.1324	51.3467	42.2367	35.6271	43.1856	33.6975	33.7425	29.6801	36.5788	36.7154	33.7853	31.0762	30.2466	40.1355
Ankrd23	78321	1	1.6595	0.871893	0.0206594	3.67116	2.90214	2.59986	10.5954	4.43823	2.13336	2.38899	2.95789	1.9223	3.64733	3.29156	1.07722	1.66654	1.86389	2.62857	1.44
Chchd10	103172	10	7.55751	-0.186737	0.0206611	175.548	181.11	171.213	162.517	156.955	177.343	196.742	192.787	199.715	248.337	187.832	180.121	164.268	210.823	201.788	208.727
Dancr	70036	5	1.2307	0.583997	0.0207238	2.43155	2.18712	2.45805	2.44508	3.64464	2.04193	3.78563	2.73324	1.4724	3.00904	3.55701	1.34653	1.13628	1.49112	1.58435	1.21847
Casp9	12371	4	5.12421	0.542255	0.0207858	34.1371	45.2985	59.5605	70.6629	32.1845	39.8023	26.1686	21.2669	23.1494	31.7773	38.5432	29.8481	23.7861	23.519	29.2744	26.5478
Hcfc1r1	353502	17	5.63326	-0.251309	0.0207951	34.8999	44.1209	42.6378	34.2312	50.4077	51.1396	55.6083	50.9581	45.399	56.2144	63.2299	49.1034	46.3601	56.3913	58.8368	54.5356
Itga7	16404	10	4.07315	0.339988	0.0209311	16.3057	18.4223	21.8861	16.6266	15.3134	14.4459	29.8807	17.6725	16.9326	13.6775	17.6258	12.5227	12.8021	14.0639	16.2395	14.1047
Plcl1	227120	1	5.00875	0.255807	0.0209724	36.9024	31.587	28.5985	30.5228	41.2373	35.4442	40.6496	36.1686	30.6341	30.2272	24.846	24.5517	29.5054	39.0062	29.5264	24.997
Hbb-bs	100503605	7	3.59976	-0.993403	0.0210666	6.67484	8.49611	8.27229	3.34161	5.26121	8.35057	12.386	12.1685	13.4561	4.14883	3.50392	20.2428	17.5366	10.0311	24.7734	32.7509
Coro1c	23790	5	7.27045	0.156549	0.0210747	171.448	152.341	170.173	159.705	157.043	144.946	177.337	173.055	160.205	162.534	144.192	133.396	143.777	135.149	139.927	145.182
Abcc3	76408	11	2.08926	0.606337	0.0211622	5.86433	3.74333	5.95605	4.93092	7.34806	4.78481	4.77798	2.99533	3.1493	2.64431	6.7424	2.42375	4.12848	3.42279	2.41253	1.69847
Cda	72269	4	0.312123	-0.659079	0.0211988	0.715162	1.0515	0.614513	0.529768	1.58718	0.79239	1.24963	0.599066	1.2679	2.1428	1.85814	1.21188	1.02265	1.35556	2.01644	0.701541
Clic1	114584	17	3.35014	0.406742	0.0211997	9.24943	8.87465	14.0393	14.1	12.139	8.28962	17.5315	8.42437	8.8344	8.84476	10.6179	7.09172	10.2265	8.54003	8.28181	6.97848
Col20a1	73368	2	1.49804	0.463863	0.0212433	3.19439	3.91157	2.88349	1.30404	3.43889	3.10861	4.04291	3.70672	2.0859	2.6899	2.97303	1.61583	2.15893	2.37223	2.70059	1.88308
Chst1	76969	2	8.17053	-0.227148	0.0212586	288.83	281.928	273.837	225.396	304.915	246.372	236.032	274.897	321.474	294.886	360.055	312.395	354.329	279.584	317.517	235.718
Chac2	68044	11	3.76779	-0.250763	0.0212805	9.53549	11.4403	11.3921	11.2474	13.1971	13.7144	14.2972	14.4899	11.5338	14.179	13.8033	15.9339	15.1883	15.8939	15.1593	15.5447
Ifi27l2a	76933	12	0.971256	1.5998	0.0214431	0.429097	0.672959	4.25432	1.30404	2.46895	1.40192	11.7979	0.486741	0.9407	1.55011	1.11488	0.583496	0.757519	1.83001	0.396086	0.295386
Pla2g3	237625	11	1.68779	0.768289	0.0215113	5.62594	3.86951	3.87616	1.83381	2.2632	1.85907	3.4916	9.13576	3.1493	2.1884	2.81376	2.10956	2.12105	1.76223	2.7726	1.62462
Eef1g	67160	19	4.58291	-0.43668	0.0215815	22.17	21.3664	20.1371	10.5546	23.2199	20.4193	22.8975	22.7271	49.3663	26.6255	26.8103	23.7887	20.0364	23.6206	23.6572	25.3293
Galnt12	230145	4	1.07118	0.563825	0.0217327	2.47923	1.55622	2.6944	2.48583	3.20375	2.52955	2.60951	1.72232	2.4131	2.50754	2.33595	1.34653	0.833271	1.25389	1.58435	0.960003
Pebp1	23980	5	8.12638	-0.198902	0.0217339	242.726	274.147	283.432	183.503	289.808	269.138	288.59	261.605	280.042	298.442	336.589	300.321	276.153	298.562	313.016	278.475
Adap2	216991	11	1.9437	0.66773	0.0217962	2.38387	2.43948	5.05792	7.86502	5.46696	2.86479	6.76268	4.08114	2.9039	3.14582	5.2028	2.37887	2.53769	3.15168	2.16047	1.95693
Thumpd2	72167	17	2.2806	0.250334	0.0218476	5.05381	4.83689	4.58521	5.66444	5.40817	4.99815	6.17462	4.9423	4.7853	4.55916	4.141	4.66797	4.43148	3.89723	3.70881	4.6154
Sat1	20229	X	5.7087	0.357154	0.0218681	43.0527	39.0316	58.1897	74.1675	52.8473	54.7968	88.6131	59.9815	39.3458	51.3817	49.0549	42.8645	36.3609	44.869	47.7824	53.9448
Cox4i1	12857	8	8.77873	-0.19547	0.0218716	356.818	399.485	393.241	411.018	392.328	430.481	468.536	434.922	406.873	475.338	540.135	434.211	391.902	471.43	495.864	525.196
Arhgap31	12549	16	4.56402	0.324196	0.0219173	29.1309	27.4231	30.5839	16.3006	24.8364	27.7641	25.4336	29.3917	17.7097	22.1119	19.0061	18.627	27.6116	22.3667	15.8074	23.3355
Il15ra	16169	2	2.25677	0.281383	0.0220429	4.24329	6.18281	4.53794	5.8682	4.76154	5.39435	5.9541	4.38067	3.7628	4.78711	4.83117	4.17424	4.24211	3.89723	3.96086	4.24617
Rai14	75646	15	3.00092	0.486275	0.0220806	8.58194	6.60341	9.40678	10.0656	13.3735	8.41152	9.62947	8.23716	6.0123	3.96647	6.95476	5.38612	3.78759	7.59113	10.3703	8.41849
Cd164	53599	10	6.43289	0.180602	0.0221488	89.3952	77.7688	88.3008	102.653	96.0539	91.3686	103.535	87.0144	86.6262	86.1225	76.5023	75.3158	78.4411	83.1297	70.8995	88.0249
Sinhcaf	56306	6	0.520724	0.602232	0.0221703	2.28852	1.17768	2.07989	2.32283	1.17569	1.40192	1.94795	0.861158	0.9816	1.27656	0.796346	1.30164	0.530263	1.15223	1.33229	1.14462
Dph7	67228	2	4.97915	0.238389	0.0222951	29.3216	30.7879	31.1511	44.2968	33.7423	33.6156	35.9451	33.9596	25.1126	35.7438	33.4465	27.3345	28.2176	28.5006	26.4658	25.8832
Ttpa	50500	4	2.21184	-0.337314	0.0224402	4.24329	3.53303	3.45073	4.56415	4.76154	3.29146	5.36604	3.10766	4.7035	4.96948	5.83987	4.39866	4.73449	4.74446	4.60901	6.57233
St3gal4	20443	9	4.65597	-0.276433	0.0225134	24.3155	22.0815	21.0825	14.7112	23.6314	25.8136	27.0507	24.2622	28.9572	34.6496	22.5101	27.8731	24.8466	25.6201	23.3691	31.9386
Trappc6b	78232	12	6.67946	-0.19711	0.0225583	86.0578	109.861	93.8315	69.7664	98.464	103.986	102.837	102.478	101.841	109.237	111.17	117.372	98.7426	103.87	116.269	113.76
Cep57l1	103268	10	2.805	-0.261983	0.0227565	7.62839	5.80427	5.43608	5.41993	6.78961	7.07055	5.54981	6.77694	8.0164	9.98455	6.79549	6.77753	6.70404	7.79447	7.38161	6.79387
Mkln1	27418	6	5.92161	0.202862	0.0228776	71.4208	60.1878	67.4074	70.7444	62.9876	67.5969	57.005	62.1906	57.7508	53.1142	46.4535	59.2024	58.0638	59.3057	51.4912	62.4741
Mtrfr	72650	5	3.85185	-0.257283	0.0229138	13.0636	14.2163	11.8648	8.39478	15.5485	15.0554	14.3339	12.7676	17.0553	16.5953	14.3342	14.5874	16.6654	16.9445	14.5832	13.92
Tmco4	77056	4	2.62645	0.432935	0.0229459	5.81665	6.72959	7.84686	9.90259	5.6727	5.60768	9.62947	4.97974	7.4847	5.28862	5.36206	4.12935	5.0375	5.65946	4.53699	3.84001
Fosb	14282	7	2.33601	-0.836587	0.0229767	5.24452	2.01888	3.82889	2.20057	4.61458	3.10861	2.97705	4.82997	4.6217	4.78711	2.38904	6.23892	3.29521	3.82946	14.7992	10.597
Utp14a	72554	X	2.99055	0.267048	0.0229934	9.15407	8.79053	7.4687	10.1471	7.2011	7.77151	9.51921	8.87367	7.771	9.1639	7.85728	6.41845	6.32528	6.87947	6.91351	5.79694
Rpl17-ps9	100043872	7	2.25143	-0.417568	0.0230551	4.10026	3.28067	2.83622	2.40433	4.96729	5.02863	4.92499	4.56788	4.6217	6.56519	7.96346	4.80262	4.31786	5.28668	4.17691	5.35386
Arhgef10	234094	8	5.5591	0.356868	0.0230566	59.8352	41.7235	49.2556	63.8167	44.7056	43.6729	60.7538	60.1313	40.7773	52.2935	37.7468	30.5662	24.9981	49.2068	51.1312	43.4217
Gm10736	100504654	13	4.04341	-0.372848	0.0230965	13.5881	13.6695	11.4867	8.23178	16.489	14.9945	19.7735	16.9236	15.6647	16.8233	23.3064	14.5874	14.5065	21.1467	19.0482	22.7447
Nop10	66181	2	5.36003	-0.220193	0.0231734	33.8033	35.078	30.8675	31.4193	44.8526	42.6062	43.8471	42.047	38.3642	43.084	46.8782	38.5107	42.6862	48.1224	46.5942	47.5202
Adamts17	233332	7	2.47341	0.411344	0.023184	3.09904	7.36049	6.38148	4.68641	6.34873	7.5277	5.73358	8.94855	5.0307	4.46797	4.141	4.75774	5.15113	4.06668	5.00509	4.80002
Pls1	102502	9	4.63549	0.499658	0.0232534	28.9879	19.4737	29.0239	49.8389	19.0462	23.9241	36.3494	25.4603	19.8774	21.7928	16.7764	18.5372	11.8173	22.1295	25.4215	27.3232
Mgat5b	268510	11	6.83368	-0.375578	0.0232753	143.318	89.798	102.671	117.731	113.072	91.9782	70.3833	66.4589	150.553	132.854	151.89	113.647	143.815	97.9053	137.586	98.9173
Rasgrf2	19418	13	6.37349	-0.458586	0.0232798	54.4477	94.6349	67.7383	43.2372	90.2342	95.9401	56.8947	58.072	66.1762	64.0106	116.373	101.528	129.157	81.5708	106.835	96.4065
Junb	16477	8	6.49857	-0.893788	0.0232915	88.108	62.7534	42.5432	123.884	64.0751	37.6995	47.2652	37.9284	96.4831	77.7792	46.2412	132.678	42.7241	100.684	274.92	163.865
Fam124a	629059	14	4.92652	-0.247594	0.0233123	31.3718	25.993	28.5512	28.689	29.5098	29.166	24.9558	24.3371	26.7895	31.0934	39.9766	33.753	39.3531	25.3829	34.1715	31.9016
Zfp935	71508	13	3.75059	-0.369454	0.0233353	13.7788	8.32787	11.8176	7.4575	13.5792	12.7697	13.8194	12.4681	18.2823	23.7532	13.0601	12.7471	12.8021	13.9284	13.971	12.3693
Uvssa	71101	5	2.63658	0.371316	0.0233559	8.39123	5.63603	5.86151	9.57657	7.31867	7.13151	5.36604	6.17787	4.8262	7.5682	5.6806	4.89239	4.24211	4.50724	6.58944	4.57848
Cfap70	76670	14	0.276073	0.819559	0.0233879	1.33497	0.799139	1.70173	1.5078	1.46961	2.19431	1.69067	0.823716	0.4908	0.775057	1.43342	0.807917	0.151504	0.915003	1.62035	0.406155
Irgm1	15944	11	4.4488	0.59256	0.0234596	13.6358	22.7124	31.5293	21.7612	21.3682	25.8441	55.1673	18.8706	14.6422	12.8568	11.7328	19.1656	17.0063	27.789	16.2035	18.2401
C1qtnf2	69183	11	0.229135	-0.379227	0.0234752	0.905872	0.883259	0.898135	0.733525	0.999336	1.00573	1.13936	1.04837	1.6769	1.36775	1.27415	1.21188	0.946898	1.05056	1.29628	1.1077
Zmat2	66492	18	6.82815	-0.189502	0.0234843	93.5432	108.599	104.231	90.8348	117.393	121.266	112.246	104.574	114.152	110.833	149.979	108.44	119.726	124.339	124.515	112.8
Tac2	21334	10	3.03497	-0.421118	0.0234847	6.3411	6.89783	5.62516	4.80866	9.67005	9.41725	5.99085	6.9267	5.1943	12.3097	11.0427	6.8673	9.58261	9.76003	10.8744	8.86157
Notch4	18132	17	2.58016	0.418395	0.0235945	8.77265	6.68753	8.17775	8.10953	5.81966	5.5772	4.66772	6.36508	5.3579	6.38282	6.58313	4.44354	4.65874	5.72724	2.95264	4.28309
C1d	57316	11	5.65322	-0.239369	0.0236408	45.0552	42.8591	40.1797	42.9927	55.4338	47.2386	49.7277	46.8395	53.9062	72.9465	68.9636	44.4354	43.8603	48.2579	50.231	53.0586
Tmem125	230678	4	4.11291	0.431858	0.0237708	17.0209	20.1046	24.7223	16.0968	14.1671	20.2974	30.5791	16.1748	14.8467	18.0543	13.9095	11.3557	7.80244	18.0628	18.472	14.7324
Maml2	270118	9	2.75785	0.538405	0.023832	5.62594	4.58453	5.10519	13.7332	9.22917	6.21721	11.7612	7.03903	5.2352	6.56519	6.42386	4.21912	5.0375	4.67668	4.60901	6.83079
Gm8894	667952	14	3.33013	-0.254037	0.0238604	8.91569	10.1364	8.41411	7.09074	9.61126	8.89915	11.1731	8.94855	8.0982	10.8508	12.1576	10.0541	9.54474	12.0645	12.0626	11.7785
Tusc3	80286	8	8.07313	-0.245714	0.0238781	284.921	265.945	220.894	156.526	278.903	284.742	235.04	255.389	276.893	280.434	268.9	278.327	309.181	297.918	304.879	310.007
Tlr7	170743	X	1.28199	0.78282	0.023889	2.05013	1.2618	3.78162	2.89335	4.02674	1.82859	4.81473	3.21998	2.3313	1.0942	1.5396	2.01979	3.25733	1.93167	0.828181	0.701541
Rac3	170758	11	4.06905	-0.398073	0.0239174	13.0159	11.7347	10.494	12.5922	24.1604	15.6954	13.1211	14.9392	15.5829	22.6134	29.0932	15.6646	18.4835	15.0467	17.9319	17.8339
Cmss1	66497	16	3.14371	-0.240771	0.0240085	7.10394	7.61285	6.38148	9.00606	10.2579	8.07628	7.86529	8.04995	9.8569	9.98455	10.8303	8.97686	8.06757	8.94669	9.72212	9.45234
A930033H14Rik	320700	10	0.596343	0.799336	0.0240195	1.0489	2.56566	1.08722	2.60809	1.05812	3.04765	1.54365	1.53511	0.2863	0.59269	1.16797	0.94257	1.51504	1.62667	0.828181	1.25539
Zfp771	244216	7	5.46955	-0.164493	0.024039	37.7129	45.3827	43.1105	44.6635	38.2099	38.7661	44.2147	42.4963	46.9532	48.6918	52.7181	43.6724	42.8377	45.0046	49.6908	43.5325
Gpx3	14778	11	3.34501	-0.951663	0.0241768	9.96459	4.16393	5.29427	6.07196	9.4643	6.91817	9.15167	4.19346	14.4786	41.078	20.2803	5.431	7.12068	7.82836	6.58944	5.76002
Tbxas1	21391	6	1.94335	0.614099	0.0241864	2.66994	2.60772	5.29427	5.41993	5.58453	3.99242	8.41659	2.50859	3.5174	3.60173	4.03482	3.18678	2.53769	2.64334	2.88063	1.55077
Zswim3	67538	2	3.86784	-0.25248	0.0244758	15.1614	12.0712	11.3449	9.82108	18.1938	13.1049	14.0032	12.9174	15.6238	19.6956	16.1924	14.4976	14.7337	14.7756	16.7797	13.957
Kndc1	76484	7	6.71677	0.362191	0.0244801	91.4931	133.036	143.371	100.045	89.3524	111.818	120.221	159.427	61.9226	77.4601	75.2282	106.825	96.2428	100.481	98.3375	114.647
Mtmr11	194126	3	2.58029	0.327531	0.0246558	6.19807	6.51929	10.1158	5.70519	5.64331	6.55245	6.39514	5.72857	4.9489	5.79013	4.99044	4.62308	4.69662	4.33779	5.58122	6.72002
Mcc	328949	18	4.71032	0.38835	0.0247167	24.0771	29.1055	31.4347	48.4126	26.453	22.3393	26.5362	28.0812	17.3825	20.2427	23.7842	25.6738	23.4452	23.2817	17.7159	28.2832
Gngt2	14710	11	0.892198	0.591889	0.0247333	1.14426	1.38798	2.74167	2.8526	2.79226	1.61526	2.97705	1.57255	1.4315	1.77807	1.96432	1.07722	1.28778	1.28778	1.87241	0.701541
BC037704	100502982	19	0.68464	0.430058	0.0247348	1.76407	2.01888	1.46538	1.38555	1.73414	2.4686	1.94795	1.23557	0.8998	1.41334	1.85814	1.21188	1.24991	1.525	1.22427	1.07077
Top3a	21975	11	3.12994	0.261266	0.0247783	9.91691	9.50555	9.12316	11.2474	8.87646	8.25914	9.07816	9.84715	8.4663	10.7596	7.32639	7.45079	6.1359	7.35391	7.16556	8.41849
Gm20743	433374	1	0.985667	0.570008	0.024875	1.23961	1.93476	2.50532	2.32283	1.85171	2.16383	4.15317	2.09673	1.4315	1.13979	1.06179	1.30164	1.21203	1.72834	1.58435	2.58462
Nrp1	18186	8	5.22669	0.395488	0.02492	34.9476	29.442	40.5106	35.739	32.2433	48.1834	67.0387	53.4292	26.176	39.4823	24.1027	30.656	31.3234	30.3984	31.6869	43.5325
Def8	23854	8	5.92443	-0.225434	0.0249586	60.5027	62.5011	62.8694	39.6103	65.868	54.6139	49.544	54.2155	73.9881	77.5968	58.3456	61.4017	65.4117	62.6607	59.8451	62.4741
Ntng1	80883	3	4.24723	0.444365	0.0249697	15.6382	16.4034	17.5845	19.1124	23.6902	29.5318	15.6571	37.1795	19.1821	15.5011	20.8112	13.3306	13.1051	16.3006	12.7108	17.0216
Naaladl1	381204	19	0.687934	0.694383	0.0251297	1.43032	2.35536	1.749	4.03439	0.764198	1.67621	1.54365	1.68487	1.0225	0.86624	0.955615	1.16699	1.55291	1.38945	1.22427	0.996926
Stk10	20868	11	2.64295	0.44405	0.0251614	4.52936	7.90727	6.42875	7.4575	8.67071	6.46102	7.97555	7.48833	5.5215	6.79314	5.36206	7.7201	2.61344	3.72779	5.61723	4.57848
Blvrb	233016	7	3.32915	-0.213869	0.0252526	8.00981	9.9682	8.88681	9.00606	9.93458	9.44772	9.88674	8.94855	9.1616	12.7656	13.0601	10.5029	8.90085	10.3023	10.6223	10.3754
Prrc1	73137	18	4.31538	0.215307	0.0252691	23.4573	21.8712	21.6498	22.8208	23.6314	20.4497	19.2222	17.8597	17.7097	16.5041	22.5631	16.9663	17.3851	18.4017	20.6325	16.2093
Grn	14824	11	6.89179	0.404639	0.0253173	105.176	89.8821	164.075	87.9822	193.078	109.35	212.363	129.473	108.999	110.468	126.566	86.0881	96.167	103.361	102.694	81.4895
Tcap	21393	11	2.58695	-1.01448	0.0253209	1.95478	6.14075	3.78162	6.35722	2.61591	5.15053	3.0138	2.43371	4.6626	0.729465	4.40645	7.49568	14.2792	10.3023	14.4391	6.0554
Heatr5a	320487	12	2.98341	0.391815	0.0253255	9.96459	7.73903	10.0686	3.70838	11.6981	8.80772	9.40894	10.1841	7.4029	6.70196	8.33509	5.96961	6.06015	6.81169	6.69746	6.12925
Lgals8	56048	13	5.32754	0.168334	0.0253375	41.7178	37.5595	46.6085	38.9176	38.4451	44.5872	48.3679	44.4807	37.7098	43.9959	36.685	34.9649	32.8384	35.9901	39.0685	40.0617
Gna15	14676	10	1.94385	0.655128	0.0254521	3.14671	1.80858	6.1924	8.8023	4.99668	3.16956	5.80708	2.95789	2.2495	3.64733	3.87555	2.64817	1.93167	2.74501	3.06067	3.28616
Ncoa1	17977	12	7.39347	0.195106	0.0254583	216.074	185.905	184.543	139.614	179.734	201.358	161.018	173.205	175.706	148.765	162.986	152.876	157.488	155.652	145.796	149.28
Gbp2	14469	3	2.22334	0.926894	0.025484	3.00368	4.58453	7.18508	4.76791	5.11425	3.65718	18.0461	2.28394	3.8855	3.10023	2.76067	1.75049	2.34831	6.43891	2.26849	2.51078
Tgif1	21815	17	0.638505	0.668983	0.025595	1.0489	0.967378	2.36351	2.44508	2.2632	1.79812	2.79328	0.823716	0.7362	1.55011	1.27415	0.987454	0.984774	0.813336	1.8364	0.960003
Mtrnr2l7	100463512	6	0.962443	-1.02165	0.0256756	3.09904	1.97682	0.756324	0.163006	1.02873	0.640007	1.39664	1.04837	1.2679	2.1884	6.42386	2.5584	1.0984	1.69445	3.02466	2.10462
Oplah	75475	15	5.7438	0.23092	0.0257027	52.779	52.617	62.6804	77.1424	52.2006	53.0292	59.7983	52.4932	45.9716	45.318	56.2751	46.0513	44.7315	51.4774	51.4912	51.1386
Tcerg1	56070	18	6.1973	0.228773	0.0257361	81.8622	72.0907	76.8142	109.417	72.4813	74.8503	76.4477	69.2296	67.8531	69.8463	64.9288	67.2367	72.5703	68.7608	66.3625	60.3694
Mlx	21428	11	5.50512	-0.143593	0.0258117	39.763	41.0084	41.1724	38.7138	51.701	43.4595	46.4199	44.0314	47.1168	50.1507	45.551	47.0387	46.7768	45.8179	49.6908	47.3725
Manba	110173	3	3.86175	0.243009	0.0259324	13.2067	18.5064	17.1118	16.3821	13.3735	15.2687	16.3921	15.5008	12.3518	11.8538	12.0514	14.2283	14.6959	14.9112	11.3785	13.8093
Rsad2	58185	12	1.42848	0.872574	0.0259363	1.71639	2.48154	4.7743	1.01878	3.29193	3.20004	8.71062	2.05929	2.863	1.50452	1.5396	2.01979	1.47716	2.91445	1.22427	1.1077
Srprb	20818	9	6.29531	-0.235092	0.0260943	66.7008	69.2727	83.4793	53.3028	73.9509	71.9246	85.048	76.1563	91.1252	89.9522	72.786	104.356	69.5402	78.6902	93.9445	76.1726
Nde1	67203	16	4.98896	0.305577	0.0261387	35.3767	26.9184	36.5399	37.7765	27.8638	30.2632	48.7354	37.7786	28.4664	34.2849	23.3595	24.6864	20.9454	33.6179	29.7425	31.0893
Vim	22352	2	3.97501	0.830185	0.026466	14.2079	10.8515	25.4787	8.43554	12.4329	13.1354	64.5762	13.142	10.634	15.182	13.1663	8.84221	9.62049	10.5056	12.8188	9.45234
Thpo	21832	16	1.17444	0.707001	0.026515	1.81174	2.06094	2.59986	4.56415	2.79226	2.31622	1.39664	3.93137	1.9632	2.73549	3.07921	0.987454	1.51504	1.05056	1.22427	0.92308
Depp1	213393	6	2.36387	-0.796086	0.0265612	5.10149	2.14506	1.2763	4.15664	7.52441	3.77909	1.80093	3.81905	7.2802	7.06669	2.28286	6.41845	5.37838	3.62612	9.83014	9.41542
Rab3il1	74760	19	3.83114	0.352954	0.0265831	11.681	11.7768	18.7663	20.5387	16.1951	14.1106	22.5668	11.7192	12.2291	14.6805	14.812	11.6699	12.6127	10.0989	11.1624	12.0739
Pkdrej	18766	15	1.40556	0.471977	0.0267228	2.86065	3.19655	2.78895	2.44508	2.6453	4.60196	1.9847	3.40719	2.0041	1.23097	1.96432	2.06468	2.8407	2.81279	1.80039	2.28924
Eif3k	73830	7	5.6943	-0.267197	0.0267655	41.7178	43.7844	50.8628	28.6482	50.7604	47.2691	56.2699	58.5213	46.8305	60.3176	63.6015	49.1034	52.3067	57.6452	60.8533	60.1479
Mif	17319	10	6.72758	-0.219349	0.0268291	83.6739	93.1207	94.0678	72.619	120.802	107.399	113.348	102.628	99.8369	121.228	135.273	98.4761	104.689	122.678	118.25	109.219
Helq	191578	5	3.30794	0.299545	0.0268489	11.1565	9.84202	10.8249	11.2066	11.6099	10.1182	11.0261	11.2325	8.7117	12.9936	9.44998	7.49568	5.64351	8.74336	10.6223	6.97848
Nxt1	56488	2	3.30981	-0.204853	0.0271196	8.58194	8.58023	9.2177	9.45432	9.78762	10.1487	9.48245	8.08739	9.6115	10.6684	11.7328	11.0415	9.20385	9.01447	12.0626	10.7816
Gm19401	100502828	7	2.00446	-0.537802	0.0272751	2.3362	2.06094	2.17443	3.13786	4.11491	4.57148	5.03526	2.13417	4.09	4.05765	8.22891	3.32144	4.20423	4.13446	4.1049	5.35386
Atp5mf	57423	5	6.28347	-0.224738	0.0273785	57.1653	63.4684	66.8401	64.1834	84.826	77.5932	81.5932	81.2858	73.1292	90.3625	92.27	67.4162	74.1232	90.0092	84.0063	98.1049
Egln1	112405	8	6.67959	-0.194839	0.0274702	102.84	104.982	88.3954	113.004	93.8788	93.3496	88.2824	80.7616	119.101	111.198	102.198	106.87	120.029	102.785	103.703	105.157
Tpp1	12751	7	6.79477	0.150253	0.0274763	104.843	102.921	121.295	111.251	130.208	114.927	130.439	121.947	111.084	117.034	114.515	95.02	98.2502	103.429	101.758	98.5111
Klf6	23849	13	6.22859	0.420616	0.0275938	49.3462	72.8478	136.611	98.1293	71.9228	89.8448	98.5734	70.3903	63.4768	38.844	66.3091	67.4162	72.1158	63.9824	67.6588	68.9356
Trex1	22040	9	3.55211	0.333617	0.0276268	9.20175	9.92614	14.9374	14.9558	13.0208	11.063	19.9205	11.3074	10.6749	9.93896	12.2637	9.60524	8.37058	10.6073	10.3703	10.4493
Enho	69638	4	6.04931	-0.221582	0.0276307	46.6762	60.5242	60.1278	67.1583	58.8433	60.6483	63.2531	72.5245	61.35	74.9525	91.7922	71.4109	62.3817	66.3546	71.0075	69.4156
Coro2b	235431	9	6.09254	0.226675	0.0277521	64.9367	87.2744	78.7522	78.7317	65.7211	81.1895	55.9391	76.3061	56.5238	63.8282	56.4344	68.4037	61.1318	67.1341	60.4932	66.4248
Pafah2	100163	4	3.0114	0.278371	0.0278689	7.43768	9.79996	7.4687	7.90577	9.90519	9.93535	7.35074	10.3713	6.1759	6.97551	8.60054	5.92473	8.55996	7.72669	7.16556	6.42464
Ccdc32	269336	2	5.9468	-0.191137	0.0279222	49.0124	60.7345	52.3754	53.9141	61.9589	65.5245	57.5195	60.8801	59.305	54.254	67.3709	66.2492	71.3961	68.9641	68.4869	66.6464
Slc6a11	243616	6	7.29088	-0.476752	0.0279299	156.048	148.261	157.646	53.6288	149.46	128.885	130.953	129.81	211.249	311.208	215.544	148.657	143.36	137.047	121.382	173.022
H2-Eb1	14969	17	1.6192	1.04876	0.027931	0.619807	1.34592	5.53062	3.95288	8.25922	1.88954	8.23283	2.39626	1.9632	2.23399	3.87555	1.30164	2.31043	2.06723	1.29628	0.775387
Triqk	208820	4	4.08436	-0.30609	0.0279877	19.9292	12.5759	13.2357	9.45432	16.9593	16.3354	15.9511	17.1108	19.9183	23.8444	16.6702	18.3577	17.0442	14.5384	17.4278	21.3416
Shisa6	380702	11	3.26798	0.751881	0.0281714	6.7702	7.65491	10.0213	3.78988	21.6915	9.90487	19.5897	17.1483	5.8078	6.74755	15.2368	4.62308	5.34051	6.71002	7.30959	5.5754
Ndufs4	17993	13	6.13686	-0.190111	0.0281912	63.5064	64.6041	61.5931	49.8389	65.4271	78.2332	73.1031	71.6633	76.2376	86.2592	82.1829	64.5436	67.2677	78.8258	68.667	74.2895
Rhbdd1	76867	1	3.84826	0.206105	0.028221	14.5893	14.4266	16.3555	16.1375	13.2265	14.4154	19.3324	14.752	13.9878	13.7687	11.7859	11.9392	13.9762	13.6573	12.8908	13.92
Pfn4	382562	12	3.05837	-0.344439	0.0282442	7.8191	7.15019	6.28694	4.03439	10.787	7.95437	8.15932	6.2902	10.2659	11.4435	10.4056	7.54056	7.80244	8.94669	9.36204	8.19695
Ebpl	68177	14	3.66009	-0.257547	0.0284157	11.3949	8.83259	10.1631	9.90259	13.2559	12.3735	14.4074	11.6443	12.8426	14.8629	17.6789	10.458	13.143	14.2334	14.1511	12.037
Ngb	64242	12	3.50046	-1.08074	0.0285203	10.6321	3.07038	4.20705	4.11589	16.9005	7.80199	6.32163	4.86741	10.5931	41.0324	31.9069	5.02704	4.12848	7.65891	11.3065	13.1447
Csf1	12977	3	4.82513	0.675163	0.0286346	23.3143	20.4832	28.2203	91.8129	25.777	22.766	43.1121	20.8924	17.2598	20.7898	20.2272	21.1854	21.1348	21.7228	27.1859	23.8524
Cd37	12493	7	1.87946	0.562811	0.0286387	2.76529	2.98626	4.91611	4.3604	6.11359	2.49908	7.64477	3.18254	2.9039	3.92087	4.03482	1.79537	2.87857	2.84668	3.06067	1.92001
Ikbkb	16150	8	5.61448	0.18704	0.0286564	47.6298	50.8505	54.2663	60.6381	53.053	54.2787	47.155	49.6102	50.7569	47.552	40.242	41.0242	49.8826	43.8524	49.3308	41.9448
Ikzf1	22778	11	1.09437	0.663068	0.0287263	2.00245	1.17768	2.36351	4.76791	2.55713	1.4324	4.18992	1.68487	1.9632	1.73248	1.75196	1.57095	2.00742	1.42334	1.11624	1.14462
Mcm6	17219	1	3.38671	0.362796	0.0287443	9.15407	7.65491	11.7703	12.8774	16.2245	11.3068	16.0246	8.76134	7.4029	8.89036	12.0514	8.03429	9.99925	9.08225	8.35382	8.71388
Ctnnal1	54366	4	3.73201	0.392551	0.0287638	10.9658	11.3982	18.8136	16.3413	11.8157	14.7202	22.5668	13.7785	9.2843	15.0908	14.3342	9.24616	7.61306	10.2684	12.7108	12.96
Tiparp	99929	3	4.83898	-0.55343	0.0288081	36.5686	19.2634	21.697	26.7329	22.3381	18.0116	21.4274	19.6943	34.5605	31.6405	16.3516	42.5503	17.0063	26.6029	47.6024	53.834
Slc11a2	18174	15	5.54482	0.204074	0.0288312	43.8633	53.1638	50.5792	63.8574	44.6762	45.0443	49.2867	49.086	42.1679	44.6797	42.4187	43.2685	46.9662	43.8862	39.7167	41.9817
Syt4	20983	18	7.88167	-0.195156	0.0289305	220.842	214.422	221.934	175.435	245.102	252.925	198.727	237.492	214.48	250.207	230.622	245.158	265.094	235.359	286.154	278.253
Gm10080	100043172	9	5.73256	-0.178875	0.0289474	44.2924	49.5466	51.241	41.2404	53.9642	51.5663	57.5195	51.033	51.7794	60.2265	68.1672	46.4552	53.0263	59.0007	57.9726	53.5756
Romo1	67067	2	4.87805	-0.255877	0.0289885	25.4598	22.8385	23.1152	20.7017	32.6548	29.3794	33.8501	27.1452	23.722	33.9201	34.5083	27.4692	29.3917	33.8551	34.3155	37.5878
Kctd1	106931	18	5.1692	-0.275023	0.0290224	39.4293	36.6342	32.3329	38.7138	26.9821	33.2499	27.3815	25.5726	48.4256	38.1145	40.2951	32.0474	39.4289	39.379	43.6055	32.1601
Rpap3	71919	15	4.88519	0.243125	0.0290648	29.1309	32.6806	29.9221	44.745	25.6888	32.2746	31.1304	30.0656	24.9081	27.7197	27.4474	27.1999	26.9677	29.3479	27.1859	24.4062
Ddt	13202	10	4.0963	-0.27421	0.0290795	14.3032	17.0343	17.3482	9.00606	14.9607	17.3716	18.3401	15.688	17.0962	21.0177	20.0148	15.0811	16.173	21.0451	19.0842	19.3478
Lrrfip1	16978	1	5.59025	0.22458	0.0291521	46.3425	53.5423	49.3501	67.1583	51.3483	52.8463	46.3832	48.0376	44.8673	53.5701	52.2934	41.9219	41.1711	39.4468	44.5417	36.7755
Cimap1b	70113	15	1.44157	0.864003	0.0291679	3.3851	2.3133	3.16711	7.17224	2.58652	4.4191	2.60951	1.57255	1.1861	3.14582	1.80505	0.807917	0.606015	1.86389	4.1409	1.36616
Gdf10	14560	14	3.48451	-0.313291	0.0291786	13.3497	9.58966	9.2177	8.43554	10.4636	9.02105	11.9449	7.71298	14.1514	14.4981	16.4578	9.38082	9.46898	10.065	12.7468	11.8523
Sdhaf3	71238	6	3.1035	-0.278578	0.0292153	5.91201	8.91671	5.53062	7.33525	8.17104	8.68581	7.31398	9.80971	8.4663	11.3979	8.33509	9.38082	9.43111	9.01447	8.78592	9.74772
Zfp951	626391	5	1.59335	-0.361081	0.029267	2.52691	2.27124	2.74167	1.87456	3.52707	2.04193	3.0138	2.6958	3.3947	4.37679	2.70758	3.05213	2.12105	3.45668	3.78082	3.54463
Mindy1	75007	3	5.01646	0.204437	0.0292717	34.8999	31.7553	38.9507	39.1621	28.8632	31.3299	38.9589	33.3979	32.1065	36.3365	27.3943	25.3596	27.5358	30.0256	30.6787	30.0924
Mvk	17855	5	4.22025	-0.280457	0.0293512	16.3534	18.4223	16.3082	21.5167	17.6941	12.7697	16.3921	14.8643	20.0819	20.1515	28.8808	16.7867	17.4608	18.6389	21.1006	19.5693
Abca6	76184	11	1.4703	0.408243	0.0293686	4.33865	2.06094	3.82889	2.9341	3.17436	3.04765	2.24197	3.1451	2.1677	2.1884	2.01741	1.75049	1.74229	2.67723	2.62857	3.13847
Tpi1	21991	6	9.77089	-0.20009	0.0295385	761.6	832.156	874.925	579.159	867.512	896.985	860.882	866.699	872.193	821.925	1029.73	983.235	959.966	915.104	954.784	901.701
Taf10	24075	7	4.26873	-0.21124	0.0295555	16.6394	16.5296	18.199	14.7928	19.8986	18.225	19.0752	19.6194	19.4684	23.89	27.182	18.3577	19.0137	20.5367	19.3002	17.0216
9430021M05Rik	77288	2	3.88519	-0.35356	0.029573	13.3497	14.6789	14.4647	8.84305	18.135	14.7202	10.8423	8.76134	13.906	13.7687	20.3334	16.293	13.6353	17.5206	21.2806	14.8431
Elovl1	54325	4	4.60269	0.413953	0.0295785	21.6456	25.236	28.9767	40.8329	21.9854	21.364	38.1871	23.401	21.268	28.4947	18.9	15.2158	13.7111	23.214	27.474	17.9447
Plin2	11520	4	3.44503	0.384731	0.0296095	10.1076	10.8935	12.8575	19.1124	12.3447	9.9963	14.2972	8.42437	9.0798	13.7687	9.39689	7.85475	9.46898	9.69225	6.91351	8.82464
Spns2	216892	11	5.96823	0.34771	0.0296447	52.0638	64.4358	77.0032	92.6279	54.0817	53.4253	72.8091	94.016	52.8837	41.078	55.0541	64.1845	62.1165	57.6452	47.3143	56.8987
Ajuba	16475	14	1.2315	0.43602	0.0297605	1.66871	2.86008	3.87616	3.05635	2.76287	1.92002	2.86679	1.98441	1.9632	2.41635	2.22977	1.30164	1.70442	1.89778	2.41253	1.47693
Clcn2	12724	16	6.2916	0.216115	0.029805	71.8023	89.3774	92.7915	92.2204	71.0705	78.3247	74.2424	104.05	68.2621	70.3478	71.6181	71.7251	77.6078	70.3874	81.2337	65.7602
AI429214	621080	8	2.65811	0.372031	0.0301171	7.34233	6.39311	6.00332	5.58294	5.84906	8.28962	7.27723	9.69738	4.5808	4.14883	5.57442	7.1366	7.15855	5.82891	4.21292	4.54155
Rida	15473	15	5.79662	0.298401	0.0301741	43.5295	45.593	58.8042	77.5499	69.6302	56.0463	82.659	57.5852	45.0309	54.2996	56.5406	40.7998	41.3984	54.9002	50.231	54.351
Apcdd1	494504	18	4.6115	0.320843	0.0302257	21.3118	33.2273	29.4494	26.3254	32.8605	20.8764	30.8731	22.4275	21.1044	25.3945	27.9252	17.9986	26.0208	21.9601	16.3836	16.2831
Apobec3	80287	15	1.53869	0.627709	0.0303414	2.3362	1.93476	3.87616	2.48583	4.90851	2.13336	7.09346	2.77068	1.4315	3.237	3.1323	1.88514	2.46194	2.23667	1.54834	1.95693
Srsf5	20384	12	6.61535	0.303641	0.0304173	100.742	86.6014	103.853	155.548	119.538	92.1915	97.1768	110.79	79.1824	117.672	100.233	77.7396	68.1767	82.3164	104.495	72.3695
Tapbp	21356	17	5.88583	0.283984	0.0304234	53.7325	50.7243	79.7449	86.4744	61.1653	54.492	78.9102	54.4776	48.8346	62.6884	64.7164	48.3404	48.5191	50.3252	50.483	51.6186
2810402E24Rik	100504278	14	0.818184	0.331629	0.0304661	1.71639	1.72446	1.89081	1.71156	2.2926	1.73716	1.94795	2.02185	1.3906	1.27656	1.5396	1.48118	2.08318	1.32167	1.26027	1.51385
Fermt3	108101	19	2.89838	0.431764	0.0304901	6.05504	5.72015	9.26497	6.64248	12.139	6.46102	13.9296	7.93763	6.3395	8.43444	7.59183	5.52077	6.66617	5.79502	5.54521	4.46771
Mfge8	17304	7	8.47881	-0.272319	0.0305027	334.791	302.663	304.704	254.452	391.769	354.686	306.893	348.469	367.364	375.72	600.711	363.428	336.641	309.678	355.65	406.451
Trf	22041	9	9.9562	0.625155	0.0305106	878.267	845.447	1147.63	2178.69	746.299	884.033	1970.51	982.281	828.798	927.104	545.603	617.877	348.875	1106.27	1138.57	737.356
Hck	15162	2	1.92557	0.546158	0.0305329	2.956	2.14506	4.53794	5.09392	5.37878	3.80957	8.08581	3.33231	3.1084	3.64733	4.40645	3.23167	3.21945	2.4739	2.37652	1.88308
Tma16	66282	8	2.54971	0.428506	0.0306983	6.00736	4.33217	5.05792	6.96849	5.37878	4.72386	10.291	10.4462	4.9898	4.78711	4.83117	5.96961	4.62086	4.43946	5.0411	4.57848
Slc50a1	19729	3	4.84336	0.250191	0.0307046	29.3693	28.9793	28.1258	36.4725	30.0095	29.9584	34.8792	31.6382	27.7302	33.373	30.1019	21.8138	18.7107	27.0095	29.9225	20.7139
Gbp5	229898	3	1.29598	0.656248	0.0308638	1.85942	2.60772	2.88349	2.28208	3.14497	2.83432	6.54216	1.23557	1.8405	1.45893	1.75196	1.39141	1.40141	3.25334	1.8364	1.66154
Gpr183	321019	14	1.44653	0.704098	0.030914	1.85942	1.0515	4.49067	3.42312	3.82099	2.65146	5.91734	3.10766	1.0225	2.73549	3.02612	0.897686	1.8938	2.7789	2.12446	1.66154
Gm1943	384864	8	2.84019	-0.774123	0.0309194	4.72007	4.87895	5.57789	4.11589	4.32066	4.29719	8.82089	5.31671	16.1555	4.74152	6.68931	20.6917	4.69662	4.37168	9.03797	4.76309
C5ar1	12273	7	1.11724	0.873197	0.0309509	0.476775	1.00944	5.01065	2.8526	4.49701	2.0724	3.82238	1.90952	1.5951	1.68689	1.80505	0.807917	1.93167	2.27056	0.900196	0.775387
Ubxn6	66530	17	6.40946	-0.149392	0.0309674	83.5309	76.8435	88.7735	66.547	80.7111	87.1019	80.4538	83.1204	95.3788	93.5083	100.711	87.659	80.9788	86.9592	87.9672	79.6064
Dpf1	29861	7	5.24369	-0.240425	0.0310334	42.5283	33.9844	34.9327	24.0026	35.8879	36.1147	33.8134	37.5165	46.2579	41.9442	48.2055	45.782	39.391	35.5834	37.8082	31.7909
Zbtb44	235132	9	5.42088	0.409906	0.0310824	42.1946	38.3166	38.9034	93.9319	51.6716	41.1738	39.7307	43.3949	32.9654	36.2453	33.4465	33.4837	44.0118	36.2612	34.7836	41.0955
Mysm1	320713	4	4.86728	0.324661	0.031109	26.2226	26.2033	31.6711	52.2025	30.421	32.0004	30.1013	29.9533	20.7363	23.0237	25.6954	26.2124	26.5889	24.5695	27.8701	31.0155
Afg3l2	69597	18	6.92871	0.136021	0.0311214	128.634	134.508	125.124	138.351	121.566	126.203	122.537	125.317	107.976	120.088	122.372	109.652	115.029	118.476	122.355	109.33
Nvl	67459	1	4.65589	0.289313	0.0311236	28.3681	22.7965	24.0606	32.0306	38.592	27.2765	22.9711	25.6475	20.6545	30.2728	27.9252	17.9986	21.362	19.9267	24.0172	18.9785
Igf1r	16001	7	4.87607	0.319495	0.0313637	29.8461	33.3115	29.5439	52.9768	26.6588	29.6232	29.5132	28.3059	25.2762	29.7713	26.9165	21.0058	25.1875	24.0273	31.6869	24.1847
Med16	216154	10	6.86122	-0.198344	0.0313677	133.545	100.313	102.576	109.784	126.328	98.5001	100.374	97.3857	129.98	125.103	153.376	107.094	120.105	112.308	125.811	117.01
Cd53	12508	3	3.68266	0.563907	0.0314308	11.5856	8.03345	19.759	9.73958	21.1624	10.7887	31.1671	10.6334	9.7342	13.0848	14.1219	11.266	8.29483	8.91281	8.02975	9.12003
Slc1a5	20514	7	1.963	0.831746	0.0315584	5.57826	5.21543	4.11251	7.33525	2.70409	1.61526	9.48245	3.25742	2.5358	5.4254	3.6101	2.19933	2.9922	2.4739	2.3045	0.627694
Mbnl1	56758	3	7.09748	0.359979	0.0316216	158.957	137.41	131.742	266.84	139.79	129.373	126.947	137.149	130.471	127.976	85.3152	130.883	125.71	119.188	112.056	122.954
Ndufb2	68198	6	6.20425	-0.221279	0.0316524	58.7863	64.8144	57.6697	56.4814	74.2742	76.8008	78.5794	79.4512	69.2846	84.4812	82.9262	66.0697	68.4418	83.943	79.9014	97.6619
Cygb	114886	11	5.99407	-0.302545	0.0316762	66.7008	60.3981	59.4187	49.1462	59.2254	51.7187	65.4951	46.0907	76.5648	104.861	86.961	68.8525	48.8978	50.9352	61.3934	65.1325
Slc39a4	72027	15	0.546766	1.30825	0.0317761	1.52568	0.29442	4.15978	2.77109	1.20508	2.01145	3.45485	0.411858	0.1227	0.775057	2.54831	0.359074	0.227256	1.05056	1.29628	0.147693
Icam1	15894	9	2.37386	0.540662	0.0317929	4.72007	5.25749	8.93408	3.38236	7.14232	4.44957	11.4304	3.51951	4.7444	3.51055	4.08791	4.35378	4.65874	4.77835	4.24893	2.69539
Pef1	67898	4	6.82705	-0.152077	0.031879	107.084	119.576	115.434	84.4776	102.05	113.677	106.843	114.384	119.796	122.413	116.426	117.103	114.764	124.61	123.759	113.391
Phlpp2	244650	8	2.35574	-0.443625	0.0320655	3.24207	4.66865	4.39613	2.15982	5.26121	4.87624	4.59421	5.05462	4.5399	7.93293	8.97217	4.12935	3.9391	5.28668	6.8775	5.13232
Marveld1	277010	19	3.4746	0.370661	0.0321459	9.63085	14.5948	12.5739	20.0497	9.61126	10.8801	11.2466	10.8581	10.0614	10.8052	12.2106	8.03429	10.6431	8.57392	9.10999	7.45849
S1pr3	13610	13	4.39519	0.459719	0.0321929	13.1113	20.357	30.8675	26.2439	19.781	24.5641	43.2591	16.9236	15.542	11.8994	19.1123	17.5946	19.4682	19.0456	21.6047	16.0616
H2-Q7	15018	17	1.15806	1.26002	0.0321962	0.476775	2.7339	2.6944	1.3448	4.64397	2.68193	9.04141	0.711391	1.4724	2.46194	0.424718	1.30164	1.13628	2.71112	0.180039	0.406155
Rabl6	227624	2	7.17232	-0.144729	0.0323566	146.179	147.883	139.258	133.298	134.117	138.485	122.096	137.298	159.06	152.595	172.807	146.323	145.898	144.537	142.195	143.89
Cacna2d4	319734	6	1.7878	0.27363	0.0323759	3.76652	3.11244	4.11251	4.19739	3.46828	3.5048	4.48395	3.03277	2.7403	3.32818	2.91994	3.18678	3.29521	2.60945	3.49276	2.76924
Rab7b	226421	1	1.16679	0.709678	0.0324894	1.478	2.18712	3.82889	3.42312	2.2632	1.37144	5.66007	1.46022	2.1677	2.37076	1.75196	0.718149	1.32566	1.62667	1.94442	1.21847
Hba-a2	110257	11	4.48214	-0.939407	0.032547	10.6321	14.3845	14.7956	18.2974	8.55314	13.5621	21.1334	21.1171	28.0574	7.5682	4.30027	34.1569	28.1418	17.4867	53.9758	57.4525
Iigp1	60440	18	1.30031	0.998274	0.0325978	0.667484	3.11244	3.07257	2.97485	2.43956	3.20004	9.11491	0.973483	1.5542	1.82366	1.00871	1.12211	1.0984	3.79557	1.11624	0.996926
Kcne4	57814	1	1.05031	-0.447583	0.0326096	1.28729	1.6824	2.36351	1.38555	2.08685	1.61526	1.5069	1.64743	2.3313	2.1428	1.64578	1.84026	3.29521	2.37223	3.2047	1.40308
Polg2	50776	11	1.18125	0.371414	0.0326891	2.47923	2.103	3.07257	2.11907	2.20442	2.4686	2.9403	2.50859	1.227	2.23399	2.17668	1.39141	1.55291	2.67723	2.19648	1.73539
Rinl	320435	7	1.79454	0.404582	0.0327343	2.09781	2.81802	4.72703	4.19739	4.67337	4.14481	4.92499	3.33231	2.9857	3.00904	3.45083	2.73794	3.44671	3.25334	2.55656	1.88308
Tamalin	56149	15	5.50389	-0.280154	0.0327904	47.2007	33.4376	42.5432	33.1716	61.518	34.9871	39.1059	37.3293	51.6567	42.309	55.9566	55.8809	50.375	42.9374	55.7042	41.0217
Eno1b	433182	18	8.23201	0.323278	0.0327914	376.318	289.583	365.588	482.659	352.913	312.842	249.227	243.745	245.85	311.39	360.108	237.887	260.738	233.97	260.697	223.681
Plekhg2	101497	7	1.19603	0.569714	0.0328573	2.81297	2.90214	2.12716	5.25693	2.55713	1.52383	1.76418	2.2465	1.7996	2.00603	2.33595	1.34653	1.59079	1.76223	2.3045	1.07077
Tdrp	72148	8	4.81576	-0.428053	0.032865	38.8571	25.0257	19.4281	17.4823	29.0101	19.9012	23.3018	19.7317	43.2313	55.0746	31.4291	25.7187	23.7482	26.6029	27.402	25.4032
Clec5a	23845	6	1.54682	0.524739	0.032954	1.85942	2.22918	3.73435	4.15664	4.70276	2.9867	5.14552	2.02185	2.045	2.41635	2.91994	1.57095	3.29521	2.54167	1.94442	1.88308
Map10	74393	8	3.03748	0.32003	0.0330299	10.7274	8.03345	7.75232	10.5954	7.52441	9.63058	9.00465	9.13576	9.9387	8.34326	7.7511	5.79007	7.00705	8.20114	5.47319	5.24309
Gpr157	269604	4	0.889044	0.597419	0.033112	1.81174	1.93476	5.34154	1.26329	1.9105	1.58478	1.69067	1.83464	1.3088	1.18538	1.59269	1.34653	1.43929	1.45723	1.65636	1.18154
COX1	17708	MT	12.4667	-0.365259	0.0331193	5079.37	5364.95	5094.74	2148.98	5175.83	5695.09	5977.91	5343.67	6078.19	7492.75	7964.31	4856.21	5551.25	6563.25	5233.85	7177.39
Coch	12810	12	5.76064	-0.454669	0.0331294	76.4747	46.3921	53.2736	26.8552	40.7083	40.8995	43.2958	39.763	88.4258	69.3448	45.7634	33.8428	68.3282	70.7263	73.7081	49.1448
S100a10	20194	3	4.01683	-0.422287	0.0331299	12.1101	11.8188	13.5666	9.53582	24.3368	14.3544	12.68	12.3557	16.2373	16.0026	28.5092	11.3108	19.6197	21.384	19.4082	14.9908
Plxnb3	140571	X	4.82186	0.420788	0.0332039	41.9562	25.6986	39.6597	22.8208	26.4236	28.1908	42.5975	32.6117	24.4582	36.1085	21.5013	16.5623	13.143	25.4506	33.5233	22.597
Ak7	78801	12	0.627334	1.29996	0.0333198	4.14794	0.378539	1.70173	3.62687	1.82232	2.95622	1.76418	0.411858	0.2863	1.55011	0.849436	0.0897686	0.113628	1.18611	2.41253	0.184616
Klf4	16600	4	1.2841	-0.563166	0.0333226	2.81297	2.35536	1.51265	2.64884	1.1463	1.31049	1.9847	1.68487	3.0675	3.19141	1.75196	1.7056	2.00742	2.30445	3.6728	4.54155
Per2	18627	1	5.33816	-0.390721	0.0333591	46.6286	34.8256	35.0745	18.9086	45.9989	25.7527	35.1733	39.2014	42.8632	41.1236	32.6502	66.8327	48.6327	37.9896	45.5859	48.4063
Tars1	110960	15	5.66884	0.192079	0.0333786	51.9208	55.1406	50.9573	67.036	47.586	55.3149	51.1979	54.7397	49.08	47.0505	41.3038	47.4876	49.8447	52.0196	47.2063	43.6432
Slc6a8	102857	X	4.82788	0.298122	0.0334281	22.9329	31.0823	32.8056	46.2528	23.2787	26.667	34.2912	32.5368	23.9674	25.0754	28.7216	22.6666	24.9602	26.1284	27.2579	23.8155
Lpcat2	270084	8	3.94891	0.484329	0.0334777	13.3497	8.91671	19.0499	26.8552	21.8972	14.4763	27.5653	11.5695	14.2332	14.0878	18.3691	10.9069	9.80987	11.8273	11.5225	11.7785
Dsg2	13511	18	1.74971	0.589685	0.0335174	4.76775	1.76652	4.53794	5.62369	2.35138	4.51053	3.71212	4.41811	3.681	3.05463	2.44213	1.57095	1.32566	1.93167	2.95264	3.91386
Plcd4	18802	1	4.383	0.256449	0.0335488	18.2605	18.5905	23.6824	23.2283	25.4537	22.7355	29.3662	20.4806	20.9408	22.659	21.289	13.6897	15.4913	20.8417	17.3558	19.1631
Gcnt1	14537	19	1.48495	0.567555	0.0336301	2.76529	1.4721	4.06524	2.64884	5.43757	2.5905	4.18992	2.84556	2.4949	2.41635	3.07921	1.97491	2.76494	2.20278	1.80039	0.886157
Dnah3	381917	7	0.196824	0.544466	0.0336954	1.00123	1.17768	1.46538	0.815028	1.55779	1.40192	1.65392	1.04837	0.5726	1.55011	0.849436	0.62838	0.833271	0.406668	1.26027	0.886157
Crybb1	12960	5	1.48721	-0.50587	0.0337069	3.57581	1.80858	2.6944	1.01878	2.52773	2.28574	2.60951	1.64743	3.7219	4.37679	4.61881	3.45609	2.57556	2.71112	2.34051	1.99385
Thap6	381650	5	1.37344	-0.419742	0.0338454	2.19316	1.97682	1.51265	2.73034	2.23381	1.49335	3.0138	2.09673	2.4131	4.01206	2.91994	2.73794	3.74972	1.89778	3.02466	2.28924
Upp2	76654	2	2.70456	-0.335267	0.0338527	4.91078	6.64547	6.71238	5.05317	7.31867	6.00388	3.60186	5.42904	6.9939	8.61681	9.02526	5.87984	8.0297	5.62557	7.59766	5.76002
Pcbd1	13180	10	1.93534	-0.883303	0.0339116	3.43278	1.51416	2.03262	2.03757	5.73149	2.40765	2.4625	1.38534	4.6626	13.7687	7.16712	1.57095	3.74972	3.18557	3.13268	2.58462
Pigf	18701	17	2.96479	-0.250564	0.0340171	7.34233	7.27637	6.5233	4.68641	7.90651	8.01533	7.75503	7.22624	9.5297	9.2095	9.39689	7.80987	7.34793	8.40447	6.62545	8.78772
Atp5mg	27425	9	3.14962	-0.243272	0.0342457	9.7262	7.99139	8.31957	6.43872	8.99403	7.89342	8.08581	7.33856	8.7526	11.3067	10.7772	8.61778	7.04492	10.065	8.46185	11.1877
Map3k8	26410	18	1.07412	0.453983	0.0342785	1.43032	1.38798	3.0253	2.15982	2.88044	2.16383	3.71212	2.02185	2.3313	2.05162	1.48651	1.39141	1.62867	1.525	1.76438	1.47693
Hvcn1	74096	5	2.90608	0.788603	0.0343583	11.5379	3.82745	11.3921	13.0404	10.0815	5.18101	15.3998	4.97974	9.9796	10.6684	6.84858	3.05213	3.74972	3.96501	2.84462	2.80616
Usp16	74112	16	4.38456	0.169343	0.0343587	21.3595	20.5673	21.4607	24.9398	21.133	22.7355	21.7214	22.7271	17.8733	21.656	19.6432	19.9286	16.2488	19.9267	22.2168	18.8678
Nudt2	66401	4	3.92128	-0.244894	0.0344272	14.3509	11.9871	11.9121	10.0656	17.2532	16.4268	13.9296	14.9767	14.2332	18.6925	19.4308	13.0613	14.4307	16.7751	16.9957	17.0954
Ndufa3	66091	7	6.15204	-0.297627	0.0344359	52.8266	46.5183	58.4733	74.1675	76.7432	62.0197	70.1995	70.6524	58.0371	81.928	87.1734	56.5093	69.1236	87.7386	81.4138	103.2
Gm6252	621699	19	1.998	-0.314588	0.0344501	3.57581	2.69184	3.35619	2.40433	4.1737	3.93147	3.56511	4.30579	3.5583	6.20045	4.72499	3.90493	3.48459	4.47335	4.21292	4.28309
Hic1	15248	11	1.56551	-0.310329	0.0344963	2.05013	3.28067	2.93076	2.77109	2.79226	1.9505	2.79328	2.13417	3.0266	3.00904	3.18538	2.78283	3.10583	2.81279	3.81683	3.6554
Ubl5	66177	9	5.54927	-0.263269	0.0345069	38.285	40.5458	40.0852	28.6482	47.9094	51.4749	50.0953	44.9674	38.5278	54.7099	62.1681	43.6275	41.3605	53.5446	54.7319	58.7448
Syne2	319565	12	4.66252	0.186521	0.034512	24.8876	26.8342	27.5586	26.1624	25.5713	28.8308	25.9113	29.9533	21.7179	21.9295	20.6519	20.8712	27.5358	24.129	25.7456	25.3293
Rac2	19354	15	1.90627	0.715987	0.0345542	2.28852	2.64978	5.247	4.56415	6.87779	2.83432	9.84999	2.28394	3.3947	4.46797	3.50392	1.75049	3.10583	2.64334	1.58435	1.92001
Sirt2	64383	7	7.02412	0.264715	0.0346114	114.521	125.297	143.04	195.199	124.711	119.011	186.157	129.623	114.193	126.425	118.337	111.537	97.1518	122.78	133.445	119.336
Adamts20	223838	15	3.02055	0.327966	0.0347535	8.77265	7.19225	7.84686	10.4324	7.05414	8.10676	12.533	9.88459	7.5665	6.79314	6.2115	7.31614	4.99962	6.4728	9.6141	7.7908
Ptpn1	19246	2	5.83677	-0.171709	0.0347941	56.9746	52.0281	58.8987	46.4973	52.8766	46.5986	64.5395	53.0922	67.8122	65.1048	61.7965	62.2994	48.6706	57.103	60.0611	59.7048
Ifi27	52668	12	5.10589	0.430154	0.0348497	24.4109	26.4136	49.7756	41.0774	36.3288	35.688	73.4706	30.2154	25.6852	29.8625	30.5797	24.1029	27.7252	39.7179	31.2548	24.5539
Vmac	106639	17	3.65857	0.356266	0.0348512	15.6859	11.7768	12.5266	20.1719	13.1383	13.8973	14.481	11.1202	10.9203	14.3613	15.6084	6.91218	10.7189	8.67558	9.79414	11.1877
Arnt	11863	3	4.56827	0.166312	0.034986	26.2703	25.4042	25.9986	25.6326	21.956	25.7831	23.5591	25.9845	24.6218	25.121	21.3952	23.1603	19.241	22.8073	20.0924	21.3416
Eif4ebp1	13685	8	2.62161	0.58276	0.0349881	4.67239	6.64547	5.38881	12.4699	4.76154	5.9734	9.15167	9.1732	2.2904	2.78109	5.14971	5.56565	5.79502	4.43946	5.14912	7.34772
Plaur	18793	7	1.17604	0.802637	0.0349943	2.66994	2.56566	1.98535	7.09074	1.9105	1.79812	2.71977	1.49767	0.818	1.41334	0.530897	2.5584	1.17415	1.72834	2.3045	1.92001
Ifitm3	66141	7	4.189	0.73369	0.0350089	10.1553	12.0291	33.7037	18.1751	18.4583	17.1888	62.3343	11.1951	11.9019	16.185	14.1219	9.82966	13.9383	20.0284	12.2067	10.6339
Lrrc75b	192734	10	3.82477	-0.231919	0.0351874	14.1125	14.3424	14.1338	8.92455	13.8437	13.3182	14.1134	11.4946	14.0696	18.7381	14.3342	15.4402	12.9536	13.0134	15.3754	17.6493
Lamtor1	66508	7	5.85918	-0.14068	0.0353275	50.1567	56.6547	54.5026	62.7979	52.7297	54.4006	56.3066	54.5899	56.9737	63.4179	64.6633	60.1001	55.7155	62.2541	62.6537	59.1879
Arl6	56297	16	5.22379	-0.221104	0.0353662	35.0906	27.7596	29.7803	26.0809	45.5874	37.6385	35.2468	39.9128	39.0595	48.9197	39.605	35.9074	38.7471	37.0407	40.3288	41.0586
Hspa1l	15482	17	2.7963	0.386595	0.0354172	6.19807	9.04289	8.13048	7.98727	4.67337	9.81344	8.37984	8.19972	4.4172	4.51356	4.77808	7.85475	6.59041	7.55725	6.01331	5.46463
Thrap3	230753	4	5.81845	0.245943	0.0354237	59.4538	55.9818	54.7862	86.1077	52.5533	59.3378	56.8947	64.1375	45.8898	54.2996	41.994	49.642	51.5492	53.2057	59.8451	54.4617
Csf1r	12978	18	7.08844	0.299379	0.0354606	150.375	99.5138	168.377	120.787	192.607	125.015	213.906	138.646	130.267	128.067	149.129	118.764	130.823	113.596	101.758	100.394
Rce1	19671	19	4.92746	-0.175855	0.0355378	31.9916	28.8111	30.9147	28.2815	25.6888	27.2765	29.0722	26.7708	35.174	36.9292	29.8364	35.2342	26.551	30.2629	34.3875	28.6524
Soat1	20652	1	4.35045	0.325558	0.0355606	18.4512	15.4781	25.8096	30.8488	25.4537	20.3888	26.7934	17.972	21.1044	20.3794	21.9261	16.1583	14.7337	16.165	14.0431	19.6062
Lrrc17	74511	5	2.49131	-1.08183	0.0356364	2.28852	2.9442	9.40678	4.56415	3.99735	1.98097	1.61716	1.90952	1.9632	9.66541	21.1297	4.98216	2.1968	3.05001	7.59766	10.3754
Cd72	12517	4	0.665707	1.00043	0.0357802	1.66871	0.925319	3.07257	3.0156	1.38144	1.0362	4.41044	0.711391	1.3088	2.82668	0.743256	0.62838	0.909023	0.982781	0.396086	0.332309
Telo2	71718	17	4.93367	0.174662	0.035786	29.1309	31.1664	34.0819	35.1277	34.8298	28.3127	31.6449	35.0454	25.1535	29.6801	30.2612	27.6936	31.1719	24.5695	31.3628	28.4678
Abcc8	20927	7	5.70319	0.561837	0.0358932	43.3865	83.1525	85.2755	94.4617	24.2486	58.0273	50.132	56.0501	40.8591	23.9356	28.4561	56.3298	43.7846	46.0213	44.6137	48.8863
Cyp4f14	64385	17	3.44034	0.258795	0.0359382	9.29711	9.71584	12.763	12.6329	12.4035	10.1792	14.7015	12.5429	11.861	9.25509	11.7859	8.48313	8.71147	8.77725	8.7139	10.7077
Pqbp1	54633	X	5.99763	-0.182183	0.0361096	62.4098	54.762	51.9027	53.0583	59.4311	69.2427	63.3266	66.1968	59.0187	77.1865	79.4754	60.0103	55.5261	69.8791	70.3233	70.6341
Naa38	78304	11	4.63745	-0.232343	0.036218	20.406	18.8008	19.8535	19.7237	26.3061	27.7032	26.5362	24.075	24.2946	28.4035	29.8895	20.0633	22.9528	29.4495	29.7065	29.317
Sprtn	244666	8	1.013	-0.486592	0.036225	1.43032	2.60772	1.79627	0.89653	2.08685	1.73716	0.661566	1.75976	2.2904	2.64431	2.33595	1.7056	2.27256	2.30445	2.66458	1.88308
Zdhhc7	102193	8	5.87332	-0.169706	0.03625	60.3597	58.6736	54.739	45.8453	62.2234	52.0234	59.1367	49.9471	68.303	64.3297	69.2821	67.5957	57.382	53.8157	59.3409	54.4248
Trim28	21849	7	6.99832	0.16421	0.0362844	135.928	134.129	143.796	158.93	118.392	120.078	141.134	129.848	119.305	128.614	128.052	125.631	111.62	109.766	122.247	116.123
Nudt16l1	66911	16	5.87553	-0.182122	0.0362893	61.6946	54.2994	51.5246	44.093	57.8439	51.1396	64.9438	56.2373	67.5259	76.5938	70.2377	58.0803	53.4051	59.543	58.2607	54.5725
Adamts2	216725	11	3.21854	0.421985	0.0365	11.4426	5.72015	11.8648	7.33525	13.9319	9.9963	9.15167	15.5383	10.7158	9.34627	9.55615	5.47588	6.77979	6.67613	8.56987	6.0554
Gpr160	71862	3	0.616877	0.578317	0.036618	1.57336	1.13562	1.749	2.52659	2.41016	1.49335	1.76418	1.27302	1.1043	1.13979	1.96432	0.538612	1.0984	1.89778	0.972212	0.627694
Cit	12704	5	5.29932	-0.334384	0.0366807	32.6591	33.0591	38.7616	17.8084	35.2707	44.9224	33.9237	43.4323	44.6628	56.26	41.6224	30.0725	37.0048	42.5307	47.7464	50.5848
Prss50	235631	9	1.04112	-0.484524	0.0366953	1.81174	1.6824	1.18176	1.83381	1.58718	1.5543	1.94795	1.60999	1.7996	4.05765	3.87555	1.88514	1.28778	1.83001	2.16047	1.88308
Gm14295	100039123	2	4.66195	-0.266768	0.0367798	20.5013	24.9836	18.01	21.5167	25.8652	24.4117	21.0966	27.5196	20.3273	24.7106	23.1471	26.9755	30.4523	32.4995	26.9339	34.154
Cdkn1a	12575	17	4.92558	0.573847	0.0368082	34.1371	19.3896	38.6671	32.1528	21.9854	24.0155	60.5333	60.8427	31.5748	20.2427	10.4056	29.2646	25.1117	22.8751	28.0501	25.8093
Cox18	231430	5	4.34174	0.339665	0.036864	22.6468	26.8342	23.0206	14.915	29.3922	26.1793	19.8837	18.6459	21.3089	15.5467	16.2455	18.5372	12.6127	26.0267	15.3754	16.3201
Shroom2	110380	X	7.18599	-0.173253	0.036902	159.863	147.294	140.629	108.602	143.14	152.23	128.234	119.364	172.762	156.516	153.907	150.811	156.2	143.96	144.031	151.311
Fam120a	218236	13	7.15686	-0.29286	0.0369461	153.283	126.222	158.544	80.4025	142.17	112.001	140.877	118.578	206.75	147.899	148.651	177.203	160.821	123.356	163.224	123.139
Txndc17	52700	11	5.13471	-0.21985	0.0370112	25.0783	32.7226	29.6857	26.6922	39.9147	33.5851	42.083	30.777	34.8877	38.4793	43.1089	32.7206	32.7248	38.0912	41.8771	39.2494
Lcp2	16822	11	1.53854	0.607986	0.0370315	2.71762	1.97682	3.35619	3.83063	6.11359	2.4686	5.10876	1.72232	2.2904	2.96345	3.23847	1.39141	2.65132	2.64334	1.62035	1.21847
Ccdc8	434130	7	1.24736	-0.51102	0.0370337	1.9071	0.967378	3.63981	1.75231	2.73348	1.21906	1.76418	1.3479	2.4949	2.78109	2.6014	2.2891	2.12105	2.50779	3.81683	2.88001
Kcnn2	140492	18	5.25826	0.313639	0.037042	39.0478	37.8119	43.9141	29.6263	34.3301	41.8747	51.1979	62.6024	26.9122	31.8685	27.2881	38.1965	38.482	37.5829	30.7867	39.6555
Pmm1	29858	15	7.46715	-0.157994	0.0370979	143.271	167.188	164.075	176.779	180.997	166.889	175.205	167.402	166.504	178.992	222.605	179.178	178.509	176.155	203.912	181.921
Pdlim2	213019	14	4.31163	0.513571	0.0371275	13.302	17.2446	23.6824	27.5072	19.9573	17.463	46.8977	20.9673	14.7649	20.8353	16.2455	12.1636	8.29483	17.9612	20.7405	19.3847
Myh9	17886	15	4.61224	0.310003	0.0371501	24.4585	26.666	27.7476	43.4002	21.9266	22.1564	24.4412	24.8612	22.904	26.5343	21.6075	21.0507	23.824	18.9101	21.2806	17.6493
Nav2	78286	7	3.85678	0.370782	0.0372487	15.0661	17.4549	17.5373	18.6641	14.6667	12.5868	14.6647	19.582	13.9469	16.8233	16.6702	9.4257	9.01447	11.3189	16.4196	7.20002
Pon3	269823	6	1.42642	0.766223	0.0372571	1.14426	1.76652	5.34154	2.20057	4.32066	1.70669	7.42424	2.47115	1.8814	1.73248	3.66319	1.84026	1.55291	1.86389	1.33229	1.73539
Ccdc28b	66264	4	3.85337	-0.234216	0.0373862	12.9206	12.5339	11.1085	12.3884	11.7569	13.684	17.4948	14.2278	15.6238	18.9205	16.6171	14.4976	10.8325	15.0467	16.9957	15.7662
Eif5	217869	12	7.94399	0.310431	0.0374002	220.842	215.389	263.673	452.096	251.245	262.555	256.945	255.015	226.872	249.751	262.476	218.901	204.53	208.655	184.324	199.201
Lin7b	22342	7	6.22853	-0.18881	0.03741	58.6433	75.792	62.3495	83.4996	82.3277	66.5607	66.855	65.2982	73.9472	80.6059	89.2439	71.0967	83.5164	80.1814	82.0259	75.8033
Arhgap30	226652	1	1.94029	0.467323	0.0374848	2.52691	3.23861	6.33421	3.58612	6.17237	3.96195	6.10111	3.07021	2.7812	3.41937	4.99044	2.33398	3.29521	2.64334	2.59257	3.28616
Mvp	78388	7	3.44544	0.394368	0.0375725	8.15285	10.3467	18.0572	11.5326	11.6687	9.17343	19.553	10.2965	10.0614	10.9876	11.5736	9.87454	7.42368	7.79447	10.2982	6.79387
Atg5	11793	10	5.23417	-0.133727	0.0376001	37.1407	35.8771	32.8056	30.9711	36.1231	37.3337	41.3847	36.2435	38.7732	39.3911	40.3482	36.8949	39.1637	38.5657	38.6004	41.5386
Nhlrc1	105193	13	4.99838	0.216989	0.037775	39.3339	33.1432	32.5219	24.2878	36.5346	38.7357	39.7307	31.5259	28.9981	36.838	30.2081	27.3794	30.7174	31.7879	25.2775	24.3324
Egfl6	54156	X	2.14844	-0.516737	0.0378303	2.47923	3.65921	2.74167	1.5893	6.55447	4.541	3.4916	3.51951	4.499	7.24906	7.59183	4.71285	3.25733	3.72779	5.32916	5.0954
Pa2g4	18813	10	4.7046	-0.14298	0.0378445	22.2654	25.1939	24.6751	21.802	24.8364	26.5451	26.7199	26.4338	24.949	29.0874	28.6154	26.0329	24.8845	25.8912	29.9945	28.2832
Sgms2	74442	3	1.70465	0.383765	0.0378679	4.05258	2.56566	4.96338	3.83063	2.88044	3.26099	4.18992	3.21998	3.0266	2.50754	3.98173	2.69306	3.1437	2.57556	1.72838	2.40001
Prelid3a	225655	18	6.16398	-0.128483	0.0378735	73.8524	68.8942	68.8728	64.9577	72.0992	66.1645	64.3557	70.2405	78.2826	80.3323	75.4936	77.6947	69.3887	67.168	69.8912	78.388
Cog2	76332	8	5.26645	0.207011	0.0379531	38.142	40.5878	44.6704	54.2401	35.8879	38.5833	40.135	37.3668	33.947	37.2027	32.7033	37.9272	36.323	37.0407	37.7002	31.3478
Rit1	19769	3	5.354	-0.12763	0.0379941	38.285	36.0874	38.7143	37.5728	39.2386	42.9109	41.8625	38.6398	43.4767	49.2389	40.3482	41.2935	43.4816	40.6329	41.8051	39.8401
Hdc	15186	2	1.1823	0.608279	0.0381035	3.00368	1.6824	3.21438	2.36358	3.49768	3.07813	3.05056	1.31046	1.4315	1.68689	3.07921	1.61583	0.795395	2.44001	2.23249	0.701541
E030024N20Rik	595139	19	3.52605	-0.239176	0.0382058	9.34478	11.6506	10.1158	9.37282	12.1978	10.7887	11.1731	9.6225	10.0614	11.3523	17.148	10.5029	11.1355	12.81	12.0986	13.8093
Aldh7a1	110695	18	5.66592	-0.294755	0.0382898	30.4182	42.6067	46.6085	53.4251	52.7591	46.1719	34.0707	58.7834	65.1128	42.6281	56.0628	52.0209	53.1778	62.4235	55.7402	57.2679
Tceal8	66684	X	5.25827	-0.197801	0.0385569	30.0845	35.5406	29.4494	30.808	36.8579	40.6252	44.8027	37.8161	34.8468	38.5705	41.8878	40.5754	38.4441	41.8529	46.4861	42.6463
Ss18	268996	18	5.22494	0.22469	0.0386281	39.4769	32.1338	39.6597	46.4973	38.6508	35.5966	54.1014	36.8051	34.1106	35.9717	29.6241	34.7853	32.2324	32.974	33.0912	41.4278
Snx24	69226	18	4.54876	0.213731	0.0386579	24.0294	24.4368	25.3841	25.5104	18.4289	23.985	30.9466	28.3433	21.1453	20.7898	19.3778	23.1603	21.1726	21.689	20.2724	24.3324
Ermardl2	100041574	17	2.02749	0.322014	0.0387016	4.05258	3.82745	4.20705	6.11271	5.43757	3.901	4.5207	3.51951	3.7628	4.55916	4.03482	2.91748	2.80282	3.18557	4.24893	2.95386
Jsrp1	71912	10	2.15625	-0.53473	0.0387322	4.24329	3.40685	2.64713	7.33525	3.26254	3.04765	3.12406	1.57255	6.544	5.69895	5.09662	6.0145	5.71927	4.64279	4.1409	3.47078
Parp9	80285	16	2.05037	0.563486	0.0388732	3.62349	3.78539	6.23967	2.68959	5.93723	3.99242	10.3278	2.50859	3.0675	3.64733	3.18538	2.87259	3.18158	4.84613	2.70059	2.62155
Numbl	18223	7	5.89983	-0.245158	0.0389388	48.631	58.2951	65.5638	43.7262	67.1907	51.7187	47.9268	55.526	66.4216	56.26	86.961	65.8453	70.8659	55.0696	59.701	54.3879
Arf6	11845	12	5.6952	0.302603	0.0390505	47.153	61.5757	60.3168	86.5559	43.5593	49.7986	52.3373	55.3387	45.5217	43.6311	38.4901	41.3833	44.8451	52.4602	45.2619	57.0833
Renbp	19703	X	2.74692	0.488022	0.0391782	4.00491	7.19225	8.60319	11.0436	8.31801	6.00388	11.6509	5.20439	4.4581	7.75057	7.85728	3.7254	6.74192	4.77835	4.86106	4.1354
ND6	17722	MT	7.35465	-0.511876	0.0391849	139.361	126.769	132.262	34.8832	182.349	149.579	171.603	152.949	176.279	228.87	289.339	120.873	174.532	190.456	164.34	193.921
Cd274	60533	19	2.17715	0.482918	0.0392345	3.62349	4.33217	6.61784	3.62687	7.31867	4.05338	8.30633	3.85649	3.681	3.32818	3.1323	3.68051	3.59821	6.33724	2.59257	3.06463
Snx33	235406	9	3.75882	0.320031	0.0392476	13.9695	12.7862	15.8828	20.4572	12.815	11.7335	20.0675	12.1311	11.2884	13.9054	13.0601	10.5029	7.8782	11.9967	14.3311	12.7016
Pgm2	66681	5	3.21209	0.386224	0.0393416	7.91446	9.16907	9.17043	15.73	7.49502	11.1239	10.9894	11.6443	5.317	8.29766	8.38818	9.87454	5.22688	8.57392	8.02975	9.82157
Pnma2	239157	14	6.77004	-0.261166	0.0393858	125.201	90.0503	87.6391	71.7224	141.671	103.163	88.2824	90.9457	119.346	131.349	144.245	116.071	121.885	103.904	119.114	93.5265
Ccdc17	622665	4	2.36542	0.329386	0.0394337	3.43278	5.00513	6.42875	6.72398	5.79027	5.51625	7.71827	4.6802	3.8446	5.60776	5.36206	3.59074	4.73449	4.03279	4.68102	4.1354
Pnck	93843	X	6.79838	-0.462124	0.0394487	122.722	60.1036	70.7636	91.0386	136.115	93.5934	82.1812	95.7008	120.205	212.593	211.191	105.254	77.4563	85.0275	114.721	110.068
Tnfsf13b	24099	8	0.333703	0.833204	0.0394688	0.810517	0.504719	1.749	2.64884	1.17569	0.853343	3.38134	1.01092	0.9816	1.36775	1.11488	0.62838	0.303008	1.01667	0.648141	0.775387
Kif20a	19348	18	1.70218	0.28359	0.0395065	4.81542	3.19655	2.97803	3.54537	3.61525	2.92575	3.60186	3.36975	2.6585	3.82969	2.54831	2.78283	3.06795	2.57556	2.95264	2.43693
Flnc	68794	6	0.992457	0.764837	0.0395152	1.9071	1.13562	2.74167	2.48583	1.17569	1.52383	6.28488	2.17162	1.227	2.55313	1.38033	0.538612	1.17415	1.69445	1.51233	1.21847
Fam181b	58238	7	4.35362	-0.270277	0.0395641	18.4989	23.8059	21.1771	21.7205	14.7549	16.0916	17.1272	14.7894	22.8631	23.2973	25.5362	24.058	15.5291	20.8756	23.009	22.597
Ms4a6d	68774	19	0.707905	0.676488	0.0395667	0.762839	0.630899	2.83622	2.52659	2.43956	1.28001	3.45485	1.38534	0.9407	1.18538	1.59269	0.807917	1.40141	1.28778	1.29628	1.03385
Fxyd2	11936	9	0.614091	-0.677651	0.039574	1.85942	0.588839	0.709054	0.448265	1.96928	1.12763	1.35989	0.861158	2.0041	2.6899	2.22977	0.493727	1.40141	2.20278	1.51233	1.88308
Rplp2	67186	7	3.24625	-0.290842	0.0396077	8.82033	8.07551	9.02862	6.23496	9.87579	8.68581	8.82089	8.53669	8.0982	10.4861	12.1045	9.51547	6.59041	11.895	10.2262	13.7724
Mlph	171531	1	1.45991	0.70089	0.039635	3.95723	1.80858	3.92343	3.42312	4.14431	0.853343	5.58656	2.95789	3.2311	3.28259	2.12359	1.75049	2.15893	1.49112	1.40431	0.92308
Cers2	76893	3	6.4828	0.303035	0.0396506	105.367	82.2692	100.26	92.9947	86.6483	84.0238	147.566	94.5401	81.9227	107.14	78.1481	59.0677	51.3219	86.0442	93.7645	83.0772
Fbxo16	50759	14	2.63842	-0.353613	0.0396925	7.1993	5.00513	3.78162	6.27571	6.40751	6.55245	3.78563	4.23091	6.5849	8.57121	9.02526	5.70031	6.81767	6.4728	7.05754	5.05848
Slc20a1	20515	2	6.75768	0.164816	0.0397231	95.498	121.133	119.216	122.702	113.043	115.201	110.849	118.99	99.5097	95.5143	94.9776	115.577	96.6594	95.9059	102.874	110.88
9130401M01Rik	75758	15	5.18386	-0.213333	0.0397668	33.8987	34.1947	31.0566	21.802	40.8552	38.0652	36.3126	34.1842	38.2006	44.8621	46.2943	35.3239	35.2246	38.8029	37.8443	34.7078
S1pr1	13609	3	7.74656	-0.21905	0.0398584	227.422	203.444	209.833	159.46	203.953	208.978	197.22	184.25	219.02	202.655	230.834	238.066	212.37	211.264	203.66	320.05
Fem1al	216622	11	1.57113	0.45015	0.0398896	1.66871	3.70127	3.54527	4.48265	2.17503	3.04765	4.55746	3.55696	2.045	3.41937	2.65449	3.00725	1.8938	1.86389	2.66458	2.0677
Gabarapl2	93739	8	6.50914	-0.206823	0.0399691	77.8573	78.0632	75.0179	60.8418	96.8474	93.5325	103.756	94.2406	87.6487	113.432	96.3048	87.6141	83.6301	104.615	96.9692	108.407
Ssu72	68991	4	6.81465	-0.175898	0.0399733	91.0163	111.333	93.0751	104.364	115.453	119.468	105.336	107.982	104.009	102.9	137.768	118.854	120.786	119.696	130.492	116.234
Braf	109880	6	6.98032	0.29738	0.0399776	132.925	126.937	121.91	236.521	123.918	126.843	119.229	122.734	113.866	117.353	102.994	117.238	117.643	111.766	114.397	107.003
Gm3693	100042143	12	1.66024	-0.375636	0.0400179	2.81297	2.56566	2.12716	2.8526	3.20375	3.44385	2.38899	2.09673	2.8221	2.59872	2.91994	3.18678	5.49201	3.59223	3.56478	3.43386
Wwox	80707	8	4.90818	0.282372	0.0400465	26.461	29.9467	33.1364	51.795	31.92	28.7089	28.9252	31.9003	25.1944	24.7562	24.7929	28.0527	25.339	29.4834	27.402	30.0924
Syngr2	20973	11	3.83568	0.4012	0.0400868	13.5881	11.9871	19.9008	13.8962	14.7255	12.4344	30.4321	13.1795	13.2516	15.2732	15.7146	9.56035	9.20385	12.3356	12.9988	9.67388
Neurl1a	18011	19	8.17949	-0.324575	0.0402134	341.561	236.755	234.082	272.504	343.008	230.585	198.286	209.224	360.943	298.078	466.181	292.69	369.593	249.389	258.68	273.97
Mob3b	214944	4	2.99581	0.569952	0.0402139	7.29465	7.23431	9.87948	19.4792	5.34939	7.89342	12.4963	5.76601	5.8078	9.11831	6.79549	4.71285	3.86335	6.13391	8.92995	5.53848
Cd109	235505	9	0.864755	1.09982	0.0402196	1.81174	0.672959	3.30892	0.855779	1.58718	2.16383	7.90204	0.861158	0.818	1.00301	2.12359	0.493727	0.909023	1.35556	1.94442	0.258462
Psmb9	16912	17	1.4011	0.775043	0.0402287	1.478	2.27124	3.73435	2.20057	3.52707	2.10288	9.4457	1.23557	1.7587	2.59872	2.33595	1.97491	1.17415	1.89778	1.51233	1.95693
Zfp235	56525	7	5.1588	-0.216	0.0402933	35.1383	29.0214	37.7689	27.2627	36.2406	33.9813	31.3141	34.4089	37.6689	34.7408	29.2525	36.9398	38.9365	35.719	44.4697	47.0771
Gm5620	434428	9	6.01645	-0.183724	0.0403769	53.2557	73.1422	64.0039	46.4973	59.049	64.4883	60.6068	65.3357	63.395	67.977	78.5197	75.9442	63.7452	63.4063	68.0188	67.3479
Arhgef1	16801	7	4.90224	0.352205	0.040384	30.9904	31.0402	29.0712	56.0332	34.0656	26.2098	29.7705	30.0656	25.8488	36.7468	29.4117	23.6091	20.6045	21.4856	31.7589	20.4555
Mtch1	56462	17	9.14963	-0.203914	0.0405368	585.479	517.674	508.581	541.464	574.236	514.109	522.931	472.251	640.781	801.226	742.726	550.596	551.36	552.153	555.205	469.552
Slc24a5	317750	2	2.1048	0.374404	0.0407476	4.10026	5.72015	4.53794	6.43872	2.99801	4.23624	5.9541	4.23091	2.4131	3.92087	4.56572	4.39866	3.37096	3.3889	4.06889	3.24924
Vps37b	330192	5	5.18533	-0.279349	0.0407722	32.1823	35.8771	34.6964	36.9208	32.1257	31.6651	32.6005	27.0329	35.2967	26.7622	36.7381	44.0764	35.111	36.5323	55.5961	46.4494
Aard	239435	15	0.671132	-0.447526	0.0408887	0.905872	1.38798	0.850865	1.75231	1.32265	1.58478	1.28638	1.08581	1.5542	2.23399	2.91994	1.25676	1.21203	1.525	1.94442	1.51385
3110070M22Rik	67304	13	0.808244	0.68233	0.0409167	1.23961	1.6824	2.50532	2.73034	1.8811	1.46287	3.4916	1.60999	1.1861	0.957423	1.43342	0.224421	1.70442	2.44001	0.900196	1.21847
Fes	14159	7	1.78469	0.509564	0.0409177	3.09904	1.72446	5.86151	2.89335	4.64397	3.07813	6.90969	3.5944	2.6994	2.96345	4.24718	2.24421	2.76494	2.06723	2.66458	2.65847
Taf11	68776	17	4.80179	-0.199101	0.0409304	25.5551	28.096	25.7623	17.8899	28.628	30.4156	27.8225	24.1124	30.675	30.0904	34.8269	29.8929	25.4148	31.0762	29.1304	26.2155
Zfp658	210104	7	2.42661	-0.35853	0.0409723	6.19807	4.41629	3.68708	2.48583	4.23248	5.33339	6.06436	4.97974	4.3354	6.29164	5.62751	5.65542	5.52989	5.38835	6.76948	7.86464
Zbed5	71970	5	4.52965	-0.148154	0.0409863	22.9805	20.1467	21.5552	23.3098	22.5145	20.2974	22.3462	22.128	20.2046	25.9872	24.1027	24.3273	23.2937	26.2979	24.8454	23.9262
Ermp1	226090	19	6.00906	0.164594	0.0410249	78.7155	67.338	69.5818	59.2118	67.1613	67.2312	69.4645	67.5073	65.6445	56.3968	56.8591	58.4393	53.5566	66.2869	55.2	70.671
Ktn1	16709	14	6.01397	0.203789	0.0410286	78.7632	56.6968	64.7603	86.0669	67.1613	67.3226	71.0081	62.1157	67.8531	72.673	56.5406	52.7839	51.5492	62.8302	57.2885	57.6002
Siah2	20439	3	4.94422	-0.285102	0.0410549	25.6028	28.1802	28.2203	34.7202	27.1584	23.8936	27.5653	26.5461	31.8202	26.0784	26.598	37.7477	28.5206	29.3479	44.9378	43.2001
Tmem202	73893	9	1.39249	-0.394507	0.0411912	1.95478	1.97682	1.98535	1.87456	3.05679	1.73716	2.24197	2.77068	1.8814	4.28561	4.24718	2.82771	2.65132	2.7789	2.55656	2.14155
Eef1b2	55949	1	6.19035	-0.151255	0.0413494	66.6054	66.3285	61.5931	63.1239	74.7445	74.4542	80.5641	68.1438	67.485	90.2713	78.6259	67.0571	70.4871	83.028	76.1566	79.9018
Sh3bp2	24055	5	1.89587	0.613202	0.041369	4.14794	1.55622	5.247	4.03439	4.43823	2.92575	9.11491	3.93137	3.5174	2.46194	5.25589	2.82771	1.96955	2.4739	2.80861	1.88308
Gm6644	626009	1	4.84426	-0.163649	0.0415805	28.8925	25.4042	26.6604	20.3349	28.5987	28.0689	32.527	26.9205	30.3478	34.7408	31.2699	28.5464	26.3617	31.2457	29.7785	29.4278
Wnt3	22415	11	1.70708	0.508731	0.0416326	4.67239	3.23861	2.41078	3.87138	2.58652	3.62671	5.77033	3.93137	3.272	3.32818	1.64578	2.96236	1.06053	3.25334	3.45675	1.95693
Crlf2	57914	5	1.96897	0.301021	0.041848	3.71884	4.24805	4.53794	4.93092	3.70342	3.84004	5.54981	3.48207	3.1084	2.91786	3.82246	3.81516	3.40883	4.03279	3.78082	2.47385
Dnase2a	13423	8	1.8974	0.506689	0.0418486	2.3362	2.60772	4.7743	3.99364	6.14298	3.10861	8.26958	3.10766	3.3129	3.64733	3.82246	2.2891	2.68919	3.11779	2.55656	2.73232
Marveld2	218518	13	1.29364	0.457133	0.0420611	2.05013	2.22918	2.83622	1.91531	3.46828	3.84004	3.82238	1.75976	2.1677	2.55313	2.28286	2.06468	1.28778	1.59278	1.3683	2.76924
Cnmd	16840	14	0.364137	0.964389	0.0421497	0.715162	0.29442	1.08722	1.46705	1.499	1.21906	5.32928	1.12325	1.0634	1.27656	0.796346	0.31419	0.606015	0.847225	0.648141	0.996926
Syvn1	74126	19	5.84282	0.22523	0.0421505	58.2619	55.5612	53.8408	85.5779	65.6623	55.9854	57.6665	62.1157	51.0432	52.8862	55.4788	46.1411	61.056	52.0535	57.6126	45.0094
Atad5	237877	11	1.51553	0.392247	0.0422807	4.24329	2.27124	2.6944	2.52659	3.96795	3.44385	2.79328	3.40719	2.6994	2.78109	2.70758	1.03234	2.42406	2.30445	2.95264	2.28924
Zmat5	67178	11	5.05122	0.356893	0.0423771	24.8876	27.8016	35.5	50.2057	28.1872	30.2022	60.0188	41.0735	27.9347	33.5098	28.4561	27.8731	23.8997	29.5173	26.1417	34.154
Gdap10	100504486	12	1.40823	0.744862	0.0424806	3.14671	2.48154	2.74167	6.0312	3.58585	2.37717	2.31548	3.03277	2.2086	4.83271	2.97303	0.673264	0.719643	1.05056	1.94442	1.32924
Zfp109	56869	7	3.52597	-0.493977	0.0425809	6.29343	5.08925	15.8355	6.15346	14.6961	8.77724	8.41659	11.2699	17.178	12.1729	8.17582	9.73989	16.3624	15.1484	12.9268	14.6216
Rela	19697	19	4.99723	0.200495	0.0426466	31.8485	29.6523	39.7543	37.0023	32.9781	29.227	43.3694	29.7287	30.9613	32.0509	32.8626	29.5339	24.0512	27.484	31.3988	28.3939
Poglut1	224143	16	6.22484	0.151165	0.0426824	82.4343	67.7165	80.8794	67.8918	81.1226	85.7305	88.0986	78.1407	70.6752	88.2653	68.0611	66.9225	70.2977	69.6419	62.4376	69.0095
Zfp874a	238692	13	4.2669	-0.344731	0.042751	16.7348	19.642	12.243	15.3633	13.3147	20.785	17.8255	19.6943	22.4132	16.185	12.6885	19.794	22.5741	23.8917	23.9812	28.7262
Map2k1	26395	9	8.78533	-0.26896	0.0428022	533.892	372.399	349.422	264.436	545.873	405.277	384.039	367.265	553.091	550.974	538.967	403.151	496.743	444.081	470.803	392.124
Daam2	76441	17	4.75727	0.605036	0.0428707	22.5991	21.9553	23.966	88.8788	20.8685	21.7907	29.4765	28.6054	18.2005	26.7167	20.6519	18.3577	19.1273	23.5867	19.9484	24.1478
Atp5f1d	66043	10	7.16394	-0.155316	0.0428844	125.392	143.13	149.516	112.718	140.965	129.464	143.817	144.749	158.774	161.531	181.514	139.276	139.535	145.621	148.928	130.634
S1pr5	94226	9	4.84771	0.376259	0.0429173	29.417	31.2926	33.8455	36.1057	20.1337	33.6766	46.7139	29.167	22.1269	29.8625	18.5814	21.7689	14.5444	34.2279	31.0028	27.397
Rps6kb1	72508	11	5.53796	0.152086	0.0429921	43.5295	46.6445	46.8448	57.2149	48.9381	52.6025	47.6328	48.0002	40.8182	46.321	43.1089	47.2183	41.6635	46.5635	43.6415	41.0217
5430400D12Rik	71339	7	0.761366	0.573194	0.0430067	1.38265	1.38798	2.31624	1.54855	2.58652	1.61526	2.02145	2.54603	1.1043	2.00603	2.86685	0.673264	0.681767	0.948892	1.26027	1.1077
Pld1	18805	3	3.1219	0.285778	0.0430333	11.681	7.48667	9.35951	7.17224	9.90519	8.9601	12.092	9.6225	9.3661	10.0757	8.54745	5.74519	6.77979	8.33669	7.52564	5.83387
H2-K2	630499	17	1.0098	0.478	0.0431055	2.00245	2.14506	2.07989	2.07832	2.14563	1.37144	2.86679	3.44463	1.1452	2.82668	1.22106	1.03234	1.13628	1.66056	1.8364	2.03078
Nr4a1	15370	15	6.75553	-0.837853	0.0431725	114.331	78.61	54.2663	161.09	61.371	55.4673	39.5837	51.7818	119.837	91.5479	33.8713	181.916	54.8065	129.287	267.43	221.798
Nenf	66208	1	4.3366	-0.206381	0.0432553	14.5893	16.6137	19.8535	19.5607	18.2526	20.1145	21.0599	19.919	18.8958	23.3429	26.7572	18.5821	17.4229	22.8073	22.5409	21.9693
Cox19	68033	5	4.44788	-0.174343	0.0432824	16.7825	18.5064	19.4753	20.4572	23.1023	20.0231	24.4044	21.3792	19.8365	24.3003	21.9261	21.8587	22.3847	24.1629	26.1777	23.2616
Trh	22044	6	2.32176	-1.55082	0.0433861	4.91078	0.588839	1.13449	0.774276	3.35072	1.00573	7.31398	1.08581	5.0307	17.6895	27.0227	0.987454	2.08318	2.84668	4.71703	0.443078
Snhg14	52480	7	1.65288	-0.42085	0.0434031	1.85942	3.28067	2.45805	1.30404	3.87978	2.56003	3.23432	2.39626	3.272	3.60173	5.73369	2.82771	2.8407	3.62612	3.38474	2.99078
Myl6	17904	10	5.14372	-0.183702	0.043533	31.8962	34.6574	31.5293	25.3881	37.7396	31.4518	38.3709	34.6335	31.7793	39.1176	45.1263	33.5286	33.1036	41.514	38.9245	36.4432
Slc37a2	56857	9	2.30026	0.605793	0.0435777	4.00491	2.48154	9.92675	5.05317	6.73082	3.84004	11.0996	4.00626	5.6033	2.96345	5.09662	2.82771	2.76494	3.72779	3.02466	4.65232
Egr1	13653	18	8.70501	-0.660729	0.0436444	360.108	487.769	381.802	425.322	204.57	258.136	238.054	226.634	456.526	253.626	161.658	745.842	360.92	475.225	815.362	782.513
Phactr4	100169	4	1.9364	0.38909	0.0436847	4.29097	3.78539	4.25432	4.80866	2.55713	3.71814	6.35839	4.41811	3.0675	3.96647	3.87555	2.19933	2.1968	3.28723	4.32094	3.0277
Gcsh	68133	8	6.13658	-0.166589	0.0437869	62.8866	63.3002	67.1238	49.8389	68.2194	70.2789	79.0939	71.9628	70.0208	87.4902	74.3787	65.7106	67.154	75.5725	71.9797	81.1572
Arc	11838	15	8.85189	-1.20773	0.0438857	302.132	359.654	139.116	823.667	174.472	184.962	101.55	118.915	525.77	191.485	66.7338	1188	226.99	677.543	1269.49	959.782
Gm11478	100504632	11	4.13572	-0.259925	0.0439804	16.5918	14.5527	15.6465	13.8555	14.8137	15.9392	19.7735	16.8113	16.9326	21.884	25.6423	19.4798	11.7037	16.4362	21.7127	18.9047
Khnyn	219094	14	4.23402	0.236174	0.0440155	21.2641	15.0995	20.3735	24.6138	21.5739	20.1755	18.8914	20.518	15.9919	25.121	17.8912	14.7669	14.9989	16.5717	15.8795	16.5416
Fcrl2	80891	3	4.93512	0.489534	0.0441145	26.0319	19.4737	40.227	30.6043	73.4218	25.1431	46.4567	26.1717	29.1617	18.8293	27.8721	20.0633	34.7322	25.1117	23.8012	22.3016
Fbxo25	66822	8	6.26344	-0.142979	0.0442616	78.5725	70.4504	63.7676	63.8982	86.7659	78.538	70.4936	73.7226	85.072	88.0829	77.4049	74.3284	84.1603	76.6908	80.2615	76.3941
Sh3yl1	24057	12	3.43386	-0.237907	0.0443108	8.00981	9.58966	8.27229	12.0217	11.1691	9.14296	9.96025	10.7458	9.2025	10.2125	11.255	12.1188	13.2945	12.0984	12.0266	12.1847
Acta2	11475	19	2.89535	-0.557229	0.0443557	6.53181	7.65491	6.28694	4.89017	7.52441	5.63816	3.78563	5.54136	8.9162	15.0908	11.0427	5.65542	5.22688	8.74336	13.1069	2.88001
Rnaseh1	19819	12	3.74212	-0.223896	0.0444094	12.2531	12.1133	12.6684	13.9777	12.286	11.2154	11.7612	12.1685	15.4193	18.6469	11.9983	16.9663	11.1355	12.4711	15.1953	12.7016
Cd33	12489	7	2.48289	0.41276	0.044475	6.24575	3.91157	7.98867	3.58612	9.96397	5.30292	8.89439	4.82997	3.7628	6.10927	4.56572	4.44354	5.30263	4.88002	4.39296	4.32001
Tmem203	227615	2	2.66957	0.30024	0.0444772	5.57826	5.38367	6.57057	10.1471	7.28928	6.09531	8.63712	5.8409	4.8262	6.24604	6.37077	5.431	5.60564	6.30335	5.0411	5.13232
Rnf144b	218215	13	3.63332	0.451639	0.0445332	15.0661	18.7587	15.7883	5.58294	14.0201	16.3659	17.0537	12.1685	7.2393	5.60776	10.034	12.0739	11.2492	11.6917	11.7386	12.9231
A230051N06Rik	320593	17	0.358654	0.460602	0.0445561	1.0489	0.925319	1.13449	1.63006	2.14563	1.5543	1.58041	1.04837	0.8998	0.638282	1.16797	0.897686	1.24991	0.881114	1.44031	0.886157
Anxa5	11747	3	6.37155	0.325235	0.0446045	63.2203	85.5499	107.114	142.345	65.0744	80.4885	115.48	76.5307	74.0699	80.2412	63.3361	73.5205	65.4496	76.6908	78.7492	73.5879
Gtf3c2	71752	5	6.29213	0.172235	0.04479	89.1569	77.222	84.0465	86.1484	77.0959	94.2029	69.5747	87.7258	76.2376	85.3474	80.6964	71.6353	74.7671	70.0824	70.1433	58.8556
Tyw1	100929	5	4.44728	0.212367	0.0448167	24.6016	20.9038	24.5805	29.341	19.7516	20.3278	23.5959	23.8878	20.8999	22.8414	22.0322	17.2805	18.6728	23.214	17.8959	17.9078
Mir9-2	723967	13	1.50383	0.478305	0.0449755	2.86065	3.65921	4.72703	2.24133	2.17503	3.41337	2.71977	4.0437	2.1268	1.50452	1.85814	4.39866	1.85592	2.27056	2.16047	2.10462
Tbc1d22b	381085	17	4.8284	-0.155167	0.0450219	27.2238	30.8299	27.2749	24.0841	27.7757	25.966	24.0369	28.0438	27.2394	28.13	31.96	31.5088	32.0052	29.1784	28.0861	29.6863
Sbk1	104175	7	7.08618	-0.233408	0.0450391	161.15	127.189	134.153	108.236	124.417	106.424	121.214	119.963	177.506	144.115	116.107	175.857	129.839	120.509	140.611	164.013
ATP6	17705	MT	10.711	-0.550977	0.0450646	1400.33	1348.99	1294.07	243.286	1712.22	1614.62	1815.82	1564.99	1794.24	2337.66	2481.2	1523.96	1777.29	2046.45	1631.84	2323.61
Akr1b1	11677	6	2.54281	-0.250609	0.0451167	5.38755	5.08925	5.67243	4.11589	5.52574	5.27244	6.24813	4.90485	7.6892	7.24906	6.26459	6.32869	4.886	4.50724	6.98552	6.0554
Slc12a4	20498	8	5.27304	0.322316	0.0451257	38.1896	40.7561	51.8555	68.3808	33.1838	35.8709	42.1565	32.2747	34.4787	32.0509	46.0288	33.1695	30.4901	32.7368	30.9307	33.674
Rtl8b	553127	X	6.3556	-0.19286	0.0451517	65.5565	75.5817	71.0945	97.8848	69.3363	69.9741	80.9684	81.1735	72.1067	87.4446	95.9332	89.8135	81.4333	88.9247	90.0196	90.2034
Il1r1	16177	1	1.8983	0.460096	0.0452611	2.81297	3.78539	6.09786	3.17861	4.76154	3.38289	6.94645	2.99533	3.7628	2.41635	4.24718	3.7254	3.40883	2.57556	2.34051	2.10462
Smim17	100042450	7	2.32766	-0.350258	0.0452688	5.24452	3.32273	3.54527	3.21936	5.73149	3.84004	4.92499	5.09206	5.4806	8.61681	5.62751	3.45609	4.77237	4.71057	5.68924	6.09233
Pdgfc	54635	3	3.11703	-0.336097	0.0452864	8.86801	5.46779	6.57057	5.46069	12.286	8.22866	7.09346	7.11391	8.2209	8.6624	11.0427	7.85475	12.7263	8.70947	9.65011	9.63696
Nrarp	67122	2	4.05921	-0.348263	0.0454093	19.6431	12.9965	11.7703	17.9306	19.3107	12.282	12.68	10.4837	17.0144	22.2487	25.8547	17.2356	14.2414	13.115	16.8877	22.1539
Parp14	547253	16	0.836564	0.755704	0.0454351	1.14426	1.43004	3.68708	1.3448	2.49834	1.18858	4.85149	1.19813	2.0859	1.5957	0.743256	0.673264	0.946898	1.93167	0.864189	1.18154
Srp54a	24067	12	5.32468	-0.328175	0.0455099	39.8107	28.3905	24.2024	33.1716	41.7076	33.4937	30.5423	53.5415	36.2374	43.0384	38.9679	31.3741	46.4738	50.2913	52.1394	56.1971
Lats2	50523	14	5.37867	0.272192	0.0456991	45.818	39.999	49.492	31.1748	42.7069	38.0042	65.054	53.579	40.2047	42.9473	29.9426	40.6203	29.3539	35.0751	37.5562	44.3448
Srf	20807	17	4.74977	-0.239149	0.0457707	29.4647	24.7733	30.6311	23.3098	23.5726	23.345	23.0813	19.4697	35.0104	30.4552	24.4213	30.4316	20.8696	26.8062	31.5069	32.0863
Abcg1	11307	17	6.10411	0.6086	0.0459582	69.2754	52.1964	65.3748	230.368	50.4371	55.0406	75.5656	59.682	64.1312	68.2506	50.7007	48.5648	40.7545	50.5285	59.1609	52.9109
Tradd	71609	8	2.98485	0.249746	0.0459975	7.24697	10.0103	10.8249	9.37282	6.73082	7.68008	8.74738	7.75042	6.3395	6.38282	6.63622	7.27126	7.61306	7.04891	7.70568	7.90156
Efnb1	13641	X	4.0773	-0.303424	0.0460722	18.4512	10.0523	17.3482	10.3101	19.7222	15.0859	17.017	13.1795	18.6913	15.3188	21.6075	19.6144	14.2414	18.5712	23.3331	16.6893
Rad52	19365	6	3.34921	0.197696	0.0460875	10.7751	9.79996	10.1158	13.3257	11.1397	10.3925	11.7244	9.36041	9.1207	10.6228	10.2463	8.07917	9.54474	8.40447	10.3343	8.86157
Fnbp4	55935	2	4.65364	0.231132	0.0461023	27.7006	25.1518	25.1005	30.9711	33.7129	23.5279	23.5591	27.6319	23.8447	32.4156	23.678	17.46	21.968	20.5367	24.5574	20.3078
Ndufaf5	69487	2	4.81847	-0.186188	0.0462159	22.2177	26.9604	24.2969	21.6797	25.924	30.9337	27.5653	31.8628	28.4255	35.3791	31.323	26.9306	25.339	31.7879	28.6983	31.3847
Ppm1g	14208	5	6.31093	-0.165902	0.0462819	75.5688	78.6941	75.5379	50.654	79.7999	78.6904	79.4247	83.0081	80.6139	87.4446	92.5885	83.2604	82.6832	79.6391	82.674	80.0864
Spag7	216873	11	6.62061	-0.205026	0.0463759	92.2082	90.0503	88.1118	60.8826	105.9	96.062	108.129	94.1283	99.796	123.188	124.018	87.6141	87.0768	102.921	114.289	102.868
Lyn	17096	4	3.16542	0.405585	0.0463933	7.62839	7.19225	11.3449	6.52022	13.2853	9.60011	17.1272	8.91111	8.2618	7.84175	10.4587	5.52077	9.43111	7.72669	6.04932	5.87079
Fubp3	320267	2	4.76612	0.246558	0.0464181	31.4671	26.8763	25.715	42.8297	28.8926	25.5089	27.7858	26.5836	23.2721	30.5919	26.598	22.5319	22.0438	20.4012	27.51	25.4032
Tor4a	227612	2	2.72478	0.337719	0.0464871	5.19684	6.51929	11.3449	6.47947	5.87845	6.33912	8.93115	7.93763	6.6258	5.9269	6.7424	4.89239	6.66617	4.74446	4.39296	6.01848
Nlrx1	270151	9	4.04542	0.281869	0.0465665	17.5453	19.0532	17.49	22.617	19.1931	17.1888	14.7382	16.6241	16.36	15.9115	15.6084	12.8818	19.8091	16.1312	10.8744	10.597
Tmbim1	69660	1	6.17303	0.271639	0.0465697	70.515	65.0667	80.5012	89.6938	67.367	73.5703	114.561	71.7382	60.8592	78.4631	59.3012	56.9582	44.3527	73.1663	79.3253	69.5264
Dnajc16	214063	4	5.05354	0.167625	0.0465735	41.098	37.5175	38.7143	32.0306	36.8579	32.8537	30.9834	31.4135	31.5339	34.0113	31.2168	32.7206	32.4597	30.2629	31.4349	25.2555
Dzip1	66573	14	5.31259	-0.258244	0.0467446	33.4696	35.4986	31.1984	34.8017	39.0329	39.7109	32.233	43.919	38.7732	55.1202	51.0723	35.8625	37.9138	29.0429	42.1292	55.6063
Cdk5r2	12570	1	4.94113	-0.31308	0.046775	31.038	37.1389	32.8056	13.0812	23.4844	28.587	25.6908	28.0812	32.5155	29.5433	35.8887	36.1767	32.6869	36.939	36.0079	30.6463
Atp5f1e	67126	2	5.40582	-0.224292	0.0467983	31.3718	37.0127	36.1617	28.4852	46.7337	40.93	50.132	43.3574	39.8775	47.8256	52.2403	37.7028	39.8455	49.6813	46.3421	50.5109
Alas2	11656	X	1.2007	-0.735813	0.0468551	1.28729	1.6824	1.98535	2.11907	1.23447	1.5543	1.65392	1.94697	2.9448	0.410324	0.902526	3.23167	2.91645	1.99945	4.28493	5.02156
Hs3st1	15476	5	5.20276	0.374194	0.0469427	20.1676	50.1354	46.5612	51.5505	35.2707	48.1529	42.8548	37.4791	29.4071	19.7411	38.9148	28.6362	37.5729	32.2284	35.7198	32.234
9930111J21Rik2	245240	11	0.490863	0.533567	0.046946	1.28729	1.17768	2.03262	0.774276	2.38077	1.64573	2.02145	1.19813	1.3088	1.50452	1.32724	1.34653	0.757519	1.32167	0.612134	0.590771
Psmb5	19173	14	7.06791	-0.27638	0.0469909	108.228	144.854	171.591	85.9447	108.487	119.803	120.442	115.17	128.712	193.947	132.99	188.334	123.551	126.236	146.66	133.108
Trp53bp2	209456	1	5.20013	0.22179	0.0473298	45.1029	29.442	38.3834	42.7074	38.063	32.9756	50.0953	40.437	34.6423	37.4763	37.0566	30.7906	26.0208	34.804	30.9307	38.6586
Tnni1	21952	1	2.54571	0.567442	0.0474815	5.91201	4.58453	7.51597	7.13149	4.1737	4.66291	14.6647	6.77694	4.2127	6.88433	3.76937	4.53331	2.12105	7.35391	4.46497	3.72924
G530011O06Rik	654820	Y	1.64862	0.453627	0.0474982	2.62226	3.74333	3.59254	2.68959	2.90983	3.77909	5.99085	3.03277	2.2495	2.05162	4.51263	1.48118	2.0453	3.32112	2.37652	2.62155
Fam131c	277743	4	1.82102	-0.553568	0.0475008	2.52691	1.34592	3.07257	2.81185	3.29193	2.62098	3.27108	3.48207	4.8262	8.75358	5.04353	2.51352	2.08318	2.40612	3.31272	4.39386
Ppara	19013	15	1.81357	-0.380922	0.0475192	4.52936	3.82745	3.30892	2.11907	2.20442	2.62098	2.09496	3.40719	4.1309	3.60173	5.6806	3.77028	3.52246	3.32112	3.24071	3.80309
Gpc2	71951	5	0.181594	0.61885	0.0475284	1.23961	0.588839	1.93808	0.855779	1.99867	1.0362	1.21287	1.3479	0.5726	1.41334	1.48651	0.718149	0.492387	1.05056	0.432094	0.627694
Pias3	229615	3	4.26744	0.335901	0.0475338	14.7323	23.3433	19.9008	32.7234	15.5779	21.2726	20.8393	22.6522	12.8426	13.8598	16.564	19.2554	19.6955	15.7923	20.1644	16.6524
Nectin4	71740	1	3.66232	0.42458	0.0475977	8.10517	19.7261	19.3808	18.0936	10.8751	13.623	13.1946	12.5055	10.0205	5.88131	10.0871	11.2211	11.7415	14.335	12.8908	8.97234
Gabrg1	14405	5	5.16581	-0.499973	0.0478053	44.2447	20.2729	21.0353	17.6861	53.3763	30.446	24.478	27.6694	45.7671	71.0772	52.6119	31.2844	35.6034	32.8723	23.2611	44.3817
Acan	11595	7	1.30753	0.507521	0.0478683	3.14671	3.82745	5.05792	1.63006	2.35138	1.52383	2.38899	2.88301	2.454	2.05162	2.65449	1.79537	1.43929	2.44001	1.54834	1.40308
Gpr21	338346	2	2.17246	0.535302	0.0480286	5.05381	7.23431	7.89413	2.56734	2.73348	6.21721	5.91734	4.71765	3.3947	1.91485	2.28286	4.30889	3.52246	4.81224	5.18513	3.06463
Fbxl18	231863	5	3.69363	-0.413574	0.0481033	10.1076	12.8703	13.5193	3.0156	12.3447	11.6725	12.3125	13.0671	16.3191	14.8173	16.4578	12.2983	14.6959	13.9284	15.7714	12.997
Gm5616	434401	9	4.22332	-0.172856	0.0481348	14.9707	17.9175	14.2756	16.2598	19.4577	20.084	18.5239	18.908	17.3825	20.1971	18.953	18.3577	19.8091	21.079	20.5245	20.8616
Plekha1	101476	7	6.9739	0.198819	0.048196	137.12	125.339	137.935	126.615	128.738	126.508	160.797	135.614	112.434	101.806	86.8548	136.044	113.514	120.509	123.939	135.213
Fcgr1	14129	3	1.27049	0.774847	0.0481988	0.715162	1.30386	4.01797	1.71156	3.46828	2.0724	8.15932	2.20906	1.636	2.09721	2.28286	0.987454	1.43929	1.79612	1.90842	1.66154
Lrrn1	16979	6	6.2077	0.211819	0.0482253	80.861	61.786	67.171	94.6655	97.2883	70.2484	81.2624	82.5588	73.4564	66.4725	83.4571	60.1898	68.5554	65.5074	59.1249	68.8248
Rps6ka1	20111	4	4.88626	0.317901	0.0482346	29.8938	25.1939	38.7143	51.4282	29.3922	26.5755	38.0033	22.7645	27.7302	31.0023	27.6067	25.4045	19.5061	26.9417	25.5656	25.9939
ND5	17721	MT	9.63131	-0.496139	0.0482886	719.691	585.811	636.305	153.184	898.345	754.416	809.72	760.777	945.445	1073.36	1154.65	569.582	943.679	929.88	828.289	968.939
Nat14	269854	7	6.49278	-0.22216	0.0485122	92.4466	71.2495	68.4001	90.8348	95.466	84.7247	78.3956	85.0674	105.522	121.182	124.655	73.8347	80.4864	85.163	96.357	88.2095
Laptm5	16792	4	5.9922	0.429802	0.0485545	53.4941	44.8779	96.195	53.5066	100.139	53.4253	134.371	53.0922	54.6833	63.4179	75.7591	47.8018	49.2008	49.0713	49.1507	44.1971
Zfp346	26919	13	5.34751	0.175463	0.0487106	49.9183	39.7466	40.5106	34.3127	53.8466	43.5205	46.861	38.0781	38.037	38.3425	41.0384	35.7279	43.0271	35.719	36.3679	35.9632
Tbc1d23	67581	16	5.22761	0.179734	0.0488461	46.5809	36.8024	43.2996	43.0742	36.5933	37.6995	41.936	32.6866	36.3601	42.4457	36.7912	33.1695	36.3988	33.4145	31.7589	29.6124
Pnpla3	116939	15	3.13175	0.311465	0.0488558	8.82033	11.1459	9.50132	9.78033	10.9339	9.082	6.76268	11.0453	7.4029	10.3949	11.3081	6.10426	6.51466	6.84558	8.28181	5.39079
Pmm2	54128	16	4.54201	0.207649	0.0490639	26.7471	20.4832	26.4713	30.1153	22.6614	22.6745	28.1166	22.3152	22.1269	26.4887	24.6867	18.3577	18.4077	21.5195	22.2889	18.4247
Wdr70	545085	15	4.07592	-0.391108	0.049079	14.4939	14.4686	12.8102	12.0217	13.6674	15.3602	17.7888	16.0625	28.63	15.2276	19.6432	30.2969	14.8095	13.9284	18.7601	10.5231
B230209E15Rik	319752	7	5.6065	-0.447274	0.0491165	34.6615	48.3269	59.9387	23.3098	34.095	46.1719	43.4061	41.1858	64.0903	33.2363	45.1263	91.2947	41.7772	46.4279	79.3973	44.6032
Otud1	71198	2	5.06659	-0.316623	0.049132	30.3229	33.3115	29.6385	22.3725	40.5025	34.1032	25.2865	23.9626	30.5114	23.5708	30.5797	39.7675	42.6483	38.6673	49.4028	39.3601
Gm8942	668041	10	1.21875	-0.338651	0.0491878	2.09781	1.85064	2.2217	1.38555	2.08685	1.82859	2.75653	1.75976	1.636	2.64431	3.45083	2.2891	2.12105	2.57556	2.3045	3.10155
Cry1	12952	10	4.88271	-0.273838	0.049191	34.2801	27.5493	26.4241	25.4289	23.5138	24.3507	23.3753	28.9049	34.6014	34.0569	23.094	37.3886	23.7103	27.484	32.3351	43.8648
Ccp110	101565	7	6.01238	0.212911	0.0492299	61.9807	62.5852	73.0798	87.2895	63.1052	70.4313	72.515	63.6882	53.4972	52.3847	53.7268	63.0175	51.9658	59.5091	67.9828	73.3664
CYTB	17711	MT	11.3847	-0.477912	0.0492725	2540.3	2161.42	2256.59	550.144	2868.77	2504.01	2761.53	2414.01	3234.66	4037.36	3921.37	2104.58	2769.38	3140.46	2509.24	3181.52
Zdbf2	73884	1	3.43504	-0.640972	0.0493202	10.0599	6.72959	9.12316	1.5893	10.493	9.96582	7.38749	12.2434	15.3375	27.127	15.7146	6.64288	8.29483	10.065	11.4145	11.077
Taco1	70207	11	3.4687	0.237749	0.0493247	12.8729	12.5339	13.472	12.3477	10.0521	12.2211	9.55596	12.4306	9.6115	8.84476	7.69801	9.60524	11.0598	11.7934	10.0102	11.4462
Asap3	230837	4	2.47854	0.489897	0.049369	4.67239	4.29011	8.13048	8.63929	5.76088	3.77909	10.9526	5.27927	4.6217	8.06971	5.46824	4.17424	4.12848	3.25334	3.6728	3.39693
Mvd	192156	8	4.91174	-0.257563	0.0494656	22.5991	32.5544	32.0492	33.7421	29.0101	21.2117	26.5362	21.4915	32.5973	27.4917	38.6493	34.3365	25.7935	31.6523	37.0521	33.0463
Kcnip4	80334	5	6.5449	-0.261028	0.049561	74.6152	87.0641	77.5705	56.9704	91.6744	99.7801	82.071	112.849	83.7223	96.335	83.4571	103.997	119.044	96.0414	99.8498	126.647
Zscan21	22697	5	5.09631	-0.196	0.0495621	30.6089	28.5166	31.3402	35.5352	32.8311	29.5318	34.7322	32.2373	31.8611	35.0143	30.2081	36.3114	33.5202	34.2957	42.3092	46.7078
Eva1c	70967	16	1.71801	0.406746	0.0496046	2.28852	3.02832	4.15978	3.70838	2.2632	4.14481	5.25578	4.56788	2.5358	2.50754	1.80505	2.69306	2.46194	3.11779	2.88063	3.84001
Clic4	29876	4	7.384	0.320331	0.0496756	196.813	158.734	199.48	253.311	124.065	153.175	231.842	167.102	161.514	214.052	111.382	121.636	115.37	155.822	151.053	156.997
Drc7	330830	8	1.83227	1.30044	0.0497009	3.14671	0.16824	12.243	4.15664	3.0274	6.24769	9.37219	1.46022	0.409	2.50754	6.15841	0.493727	0.303008	1.83001	3.85284	0.92308
Cibar1	68099	4	5.01096	-0.191588	0.0497285	29.8938	28.3484	27.8422	21.5167	33.3014	35.7185	32.38	32.5368	30.5523	39.5279	39.4988	34.3365	27.6873	34.8718	32.011	35.557
Sc5d	235293	9	6.27993	-0.317649	0.0497796	58.6433	73.5208	63.673	70.9889	68.043	90.881	63.6206	65.0736	66.3398	83.2958	62.3805	53.906	104.727	95.0247	103.523	116.382
Ptges3-ps	100043508	6	5.34924	-0.210527	0.0498913	29.0833	39.4943	30.1584	47.5569	34.8004	40.0766	39.0324	41.9346	39.4276	45.546	40.7729	46.2308	40.3	41.6157	48.1065	46.0432
Zbtb7a	16969	10	6.59514	-0.221811	0.0499249	74.9967	107.169	105.271	63.4092	72.3343	101.243	88.4294	103.564	109.857	102.353	98.0037	98.5659	95.1444	110.376	116.845	98.1049
Klf10	21847	15	6.11571	-0.656146	0.0500968	52.8266	75.0349	52.1864	61.6568	44.2647	55.772	52.2637	36.88	59.714	26.7622	25.8016	152.741	73.6308	106.852	109.464	114.536
AI504432	229694	3	3.16477	0.465612	0.0501202	5.95968	8.91671	8.65046	17.7269	8.49436	10.7887	8.85764	12.7676	5.726	8.98154	13.0601	5.79007	6.32528	5.28668	6.30137	8.49234
Swi5	72931	2	6.56741	-0.180949	0.0502004	72.2314	83.2787	80.4067	98.0071	101.021	97.2201	94.7878	85.9286	85.9309	114.572	121.682	88.1976	86.4329	102.616	101.794	103.311
Abcc4	239273	14	3.73242	0.304918	0.0502204	17.9267	15.4781	17.5373	9.08756	11.0809	13.9582	15.5468	16.8862	15.2557	14.2702	11.8921	10.2785	11.4764	12.81	8.46185	9.89542
Sorbs3	20410	14	4.78378	0.269528	0.050273	32.516	25.8248	36.5399	31.0118	23.5138	24.686	40.9804	26.0968	28.1392	31.7317	26.8634	23.5643	16.9684	22.909	26.6818	22.4124
Ccn1	16007	3	4.245	-0.872477	0.0503357	12.6822	8.45405	9.17043	25.8771	16.4009	9.78296	16.9067	7.52577	11.7383	13.7231	10.671	16.9214	7.84032	20.469	62.5456	50.2894
Gm20342	100504668	1	1.2763	0.624194	0.0505843	3.05136	1.51416	1.60719	5.62369	3.32132	2.13336	3.05056	2.35882	2.045	4.05765	2.17668	1.07722	1.0984	1.45723	1.44031	1.5877
Desi2	78825	1	4.97036	-0.200307	0.0506411	30.2275	23.8059	24.6751	24.6138	37.24	29.6841	33.2621	30.5898	32.0656	34.9687	33.128	32.4962	30.4144	32.0251	29.4904	42.0186
Acyp2	75572	11	3.81305	-0.223313	0.0507866	10.489	12.4497	12.6684	10.3101	16.2245	12.8306	15.8041	12.9174	13.9878	19.422	16.4047	11.3108	14.2414	13.7928	16.5996	14.7324
Slco2b1	101488	7	4.81886	0.27083	0.0508815	28.4158	24.4789	28.0313	37.695	39.0035	26.8193	37.011	25.5352	27.0349	30.5463	35.0392	22.8012	25.2633	21.1467	20.2004	22.0062
Parp6	67287	9	7.55694	-0.141222	0.0508927	175.405	193.644	176.034	170.178	197.398	185.815	165.171	173.542	215.625	177.625	212.2	186.943	211.878	190.083	197.143	181.108
Tmem168	101118	6	4.75144	0.155607	0.0509092	31.7532	27.9699	29.6385	25.3474	28.2753	27.9775	29.1824	27.2575	29.4889	24.9386	20.8643	25.8982	25.2633	26.0267	23.8012	25.9939
Riok2	67045	17	4.57336	0.159954	0.050989	26.461	22.6703	22.7843	27.9554	24.7777	27.3984	23.5591	25.2357	22.904	26.4431	20.3865	20.4672	24.2406	21.9262	22.1088	20.3447
2010204K13Rik	68355	X	3.2401	-0.456909	0.0509997	10.0599	6.98195	6.90146	3.74913	11.6393	10.2401	5.9541	7.93763	10.3068	18.8293	15.3429	8.61778	9.50686	9.31947	7.20157	8.23387
Phospho1	237928	11	1.03213	1.33523	0.0510406	0.57213	2.81802	3.16711	12.4699	0.382099	1.09715	0.661566	1.23557	1.3088	0.638282	0.902526	1.84026	1.06053	1.22	1.04423	0.738464
Zfp784	654801	7	3.56487	0.249772	0.0510516	14.5416	11.6085	12.1012	13.8147	11.5512	14.3544	11.7612	12.6553	11.5747	15.7747	12.8477	8.21383	10.075	9.65836	9.07398	8.86157
Mlxipl	58805	5	0.687668	0.853595	0.0511303	1.09658	0.546779	1.65446	5.58294	2.73348	1.0362	1.65392	1.3479	1.6769	1.55011	1.43342	0.763033	0.681767	1.05056	1.15225	0.480002
Rps29	20090	12	1.78465	-0.362713	0.051182	3.14671	2.14506	2.88349	1.99682	4.1737	3.04765	3.38134	2.84556	3.3947	4.55916	5.41515	2.69306	2.42406	3.93112	3.42075	4.6154
Hgh1	59053	15	3.54336	0.245194	0.0512438	11.2519	11.7347	11.723	18.1344	14.1083	11.3068	12.386	9.92203	11.0021	11.5803	11.9983	10.0092	10.4538	9.08225	11.0544	9.45234
Syt5	53420	7	8.21721	-0.259135	0.0512956	278.579	216.146	333.964	264.925	267.793	264.689	275.138	273.549	394.726	265.936	351.666	437.442	259.412	252.947	353.237	266.438
Xab2	67439	8	6.41169	0.147895	0.0513218	96.0224	87.2323	82.7702	104.324	86.4426	81.1285	91.9945	86.9769	82.7407	92.1406	82.1829	68.9423	73.4036	82.9264	85.3386	76.6895
Csrnp2	207785	15	5.83421	-0.311715	0.0513652	50.3474	57.0753	66.2729	28.1592	57.2855	52.9987	49.1029	48.0376	61.5136	47.2329	55.585	82.9911	53.3293	57.2046	82.638	61.551
Cnot6	104625	11	5.07201	-0.240952	0.0513902	42.576	29.9887	28.2676	22.454	33.7717	32.427	32.9313	25.1233	43.2313	43.084	34.4022	33.5286	27.0434	33.0079	36.2959	39.8032
Mrpl16	94063	19	4.61593	-0.149971	0.0514027	22.8375	22.5441	22.4061	20.6202	23.7489	27.2155	25.4336	21.3417	24.9081	29.4522	29.7833	22.0382	23.7861	25.4845	26.1057	23.8893
Nrip3	78593	7	7.68888	0.293894	0.0514571	155.381	201.004	228.174	237.418	191.402	218.334	278.483	312.975	154.07	150.771	163.41	207.725	211.954	182.628	164.232	237.601
Hdac4	208727	1	5.44332	0.407018	0.051643	39.3339	46.0136	43.5359	102.693	41.0316	42.3319	38.1136	41.2232	36.1965	32.4612	44.7016	39.7226	29.6569	40.6668	42.2372	32.1232
Fmnl3	22379	15	3.78215	0.279813	0.0516605	12.9683	17.0343	14.3702	21.3945	15.0488	12.343	14.7015	12.1685	12.4336	12.0818	17.9443	11.1313	11.4007	10.9461	11.3785	11.4093
Mier2	70427	10	6.12193	-0.386135	0.051731	54.7814	57.9586	84.4719	52.4878	52.1712	47.5739	78.3589	56.9487	102.618	63.0075	81.5989	88.9158	57.1548	51.6468	129.16	54.6463
Marchf7	57438	2	5.44151	0.149385	0.0517869	50.1567	46.3921	44.9067	35.3722	46.6161	48.3053	45.2805	49.6476	37.7507	42.8561	44.383	37.6579	42.6104	44.6996	36.9441	41.0586
Prxl2b	66469	4	6.51543	-0.165508	0.0518319	69.2277	85.9284	79.0359	102.693	94.114	92.1915	82.9898	84.5807	87.9759	97.7027	110.692	93.7633	95.7125	93.737	94.6647	96.4803
Mtif2	76784	11	4.38886	-0.254725	0.0518789	26.461	17.8334	21.3662	14.4667	19.5752	18.8345	16.5759	17.972	24.1719	22.887	25.43	15.0362	24.9602	26.2979	21.0646	21.1939
Rps14	20044	18	5.62694	-0.195842	0.0520172	39.1909	42.3964	42.2596	40.3846	50.0844	50.1644	54.9468	50.2841	41.0227	51.6552	62.6459	47.2183	45.2239	56.6624	55.092	60.8125
Mfsd14b	66631	13	6.54409	0.129547	0.052021	101.839	93.4572	103.805	90.4273	98.2877	98.2258	99.235	97.0862	85.9718	90.2257	85.8461	100.227	92.5309	80.1475	80.7656	93.6372
Ddx42	72047	11	6.89299	0.130613	0.0520456	138.932	122.605	117.136	115.815	124.858	129.921	119.413	128.05	115.174	119.906	100.34	112.615	125.407	112.071	112.705	105.379
Rplp1	56040	9	5.35305	-0.277759	0.0521586	37.3791	32.7647	30.0166	24.0026	46.5867	39.4366	47.7798	39.1265	32.8427	48.1903	56.0628	37.6579	34.7322	46.6651	48.4306	52.6894
1700025G04Rik	69399	1	5.64741	-0.228763	0.0522305	37.7129	50.8925	45.1431	32.1121	50.7898	53.8825	47.2652	52.7553	42.2088	48.4182	66.9993	51.7516	60.3364	51.0368	53.3276	56.234
Gltp	56356	5	6.07693	0.367446	0.0522964	62.0761	54.1732	70.7163	108.154	63.7518	63.5436	120.295	66.4215	56.4829	68.7065	58.0802	46.4552	36.4367	69.7097	78.4611	56.5663
Tmem176a	66058	6	4.76533	0.341812	0.0523794	18.8326	21.2403	32.6637	34.8424	41.2079	25.8441	38.6649	30.178	23.722	31.8229	30.7921	16.3379	24.3921	23.7901	17.6438	22.9293
Dusp3	72349	11	7.06876	0.935847	0.0524089	66.8438	108.851	120.445	715.024	69.013	109.502	95.4861	97.2734	79.7141	59.7249	68.8043	112.704	106.659	99.9386	98.3735	104.677
Ttc23	67009	7	1.33018	-0.252314	0.0524375	1.9071	2.27124	2.26897	2.03757	2.2926	2.19431	2.49925	2.35882	2.5358	2.41635	3.55701	2.64817	2.53769	2.98223	2.26849	2.25232
Ppp2r5a	226849	1	5.70965	-0.231185	0.0524391	47.8205	56.6968	47.0812	31.1341	50.1432	50.5606	49.6175	53.6539	55.5831	46.4122	45.7634	59.4717	59.8819	53.6124	60.0251	67.9018
Aif1	11629	17	2.5664	0.597454	0.0526065	3.48045	2.77596	7.84686	7.09074	10.1991	4.90672	15.7673	4.493	4.1718	5.4254	6.95476	3.50097	3.9391	4.71057	4.24893	4.39386
Pde8a	18584	7	4.38451	0.424333	0.0528205	22.1223	20.9038	24.0606	40.4254	14.3728	19.7793	30.5423	18.4962	17.3825	22.9781	14.0688	13.5102	10.4159	19.7234	23.5491	20.3447
Zfp85os	68271	13	1.86287	-0.378205	0.0529338	2.38387	3.57509	2.31624	3.17861	2.23381	4.23624	2.90354	3.96881	4.7853	4.05765	2.17668	3.36632	4.99962	4.33779	4.28493	3.91386
Cd63	12512	10	5.51841	0.413554	0.0530095	33.4696	34.4891	55.1171	60.6381	52.7591	40.5643	102.359	41.036	31.4112	47.0961	53.9392	31.015	32.6869	34.7023	38.4924	44.6032
Hmgcs1	208715	13	8.42704	-0.274439	0.0533857	279.771	400.2	272.418	329.393	345.241	309.428	270.654	290.547	308.223	243.459	343.491	428.106	457.731	393.722	383.628	431.595
Kcnh6	192775	11	1.79885	-0.34481	0.053516	3.19439	2.3133	3.11984	2.24133	3.52707	4.0229	2.9403	2.65836	3.1902	6.06368	4.08791	2.87259	4.46936	3.32112	3.92486	2.65847
Brk1	101314	6	7.29922	-0.260957	0.0535614	141.268	140.606	149.516	70.2146	180.645	157.716	165.833	148.98	163.805	174.297	199.033	152.203	167.601	179.103	176.006	157.256
Rp9	55934	9	4.19888	-0.230776	0.0535788	15.5905	17.8334	17.1118	15.6893	14.1377	16.0611	19.0752	19.6194	15.8692	19.8323	22.3508	16.6521	14.8852	19.5878	23.1891	25.2185
Kcnj5	16521	9	0.773304	-1.26315	0.0536936	1.81174	0.378539	0.236351	0	1.499	1.67621	1.76418	0.187208	3.0675	5.79013	3.50392	0.493727	0.0378759	1.86389	3.24071	1.03385
Cnih1	12793	14	6.73535	-0.213314	0.0537037	81.4331	105.15	93.0279	62.7571	115.335	107.978	115.002	113.261	104.377	112.52	106.71	109.069	111.696	126.474	115.441	124.653
Cul7	66515	17	4.97317	-0.226464	0.0539806	35.3767	31.2085	29.9221	22.0465	35.1531	26.9412	23.9634	27.5196	33.7425	44.9989	40.5075	30.6111	29.619	29.4495	28.2302	33.157
Gm10638	666945	8	0.185888	0.469384	0.0539881	0.57213	1.59828	0.709054	1.10029	1.44022	1.37144	1.72742	1.23557	0.6953	0.683873	1.06179	0.673264	1.0984	0.711669	1.15225	0.996926
Nudt6	229228	3	2.25887	0.314136	0.0540195	4.38633	4.75277	5.05792	8.15028	3.96795	4.69338	5.54981	5.24183	4.3354	4.69593	4.40645	3.05213	4.12848	5.08335	3.96086	3.76617
Wdr3	269470	3	4.81323	0.118895	0.0542293	29.8461	27.7596	28.0313	29.2595	29.6862	29.2575	30.6158	29.8784	29.1617	28.8139	26.1732	25.0454	27.0813	24.8745	25.4936	27.6924
Myo5c	208943	9	1.30513	0.481485	0.0542874	1.95478	4.75277	3.498	2.15982	1.20508	3.35242	3.12406	2.39626	1.5542	1.45893	2.38904	2.19933	1.66654	2.03334	2.34051	2.21539
Stk40	74178	4	5.56744	-0.267456	0.0543186	40.8119	49.8831	44.9067	41.3219	41.8546	36.389	45.3541	44.4058	51.4522	38.2057	36.4727	67.0122	45.1481	46.2246	62.8337	63.5448
Tuba1b	22143	15	6.16937	-0.204539	0.0543877	52.6836	81.3439	71.4726	48.8609	70.4238	68.755	64.7968	78.5151	67.076	71.1684	78.3074	84.4274	80.5621	70.7941	83.1061	77.6864
Gimap1	16205	6	1.27603	-0.360555	0.0544123	2.28852	2.3133	1.08722	2.44508	2.35138	1.73716	2.35224	1.87208	3.4356	3.55614	2.12359	2.78283	1.81805	2.54167	2.66458	2.17847
Eprs1	107508	1	7.00414	0.129104	0.0544677	140.935	125.843	130.135	142.63	128.444	135.346	138.488	133.479	133.62	143.477	113.187	115.712	108.477	125.389	117.458	120.887
Toe1	68276	4	4.60308	-0.397834	0.0545543	20.7874	27.8857	32.5692	10.4731	13.6968	17.9507	25.5438	19.4322	31.3703	23.7988	24.2089	36.9847	25.5663	22.1973	31.867	23.1878
Mcee	73724	7	4.30754	-0.294473	0.0545705	16.0673	15.6042	17.49	8.27253	20.5746	20.0231	22.824	21.9034	18.9776	22.887	24.1558	19.794	19.0895	23.3156	23.2971	22.0062
Ttll3	101100	6	3.04101	0.316531	0.0546133	7.58072	8.20169	7.61051	14.1407	7.25988	7.74104	9.29868	10.4837	6.544	9.34627	7.00785	7.36102	6.02227	5.69335	7.20157	8.82464
Naa60	74763	16	7.24708	-0.158139	0.0546325	151.996	155.454	154.716	99.6371	154.309	147.049	138.855	152.088	169.94	156.926	159.004	156.152	154.269	159.482	157.174	163.311
Frmd4b	232288	6	4.47462	0.30659	0.0547473	27.7483	20.8197	30.3475	25.9994	20.7509	21.3945	31.4979	18.2341	26.7077	26.8534	19.1123	15.7095	12.5369	19.6895	18.8321	19.0524
Igsf1	209268	X	2.83235	-1.37064	0.0547976	5.00613	1.09356	2.36351	1.75231	8.81767	2.56003	7.68152	2.17162	10.1841	41.5795	20.9705	2.01979	1.47716	3.76168	2.41253	2.03078
Tef	21685	15	8.98301	-0.170902	0.0548602	621.905	438.138	453.984	475.976	485.942	459.647	446.006	438.853	585.566	543.451	500.636	585.516	501.553	478.546	508.971	565.7
Ptges3l	73635	11	1.13504	-0.364833	0.0548639	1.62103	2.69184	1.70173	1.99682	1.61657	2.28574	1.32313	1.60999	3.1493	1.68689	2.65449	2.5584	2.1968	2.74501	2.12446	1.88308
Rpl19	19921	11	3.3425	-0.230506	0.0549352	8.96336	10.1785	8.60319	7.17224	10.3755	9.11248	10.3645	9.65994	7.9755	11.717	13.4848	10.5927	9.01447	10.1667	10.2622	13.6247
Ap2s1	232910	7	6.41404	-0.211691	0.0549981	75.235	76.4229	78.2323	56.6037	99.1107	79.4523	86.6652	83.7569	80.8593	81.0162	123.487	87.2102	76.2821	92.517	101.47	86.7695
Gnpda2	67980	5	5.28971	-0.147955	0.0550163	37.3315	41.9338	34.98	31.0933	39.9735	34.2861	41.0906	36.9923	39.0186	46.321	38.3839	42.3259	36.929	44.1912	36.476	43.6801
Axl	26362	7	6.09763	0.337454	0.0550331	63.411	58.0006	88.3008	126.655	64.6923	56.1682	96.2212	57.2857	59.1823	59.9985	67.3709	62.7931	56.17	51.4774	52.7515	71.9264
Ceacam1	26365	7	2.3402	0.247493	0.0552295	4.33865	5.42573	5.95605	5.21618	5.55513	5.15053	5.32928	6.4774	4.908	5.69895	4.45954	3.00725	4.20423	5.38835	4.46497	4.24617
Nucb1	18220	7	6.99685	0.188138	0.0553795	127.299	123.194	132.12	182.444	141.994	124.527	130.77	126.515	119.428	140.103	134.37	112.121	116.847	110.749	119.366	100.136
Dync2li1	213575	17	4.26072	-0.167606	0.0554004	19.1663	16.4875	18.2463	14.7928	18.7816	19.9012	20.141	17.0359	19.223	23.7532	24.262	17.1458	17.8017	19.9267	21.4247	17.9816
Ube2a	22209	X	6.00418	-0.203012	0.0554511	54.5907	58.7577	54.1244	39.8549	74.5093	66.1341	66.5242	65.3731	65.7263	59.5882	64.0262	67.8651	75.0322	73.6747	70.1793	69.9325
Krt73	223915	15	1.14576	0.576076	0.055474	2.14549	1.2618	1.84354	2.73034	3.82099	2.22479	3.19757	3.07021	0.7771	1.18538	3.45083	2.2891	1.62867	1.45723	0.900196	2.17847
AW112010	107350	19	1.12131	0.750523	0.0556185	1.38265	1.0515	2.31624	2.07832	3.61525	1.9505	7.16697	1.53511	1.5133	1.96044	0.743256	2.01979	0.946898	2.7789	1.33229	1.1077
Agap2	216439	10	3.62746	-0.310182	0.0557352	12.5392	10.9776	9.64313	12.8367	12.7268	9.20391	10.3645	9.6225	12.8017	18.0543	21.9792	10.5029	11.7415	10.1667	13.539	10.3754
Gpd1l	333433	9	8.0232	-0.343164	0.0557998	205.585	233.138	298.039	165.084	211.654	231.225	254.115	244.606	281.965	153.279	260.777	355.977	319.938	227.903	425.901	283.496
Cfap52	71860	11	0.696365	0.956292	0.055807	2.09781	0.462659	1.93808	3.87138	1.38144	3.10861	2.90354	0.486741	0.2454	1.6413	1.69887	0.359074	0.643891	1.08445	2.34051	0.406155
Ndufs6	407785	13	5.64442	-0.215977	0.05581	40.3351	45.5509	42.496	32.6011	48.7617	52.6025	56.0861	53.3543	43.9675	55.0746	62.8052	44.8843	47.2692	58.323	52.9315	63.0648
Gm10914	100169865	16	0.080215	0.854175	0.0559107	1.00123	1.13562	1.13449	3.05635	0.558453	1.15811	0.845335	1.23557	0.6135	1.36775	0.796346	0.493727	0.151504	0.474446	1.47632	0.221539
Angptl6	70726	9	3.71827	-0.284459	0.0559709	12.8252	9.50555	10.1631	16.0968	13.4323	9.14296	13.0476	10.3713	15.5011	19.2396	17.5727	10.0092	12.6884	12.6067	14.4391	13.0339
Lbh	77889	17	3.13303	0.919561	0.0562172	4.81542	6.35105	6.00332	46.2936	6.20176	5.5772	7.90204	6.4774	4.2945	7.61379	5.36206	4.66797	5.26476	6.1678	6.8775	7.60618
Snap23	20619	2	3.63137	0.255844	0.0562429	12.4438	10.2626	12.5266	14.4667	14.7549	12.4649	19.1119	11.6443	10.9203	11.8994	11.0958	11.0415	8.59784	9.42114	11.8106	14.7693
Slit3	20564	11	4.63134	0.23536	0.0562725	36.1395	24.5209	22.5006	21.9242	29.0983	21.3945	27.2345	31.9377	23.2721	24.0723	30.0488	19.2105	22.8771	20.8078	21.0646	19.9016
Megf11	214058	9	5.13533	-0.417546	0.0562984	31.0857	31.0823	23.7769	14.4667	51.4658	26.7584	30.7261	32.7614	37.219	47.2329	50.86	41.0691	57.0412	33.5501	28.8423	24.3693
Tor3a	30935	1	3.90923	0.362466	0.0563231	11.5856	11.8188	19.948	21.7205	15.6661	14.964	27.5285	11.7567	12.8835	11.2155	14.2281	11.5353	11.1734	14.7078	11.4145	16.9477
Gp5	14729	16	0.454798	0.483726	0.0564754	1.14426	1.72446	1.98535	1.83381	0.999336	1.64573	1.17612	1.60999	0.409	1.13979	1.11488	1.39141	1.24991	0.982781	0.720157	1.55077
Dctpp1	66422	7	2.89472	-0.190594	0.0566062	6.86555	5.93045	6.38148	8.10953	6.17237	6.94865	7.9388	6.81438	7.3211	8.16089	7.2733	7.54056	7.15855	8.70947	8.06576	8.2708
Med1	19014	11	5.75638	0.244524	0.0566871	69.7045	64.9826	60.3641	34.3127	60.7244	65.6769	52.9988	62.1906	60.7774	45.8651	41.1446	50.6744	49.0872	49.7152	42.7413	53.2063
Abca1	11303	4	5.19308	0.593491	0.0567127	45.8657	29.7364	61.8295	8.19103	51.8479	32.7623	86.0404	39.2763	29.7752	39.5279	37.6406	21.9484	23.0286	26.6706	28.1581	26.4001
4930458D05Rik	75802	5	-0.0182854	-0.720366	0.0567293	0.38142	0.462659	1.18176	1.01878	0.499668	0.304765	0.735074	1.01092	1.0634	2.1884	1.06179	0.852802	1.40141	0.237223	1.3683	0.960003
Pald1	27355	10	4.04838	0.261033	0.0567867	16.0673	15.8987	18.9554	19.0309	21.9854	13.1049	22.824	16.3246	13.9878	18.6469	19.537	14.7669	14.0898	12.9117	15.6634	10.3385
Il1rap	16180	16	5.60972	0.266987	0.0570932	50.1567	54.6359	52.6118	53.4251	43.0596	51.0482	68.6559	53.9534	39.1822	31.595	32.6502	51.213	39.2016	48.3935	53.7237	55.5694
Med29	67224	7	3.68089	-0.189126	0.0571799	10.7274	11.6927	10.6831	11.8994	12.286	13.0744	12.2757	12.9174	11.6974	15.5011	16.1393	13.3306	10.7946	11.7934	16.3476	13.0339
Hdgfl3	29877	7	6.71165	-0.194666	0.057196	98.2633	96.9481	97.2822	61.8198	109.075	105.845	110.371	106.746	103.313	110.468	118.443	118.36	95.6367	106.886	108.06	130.007
Ttyh2	117160	11	6.01637	0.442281	0.057505	87.1067	69.483	79.1777	85.6594	38.063	72.5341	114.194	51.2576	66.3398	76.7762	68.0611	37.8375	25.6799	52.1552	66.0024	47.0032
Trim34a	94094	7	1.26237	0.616627	0.057545	1.09658	2.22918	4.01797	2.48583	3.08619	2.25526	5.69682	1.68487	2.1268	2.32517	2.54831	0.987454	1.43929	2.91445	1.00822	1.32924
Slc5a3	53881	16	5.35768	0.269574	0.0576249	42.7667	29.0214	34.6964	50.9392	62.8406	47.0862	39.9513	51.8192	41.5135	49.9228	37.5875	31.419	33.1036	34.3295	35.8638	33.157
Rps3a1	20091	3	3.15147	-0.453286	0.0577143	11.0612	5.80427	5.76697	4.07514	11.2278	7.5277	7.49775	7.00159	8.589	7.24906	6.95476	7.1366	8.25695	14.03	13.1429	15.4339
Tmem123	71929	9	4.31353	0.212019	0.0580645	20.692	17.9175	21.1298	23.6358	23.5432	19.1088	25.3968	19.2824	19.0594	22.0663	16.8295	15.6197	13.0293	18.8423	19.1922	21.9324
Arfgap3	66251	15	4.85302	0.207651	0.0581037	26.0319	29.3158	35.7836	36.1465	24.4837	26.4231	38.3709	31.1889	22.5768	25.8048	28.0845	28.2771	27.0813	25.7217	27.7621	27.8032
Aifm3	72168	16	5.41448	0.313918	0.0581407	31.9916	61.4496	58.8515	44.745	34.3008	44.831	36.9742	64.8489	29.1617	39.8014	42.1002	41.8322	28.1039	39.1418	43.3535	39.4709
Arhgap39	223666	15	6.19092	0.259446	0.0582263	70.2289	78.5259	73.458	97.3958	63.9869	69.6389	83.9087	99.8194	59.9185	49.6036	57.2307	77.5601	83.2892	63.6774	64.166	71.9633
Clpx	270166	9	5.7018	0.15139	0.0582308	54.7814	49.5466	51.6664	64.5909	51.6128	57.113	51.5654	57.5104	48.9982	53.2509	43.6398	47.1285	49.9584	48.8002	46.2701	54.4248
Erg28	58520	12	5.3644	-0.168554	0.0582878	37.0454	36.3398	31.5293	44.0115	45.0877	38.5223	40.6128	37.5165	36.6873	49.4213	47.1968	38.7351	37.9138	43.8524	46.8462	46.8925
C1qtnf4	67445	2	7.43868	-0.463418	0.0583006	139.218	144.392	266.51	88.1045	111.602	132.116	178.623	112.4	311.535	147.808	211.775	305.303	142.3	146.773	196.855	137.428
2210016L21Rik	72357	5	6.88545	-0.37896	0.0583405	83.3879	84.8769	132.168	92.0166	94.1434	91.7648	153.042	94.7648	134.357	105.636	166.489	152.203	88.5539	99.0914	226.165	94.0065
Cox7c	12867	13	3.44789	-0.280332	0.0586299	8.29588	9.50555	7.61051	10.4731	8.64132	9.75249	13.2681	11.0078	10.1841	11.8538	10.671	8.52802	10.3401	13.2167	13.1789	16.6893
Ift70b	72421	2	4.9095	0.181357	0.0586338	32.7067	28.3063	29.3076	31.1341	30.0977	40.5643	31.5714	32.0126	31.2476	30.4096	27.3943	22.6666	29.2023	32.669	25.4215	25.0339
Pitpnc1	71795	11	5.72715	0.408806	0.058638	51.3486	58.7577	50.2956	124.21	42.3542	55.7111	51.3449	46.3527	51.6567	64.7856	44.3299	40.6203	35.6034	49.1729	38.7084	38.7694
Chchd2-ps	433806	4	5.32559	-0.164417	0.0586697	35.2336	34.9097	40.0379	42.2592	37.1224	36.5718	40.3555	36.2809	46.0534	53.3877	47.94	39.0045	35.5655	40.1923	36.476	39.5817
Ppp1r3g	76487	13	3.96146	-0.416721	0.058701	12.2054	12.5339	11.0612	14.6297	12.286	11.002	14.4074	18.3838	15.951	9.07272	12.5823	28.6362	14.5822	13.9623	20.3804	25.2924
Abhd14a	68644	9	5.08912	-0.155342	0.0587387	35.4244	30.2411	28.9767	31.4601	31.5967	31.3908	35.6878	33.2856	39.2231	45.2268	33.128	30.0725	30.831	35.8546	37.9163	33.7478
Eml4	78798	17	5.51112	0.18552	0.0588159	51.73	52.7432	48.3575	49.1462	49.232	49.2501	43.1121	45.1172	43.354	33.3274	39.4457	48.0262	49.2008	41.7174	37.6642	45.7478
Tbc1d9b	76795	11	8.38933	-0.171358	0.0588197	352.289	333.956	346.113	292.147	320.816	287.546	280.835	317.243	376.198	348.775	436.026	353.598	279.411	318.997	335.773	384.444
Ripk2	192656	4	2.40674	0.293003	0.0589077	4.95846	4.92101	5.67243	8.8838	5.64331	5.08958	5.40279	5.50392	5.1943	5.97249	3.66319	4.35378	4.05273	4.81224	5.43719	3.95078
Stimate	69179	14	5.07988	-0.121409	0.0589382	32.23	35.3724	31.482	31.7453	31.0676	30.8422	33.4091	33.2856	34.6014	33.7378	35.7825	37.3886	31.7779	34.5329	35.5758	36.8124
Zc2hc1c	72350	12	2.54021	0.239323	0.0589745	4.95846	6.14075	6.28694	8.02802	5.14364	7.10103	6.17462	5.91578	5.5624	5.24303	5.99914	4.35378	4.84812	4.67668	5.58122	5.7231
Gm4963	243302	5	0.311311	-0.359353	0.0590128	1.00123	1.00944	1.13449	0.529768	0.999336	1.06668	1.32313	1.12325	1.2679	1.32216	1.48651	1.25676	0.946898	0.982781	1.58435	1.62462
Bex3	12070	X	7.14855	-0.252585	0.0590743	137.168	109.314	110.943	148.254	162.333	129.739	127.057	113.972	151.78	208.992	218.677	122.175	122.036	146.028	130.6	134.844
Sgms1os1	67188	19	1.09931	0.379266	0.0590792	1.52568	2.39742	3.11984	1.71156	2.46895	3.16956	3.0138	1.31046	1.4724	1.77807	1.69887	1.61583	1.78017	1.72834	1.98043	2.21539
Padi2	18600	4	5.17932	0.366433	0.0591252	32.373	34.1106	46.9394	53.7103	27.276	28.9527	71.78	31.6007	33.8243	34.3304	35.517	25.3596	24.0133	29.7206	35.5398	34.0063
Fas	14102	19	1.61108	0.37921	0.0593343	3.28975	2.48154	3.40346	3.13786	2.58652	2.68193	6.17462	3.33231	3.681	2.59872	2.22977	2.91748	2.15893	2.4739	2.48454	2.0677
Arxes2	76976	X	6.21934	-0.260793	0.0594993	71.4685	58.0848	67.2183	48.8609	87.1186	69.7608	71.4124	71.1766	86.4217	119.313	101.985	64.4538	59.3895	69.2013	66.6145	82.9664
Mest	17294	6	5.72245	-0.339055	0.0595344	50.4904	46.6445	47.0339	18.8679	66.8968	51.7491	51.1611	42.7584	66.3398	73.448	62.8583	53.6816	49.7311	51.7485	69.4231	43.9017
4930503L19Rik	269033	18	2.67962	0.245346	0.0596209	7.62839	6.47723	6.00332	5.82745	8.58254	5.82102	7.79178	7.03903	5.3988	8.16089	6.58313	4.39866	4.69662	6.06613	6.04932	5.05848
Cd82	12521	2	5.46842	0.451866	0.0597432	37.9036	37.4333	50.4846	86.1077	34.8886	43.3071	78.9102	39.5009	35.7875	47.8256	38.3839	25.2699	18.9001	47.3429	47.7104	37.6617
Hey1	15213	3	5.66283	-0.1675	0.0597443	50.2044	49.5887	38.2416	49.2684	57.4324	45.1053	50.8304	41.9721	50.7978	57.7189	53.0897	56.8235	59.7304	54.2902	47.3503	46.7817
Eef1e1	66143	13	4.87735	-0.171412	0.059787	26.7471	26.1613	24.0133	20.4572	31.6261	29.6841	32.4535	30.6647	28.9163	36.1085	33.1811	30.2969	26.6268	29.619	30.1026	33.194
H1f0	14958	15	6.78447	0.313358	0.0600335	83.6263	117.347	120.256	206.65	91.1747	120.382	131.247	104.163	86.2172	90.2713	102.516	97.9375	87.9479	117.053	92.6122	108
Hps5	246694	7	3.69553	0.197616	0.0600475	13.5881	11.7768	13.2829	14.8335	15.7836	11.8858	16.1716	13.1795	10.6749	13.4951	11.8921	9.56035	10.681	11.3189	13.935	14.1785
Slc39a1	30791	3	1.4886	0.604145	0.0601417	1.76407	2.64978	2.45805	8.39478	2.73348	2.5905	3.56511	2.05929	1.8814	2.64431	2.76067	1.07722	1.8938	2.50779	1.94442	2.5477
Tmem88b	320587	4	6.29241	0.388494	0.0602263	79.3353	75.077	82.0612	122.173	64.0163	81.4942	132.13	75.2577	62.4952	82.4295	54.8948	50.9886	33.7853	82.9603	93.4044	81.3787
Crispld2	78892	8	1.84698	0.430091	0.0602843	3.52813	2.01888	4.53794	2.73034	3.46828	4.0229	8.12257	4.08114	3.3947	4.01206	2.91994	2.5584	2.76494	2.81279	3.16869	2.36308
Csde1	229663	3	8.49183	0.447505	0.0603229	340.131	310.234	306.642	983.942	334.719	354.716	331.077	339.146	306.75	302.546	254.618	309.208	323.082	318.726	289.899	319.94
Mog	17441	17	6.07907	0.455209	0.0603394	63.6971	59.7251	71.8035	125.229	46.9688	72.3817	120.589	64.5119	56.6056	70.3934	51.3378	45.4678	23.8997	71.0991	71.7637	65.1325
Ptpn11	19247	5	7.04147	0.185183	0.0603739	179.744	149.986	150.083	120.135	112.602	121.388	145.067	145.723	122.905	133.264	108.781	118.988	113.893	126.067	117.062	141.268
Vps8	209018	16	6.11429	0.212522	0.060571	65.3658	82.1431	84.5665	74.3713	67.7785	82.4085	65.1643	73.9098	57.7917	49.6948	54.1515	76.438	75.2595	65.0669	64.6341	66.2033
Gpnmb	93695	6	1.8991	1.05112	0.0606261	0.619807	2.5236	2.83622	1.5078	5.17304	2.65146	19.3692	5.09206	1.4315	1.86925	0.902526	2.46864	4.92387	3.0839	2.26849	1.73539
Rnf213	672511	11	2.6566	0.349102	0.0608192	4.76775	5.50985	8.31957	4.84941	7.28928	6.73531	12.5698	6.14043	5.0716	5.97249	5.78678	4.08447	5.45414	6.10002	6.55343	4.68925
Tgfb1	21803	7	1.97846	0.357946	0.0609625	4.05258	3.53303	5.38881	4.56415	4.79094	3.13908	5.99085	3.36975	2.9039	3.60173	5.94605	2.78283	3.33308	2.67723	3.27671	2.69539
Nemp2	227094	1	1.5563	0.295754	0.0611351	3.86187	3.1545	2.45805	2.40433	3.55646	3.26099	3.08731	3.55696	2.6585	3.69292	2.28286	2.15445	1.96955	3.28723	2.08846	2.40001
Liph	239759	16	0.469694	0.556336	0.0611661	2.28852	1.17768	1.79627	1.30404	2.02806	0.944772	1.9847	1.04837	1.9632	1.36775	0.796346	0.94257	0.643891	1.49112	0.50411	0.701541
Rtl4	619287	X	1.31591	-0.363364	0.0613157	1.52568	1.51416	1.65446	1.79306	3.55646	2.65146	2.35224	1.72232	2.4131	3.00904	2.44213	2.60329	3.59821	2.88056	2.52055	2.25232
Glrx5	73046	12	0.597472	-0.356957	0.0613906	0.858194	1.2618	1.18176	1.91531	1.29326	1.0362	1.21287	1.31046	1.7178	1.82366	2.22977	1.25676	1.24991	1.42334	1.40431	1.84616
Aldh5a1	214579	13	5.62061	-0.230803	0.0614211	52.3499	49.841	50.8155	27.1812	45.0583	46.6291	42.0462	49.6476	54.8878	72.0347	56.3282	50.5397	44.6557	44.6318	47.4223	53.7602
Smim18	72632	8	2.87901	-0.315262	0.0614374	5.95968	7.52873	4.30159	4.2789	8.64132	8.35057	5.80708	7.15135	5.9714	9.11831	9.29071	5.83496	8.55996	9.65836	7.88572	8.19695
Rhoj	80837	12	2.65032	0.480621	0.0614401	5.95968	4.20599	6.5233	4.19739	8.05348	5.12006	12.239	11.8316	7.0757	7.70497	5.41515	3.68051	3.03008	5.11724	4.53699	4.98463
2900005J15Rik	67261	5	1.63606	0.363994	0.0615993	3.95723	2.64978	3.11984	3.42312	4.61458	2.25526	2.86679	4.493	1.8814	3.96647	3.02612	1.88514	2.08318	2.74501	3.16869	2.47385
Mtln	67885	2	4.24231	-0.221354	0.0616001	14.2556	18.0858	14.9374	13.5702	20.8685	18.9869	20.9864	18.2715	17.0144	17.6439	19.1654	17.056	20.8318	24.0273	23.2971	22.5232
Samd4	74480	14	4.04612	-0.272458	0.0616698	13.7788	16.0669	17.6791	8.9653	12.139	16.6402	21.3539	13.2918	15.7056	22.0207	20.5988	14.9465	15.6049	17.0462	20.4525	17.5016
Ptms	69202	6	4.9034	-0.250939	0.0617137	24.0771	31.6291	24.9114	40.1809	22.2793	26.0879	25.2865	23.5133	27.812	32.1421	37.2159	31.5985	27.0055	30.2629	38.3124	34.4863
Smarcc1	20588	9	5.917	-0.155341	0.0617966	63.3157	55.3088	62.7749	40.8329	63.1933	63.5436	52.8518	57.3606	68.712	66.7916	60.1507	59.8756	63.7073	63.5758	63.4098	60.7756
Myo1c	17913	11	4.46782	0.217454	0.0618814	22.3131	26.4978	28.6458	25.2659	20.3394	20.1145	21.2436	25.685	20.2046	17.5983	17.5196	26.1675	18.5971	19.2151	21.7127	21.157
Cacng6	54378	7	1.71098	1.37432	0.0619734	4.95846	9.29525	0.141811	11.0029	0.705414	2.5905	5.80708	1.90952	1.0225	0.410324	6.2115	4.39866	0.492387	0.406668	0.972212	0.849234
Parp3	235587	9	2.37323	0.400431	0.0620268	5.10149	3.78539	7.27962	5.46069	5.11425	4.84577	10.5851	4.60532	5.9305	5.10626	3.92864	3.05213	4.0906	5.65946	4.21292	3.06463
Cartpt	27220	13	3.24408	-1.03258	0.0620821	16.4487	6.01457	6.71238	2.52659	9.05281	4.38862	2.71977	2.13417	22.4541	37.4763	11.0427	5.96961	3.29521	9.08225	10.9824	2.28924
Tmem179	104885	12	7.90292	-0.177267	0.0621469	242.106	241.718	212.953	241.737	226.173	208.795	201.043	226.185	272.517	300.175	317.583	238.111	239.262	238.307	227.498	195.73
Pbx2	18515	17	3.61719	-0.258839	0.0621559	14.4939	9.84202	12.4321	10.5139	10.9045	9.87439	11.2466	9.92203	14.315	19.2396	16.564	10.6825	9.05235	12.0645	12.3867	12.2216
Bag2	213539	1	4.44567	-0.246188	0.062161	15.3998	20.0626	20.0899	14.589	24.6013	22.1869	22.236	20.5929	19.3457	19.3308	23.5188	25.3596	21.1726	20.3673	27.1859	31.3109
Ttc16	338348	2	0.175181	0.750916	0.0621846	1.478	0.672959	1.37084	3.05635	1.08751	1.18858	1.13936	0.599066	0.6953	1.18538	1.16797	0.31419	0.568139	0.508335	1.54834	0.295386
Coa6	67892	8	3.76663	-0.17432	0.0624035	11.681	11.903	11.9594	9.73958	14.4022	13.5316	13.6724	15.3136	12.5972	15.7291	14.4404	12.7023	14.1656	15.7923	14.2951	14.7693
Mia	12587	7	0.459113	0.703874	0.0625526	0.905872	0.715019	2.31624	2.07832	1.26387	1.9505	2.83003	0.786274	0.4499	1.68689	1.64578	0.448843	0.833271	0.745558	1.65636	0.516925
Cyp4f13	170716	17	3.18479	0.403553	0.0626134	7.43768	7.94933	9.12316	21.476	8.11226	7.98485	11.3936	8.42437	7.4029	7.65938	9.13144	7.18149	6.85554	7.01502	8.49785	8.16003
Zfp740	68744	15	6.27869	0.162545	0.0627152	95.9747	81.7645	83.5738	84.8851	66.691	78.538	80.4171	85.1423	75.256	83.2958	64.6102	79.8043	60.5636	68.3541	78.4611	73.6987
Zfp51	22709	17	3.90417	0.237841	0.0628278	18.0221	16.0248	16.8755	20.7832	11.463	14.5373	16.5392	14.9392	16.1964	15.3188	10.4587	12.8369	14.3171	13.2167	12.9268	13.5508
Slu7	193116	11	6.3857	0.164805	0.062925	82.339	86.3911	80.3122	111.74	77.9482	93.1972	89.679	85.7039	77.0965	78.7822	74.9627	76.3931	70.1841	89.8736	80.4055	80.1972
Ntn4	57764	10	3.66858	0.267855	0.0629258	14.6847	14.4686	13.3302	17.7269	10.0815	14.0802	14.922	11.3448	14.6422	10.5317	9.18453	14.4527	11.3628	11.0139	10.3703	9.63696
Sdad1	231452	5	3.82437	-0.30857	0.0629696	14.0649	12.9545	13.8502	5.46069	14.8431	11.063	14.2972	14.9018	14.8467	21.2457	16.8295	14.5425	13.6732	12.0306	15.5554	16.0616
Kansl1	76719	11	5.91616	0.175342	0.0631093	66.8438	67.2538	67.8328	74.1268	51.1131	62.8121	57.1152	65.2982	59.7549	54.1172	51.6032	59.337	62.1165	59.7463	50.7711	53.4279
Mfap3	216760	11	5.28608	-0.160991	0.063139	41.9085	33.3115	33.3728	37.369	43.383	33.2499	39.0692	33.6975	48.0166	45.9563	39.8704	39.5879	32.8384	39.7857	43.6055	38.5847
Rps17	20068	7	1.94564	-0.335035	0.0631612	2.90833	3.95363	3.78162	1.83381	3.64464	3.38289	4.11641	3.21998	2.6994	4.74152	5.73369	3.50097	3.06795	4.98168	4.53699	4.46771
Prkn	50873	17	2.73052	-0.270953	0.0632063	6.10272	4.79483	5.38881	7.94652	5.90784	5.66863	5.62331	6.17787	5.317	7.84175	9.18453	7.36102	7.57519	5.28668	6.37339	8.38157
Tmsb10	19240	6	3.79547	-0.370434	0.0632311	13.7788	8.41199	9.73767	13.6517	14.2258	12.922	10.144	13.7411	8.7935	16.8689	17.3073	11.5353	10.681	15.7584	17.7519	25.6247
Akr1c14	105387	13	0.441473	-0.556103	0.0633033	0.762839	0.672959	1.08722	2.44508	0.969944	0.975249	0.808581	0.599066	1.8405	2.23399	1.06179	1.16699	1.51504	0.915003	1.72838	1.69847
Gpsm1	67839	2	6.31539	-0.315826	0.0633878	107.56	54.3835	61.6877	64.917	89.3818	61.3188	67.9208	62.7522	112.557	134.404	100.233	70.9621	64.4648	67.7441	82.602	74.511
Gm16701	100503962	1	1.23145	-0.352336	0.063408	2.3362	1.4721	2.83622	2.36358	2.32199	1.61526	1.54365	1.60999	3.0266	3.51055	2.01741	2.06468	2.8407	2.74501	2.08846	1.99385
Gapdh	14433	6	6.05653	-0.196945	0.0634667	67.9881	72.7216	70.4327	43.441	66.4853	54.0958	53.8442	68.8926	80.573	71.7155	80.6433	72.6677	65.4117	61.1696	70.9355	63.3602
Map1lc3a	66734	2	7.44781	-0.198524	0.0635059	117.287	198.565	170.315	159.786	160.423	166.188	159.217	171.969	156.197	155.422	211.032	203.775	177.411	196.997	195.343	188.899
Cebpa	12606	7	1.85184	0.387644	0.0635784	3.43278	2.3133	5.247	4.60491	3.90917	2.71241	6.72592	3.29486	2.5358	3.10023	2.22977	3.59074	3.03008	3.32112	3.02466	3.43386
Mtx2	53375	2	5.55533	-0.160292	0.0636382	45.1982	40.4196	39.8961	43.93	49.4378	42.9719	48.0003	46.2404	54.4379	63.3267	55.9566	46.6348	44.9966	45.9874	40.4008	44.3817
Zfp992	433791	4	0.542209	0.713616	0.0637031	1.76407	2.27124	1.41811	2.56734	1.79293	2.31622	0.882089	0.599066	0.8998	2.64431	1.69887	0.673264	0.871147	0.881114	0.50411	0.406155
Chi3l1	12654	1	4.13955	0.368693	0.0637218	11.2042	14.721	24.8169	22.0872	19.0168	14.5068	34.1074	18.4587	13.4561	19.2852	14.759	18.7616	11.7037	12.9117	13.791	17.6862
Nfkbiz	80859	16	1.68856	0.283421	0.0637674	3.24207	3.36479	3.92343	3.17861	3.82099	3.10861	3.52835	3.5944	2.6585	2.73549	2.22977	3.50097	1.78017	2.7789	3.99687	2.88001
Lsp1	16985	7	2.65717	0.391154	0.0637876	7.1993	5.42573	9.54859	6.56097	9.02342	5.48577	9.37219	4.26835	5.1125	3.14582	7.06094	6.50822	4.39361	6.23557	6.66145	3.80309
Mien1	103742	11	5.91866	-0.153632	0.0637917	47.4868	56.2762	50.0119	61.4123	66.9555	62.3854	61.8932	52.7553	66.8715	65.0136	66.3091	55.2526	57.079	68.6252	61.5374	66.831
Foxj1	15223	11	1.66659	1.0611	0.0639062	3.95723	1.13562	3.498	13.3257	2.05746	3.29146	5.14552	1.04837	0.8589	3.19141	1.75196	0.493727	0.606015	2.4739	5.32916	1.18154
Ten1	69535	11	4.77471	-0.146203	0.0639992	24.3632	25.951	28.2676	20.8647	26.5118	26.0574	30.8363	25.4978	29.5298	27.8109	32.2255	27.559	24.2027	30.1612	29.7425	27.5447
Hapln2	73940	3	5.23318	0.515688	0.0640417	39.1432	31.1244	40.1797	61.0456	29.0101	29.806	67.8473	55.9378	29.7343	44.5886	23.1471	23.8336	10.5295	38.769	50.195	26.8801
Pla2g5	18784	4	1.58424	0.88491	0.0641057	5.14917	3.78539	5.247	7.13149	3.55646	3.32194	1.24963	0.861158	1.4724	5.47099	3.29156	1.03234	2.65132	1.35556	0.864189	0.590771
St6gal1	20440	16	4.52561	0.217425	0.064219	24.0294	19.8943	29.3076	18.3381	29.3041	20.9374	31.7184	25.1608	22.8631	19.0117	23.7311	22.5319	22.8771	18.8084	18.7601	20.4924
3200001D21Rik	71818	12	1.18238	-0.284652	0.0642383	1.43032	2.103	1.70173	1.91531	2.38077	1.82859	1.9847	2.47115	2.2086	1.86925	2.65449	1.88514	2.72707	2.7789	2.52055	2.51078
Tceal9	22381	X	6.25056	-0.199872	0.0643353	58.0712	65.6976	59.5133	70.5406	79.7412	83.2923	72.1842	79.4137	66.258	86.4416	96.5172	70.3786	66.3965	78.6902	84.8345	99.8034
Trim30a	20128	7	1.45152	0.875452	0.0643413	1.23961	1.13562	4.72703	1.63006	4.05613	2.43812	10.5851	1.90952	2.3313	1.91485	2.01741	1.39141	1.24991	4.06668	0.900196	1.03385
Wdr25	212198	12	3.21652	-0.250718	0.0644208	9.67853	7.73903	9.64313	6.11271	10.0228	8.41152	6.39514	9.65994	11.2884	12.8568	11.0427	9.65012	9.77199	8.98058	9.47007	7.08925
Uck2	80914	1	3.0664	-0.22173	0.0644633	7.77143	9.21113	7.18508	7.49825	7.02475	7.68008	8.23283	6.9267	7.6483	7.38583	8.54745	10.0541	10.7189	9.35336	7.3456	9.93234
Tomm7	66169	5	4.99821	-0.263078	0.0645145	21.9793	23.0909	22.9733	24.1656	35.6234	36.0842	36.0921	33.0984	26.0942	31.0023	35.9418	29.489	33.6717	40.0568	38.6004	42.2771
Hba-a1	15122	11	5.10475	-0.836754	0.0645492	15.8289	23.5956	22.9733	24.8176	14.0495	24.0765	36.8272	35.7193	38.2415	10.3493	5.04353	54.3998	42.0802	30.7712	74.9323	91.6065
Slc40a1	53945	1	4.07967	0.315019	0.0645964	13.159	22.4179	20.7044	26.6922	20.4276	19.7183	14.0032	12.0936	13.0062	14.6805	18.5283	14.5874	17.7259	14.8773	12.5307	13.6247
Susd3	66329	13	1.35563	0.42894	0.0646499	2.28852	1.4721	2.41078	4.40115	3.32132	2.4686	4.55746	1.83464	1.8405	2.27958	2.81376	1.75049	1.70442	2.10112	2.3045	2.14155
Tmem181b-ps	547127	17	5.51654	0.531681	0.0646791	50.8242	41.429	37.249	133.053	53.9054	37.1204	34.2912	41.373	36.8509	61.731	40.6137	24.6415	30.4901	27.5179	42.9214	35.1509
Gm16973	100503823	14	1.38665	0.344606	0.0647342	3.28975	2.98626	2.2217	2.52659	2.90983	2.92575	2.97705	2.92045	2.5358	3.55614	2.33595	1.75049	1.32566	1.35556	2.52055	2.58462
Fbxl16	214931	17	9.43607	-0.248599	0.0647929	992.788	638.302	554.48	660.661	624.144	572.837	561.743	473.3	864.545	866.969	826.13	697.367	708.015	630.979	771.288	641.762
Lypd6	320343	2	5.33565	-0.206158	0.0648985	36.4256	38.2745	37.1072	26.6922	45.6168	42.9414	35.1733	38.827	39.3867	36.9748	36.3134	44.0764	41.7772	41.3446	52.7515	51.0279
R3hdm4	109284	10	7.25773	-0.158726	0.0650037	156.907	162.52	158.024	146.746	144.198	132.146	131.541	127.414	187.077	150.635	167.976	169.752	146.428	157.143	170.749	136.431
Ppm1d	53892	11	4.63978	-0.233427	0.0651778	30.7996	22.9647	22.1225	15.1595	20.8979	21.3031	26.1686	24.4494	29.1208	31.9141	22.9879	27.4243	20.8696	22.9767	31.5069	27.6555
Emp2	13731	16	4.89573	-0.197192	0.0652865	30.752	27.381	23.4933	29.9523	27.9814	29.5622	29.991	22.8768	27.1167	34.4216	34.4022	33.349	30.7931	25.2134	27.618	40.0247
Ccdc61	232933	7	3.22419	-0.314432	0.0653846	6.81788	6.89783	10.1158	13.6925	7.52441	7.34484	6.46865	7.22624	8.3027	11.7626	12.3168	9.65012	8.48421	9.99725	12.2427	9.34157
Lrrc23	16977	6	0.602715	0.636843	0.0654428	1.71639	1.00944	1.98535	1.79306	1.76353	2.56003	2.27873	0.898599	0.5726	1.77807	1.96432	0.224421	0.871147	1.05056	1.98043	0.664618
AW047730	99870	3	4.10236	-0.23588	0.0656545	14.2079	15.3939	14.2283	14.915	17.7823	16.0002	21.0599	12.5804	14.3559	21.0177	25.2707	15.3953	16.9684	15.4873	18.256	21.157
Uba52-ps	665964	9	1.69286	-0.367651	0.0656939	3.95723	2.3133	2.26897	1.4263	2.99801	2.68193	3.4916	3.07021	2.4131	3.41937	3.29156	3.81516	2.91645	2.98223	4.573	4.91079
Gbp6	100702	5	1.78316	0.935358	0.0657708	1.19194	2.3133	6.90146	1.71156	4.58519	3.68766	13.5621	1.7972	3.4356	2.59872	0.743256	1.93002	1.32566	5.04946	0.936204	2.17847
Gm6682	626534	12	6.42153	-0.172566	0.0658703	70.7534	91.3962	90.8534	57.1742	86.6189	84.999	82.6958	82.9707	85.0311	86.9887	111.382	91.923	87.3419	83.638	92.2881	85.2187
Gm6988	629595	12	1.86152	-0.297331	0.0659521	3.09904	3.28067	2.74167	2.28208	4.1737	3.32194	3.85914	2.84556	2.863	4.42238	4.51263	3.23167	2.61344	4.47335	4.53699	4.72617
Hmgcr	15357	13	7.02486	-0.29176	0.0661001	115.618	118.988	158.261	85.4556	135.939	107.155	109.085	110.64	157.383	87.4446	112.391	195.696	153.398	133.184	143.023	153.859
Tmsb15b1	666244	X	0.744695	-0.323294	0.0661303	1.09658	1.34592	1.55992	1.4263	1.26387	1.0362	2.20522	1.49767	1.4724	1.50452	2.01741	1.88514	1.74229	1.99945	2.01644	1.51385
Slc13a5	237831	11	2.67291	-0.246988	0.0662638	5.38755	7.61285	6.75965	5.17543	5.52574	6.12578	4.18992	5.50392	5.5215	5.83572	6.58313	7.36102	6.85554	7.01502	7.92173	7.27387
Paxbp1	67367	16	4.89689	0.284904	0.0663038	42.9574	27.1287	23.8242	44.0522	32.5666	30.568	27.3815	32.8363	29.0799	38.4337	30.9513	24.9557	20.1121	20.9095	26.5378	23.6678
Srp54b	665155	12	4.91919	-0.273753	0.0663537	29.1786	22.7544	21.508	24.6953	34.095	26.6974	24.625	36.0189	25.6034	36.1085	23.9435	24.3273	36.02	41.3107	36.9081	38.954
Rex1bd	66462	8	5.04138	-0.154097	0.06637	25.4121	31.1244	28.6458	30.5635	34.1832	32.9756	34.6587	32.1624	30.266	34.2393	38.5432	30.0276	30.831	37.9218	37.5202	36.7386
Nop58	55989	1	4.84671	-0.160361	0.066436	24.6016	26.0351	26.2823	23.7988	29.6862	30.5375	32.7108	24.2247	28.0574	32.7803	27.9252	26.9755	26.3995	30.6356	33.9914	34.8924
Gm4419	100043407	12	0.863093	0.508231	0.0665744	2.66994	1.30386	1.08722	1.14104	2.43956	2.74289	2.49925	2.39626	1.4315	1.6413	2.54831	1.21188	0.530263	1.72834	1.22427	1.32924
Znrd2	56390	19	4.48682	-0.183082	0.0667557	19.7861	22.5862	17.3482	16.3821	24.9834	21.8821	23.9634	21.3043	21.1453	23.9812	30.155	22.2626	21.6272	22.2651	26.6458	21.7108
Bex1	19716	X	5.4366	-0.317265	0.0667919	50.1567	31.0402	22.9261	23.7173	42.3542	50.4387	43.3326	45.9783	40.8591	62.0045	55.585	37.2988	39.5804	43.4118	49.7629	55.311
Ncf1	17969	5	3.24132	0.467467	0.0668448	10.7274	6.18281	13.9447	4.56415	13.785	7.43627	22.3462	8.98599	9.2434	9.02713	8.44127	8.12406	6.9313	7.72669	6.76948	6.64618
COX3	17710	MT	11.1857	-0.587127	0.0668532	2154.21	1839.41	1798.54	220.383	2470.01	2186.72	2442.58	1948.05	2713.55	3435.51	3643.87	1786.17	2527.16	2909.4	2238.93	3105.65
Rps21	66481	2	3.47153	-0.287126	0.0668535	8.91569	7.94933	8.50865	7.86502	11.3454	11.6725	13.7091	9.80971	8.6299	11.3067	13.591	8.75244	10.7568	12.7423	14.2591	16.5416
Sptlc2	20773	12	4.97663	0.153215	0.0668635	32.1346	27.5913	33.1364	38.2248	33.2426	32.6708	38.3341	30.0656	31.493	27.902	27.0758	30.9253	29.7705	30.3306	30.7867	28.5416
Snrpg	68011	6	1.93951	-0.264692	0.066905	3.14671	3.57509	3.73435	2.07832	3.93856	3.26099	3.9694	3.74416	2.6994	4.69593	4.56572	3.9947	3.97697	3.96501	4.60901	4.28309
Supt7l	72195	5	4.73025	0.111666	0.0669267	28.5588	26.2454	26.4241	26.9774	27.6287	28.7089	27.0507	29.0547	27.1167	28.5403	24.2089	23.8336	24.733	25.0779	25.4576	24.0001
Wnt5b	22419	6	1.83352	0.337173	0.0670369	2.19316	3.23861	4.96338	4.15664	3.17436	4.0229	4.55746	4.90485	2.4131	3.10023	3.76937	2.2891	3.10583	3.55834	3.88885	2.43693
Rps15a-ps5	100042335	5	1.0228	-0.416025	0.0670507	0.905872	1.38798	1.37084	0.978033	2.43956	2.13336	2.13171	1.90952	2.2495	2.41635	3.66319	1.48118	2.00742	2.23667	1.76438	2.25232
Gm13293	100503147	2	0.866509	0.561915	0.0671223	1.478	1.59828	2.83622	2.20057	1.64597	1.24954	4.04291	1.75976	1.8814	1.32216	1.43342	0.897686	0.416635	1.83001	2.05245	1.32924
Bckdk	12041	7	6.42569	0.1898	0.0671815	75.8548	98.8829	98.7948	122.173	76.8607	84.7857	85.8199	89.186	81.1047	75.7276	86.377	81.9587	77.1154	81.808	79.7574	75.6187
Dscaml1	114873	9	6.07054	0.192503	0.0673034	74.949	68.2212	68.8255	56.9704	88.647	77.1666	64.907	75.9316	56.8101	63.8738	79.9532	56.7786	75.9791	55.3746	55.092	55.791
Mustn1	66175	14	0.541736	0.347624	0.0673529	1.09658	1.21974	1.2763	1.5078	1.499	1.40192	2.31548	2.02185	1.2679	1.04861	1.11488	1.25676	0.984774	1.28778	1.08024	1.5877
Eno1	13806	4	8.11705	-0.317607	0.0674066	155.572	227.04	144.032	344.349	262.855	234.486	309.099	302.94	320.411	238.307	283.924	317.96	325.279	302.459	349.492	311.927
Crabp2	12904	3	0.808664	-0.540875	0.0674677	1.09658	1.17768	2.64713	1.14104	1.17569	1.31049	0.882089	1.60999	1.9223	3.00904	2.49522	1.12211	2.9922	1.59278	2.05245	0.738464
Ceacam2	26367	7	0.209116	0.487596	0.0674901	1.19194	1.13562	0.850865	0.733525	1.46961	1.06668	2.60951	1.01092	1.1043	1.13979	0.743256	0.718149	0.492387	1.01667	0.972212	0.960003
Gm12070	654472	11	7.97818	-0.171567	0.0675007	222.987	255.851	235.075	152.532	254.86	255.576	260.657	270.516	252.844	269.993	283.499	259.297	254.754	276.297	279.781	253.256
Stim2	116873	5	6.66495	0.471807	0.0676279	97.5004	100.818	90.3335	284.159	89.617	96.8239	95.7066	81.136	79.3051	68.7977	74.0071	97.6233	114.007	89.1958	80.2975	71.5941
Zfp263	74120	16	4.86845	0.24799	0.0677222	31.038	29.9887	26.944	51.795	27.4817	28.1908	28.1901	29.0922	28.3028	29.0418	25.8016	27.0203	24.9224	25.1456	26.9339	25.2555
H3f3a	15078	1	4.77868	-0.358101	0.0677452	26.0319	24.6051	23.3988	7.78351	27.9226	24.3203	34.7322	24.8612	30.5932	36.8836	33.9774	24.2824	26.2101	28.3651	32.083	33.4524
Pcdh20	219257	14	5.31229	0.420484	0.067751	21.5979	54.1732	42.7796	30.2783	54.7578	43.3986	81.4094	37.554	26.6259	25.9872	35.9418	40.4856	36.8533	49.2068	29.3104	25.2924
Pcdh11x	245578	X	4.43869	-0.333494	0.0678129	31.4671	17.3287	16.3082	12.2254	17.6941	22.2783	18.7444	17.8222	28.6709	34.4672	27.3943	18.223	18.332	18.1306	19.8043	27.9509
Ptpn9	56294	9	5.40723	-0.150513	0.0678329	46.4855	40.5037	41.8814	31.6638	45.7637	38.1261	40.2085	38.1905	47.444	46.2298	46.0819	49.5523	42.9513	37.8879	40.4728	44.6771
Tab1	66513	15	5.46059	0.156891	0.0678677	50.4428	46.5183	47.2703	44.745	41.1785	44.0995	45.5011	52.1188	42.5769	51.7464	48.7364	36.087	39.088	41.2429	38.5284	34.3017
Angptl1	72713	1	0.807367	0.477424	0.0678732	1.95478	1.55622	1.55992	3.09711	1.99867	1.21906	2.86679	1.31046	1.636	1.82366	2.33595	1.4363	0.833271	1.22	1.11624	0.92308
Fam177a2	100101807	12	4.54473	-0.414842	0.0678751	18.6419	12.4497	12.7157	22.8615	23.602	16.4268	19.994	33.3231	19.7547	28.4947	20.4926	14.1834	25.9071	34.0584	33.7754	35.2617
Sox17	20671	1	2.72213	0.268056	0.0679507	7.1993	9.42143	7.84686	5.99045	6.0548	4.87624	7.38749	8.49925	6.4622	7.38583	6.58313	4.89239	6.06015	6.13391	5.07711	4.65232
Sppl2b	73218	10	6.10246	0.168381	0.0679997	72.4221	79.8718	80.454	77.9574	64.9863	62.5074	69.4645	74.6212	71.3705	81.0162	69.8661	57.9007	58.3289	63.2708	63.5179	51.3602
Syde1	71709	10	2.46957	0.753905	0.0680091	3.28975	5.04719	6.33421	23.5135	2.85105	3.93147	4.92499	4.45556	3.8446	3.69292	3.6101	3.90493	3.56034	3.89723	4.06889	5.61233
Ppia	268373	11	5.42608	-0.203461	0.0682198	39.5246	43.9106	39.1398	34.8832	44.0296	41.3566	38.5179	39.0891	32.8018	37.7498	56.2751	46.7245	38.7092	51.0029	47.9265	54.794
Tbc1d8b	245638	X	1.97412	0.257114	0.068253	3.76652	3.99569	4.4434	3.21936	4.29127	4.35814	4.22667	5.35415	3.4765	2.82668	4.51263	2.87259	3.90122	4.20224	3.06067	3.10155
Trim47	217333	11	3.06496	0.397238	0.0682581	6.96091	8.74847	10.8722	13.4887	8.7295	6.43055	13.7459	6.51485	9.0389	6.97551	11.9452	5.92473	5.60564	6.74391	5.25715	5.83387
Chek2	50883	5	0.197123	0.400052	0.0682927	1.33497	0.799139	1.60719	1.18179	0.881767	1.06668	1.94795	1.01092	0.7362	1.27656	1.00871	0.807917	0.681767	1.05056	0.972212	0.81231
Rab3b	69908	4	6.60215	-0.249289	0.0683661	94.5444	83.5731	84.7556	47.4754	96.3772	105.54	102.028	100.306	95.2561	131.304	114.939	99.9124	77.7972	94.7875	108.492	120.517
9330151L19Rik	414085	12	4.60142	0.169717	0.0686206	25.5551	23.89	24.4387	27.1812	29.6862	25.905	25.1395	23.8129	22.2905	26.2607	27.235	16.2481	20.3015	23.1801	22.793	23.7047
Galk2	69976	2	5.00385	-0.15205	0.0686784	33.8987	31.1244	31.2929	26.2439	32.9193	31.787	30.285	26.0968	33.7016	33.2363	36.3134	31.5088	39.9212	33.4823	31.6869	28.6155
Nup35	69482	2	2.38791	-0.350483	0.0687072	6.29343	3.49097	2.88349	2.60809	5.93723	4.17528	6.4319	4.64276	6.6258	8.02412	6.10532	5.02704	4.27998	5.18502	5.43719	5.68617
Gm5526	433297	1	6.43087	-0.164403	0.0687848	66.1286	78.6521	82.1557	65.3245	85.9429	88.4124	101.256	85.9286	86.2581	95.9247	106.286	74.6875	85.5617	94.3808	97.0052	87.2126
Myo9b	17925	8	4.99611	0.249751	0.0688384	38.5234	31.0402	36.3036	34.8832	39.7971	29.5318	31.3509	36.2061	28.3437	46.4122	33.0218	20.4224	23.7482	26.0606	32.6231	22.7816
Slc9a8	77031	2	5.57852	0.127184	0.0688963	56.9746	48.2848	54.6444	52.8545	44.6174	45.9281	48.7721	47.476	45.1536	48.0079	43.4274	45.782	44.3527	46.2924	45.5139	45.0094
Plk5	216166	10	5.36253	-0.635389	0.0689966	45.2936	42.6067	28.4094	17.3193	61.6061	30.6899	22.3095	10.9704	56.033	54.8011	101.508	32.0025	39.8076	43.0051	55.8122	18.0924
Rpp25l	69961	4	4.01801	-0.161026	0.0690148	16.9255	14.5527	13.2357	13.9777	15.0194	14.2021	17.2375	17.1483	15.7874	20.7442	17.4665	17.5049	13.4838	16.8428	18.0399	16.1724
Actr5	109275	2	3.31835	0.335597	0.0692015	11.2519	10.1364	9.59586	18.5826	8.40618	8.53343	10.1073	11.6443	8.4254	13.176	10.1932	6.2838	7.2343	7.76058	8.17378	8.86157
Sgsh	27029	11	2.63174	0.327993	0.0692623	4.05258	6.64547	8.55592	8.55779	6.4369	6.82674	8.85764	4.64276	5.3988	5.9269	7.80419	4.75774	4.27998	5.76113	5.29315	4.24617
Aim2	383619	1	0.596387	0.565954	0.0693231	3.05136	1.59828	1.2763	1.26329	2.2926	1.46287	2.05821	0.786274	1.4315	2.05162	1.38033	0.448843	0.530263	0.915003	1.51233	1.03385
Gsdmd	69146	15	1.57087	0.519281	0.0693634	3.05136	3.11244	3.40346	1.95607	6.17237	1.76764	5.21902	2.62091	2.6994	3.46496	3.98173	2.01979	1.85592	2.23667	1.76438	1.25539
Tfrc	22042	16	6.23403	0.309128	0.0694474	64.889	107.127	97.7549	72.2522	71.3938	82.6828	86.9225	84.8802	47.1577	41.8531	69.9192	73.5205	97.682	75.9452	58.2247	68.3448
Tab2	68652	10	3.99933	-0.224901	0.0694581	13.159	13.2489	15.1738	15.5263	14.8137	14.6592	19.994	11.3074	17.3825	21.7016	19.8556	13.6448	12.8021	16.9784	19.3722	15.5816
Stox2	71069	8	5.51428	-0.348145	0.0694657	47.5344	40.3355	58.7097	16.7488	47.5273	36.7242	40.135	35.9065	57.4645	58.3572	71.8304	44.1661	40.5273	39.4468	53.1116	43.9755
Xiap	11798	X	4.33837	-0.274722	0.0695825	16.4964	20.8617	17.6318	10.9214	20.1925	20.6631	19.0017	20.9299	20.7772	26.4887	25.2707	15.1709	16.6654	19.9945	21.7848	30.277
Ube2h	22214	6	7.17849	0.150001	0.0695869	145.702	153.729	154.999	186.234	145.433	142.143	145.545	146.397	138.815	125.559	123.911	139.5	142.186	139.69	139.134	143.816
St7l	229681	3	4.70369	0.134252	0.0696106	26.6994	24.7312	23.1152	26.1216	31.244	29.7451	27.1242	29.5415	26.176	27.3093	23.041	24.9557	22.2711	25.1795	24.6294	24.0739
Inpp5k	19062	11	6.26369	0.166627	0.0697298	71.1825	69.8195	92.5079	98.6183	73.3337	77.2885	83.3206	84.5807	70.1026	68.1594	68.5389	68.8076	66.7374	75.0302	78.2451	80.6033
Carmil1	68732	13	4.49973	0.321922	0.0699138	25.2214	19.8102	20.4208	47.5569	22.0148	21.6688	21.0599	22.128	18.4868	21.428	19.2716	18.7616	19.1652	19.0117	19.9484	23.6308
H2-DMb1	14999	17	1.85465	0.586888	0.0699547	3.76652	1.6824	5.81424	6.0312	5.84906	2.13336	6.5054	2.28394	2.6585	4.01206	4.88426	1.79537	2.9922	2.27056	2.7726	1.44
Nsd3	234135	8	5.08887	0.143335	0.0699553	39.5246	32.975	31.5765	35.2499	40.7964	37.3947	31.7552	36.8426	28.3028	36.0173	32.1193	29.3094	35.414	30.0256	33.5593	32.6401
Zfp747l1	78921	7	2.67612	0.241156	0.0701117	5.81665	8.41199	7.4687	7.33525	5.61392	5.9734	7.16697	7.11391	4.8262	4.83271	5.36206	7.27126	6.24953	6.03224	6.30137	5.0954
Tpcn2	233979	7	1.30643	0.387154	0.0701408	2.57458	2.5236	4.20705	2.77109	2.70409	1.5543	3.30783	2.2465	1.5133	3.37378	2.6014	1.79537	1.8938	1.45723	2.23249	1.80924
Ndufa8	68375	2	4.64966	-0.174352	0.0701442	20.3583	19.642	23.6824	29.5855	25.3361	21.2726	25.4703	23.1764	26.176	28.358	29.8895	21.9933	25.339	26.7723	28.5182	24.7755
Scd3	30049	19	3.25861	0.39147	0.0702866	9.05872	7.36049	8.93408	19.1124	8.46497	10.423	11.9082	10.8206	5.5215	7.38583	7.22021	10.1887	6.62829	6.81169	9.47007	12.0739
Csnk2a1	12995	2	5.41673	0.686648	0.0703219	31.2287	34.3209	35.3582	182.159	38.8565	33.3718	28.1901	31.3761	29.8979	35.3335	32.1193	30.0725	34.6186	28.6023	34.6035	35.2247
Zfp46	22704	4	5.2148	-0.183609	0.0703418	36.664	33.8582	37.0599	25.8771	36.8285	30.0499	42.0462	36.88	41.0227	33.4642	32.9687	38.5107	43.5952	39.8196	40.7249	43.3109
Lin7a	108030	10	6.3238	-0.201947	0.0703714	59.7875	88.452	78.7522	59.7823	85.1787	85.9438	59.5042	80.3872	73.2519	71.2596	91.8984	86.3574	88.2509	87.4336	94.7007	88.5049
Zrsr2-ps1	22183	11	2.46228	-0.256773	0.0705241	4.05258	5.59397	5.15246	4.19739	4.26188	6.40007	5.36604	4.6802	4.9489	7.15788	6.95476	6.10426	3.82547	5.93057	5.72525	6.72002
Coro6	216961	11	4.44672	0.513364	0.0706102	9.58317	34.8256	31.2456	36.6355	13.785	18.1335	18.8179	40.9986	15.2557	15.6379	11.7859	21.1854	15.3019	18.1984	19.7683	25.0339
Usp48	170707	4	5.95343	0.174699	0.0706422	86.2962	65.0667	65.8475	60.0675	69.16	66.0731	56.858	57.6227	62.2498	74.8158	60.5223	51.2579	56.6624	55.5779	54.0118	49.5879
Scara3	219151	14	5.84895	0.265296	0.0707932	59.1201	48.7475	75.207	69.1551	49.908	62.2026	71.78	67.9566	43.6812	38.4793	51.3378	55.073	49.1251	53.6463	45.838	78.2033
Gm5820	545253	18	0.461172	0.520662	0.070818	0.619807	1.21974	1.65446	1.99682	0.91116	2.22479	1.32313	2.2465	0.9407	0.729465	0.743256	1.52607	1.43929	1.25389	1.04423	0.738464
Efcab12	212516	6	1.59262	0.390436	0.0708607	4.57704	3.19655	2.50532	3.66762	2.58652	3.80957	3.12406	3.25742	2.045	4.10324	3.76937	1.61583	1.70442	2.06723	3.31272	1.88308
Ipp	16351	4	4.06223	0.190322	0.070861	17.736	17.8755	17.9154	18.1751	17.4002	21.1202	15.4365	16.4743	18.6095	20.0147	14.812	12.8369	16.0215	13.5895	13.0348	15.1385
Pip5k1b	18719	19	3.50379	0.337809	0.0708913	6.19807	12.3236	12.8102	17.8084	10.2873	12.8001	13.8561	14.5648	7.8937	8.52562	8.75981	10.0541	10.681	11.6578	8.42584	13.0339
Mmel1	27390	4	1.24806	-0.465228	0.0709253	1.0489	2.86008	2.45805	1.95607	1.8811	2.34669	1.65392	1.27302	2.9039	4.8783	2.28286	1.97491	1.36353	2.7789	1.94442	3.28616
Dnajc12	30045	10	3.81165	-0.244597	0.0711679	12.4438	8.83259	10.7303	14.589	16.0188	13.0135	13.3416	13.5539	13.6197	21.9295	18.0505	12.7471	12.2718	13.7589	13.647	15.397
Tmem254	66039	14	3.79725	-0.295943	0.0712668	10.2983	10.1785	13.2357	15.1595	17.0475	12.8916	10.9526	9.77227	11.9837	9.61982	15.2898	15.53	19.3925	17.1817	16.8877	15.1016
Cd44	12505	2	2.21025	0.794604	0.0713169	2.90833	2.103	6.09786	1.79306	5.93723	6.03435	18.2666	3.40719	3.9264	3.96647	4.51263	1.88514	3.21945	2.44001	5.43719	1.36616
Rpl41	67945	10	5.99627	-0.282588	0.0715733	50.8719	54.3414	46.3721	36.1465	70.9529	62.3854	78.0281	64.5119	48.5483	62.3237	81.1742	61.1324	60.147	72.4547	76.8768	95.188
Polr1h	66136	17	3.32606	-0.238655	0.0716432	7.29465	8.62229	8.03594	7.4575	9.19977	10.7887	12.6433	9.32297	9.3661	10.8508	10.7241	8.21383	9.09023	11.9628	13.0709	12.6647
Dusp6	67603	10	6.52462	-0.511847	0.071729	60.0259	117.389	81.8248	72.7412	74.48	78.6904	55.2408	67.4698	93.7019	43.2208	39.605	158.531	104.007	124.644	160.415	131.705
Tlcd3b	68952	7	3.78889	0.964241	0.0718553	6.00736	10.1364	8.22502	81.299	6.40751	9.41725	9.66622	11.3448	6.9121	7.06669	8.33509	9.38082	9.05235	9.08225	11.1264	12.8862
Cbfa2t2	12396	2	6.70523	0.449884	0.0718759	97.3574	97.4949	100.071	293.695	89.7639	97.982	87.2165	92.4434	89.2029	74.2687	78.7321	91.7435	102.833	83.943	88.7954	91.2742
Odad4	74407	11	1.03227	0.421623	0.071918	2.09781	1.30386	2.6944	3.62687	2.05746	2.19431	2.60951	1.46022	1.636	2.05162	2.12359	1.79537	1.66654	1.42334	1.98043	0.81231
Pum2	80913	12	4.95391	-0.24182	0.0719998	25.0307	30.8299	28.0313	30.808	28.8632	28.5565	28.7781	26.284	34.2742	39.4823	50.86	25.5392	23.1801	26.569	32.5151	35.8894
Il34	76527	8	5.86662	-0.230371	0.072005	60.169	54.5097	48.4047	45.1525	77.0665	52.9987	47.4123	45.529	67.5259	59.7705	74.4318	55.7912	76.5851	62.4235	60.5652	44.3817
Plcg1	18803	2	6.36452	0.149548	0.0720688	97.0236	98.5464	90.0971	78.8132	81.005	83.14	76.9622	89.186	90.389	87.8549	74.2195	74.6875	79.8804	78.2158	72.6278	64.7633
Jmjd6	107817	11	4.53003	-0.227009	0.0721162	25.4598	18.1699	18.1045	24.5731	20.4276	20.4193	21.3171	21.7162	28.3846	31.5038	22.1384	25.3596	16.0973	20.9434	29.0223	25.1078
Smarcc2	68094	10	7.74119	0.161057	0.0721504	225.324	214.169	219.098	281.266	211.977	222.631	197.22	236.706	186.054	189.934	196.485	202.428	201.689	196.048	203.336	232.358
Aagab	66939	9	6.46037	0.150409	0.0721528	83.7216	86.0546	89.199	111.618	92.321	92.2524	91.3329	95.4013	84.0904	69.9831	82.3953	87.2551	85.7132	83.1636	88.6153	82.5234
Sec63	140740	10	6.2527	0.140494	0.0721943	80.1935	75.6238	86.0791	84.9666	81.9162	80.1228	74.6835	77.2421	71.4523	60.728	67.7425	79.8043	74.9565	75.7758	70.1073	75.8403
Tmem106a	217203	11	0.442066	0.70881	0.0721988	0.667484	0.841199	2.6944	1.63006	1.9105	0.914296	3.38134	0.748833	1.227	1.68689	0.796346	0.359074	1.21203	1.25389	0.720157	0.480002
Timm10	30059	2	5.13302	-0.197497	0.072297	27.5099	31.4608	27.5586	24.1656	37.0636	38.5833	40.0248	36.0563	30.9204	32.8715	37.6406	37.7477	37.6487	39.4468	40.3648	41.2432
Znhit1	70103	5	4.65502	-0.197581	0.0723004	22.4561	21.9132	18.719	30.5635	23.3374	22.9793	22.3462	25.0859	22.9858	30.136	32.544	22.3075	24.0891	27.2806	30.1026	24.997
Ppp1r18	76448	17	2.44683	0.330725	0.0723288	4.05258	4.71071	7.37416	8.63929	6.84839	4.38862	7.461	4.493	3.9673	4.8783	6.58313	4.48843	4.20423	4.74446	5.18513	4.02463
Lrrc74b	74685	16	1.08063	0.846744	0.0724215	2.43155	0.630899	2.07989	6.72398	0.999336	3.99242	2.60951	1.46022	0.5726	0.911831	1.06179	1.30164	1.24991	1.96556	3.42075	0.886157
Naxe	246703	3	6.28943	-0.123193	0.0724503	76.3793	74.8246	74.1198	77.6721	79.8293	69.2427	77.44	70.9145	78.8961	102.399	84.0942	75.5403	71.0931	73.4713	82.35	83.2618
Mpzl2	14012	9	1.10577	-0.972648	0.0725339	0.667484	3.23861	3.73435	0.448265	0.470276	1.37144	0.404291	1.19813	3.5992	3.14582	1.32724	2.15445	7.31006	1.42334	1.65636	1.03385
Edc4	234699	8	6.89469	0.186194	0.0725717	135.356	123.194	120.681	172.99	128.709	104.9	106.769	120.45	118.037	123.508	110.851	115.263	108.249	102.582	108.024	100.948
Ifi35	70110	11	2.17902	0.462158	0.0725729	3.71884	3.36479	6.75965	4.2789	5.58453	3.53528	11.1731	3.1451	4.4581	4.92389	3.39774	3.32144	3.97697	4.16835	2.98865	2.65847
Lgi4	243914	7	5.59863	0.293638	0.0726787	42.1946	41.0505	60.4114	71.2742	53.4057	42.789	75.6758	40.6242	41.0227	40.1206	47.1437	45.6922	35.7928	39.1418	36.4399	60.8864
Lcmt1	30949	7	6.07611	-0.128137	0.072704	68.6555	64.6461	57.5279	55.2181	71.6877	70.157	62.7018	66.8333	69.8163	79.2837	80.2186	62.2545	66.7374	71.8786	70.1793	61.6987
Anxa3	11745	5	3.69806	0.326539	0.072717	12.8729	10.0944	15.4574	18.7864	15.6367	9.81344	19.994	12.5055	13.0062	15.8659	13.9626	8.93197	12.0824	8.50614	11.5225	7.82772
Ankub1	242037	3	0.704474	0.432042	0.0727969	1.57336	1.93476	1.98535	1.5893	1.26387	1.49335	2.60951	1.94697	1.0225	1.96044	0.902526	0.852802	0.643891	1.45723	1.69237	1.92001
Polm	54125	11	2.80806	0.284043	0.0728574	9.39246	5.46779	7.56324	5.50144	7.46563	7.43627	9.07816	9.24809	6.5849	9.2095	7.64492	4.89239	5.11325	6.43891	4.82505	5.39079
Gramd2b	107022	18	4.09756	-0.243205	0.0728885	12.0624	16.9502	16.1664	19.9274	13.5792	16.2745	16.5024	13.5913	21.1862	13.9054	16.9356	18.3577	15.6806	18.0289	18.9041	23.8893
Pop5	117109	5	5.57959	-0.174949	0.0731308	31.9916	45.7612	47.3175	50.6947	50.9368	43.0938	44.3249	45.6039	46.2988	46.321	55.3195	53.9958	44.277	49.0374	53.3276	54.9786
Thoc2l	100042165	5	4.16798	0.232769	0.0732782	18.9756	21.072	17.2064	15.6893	22.6026	18.6212	21.3171	19.919	19.7547	22.7502	19.2185	13.8692	10.4159	15.6228	16.4556	13.8462
Dis3	72662	14	3.60583	0.158376	0.0733282	14.6847	12.66	12.0539	9.82108	13.8731	13.4401	13.4886	12.5429	11.2066	12.7656	12.8477	11.625	10.2644	11.7934	9.86615	10.9293
Borcs8	72368	8	4.44941	-0.132892	0.0733441	18.3558	21.1141	19.6172	19.2754	21.956	21.8212	22.0155	22.6148	21.5952	23.7076	23.041	20.4224	20.1121	23.8579	26.7178	22.2647
Galntl6	270049	8	4.00343	0.379707	0.073566	14.637	15.8566	15.2683	26.5699	10.5812	17.3411	15.5468	28.4182	12.0655	11.0332	11.5205	16.4725	15.9079	12.4034	11.4145	19.237
Cry2	12953	2	8.18233	-0.192629	0.0735696	344.756	298.289	316.38	222.992	251.245	245.123	237.796	259.583	312.149	274.735	270.598	365.897	304.598	282.329	324.467	330.204
Arf5	11844	6	7.044	-0.19368	0.0735762	111.327	125.843	113.732	172.867	118.421	112.611	115.48	114.347	133.17	122.596	141.59	148.522	127.945	143.045	158.615	145.367
Fam219b	78323	9	4.97597	0.222864	0.0736493	33.0882	28.9793	32.3801	46.0898	36.7403	29.6232	32.8946	31.114	22.1678	38.5249	23.6249	26.2573	28.71	28.9412	31.3268	31.7909
Cmtm3	68119	8	3.20414	0.247917	0.073757	8.82033	7.31843	8.98135	9.20981	11.0221	8.0458	13.7826	12.5055	7.6892	9.61982	10.4056	8.88709	6.66617	8.6078	7.7777	7.20002
Psd	73728	19	9.06364	-0.227499	0.0738332	502.282	548.335	466.227	711.804	410.139	445.201	441.191	415.265	545.606	508.893	628.317	615.588	581.017	492.204	656.927	568.58
Magi1	14924	6	5.56926	-0.186123	0.0739657	43.1004	51.0187	49.2556	36.6355	50.3783	48.8539	39.4	37.6288	46.7896	40.1662	59.5136	52.4697	54.049	49.8507	54.5159	44.3817
Micos13	224904	17	5.12806	-0.177085	0.0740955	31.1334	25.993	30.2057	32.9271	34.9768	33.4937	39.9145	34.4838	30.0615	43.5855	40.826	31.9576	30.1492	38.9046	38.2764	42.1294
Rcor1	217864	12	3.79497	-0.230757	0.0741867	17.8314	11.3562	14.6065	7.94652	13.3147	13.0135	11.9817	12.206	16.9326	16.8689	16.1924	14.363	11.7794	14.7756	13.683	14.437
Atxn2	20239	5	7.03599	0.15447	0.0742257	124.104	155.411	153.297	123.925	140.965	145.007	118.935	147.295	122.127	109.83	121.894	132.588	138.777	130.71	120.554	111.471
Lgr4	107515	2	4.62489	-0.213934	0.0742289	22.7422	22.9647	20.0899	16.6266	24.8658	28.4651	23.8164	23.5508	25.1535	21.9751	23.4126	25.4045	29.4296	23.6884	25.8176	35.1509
Exoc1	69940	5	5.72067	0.118835	0.0743139	57.6897	57.0333	54.5026	49.2277	54.0817	58.4235	51.1244	58.072	49.0391	45.5004	50.5414	53.5021	50.1477	53.0024	52.1034	48.2217
Itm2c	64294	1	10.0929	-0.18935	0.0743902	1378.98	850.452	886.79	935.57	1182.19	1032	1043.66	893.133	1260.05	1441.92	1141.22	983.28	1145.48	1132.88	1185.56	1005.68
Akip1	57373	7	2.04269	0.340234	0.0745498	3.67116	2.90214	4.53794	6.76473	3.90917	4.66291	5.88059	3.81905	3.6401	4.46797	4.72499	2.51352	2.68919	3.9989	3.6728	2.88001
Gpr25	383563	1	2.10294	0.577054	0.0746406	4.29097	2.64978	3.54527	13.7332	3.67403	4.44957	4.18992	3.66928	1.9632	3.10023	3.76937	2.78283	3.33308	3.52446	3.99687	4.39386
Adamtsl4	229595	3	4.08071	0.465579	0.0747693	10.9658	18.4643	18.4827	36.2687	9.90519	16.823	29.7337	15.3885	14.9285	19.8323	14.4935	11.4006	8.52209	16.3006	16.6356	11.1877
Lamp2	16784	X	6.66781	0.205315	0.0748006	92.685	95.3078	129.19	84.9259	119.92	105.449	150.433	98.0971	85.3583	85.0739	86.8017	97.5336	94.3868	99.0914	87.5351	115.237
Il12rb1	16161	8	0.701296	0.572814	0.0748477	2.52691	1.43004	1.93808	1.30404	0.91116	0.883819	3.9694	2.09673	1.5951	1.6413	0.690167	1.12211	0.946898	1.22	1.72838	0.886157
Tent5c	74645	3	0.650707	0.742264	0.0752597	0.524452	0.841199	4.20705	0.529768	2.23381	1.24954	3.85914	1.60999	0.818	1.18538	1.43342	0.807917	1.36353	0.779447	0.972212	1.55077
Usp49	224836	17	2.23683	-0.326381	0.0752817	3.8142	4.92101	3.92343	1.99682	5.58453	4.23624	4.66772	3.89393	6.2168	5.69895	6.84858	3.1419	4.92387	5.08335	5.14912	4.28309
Frmd8	67457	19	5.12586	0.285231	0.0752982	33.8987	32.5964	43.1105	48.0051	28.0696	32.0918	56.858	32.387	28.8754	34.376	31.4822	27.8283	20.9075	32.5673	42.4173	32.4186
Minar2	225583	18	5.03995	-0.288514	0.0753224	35.329	24.5209	21.1298	32.9679	27.9814	34.3166	25.5438	35.0828	31.6157	63.3267	36.5788	32.7655	28.8993	35.0073	27.726	33.674
Shh	20423	5	1.3998	-0.330555	0.0753397	1.71639	2.81802	1.84354	2.81185	2.20442	2.28574	1.61716	2.84556	3.3129	4.55916	2.38904	2.87259	2.46194	2.30445	2.55656	2.43693
Abi3	66610	11	2.05327	0.381522	0.0754008	2.43155	3.19655	5.38881	6.15346	4.84972	3.62671	7.82854	3.44463	3.5992	3.87528	4.35336	3.63563	2.8407	3.42279	3.70881	2.88001
Nme-ps1	433968	5	2.20517	-0.270289	0.0754013	3.28975	4.50041	3.16711	4.5234	4.43823	3.96195	5.36604	3.66928	4.7035	5.33421	7.00785	3.63563	4.05273	5.15113	4.21292	5.61233
Mex3c	240396	18	5.6151	-0.2538	0.0754229	55.2105	46.4342	43.5359	25.5104	54.1699	44.3738	46.3464	43.9939	57.3009	46.7769	37.5875	62.7482	51.2461	50.5963	52.7875	64.1725
Gm14288	13999	2	3.0141	-0.301499	0.0755768	9.63085	6.85577	5.53062	3.99364	8.84707	5.72959	9.22518	7.97507	9.816	10.3949	6.95476	6.91218	7.68882	9.62447	8.67789	10.3754
Cox6c	12864	15	7.19519	-0.223364	0.0755881	113.091	123.656	118.696	105.75	129.238	169.023	172.338	155.27	124.213	154.738	173.497	141.296	127.756	184.288	157.246	195.287
Socs4	67296	14	0.0276918	-0.381564	0.0759141	1.00123	0.546779	0.803594	0.489017	0.852375	0.70096	1.06586	1.12325	0.8998	1.32216	1.11488	1.07722	0.606015	1.28778	1.11624	1.1077
Nckap1l	105855	15	3.40177	0.420164	0.0759258	13.0636	6.81371	14.7956	13.448	18.811	7.77151	14.3707	7.41344	10.3886	13.3583	12.7946	7.22637	7.42368	8.33669	7.23758	5.35386
Rdh11	17252	12	4.66685	-0.147545	0.0759519	24.3632	22.1656	23.257	24.9398	28.3047	22.766	24.3309	22.802	23.8856	22.887	30.1019	27.155	27.4979	25.7217	29.9585	24.8493
Pkig	18769	2	5.81517	-0.21962	0.0759724	49.6322	47.7801	43.7723	69.7256	60.1953	50.4691	53.2561	41.4853	58.7324	60.0441	84.8374	58.1252	49.4281	53.9513	60.5292	57.5633
Fat3	270120	9	4.06684	-0.427872	0.0761669	15.8289	20.6094	15.7883	6.35722	15.137	12.4344	12.9373	15.426	23.313	30.1816	20.4396	13.6897	23.1801	19.6895	14.5832	8.23387
Cdk13	69562	13	4.06099	-0.212121	0.0761739	18.0221	14.0901	14.8429	11.4104	17.0769	14.1411	18.4871	15.7629	17.0962	24.3459	21.1828	19.3451	14.0898	14.8095	16.5276	15.4339
Mroh7	381538	4	2.36881	-0.695188	0.0762425	7.72375	2.69184	2.50532	2.11907	6.34873	2.37717	4.11641	3.44463	14.6013	11.3067	7.00785	2.87259	3.21945	3.9989	4.60901	3.1754
Ttc28	209683	5	3.46898	0.218114	0.0762999	11.0135	10.8515	13.6138	11.9809	11.4042	10.1182	13.9296	12.0188	7.6074	10.4405	13.6441	9.60524	10.4538	7.62502	10.7303	11.077
Dbndd2	52840	2	7.8794	0.311638	0.0763107	274.575	191.835	242.969	357.471	194.929	196.421	382.385	249.024	224.705	272.273	196.06	182.5	129.914	241.561	245.358	188.567
Ncf2	17970	1	1.39086	0.40054	0.076332	1.95478	1.55622	3.11984	2.9341	4.1737	2.4686	4.5207	2.43371	2.454	3.19141	2.49522	1.66072	1.93167	2.54167	1.94442	1.40308
Smpd4	77626	16	5.13072	0.471845	0.0764079	32.7067	28.3063	32.711	94.2172	50.2901	25.966	28.7046	30.4401	27.2394	29.6801	42.8965	22.6217	30.528	27.6873	32.263	21.1201
Ccdc102a	234582	8	1.20834	0.373893	0.0764175	1.62103	2.69184	3.498	2.8526	1.9105	2.16383	3.41809	2.09673	2.1268	1.55011	3.02612	1.57095	1.66654	1.69445	2.48454	1.44
Apln	30878	X	5.03255	-0.332828	0.0764549	21.6932	44.6676	32.2383	28.037	15.4603	30.4156	27.9328	31.114	43.1086	32.7347	25.3238	39.7226	41.3605	35.3462	29.7065	41.8709
Tjp2	21873	19	5.16306	0.208836	0.0764595	38.0466	34.6994	43.205	42.9112	32.8311	33.9204	48.8457	33.1733	35.0104	39.9838	37.7468	27.2896	23.7861	29.3818	35.6478	36.3694
Ska2	66140	11	3.34742	-0.170365	0.0765229	9.39246	9.88408	8.50865	6.80548	11.5512	10.0268	9.997	10.2216	10.3477	11.4435	11.0958	10.3683	9.99925	9.5567	10.9824	11.5939
Acap2	78618	16	5.39132	0.187777	0.0768546	51.1579	45.2144	46.6557	26.1216	46.3516	43.9472	50.9774	48.7865	43.1904	38.8896	38.3308	37.8375	38.6713	36.4307	40.2208	38.6217
Poglut2	72050	1	2.97248	0.222044	0.076872	8.91569	7.52873	8.27229	7.53901	9.69944	8.19819	9.22518	7.8253	7.6074	10.5317	8.49436	5.47588	5.26476	6.84558	6.91351	6.42464
Pin4	69713	X	0.130826	-0.427038	0.0768828	1.0489	0.672959	0.330892	0.733525	1.05812	1.15811	0.955596	0.898599	1.1452	1.0942	1.69887	1.48118	0.681767	0.847225	1.33229	1.18154
Pdlim4	30794	11	3.90193	0.32585	0.0769019	13.302	11.1038	17.3009	16.5858	18.0468	14.1716	28.7781	13.7411	10.9612	16.185	18.8469	10.6825	10.1129	10.675	13.2149	15.0647
Gcn1	231659	5	6.26428	0.152619	0.0770329	91.0163	91.3542	86.3155	76.4903	78.2128	76.0085	69.5012	79.7133	64.3766	74.7246	82.3422	68.5383	85.3345	65.2702	71.9077	67.2741
Tnfrsf18	21936	4	0.743383	0.412617	0.0770588	1.33497	1.59828	1.2763	2.20057	1.9105	1.76764	3.19757	1.31046	1.227	1.45893	0.796346	1.07722	1.32566	1.25389	2.12446	1.55077
Hspb6	243912	7	3.25341	0.368677	0.0770928	6.53181	11.1459	13.0466	7.49825	9.52309	9.29534	21.2069	7.60065	6.9939	8.93595	10.2994	8.75244	6.70404	8.67558	8.06576	7.56926
Nadsyn1	78914	7	2.50073	0.217381	0.0770986	5.05381	6.47723	6.47603	4.19739	6.58386	6.30864	5.99085	7.11391	4.09	6.70196	4.93735	5.07193	5.37838	5.2189	5.14912	4.68925
Tma7	66167	9	0.72388	-0.296708	0.0771549	0.905872	1.13562	1.22903	1.67081	1.82232	1.4324	1.35989	1.68487	1.4724	2.32517	1.85814	1.52607	1.51504	1.66056	1.65636	1.92001
Gpr161	240888	1	1.29268	0.516528	0.0771634	2.38387	1.59828	3.0253	3.66762	1.93989	1.92002	2.64627	5.20439	1.4724	2.32517	2.12359	1.97491	1.78017	1.05056	1.29628	3.54463
Kdm6b	216850	11	1.85861	-0.442087	0.0773026	2.71762	3.53303	3.16711	2.32283	2.55713	2.4686	4.04291	3.40719	3.3538	7.5682	4.56572	3.63563	1.47716	3.0839	5.86928	3.43386
Fbxo36	66153	1	1.34276	0.498659	0.077369	3.00368	1.97682	2.50532	6.35722	1.9105	2.65146	2.57276	2.02185	1.4724	2.59872	3.45083	1.48118	1.59079	2.13501	1.94442	1.69847
Grwd1	101612	7	5.13808	0.227209	0.0774805	35.2813	37.4754	37.1072	59.497	32.1845	33.0975	33.8869	34.334	33.2517	30.3184	35.8887	31.015	33.4445	30.839	32.5871	30.6093
Cfap20dc	74430	14	3.891	-0.173568	0.0775508	11.7287	15.7304	15.1265	13.937	15.8424	13.5925	12.2022	13.1046	16.769	15.8203	18.316	16.697	15.9079	14.1995	13.0709	14.0308
Gnb4	14696	3	5.48351	-0.652438	0.0775993	64.889	19.2214	27.9367	22.617	60.2247	36.328	31.9022	17.1108	80.982	64.6944	72.733	20.4672	28.5206	49.749	99.3817	21.9693
Agbl3	76223	6	2.72958	-0.215785	0.0776891	5.86433	4.66865	6.47603	4.76791	6.93657	6.64388	7.24048	6.14043	5.0716	7.84175	7.85728	6.55311	7.12068	6.87947	6.69746	8.23387
Hif3a	53417	7	2.14139	0.745672	0.0777989	12.1101	4.33217	2.78895	1.95607	3.90917	2.0724	5.14552	11.6069	5.1943	3.7841	1.64578	3.59074	3.67397	4.3039	1.29628	2.14155
Ndufaf8	208501	11	4.20509	-0.190175	0.0780225	13.5404	14.1742	16.6391	17.4008	18.5465	18.7735	21.0966	17.5976	17.0144	16.7321	22.9348	17.5498	17.6123	20.9434	21.9648	21.3047
Hsd3b7	101502	7	3.67954	0.222454	0.078132	14.1125	10.7253	14.2756	13.0812	13.8437	11.002	18.5606	14.6397	13.497	15.6379	13.2724	9.65012	9.31748	10.9123	11.5585	10.2646
Fjx1	14221	2	6.25216	-0.231524	0.078214	71.5162	82.4375	65.1857	80.6877	83.9443	66.6826	58.5854	52.5306	87.0761	69.3904	106.87	84.4274	96.3185	69.2691	75.7965	65.871
Gm12816	433745	4	1.07603	-0.445833	0.0783706	2.90833	1.76652	1.70173	0.774276	1.41083	1.61526	2.31548	1.42278	2.3313	2.78109	3.71628	2.19933	1.06053	2.20278	1.87241	2.69539
Btbd2	208198	10	6.95274	-0.129992	0.0784069	121.625	123.909	118.979	126.044	122.331	102.95	117.832	114.759	132.966	140.24	151.359	113.602	117.075	112.41	135.498	129.822
Septin2	18000	1	5.45898	0.586049	0.0784347	34.8045	31.1664	33.8455	160.52	38.6802	34.3775	48.2208	35.7568	33.0063	40.1206	31.1637	30.7009	29.2402	30.8729	44.0376	41.0586
Slco3a1	108116	7	5.6168	0.240463	0.0785259	54.3046	44.1209	45.3794	64.917	57.4618	48.3358	45.9054	64.8115	47.853	59.6338	58.3456	34.1569	37.4972	47.3429	41.373	33.5263
Cd81	12520	7	9.46137	0.337652	0.078704	552.105	540.05	682.157	1485.55	774.045	616.174	943.982	692.071	587.079	748.568	702.218	526.897	529.809	615.492	636.295	630.722
Zbtb16	235320	9	5.00344	0.506601	0.0787044	33.8987	32.8488	49.5392	20.4572	17.6647	27.7336	46.7507	73.1984	25.5216	15.7747	15.0775	40.7549	27.8009	24.9762	27.546	31.8647
Polr3gl	69870	3	3.03964	0.451903	0.0787332	4.10026	7.31843	8.31957	18.9901	6.67204	10.6058	8.78413	10.1092	4.4172	6.92992	9.92778	6.59799	5.90865	6.54058	7.66967	7.01541
Pla2g6	53357	15	4.91616	-0.136747	0.0787485	25.7458	32.302	30.1112	26.8959	30.7737	27.947	27.161	29.3542	35.9511	29.1786	32.3317	33.9325	31.0961	30.9068	29.0943	28.7632
Ldha	16828	7	9.50695	-0.202984	0.0787526	593.918	706.397	660.649	484.86	819.015	761.639	673.034	742.281	740.781	588.678	773.624	818.016	944.399	797.95	807.368	718.452
Itpka	228550	2	8.05731	-0.256259	0.0789251	254.55	289.919	218.909	175.475	222.205	276.849	251.653	260.968	242.087	179.266	272.35	369.622	337.096	276.738	323.459	300.333
Fam174a	67698	1	6.51518	-0.122738	0.079117	94.7828	85.4658	88.9154	68.9106	89.47	86.9191	95.6698	93.3794	92.9248	108.781	95.0307	94.8854	80.7515	94.4486	92.3962	101.243
Slc7a11	26570	3	4.31827	-0.319905	0.0791541	18.6419	14.3845	20.5626	8.51704	24.4837	22.4612	17.9726	15.3885	18.405	24.4827	28.8277	18.4026	24.8845	15.555	19.8403	25.8832
Ado	211488	10	6.7288	0.628065	0.0792244	83.96	81.1336	96.6677	417.416	66.9849	84.8162	100.668	84.7304	82.1681	74.9069	61.1063	86.3125	76.926	87.603	93.9085	99.5819
Mboat7	77582	7	6.08145	-0.209769	0.0793589	52.5406	45.9294	61.3568	79.8727	78.7712	63.6045	51.8962	68.8552	63.395	72.3994	80.6433	67.9099	80.9409	73.3358	66.8306	72.7387
Palm	18483	10	7.70081	-0.192428	0.0794857	216.456	184.727	182.652	258.894	187.17	176.368	163.848	183.726	228.222	216.15	281.535	196.01	196.425	198.623	224.689	228.407
Jpt1	15374	11	6.81531	-0.239513	0.0796768	89.8243	97.9576	96.0059	137.006	138.173	93.9591	95.7066	78.7772	117.71	120.499	175.037	111.089	119.764	106.615	117.458	104.714
Ano4	320091	10	4.55051	0.167274	0.0798782	24.0294	25.7407	27.5586	18.7456	23.455	21.8821	27.0875	30.1031	24.6627	22.5678	23.2533	23.1603	18.8622	22.5701	21.3167	19.1262
Clta	12757	4	6.5433	-0.174798	0.0799041	78.6678	87.2323	83.1011	58.9265	103.696	98.2868	98.2794	96.5245	90.389	93.873	120.301	96.1422	89.0842	101.633	99.7058	97.1449
Prdx6	11758	1	8.79507	0.233922	0.0799543	389.859	393.05	468.826	596.926	480.74	400.705	737.941	386.248	420.043	426.919	459.439	365.942	362.851	394.671	387.769	439.275
Irak1bp1	65099	9	4.03594	-0.12121	0.0800362	17.3069	14.721	14.4174	15.0373	17.2239	15.7868	16.7229	14.415	16.6872	18.6925	16.9356	16.8765	15.264	17.3851	16.4196	17.4647
Tarbp1	212728	8	2.15892	0.289665	0.080238	6.96091	4.16393	5.15246	3.26011	4.29127	4.35814	4.9985	5.72857	3.5992	5.51658	3.82246	3.41121	2.76494	4.6089	4.53699	3.28616
Scn9a	20274	2	1.39847	-0.928616	0.0802958	3.33742	1.34592	1.65446	0.407514	2.99801	1.24954	1.10261	2.09673	5.1943	12.1729	3.07921	0.987454	1.06053	1.62667	1.90842	1.5877
Spc24	67629	9	1.37946	-0.390409	0.0803166	2.57458	2.35536	2.59986	2.15982	3.0274	1.73716	2.02145	1.08581	3.6401	3.32818	3.92864	2.91748	2.49981	2.71112	2.66458	1.32924
Mettl6	67011	14	4.10711	-0.149035	0.0803228	16.5918	16.9922	14.4647	18.9494	15.0194	16.1526	16.7229	15.5757	18.2823	19.1029	15.1837	18.3577	16.6275	17.7578	19.5883	18.8678
Tnnc1	21924	14	1.76051	-1.03534	0.0803802	0.667484	3.61715	1.37084	2.81185	1.38144	3.84004	0.69832	2.88301	2.454	0.820648	2.6014	2.2891	17.1957	4.98168	3.27671	1.18154
Ankzf1	52231	1	4.32986	0.192279	0.0803972	22.3607	19.8523	21.7443	21.3537	26.2767	20.4802	19.1119	20.3683	18.9776	24.5739	19.3778	14.5425	14.8852	18.0967	23.3691	15.8401
Sp100	20684	1	1.67751	0.405428	0.0805527	1.76407	3.19655	4.34886	5.41993	2.73348	3.56575	5.4763	1.98441	2.6585	2.82668	2.97303	2.24421	3.06795	2.88056	2.44853	2.28924
Rtkn	20166	6	6.55655	0.197699	0.0805868	93.4955	102.164	109.052	133.461	72.0698	95.2696	97.6545	100.793	92.5976	90.7272	73.7417	87.0755	80.6379	93.737	96.465	83.4095
Lrrc8d	231549	5	5.81738	0.184274	0.0805916	67.4159	51.944	64.3821	55.2996	66.3677	61.1054	63.3634	51.4823	66.5443	63.737	61.4779	43.8071	47.1555	51.8502	45.0818	41.7601
Mad2l1bp	66591	17	3.43162	-0.153845	0.0806558	9.48782	9.46349	10.494	11.0436	10.2285	10.362	10.8056	9.51018	9.7751	12.3553	11.0427	10.2785	10.2265	11.4884	13.899	10.9662
Il10rb	16155	16	3.89188	0.277627	0.0807004	10.2983	13.8798	17.9627	18.8679	17.8411	15.4516	24.1472	11.4946	10.3068	14.9084	13.0601	13.5999	15.3776	14.8773	11.9546	12.3323
Pskh1	244631	8	3.83369	0.282018	0.080725	18.1174	13.1648	18.5299	8.39478	16.5772	16.3964	16.3921	17.7473	14.9285	15.7747	12.7415	10.1439	14.8474	14.1995	11.2345	8.30772
Zfp53	24132	17	3.64968	0.180582	0.0807349	14.0172	13.5012	12.1012	11.5326	13.0795	17.0669	12.533	12.5804	13.2925	12.3097	9.3438	10.9518	10.4159	12.3695	11.2345	13.2185
Zhx2	387609	15	3.06166	0.567298	0.0808204	7.29465	5.97251	7.4687	28.8112	5.37878	8.32009	8.60036	6.51485	5.8078	6.74755	7.85728	6.23892	5.87077	6.13391	7.41762	7.05233
Cdhr4	69398	9	1.44259	1.2465	0.0808909	3.86187	0.588839	1.79627	10.9214	3.05679	4.44957	4.33694	0.561625	0.0818	2.6899	2.01741	0.359074	0.113628	1.86389	5.22114	0.147693
Bmx	12169	X	0.390203	-0.365065	0.0809186	1.0489	1.4721	1.18176	1.46705	1.1463	0.70096	1.0291	0.67395	1.227	1.6413	1.00871	1.66072	1.40141	1.55889	1.04423	1.47693
Pex12	103737	11	3.68963	0.201322	0.081046	14.7323	12.618	13.8029	14.0592	12.9326	15.2383	13.7459	12.9548	14.2332	14.7261	11.8921	9.82966	12.9914	12.7423	8.17378	10.6339
Pkd2	18764	5	5.41322	0.214748	0.0811439	68.1788	41.0926	46.2776	50.328	38.1217	40.3509	42.7078	39.426	46.5033	41.6707	35.3047	38.1965	34.5429	37.0746	36.548	43.9755
Ankrd13a	68420	5	6.16569	0.290217	0.0811645	98.6447	65.5714	82.0139	70.6629	63.7224	57.3568	117.06	79.4137	82.1272	95.0128	56.3282	57.3621	42.5726	67.0663	57.3245	58.7448
Jph4	319984	14	7.41651	-0.270791	0.0812501	214.501	134.802	132.168	152.655	206.04	140.04	130.843	132.431	209.981	222.897	269.537	138.872	167.109	148.061	196.027	142.08
Ddx39a	68278	8	4.75682	0.235171	0.0812638	24.1248	29.1896	23.7769	45.8453	25.0716	25.5393	29.8072	29.6538	23.5993	28.9051	26.4387	23.9233	24.1648	23.214	26.2857	21.2308
Dynll1	56455	5	8.22828	-0.305616	0.0813279	257.458	237.681	240.038	110.803	382.481	306.838	311.488	318.104	289.899	291.193	383.52	292.87	316.643	346.278	349.492	371.337
Atp9b	50771	18	6.48036	0.114045	0.0814879	99.7889	85.5078	93.9733	101.104	93.7025	87.5591	88.1353	94.0534	86.0127	83.159	82.82	88.5567	90.5614	82.0114	85.7707	83.5941
Fam98b	68215	2	1.84171	-0.453235	0.0815664	3.05136	3.40685	2.97803	0.529768	2.93922	3.01718	3.93264	4.00626	3.1493	3.41937	4.6719	3.1419	3.18158	4.88002	4.46497	5.39079
Whamm	434204	7	3.98987	0.153113	0.0817038	14.8754	16.0248	16.8282	18.0936	18.135	15.9392	16.6494	16.9985	11.2475	16.8689	16.8825	15.0362	14.6201	14.03	15.4474	15.397
Dlg4	13385	11	5.81959	-0.167422	0.08191	51.73	63.8049	48.7829	54.7291	51.0249	53.0901	47.155	55.6383	58.487	70.439	77.8827	50.5397	54.9201	51.1385	56.3883	57.194
Smim26	228715	2	3.12641	-0.279236	0.0820191	7.00859	7.06607	10.1158	4.40115	8.31801	8.65533	9.84999	7.52577	10.7158	8.6624	9.02526	13.2858	7.49944	8.67558	8.06576	9.7108
Pfkfb2	18640	1	5.28257	-0.142787	0.0820231	41.1457	37.3072	39.0452	28.2	41.9427	34.1642	37.1212	38.0033	47.8121	45.8651	39.3926	39.8124	37.4214	38.1251	37.2681	39.5817
1500035N22Rik	70258	5	0.442507	-0.920267	0.082047	2.28852	0.799139	0.472703	0.570519	1.02873	1.12763	0.404291	0.4493	1.4315	5.33421	3.23847	0.763033	0.416635	0.576113	1.15225	1.07077
B4galt3	57370	1	5.93497	-0.149582	0.0820599	69.037	49.3784	51.3828	65.243	64.6923	53.4863	59.1367	52.6055	63.7222	62.8708	69.6538	65.935	54.9201	61.2374	70.4674	63.7664
P2rx4	18438	5	4.66519	0.254702	0.0820984	20.3106	30.9561	29.8748	37.206	19.105	28.9222	28.6679	25.1982	22.3723	21.656	17.8912	25.225	25.1496	27.8568	20.7405	22.4862
Bmal2	272322	6	1.45406	0.286168	0.0823222	2.24084	3.40685	2.88349	2.32283	3.49768	3.77909	1.9847	3.25742	2.1268	3.37378	2.28286	2.60329	2.12105	2.1689	2.48454	2.0677
Drc1	381738	5	4.52042	-0.364516	0.0823483	26.6994	16.0248	28.0785	17.0748	21.28	19.8097	19.1854	12.6553	42.0861	27.6741	30.2612	29.1299	18.8622	20.0284	23.8372	13.8831
Zfp202	80902	9	2.61639	-0.287289	0.0824044	5.57826	4.75277	5.86151	2.64884	6.49569	5.76006	6.76268	6.0281	5.3579	8.16089	6.7424	6.50822	5.79502	4.98168	7.45363	8.23387
Gask1a	245050	9	3.60051	-0.291699	0.0825334	15.0184	10.5991	9.45405	7.00924	14.6373	11.642	10.6586	8.19972	14.8467	15.5467	16.1924	9.4257	15.1504	10.2345	10.3343	14.2893
Clcn7	26373	17	6.70687	0.130791	0.0826922	105.129	102.668	103.191	125.188	120.89	100.481	102.212	115.283	100.819	104.405	102.357	100.092	109.954	93.4997	93.2603	89.9818
Ccdc120	54648	X	3.14033	-0.237894	0.0827555	9.44014	7.31843	9.6904	4.2789	9.0822	8.9601	8.04906	7.75042	9.7751	9.89337	11.6267	8.48313	8.33271	8.40447	9.50607	9.56311
Pop4	66161	7	4.11888	-0.270589	0.0828876	7.91446	12.9124	16.7337	14.3852	20.3688	14.7506	21.5009	17.4478	16.0737	19.7411	21.0766	18.0435	15.7943	19.8928	20.3084	20.1231
Cdc42ep3	260409	17	4.04776	-0.351754	0.0829076	23.3143	11.8188	12.4321	16.9933	14.5492	12.6173	13.6724	10.7458	25.9306	29.6345	15.4491	14.1386	11.4764	15.555	20.4885	15.3231
Mars1	216443	10	6.67948	0.184605	0.0829229	89.586	113.099	100.969	143.526	98.611	101.639	100.191	124.493	88.3849	86.2592	92.1107	98.0722	103.818	92.0086	103.703	98.8803
Gm8680	667518	13	2.47316	-0.35222	0.0829598	5.05381	4.50041	5.15246	2.03757	4.70276	4.90672	6.54216	5.8409	3.7219	6.97551	8.17582	4.93727	4.77237	5.76113	7.02153	7.7908
Atp1b2	11932	11	8.0975	0.498977	0.0831535	162.628	242.854	282.062	860.302	228.848	237.747	283.224	245.542	196.402	222.897	269.696	210.148	212.673	234.376	208.882	254.29
Gsg1l	269994	7	7.56738	-0.364018	0.0831585	241.105	202.729	160.483	95.399	191.402	216.231	118.714	107.682	280.779	212.548	207.899	195.92	277.365	195.065	210.214	120.259
Dlec1	320256	9	0.711174	0.47337	0.0831791	1.28729	1.8927	2.07989	2.89335	1.41083	1.88954	0.99235	2.05929	0.8589	1.55011	1.69887	1.21188	1.8938	1.01667	1.65636	0.553848
Pigz	239827	16	4.8222	0.436247	0.0831985	21.1211	41.0926	39.6125	48.0866	13.1677	29.1965	35.8348	31.1889	19.3048	19.194	13.4848	27.8283	23.7482	36.0918	26.8979	23.6678
Gpx7	67305	4	1.56374	-0.279225	0.0832124	2.14549	2.103	2.97803	2.60809	3.43889	2.56003	2.31548	2.65836	3.5174	4.14883	4.35336	2.42375	2.87857	3.05001	2.7726	2.25232
Tnfaip8l1	66443	17	3.55178	-0.260264	0.0832371	10.8228	10.1785	10.1158	7.00924	13.6674	12.5868	8.71062	12.0936	11.7383	9.43745	14.759	14.2732	13.3702	13.4539	15.0873	9.04618
Rpa1	68275	11	5.65618	0.211352	0.0832882	49.6799	49.7148	48.7356	83.4181	48.2033	50.3167	53.1458	48.8239	43.4358	44.9989	54.3108	43.852	44.5042	48.0885	44.7938	48.074
N4bp1	80750	8	5.17173	-0.204683	0.0834139	43.7679	31.0823	30.5366	25.3066	37.8866	32.8537	33.9237	33.4354	45.1945	50.7434	43.799	32.182	31.8537	30.229	36.0439	38.1417
Rbp4	19662	19	4.08767	0.419016	0.0834221	20.3583	12.0291	11.723	41.3627	16.0776	17.0364	15.9511	19.7317	12.3109	9.89337	16.6171	16.9663	14.3171	15.9617	13.863	15.1754
Kyat3	229905	3	2.92676	-0.247987	0.0834897	9.82156	5.84633	6.996	5.25693	7.14232	6.09531	8.12257	6.17787	9.0798	11.0332	6.79549	6.19403	6.62829	8.70947	8.92995	7.90156
Mrto4-ps2	434693	12	1.74757	0.302222	0.0836925	3.43278	3.65921	3.26165	4.15664	4.35005	4.51053	2.90354	2.65836	2.2086	4.01206	4.30027	2.2891	2.57556	2.30445	2.7726	3.1754
Rasl11a	68895	5	2.22194	-0.518913	0.0839382	2.956	2.56566	3.07257	2.03757	8.14165	3.84004	3.85914	3.70672	3.3947	2.27958	5.2028	6.14915	4.39361	5.82891	9.72212	6.0554
Ctsb	13030	14	10.2043	0.239069	0.0840011	940.533	1269.62	1437.06	1804.84	1022.03	1107.58	1433.87	1203.19	1051.62	980.903	887.342	1242.53	1156.84	1183.54	1085.67	1021.18
Adss1	11565	12	5.42521	0.326756	0.0840407	38.1896	55.9818	52.6118	67.8103	24.2192	40.7166	61.8932	40.3621	39.1004	43.9959	28.6685	42.7747	36.3988	46.1907	36.9081	29.2801
Btg2	12227	1	4.83327	-0.574981	0.0840909	23.2666	16.9922	15.221	28.363	41.5019	21.6383	21.5377	14.9767	23.1494	18.6469	20.9705	22.5768	18.4456	36.4984	84.5825	46.0432
Plekhh1	211945	12	5.57075	0.375441	0.084175	56.3548	45.8453	62.1131	74.901	35.0649	46.9948	65.6788	42.1967	44.99	45.7739	30.8982	35.4137	17.4229	49.9524	60.2411	45.3048
Casp8	12370	1	1.65661	0.432211	0.0842444	1.71639	2.9442	3.92343	3.17861	5.17304	2.52955	6.54216	2.28394	2.6994	2.87227	3.76937	1.75049	2.61344	2.06723	2.70059	2.5477
2410022M11Rik	100503842	14	0.659818	0.355056	0.0842783	1.23961	1.55622	2.03262	1.99682	1.23447	1.88954	2.16847	1.38534	0.9407	1.73248	2.0705	1.21188	0.984774	1.32167	1.40431	0.960003
A230070E04Rik	100043072	14	2.37756	-0.235407	0.0842974	3.00368	4.54247	5.15246	3.74913	4.20309	5.48577	5.73358	5.8409	5.7669	5.4254	6.26459	5.38612	4.77237	5.15113	5.5092	5.94464
Alkal2	100294583	12	1.06947	0.547152	0.0845086	1.23961	1.85064	1.55992	3.13786	5.08486	1.52383	2.24197	2.35882	1.2679	0.729465	3.1323	1.48118	1.36353	1.66056	1.69237	1.88308
Reep2	225362	18	7.04333	-0.136718	0.084547	112.137	149.06	134.248	122.295	125.211	121.358	118.384	124.83	146.381	141.744	148.12	137.57	134.46	144.842	139.134	108.997
Pam	18484	1	5.93465	-0.249894	0.0845772	43.6726	57.8745	60.0805	30.319	58.6963	71.1017	55.6818	71.7007	56.4829	64.3297	68.008	65.4862	81.1303	59.2041	64.8501	69.0095
Snrnp40	66585	4	5.11677	-0.131807	0.0846178	34.5662	31.3767	28.1731	35.413	35.0943	32.5185	36.8272	31.2263	35.4194	41.8075	39.8704	34.4263	29.2402	35.9901	37.6282	34.8555
Casc3	192160	11	6.04141	0.136904	0.084661	77.3328	61.5757	59.7496	80.9322	68.5427	68.6027	65.3113	70.3528	63.7222	63.3723	61.531	68.9423	60.6015	62.3557	58.4047	60.4433
Prelid1	66494	13	6.92499	-0.241483	0.0846994	108.848	121.006	129.237	50.165	121.89	124.862	119.413	121.273	134.193	127.2	142.546	126.798	121.544	130.473	141.583	124.911
Man2c1os	76794	9	0.135475	0.493206	0.0847644	1.14426	1.17768	0.850865	1.26329	1.17569	1.24954	1.32313	1.3479	0.409	1.6413	1.16797	0.31419	0.643891	0.881114	1.33229	0.443078
Cavin2	20324	1	3.76051	-0.215931	0.0847709	12.8252	13.1227	13.5193	11.7364	11.1103	12.1601	13.4151	12.2809	18.7731	14.4981	9.55615	15.8442	13.4838	13.4539	12.2787	17.2801
Plin5	66968	17	1.17947	0.614518	0.0847998	2.86065	0.504719	2.55259	6.0312	1.9105	2.65146	2.64627	1.98441	1.4724	2.55313	2.49522	1.03234	1.13628	1.59278	2.34051	1.25539
Ndufa1	54405	X	6.64866	-0.187488	0.0848339	76.5223	82.5637	75.0652	98.9444	103.755	101.456	119.597	95.2515	99.3052	115.483	102.835	84.0683	92.7203	124.44	109.68	123.36
Mrgpre	244238	7	4.81498	-0.293232	0.0848929	26.318	20.5252	21.9334	13.6517	42.4424	25.6917	27.4918	25.348	28.7118	36.61	38.3308	24.3273	35.7549	26.9079	30.5347	25.957
Polr2b	231329	5	6.61294	0.127653	0.0850276	114.235	90.0083	101.82	102.367	108.604	108.466	91.9945	102.216	100.001	88.9491	92.2169	90.756	101.432	93.432	82.494	95.0403
Cebpd	12609	16	2.59798	0.50224	0.0850279	6.05504	3.53303	7.13781	4.60491	7.28928	3.5048	16.9802	7.48833	4.4172	5.33421	2.97303	5.87984	4.16635	4.77835	5.14912	6.60925
Sh3bp5	24056	14	6.40266	0.224546	0.0850392	74.7106	83.489	93.3115	74.901	77.7425	88.8086	128.05	111.464	71.8613	58.5852	69.0698	94.257	77.229	81.6725	84.7985	82.228
Ets1	23871	9	3.81401	0.346459	0.085068	12.3008	14.8892	13.6611	30.6858	16.7536	11.7639	13.7826	11.0827	10.7976	12.4465	16.1924	10.5478	12.1582	13.5217	11.8826	10.7447
Rrm2	20135	12	1.00319	0.418211	0.0850742	2.66994	1.0515	2.41078	3.83063	1.82232	1.98097	2.16847	1.7972	1.1452	1.6413	1.43342	1.61583	1.70442	1.89778	1.22427	2.36308
Rbm17	76938	2	5.41685	0.117396	0.0852441	43.0051	44.3312	38.5725	41.3219	45.558	49.6158	48.1841	45.7911	39.8366	46.8681	45.2325	36.2216	38.6335	42.124	40.7249	37.0709
Hapstr1	69053	16	5.72567	-0.132915	0.0853937	56.4024	47.9483	52.2809	37.206	56.727	51.993	51.4184	51.4823	54.9696	52.9774	52.081	56.3298	54.1626	52.9346	57.5406	59.2987
Pcdhb17	93888	18	3.99523	-0.22053	0.0854364	14.7323	16.0669	13.472	8.9653	15.2252	19.2916	13.0476	17.0359	18.9776	18.0543	14.0157	14.9914	18.635	17.3512	16.6716	17.3908
Rbm4	19653	19	4.43771	-0.151428	0.0855645	22.6945	21.6609	18.1518	14.3037	20.7803	23.7412	22.1625	21.0422	22.1269	24.6194	22.1915	22.7115	22.4226	23.0784	22.2529	21.8585
Gm6745	627317	5	0.581993	-0.429096	0.0855657	1.85942	0.883259	0.898135	0.692773	1.76353	1.06668	1.28638	1.23557	1.0634	1.5957	2.44213	2.01979	0.871147	1.45723	1.54834	2.14155
Smox	228608	2	5.91505	0.159412	0.0856402	61.5993	53.0796	63.0585	65.3652	62.4585	59.3073	65.6053	79.8256	62.0453	68.3873	65.672	51.5721	47.307	52.7991	50.0509	57.1571
Selenon	74777	4	5.50091	0.159384	0.0856987	39.5723	53.332	58.1897	41.0366	50.9662	52.5111	42.6343	44.7428	44.2947	48.1447	49.4796	43.4929	39.6182	37.6846	39.7887	38.5478
Naprt	223646	15	3.33268	0.376492	0.0857131	8.05749	7.44461	10.6358	14.8743	16.3127	7.58865	17.0537	8.61158	6.9121	11.7626	13.1132	7.04683	6.47679	7.01502	9.07398	8.49234
Pld3	18807	7	9.47637	-0.145481	0.0857588	669.582	732.726	650.675	670.89	771.664	676.853	627.238	629.544	686.793	653.054	806.646	787.63	869.404	708.144	766.535	676.839
Lsm12	268490	11	4.52817	0.29976	0.0858144	19.1663	27.339	27.2749	19.1939	20.604	28.8003	29.55	31.8628	20.4909	22.2487	22.5631	30.2071	12.4612	20.6723	13.539	22.3385
Rwdd2b	53858	16	3.45991	-0.213511	0.0860217	11.6333	9.12701	11.3449	6.23496	11.9039	10.9715	11.5407	8.68646	12.5563	13.5407	13.9626	11.6699	11.0219	10.3361	10.8744	9.85849
Clmp	71566	9	4.61663	-0.410081	0.0860793	24.3632	22.1235	27.1804	19.7644	24.278	21.7602	18.7811	10.4837	43.1495	37.4763	27.3943	22.3075	32.5354	28.2295	21.4247	10.56
Cnot4	53621	6	5.55246	0.105154	0.0861168	53.065	47.5698	46.183	47.3124	51.7891	48.8234	45.1335	49.9471	45.5626	48.3271	40.9322	43.1338	46.3601	46.9701	45.658	42.9417
Loxl3	16950	6	2.60005	0.325292	0.0861321	5.91201	5.04719	7.98867	10.6769	6.78961	4.11433	7.38749	5.3916	4.8262	6.06368	7.2733	5.20658	4.99962	4.27001	4.35695	5.50156
Kif21b	16565	1	4.7823	-0.217272	0.0861406	25.0307	32.0497	28.3149	17.6453	30.8325	25.1127	18.9281	26.0219	23.8038	30.136	34.88	31.1946	27.4979	25.3151	33.9554	28.6893
Tgfb1i1	21804	7	3.12634	-0.312738	0.0861622	6.19807	8.07551	8.08321	4.72716	11.4336	8.13723	7.90204	7.48833	8.0982	5.4254	11.255	10.862	11.3628	8.50614	11.8826	8.89849
Snu13	20826	15	6.98088	-0.162133	0.0862189	98.5493	115.37	102.955	99.1481	137.879	133.822	137.238	133.255	113.947	130.483	122.372	128.055	130.369	139.555	142.771	154.671
Klhl24	75785	16	6.21506	0.164618	0.0862602	84.9136	68.8521	81.1158	63.0831	84.6497	83.2923	79.9393	84.8053	68.0985	58.8131	58.558	75.5851	73.6308	73.8441	64.8501	82.9295
Ier3	15937	17	3.37092	-0.331891	0.0863705	9.7262	12.3656	10.8249	3.66762	9.78762	11.1239	7.9388	7.78786	11.0021	8.84476	10.5649	12.1188	11.0219	12.2	15.5914	9.7108
Sema4f	20355	6	6.21196	-0.201713	0.0863837	66.1763	85.4658	73.0325	61.7383	75.009	72.1379	54.7997	64.4371	79.8777	70.5757	84.9436	86.896	91.1674	83.9091	80.6216	52.8371
Dpysl2	12934	14	8.58741	0.672759	0.0865599	253.072	283.905	307.493	1705.61	300.212	300.834	272.529	298.185	263.805	303.275	320.556	282.502	273.654	276.161	320.902	324.001
Gm19935	100503868	8	0.621533	0.652023	0.0866603	1.52568	0.757079	2.12716	1.10029	1.41083	2.43812	4.11641	0.823716	0.3681	1.50452	1.80505	0.673264	1.02265	1.15223	1.87241	0.738464
Atp5mc2	67942	15	2.11345	-0.329395	0.08678	4.38633	3.91157	3.63981	1.54855	4.02674	4.57148	4.07966	4.11858	3.7628	5.74454	5.78678	4.48843	2.80282	4.98168	4.68102	5.68617
6530402F18Rik	76220	2	2.18916	-0.320901	0.0867888	4.24329	4.71071	4.67976	1.75231	5.37878	3.59623	3.78563	3.96881	6.4213	5.28862	4.35336	4.48843	3.52246	5.01557	6.37339	4.28309
Kif7	16576	7	2.43189	0.305914	0.0868359	4.434	7.65491	6.28694	8.43554	3.96795	5.24196	5.51305	5.5788	4.0491	5.15185	3.98173	4.80262	5.83289	5.38835	3.56478	4.98463
Hectd3	76608	4	6.63965	0.140279	0.0868576	105.51	107.926	102.671	130.119	105.988	97.4944	90.5611	96.5245	99.796	107.368	95.4554	88.6465	91.2431	88.9247	95.2768	89.7972
Ppp1r9a	243725	6	7.02142	-0.28372	0.0869106	177.217	127.904	113.401	66.0987	106.135	128.885	110.629	111.913	170.676	196.864	116.638	101.349	131.202	149.722	154.51	119.299
Cdv3	321022	9	6.5137	0.569395	0.0870691	66.4147	70.1139	80.0285	339.704	77.0665	78.6904	78.3589	72.1126	66.0944	69.8463	65.672	73.7449	79.9561	66.6596	76.2646	86.8064
Gclc	14629	9	6.72894	0.158424	0.0871238	130.255	101.028	106.405	129.426	109.016	106.333	109.122	104.949	116.197	123.188	83.1916	95.0649	87.304	94.6181	97.3652	102.868
Gpc3	14734	X	2.45916	-0.79806	0.0872166	6.19807	2.48154	3.40346	1.01878	7.9653	3.16956	2.97705	4.56788	8.3027	18.9661	11.7859	2.15445	4.20423	5.15113	3.85284	1.92001
Bsdc1	100383	4	5.64183	-0.129254	0.0873207	52.4452	46.5603	51.8082	43.0742	51.2895	43.4595	50.0585	43.919	57.3009	61.0471	56.5406	47.8018	47.7616	48.7663	53.9758	42.9048
Ctnna1	12385	18	6.03115	0.158538	0.0873578	68.7032	65.0667	70.2436	83.6626	60.3129	66.9265	70.3466	66.9082	69.8163	67.2931	52.665	55.2077	50.7159	62.1863	67.1186	67.4587
Sec23b	27054	2	6.39921	0.161036	0.0874127	82.6727	81.8486	87.7809	118.75	91.7038	86.98	77.6238	85.4793	81.6364	75.454	73.1577	82.0485	83.2134	79.7069	78.137	80.6033
Gng8	14709	7	0.156946	-0.664131	0.0874646	0.524452	0.546779	1.03995	0.89653	0.940552	0.396195	1.72742	0.411858	1.7178	1.82366	1.00871	0.403959	0.492387	1.18611	2.48454	1.03385
B4galt2	53418	4	6.81253	-0.235009	0.0876752	94.9258	113.94	88.4426	157.667	90.6751	104.626	91.3697	83.083	118.855	101.532	125.61	130.524	137.3	107.462	131.033	114.167
Smim12	80284	4	5.66613	-0.134861	0.0877122	38.9048	51.7758	52.5173	48.5756	45.1465	51.292	48.4781	51.033	47.5258	51.9288	60.8939	51.0334	53.5945	54.8663	54.7679	48.554
Elp5	54351	11	6.62216	-0.125942	0.0877736	83.7693	97.3687	86.2682	107.421	94.7312	95.0563	92.5458	97.5729	97.6283	94.8305	104.799	98.6108	96.4321	105.801	108.96	111.397
Cox6b1	110323	7	7.48885	-0.164896	0.087897	129.921	153.14	158.166	167.407	185.23	183.682	197.551	184.962	160.001	179.54	204.661	168.675	171.919	213.297	197.395	217.478
Glipr2	384009	4	2.43281	0.44606	0.0880377	7.15162	2.7339	7.51597	2.64884	6.34873	4.57148	10.144	8.42437	3.8037	7.11228	4.72499	3.1419	4.73449	4.71057	4.42897	3.43386
Dtnb	13528	12	6.17927	-0.214869	0.088127	89.586	58.6315	59.3242	62.7164	85.5902	62.7207	58.1811	61.6664	93.2929	104.268	86.8548	68.5832	68.6312	69.5741	71.5476	59.5202
Trim25	217069	11	2.3496	0.391632	0.0881409	5.86433	3.36479	7.37416	4.03439	6.08419	5.69911	10.144	3.33231	4.8262	6.70196	4.72499	2.82771	3.40883	4.64279	4.03288	3.6554
Wapl	218914	14	5.4077	0.139837	0.0882547	56.5931	40.2093	40.6052	41.9332	42.1485	47.5129	44.8395	42.9081	38.855	43.1752	35.5701	39.9021	40.906	41.2429	37.5202	44.0863
Sulf2	72043	2	7.09401	0.30421	0.088531	138.741	143.004	156.559	145.849	106.488	135.895	164.583	219.146	104.54	103.584	77.7765	152.607	178.964	132.506	98.0494	121.182
Syt11	229521	3	10.0599	0.205165	0.0886549	988.258	1020.75	1118.6	1758.95	1005.54	1062.75	1142.49	1042.41	983.114	1001.65	1037.11	1002.31	904.061	983.221	1004.91	990.465
A330040F15Rik	74333	19	1.4475	0.430059	0.0887252	1.62103	3.23861	2.83622	4.97167	2.38077	3.29146	2.90354	3.07021	0.9407	1.68689	2.54831	1.97491	2.65132	2.30445	3.56478	2.21539
C1qtnf12	67389	4	3.4539	-0.402778	0.088817	13.1113	8.58023	9.17043	10.9214	13.0208	7.4058	7.461	5.54136	19.3048	18.3278	17.2011	9.06663	8.06757	8.43836	10.1182	9.04618
Sem1	20422	6	5.11283	-0.212259	0.0890346	30.2275	25.9089	25.2423	25.7549	36.4464	34.0728	44.1779	35.607	29.039	40.8956	42.6311	30.7009	31.5507	40.0568	37.6642	43.4586
Samd8	67630	14	6.01399	0.137271	0.0890972	69.6091	59.8933	64.9966	71.8039	73.1867	67.9627	72.3313	63.0517	57.7917	54.254	56.3813	55.2974	68.1009	61.1696	68.3429	67.9387
Zfp945	240041	17	4.28552	-0.260279	0.0891367	20.5967	22.6282	18.6718	15.2818	15.96	18.7431	17.605	12.5429	20.2864	20.425	12.3699	27.918	19.3546	22.604	22.2168	23.1139
Efna5	13640	17	4.88	0.914099	0.0891386	9.77388	34.6994	27.1804	153.225	9.25856	28.8917	18.3401	19.8066	10.7158	11.3979	12.9008	29.2197	17.5744	25.349	29.2744	24.8124
Olfml2b	320078	1	3.91011	0.716899	0.0891986	13.4927	10.3047	23.8242	7.2945	5.76088	12.4344	49.6175	27.7443	11.0021	4.42238	6.15841	12.3881	8.48421	12.505	16.4196	18.0185
Ascc2	75452	11	3.9087	0.268482	0.0892204	18.5942	14.1742	15.5046	24.2878	15.0194	12.5563	16.2451	14.3401	17.4234	17.8263	13.8033	11.4455	11.287	13.5556	13.755	9.30465
Dbf4	27214	5	0.228736	0.345892	0.0893524	0.858194	0.841199	1.18176	1.18179	1.55779	1.61526	1.21287	1.27302	0.9407	1.00301	0.637077	1.07722	1.40141	0.915003	0.936204	0.738464
Phtf1	18685	3	5.80509	-0.210895	0.0894699	66.6531	50.9346	52.0446	43.604	65.9856	49.6767	42.8916	44.2935	76.6875	52.0656	54.2577	49.5523	68.4418	64.1519	59.485	52.1356
Pierce1	69327	2	1.10111	0.368499	0.0896643	2.47923	1.00944	2.03262	2.36358	2.43956	2.86479	2.05821	3.33231	2.045	1.55011	2.76067	1.75049	1.8938	1.62667	1.65636	1.21847
Pld5	319455	1	3.44723	-0.660022	0.0896803	14.1125	12.5759	10.8722	7.21299	6.819	7.86294	5.88059	2.28394	18.405	25.7136	13.4848	8.07917	10.3401	15.4195	12.9268	2.28924
Ndor1	78797	2	5.0503	0.203925	0.0897546	31.9439	31.3767	33.0419	49.3907	36.6227	33.707	34.8425	32.4245	31.2476	35.0143	36.9505	26.6613	28.2933	28.9073	35.8638	22.6708
Stmn3	20262	2	8.79671	-0.197346	0.0897944	293.741	494.204	472.797	294.632	427.775	448.797	420.278	477.793	417.998	419.032	514.864	503.512	464.7	487.73	504.038	471.472
Gck	103988	11	0.842647	-0.79605	0.089833	1.81174	0.883259	1.13449	1.05954	1.82232	1.70669	1.0291	0.524183	1.8405	7.79616	3.18538	0.897686	1.36353	1.05056	1.15225	0.81231
Npr1	18160	3	0.549083	-0.456988	0.0899377	0.953549	1.4721	1.08722	1.46705	0.676022	1.12763	1.91119	0.711391	1.5542	1.73248	2.33595	1.03234	2.34831	1.55889	1.47632	0.81231
Nr2e1	21907	10	3.89375	-0.225775	0.0899832	15.5905	12.1133	15.6465	14.1815	13.4029	13.6535	14.5177	10.3713	12.5563	14.4069	18.6876	16.2032	14.7337	13.725	13.863	22.7816
Tapt1	231225	5	6.02493	0.145824	0.089994	65.7472	68.768	68.8728	74.086	72.9516	64.6712	65.9361	67.058	59.4686	51.9288	54.6824	71.5456	63.8967	57.5096	62.2936	69.7479
Rps27a-ps3	667035	6	4.0245	-0.304887	0.0900871	13.0636	12.1974	11.8176	8.39478	15.96	19.0174	19.7735	16.3994	11.2884	19.7411	22.6693	14.9465	12.8778	20.3673	19.6963	21.6001
Slc25a25	227731	2	6.75218	-0.157743	0.0901214	115.093	103.467	103.947	99.2296	99.9924	85.3343	99.6392	110.64	127.404	133.629	89.8809	116.879	94.2353	101.531	117.638	125.28
9330117O12Rik	328957	18	1.61245	0.539844	0.090128	5.7213	2.77596	3.21438	1.46705	2.96862	3.29146	6.24813	2.84556	2.2904	4.51356	2.6014	1.30164	0.795395	1.96556	2.91664	3.13847
Mrto4	69902	4	3.71234	-0.144297	0.0901411	12.9206	13.6274	11.1085	12.4292	12.4917	12.5259	11.4672	12.7302	12.27	14.954	16.9356	12.792	11.8173	13.2506	13.971	13.3293
Thop1	50492	10	6.26924	-0.135747	0.0901626	75.6641	77.4323	74.9234	56.2369	85.4727	75.5208	71.78	73.3856	86.1354	82.4295	85.5807	76.3033	85.4481	82.4519	80.4415	64.5418
Gm17494	100503394	3	7.12423	-0.136852	0.0902005	110.326	134.129	135.571	122.743	135.057	149.64	143.119	136.175	122.291	139.556	173.126	142.463	135.672	159.278	152.709	139.57
Il33	77125	19	6.83943	0.351812	0.090218	102.316	90.8495	106.405	174.986	116.54	98.2868	207.695	132.506	105.358	112.885	88.3944	91.3844	47.3828	113.054	110.184	134.511
Snhg1	83673	19	1.55949	0.296088	0.0902436	3.00368	2.35536	3.21438	3.09711	2.61591	3.65718	3.34459	4.0437	2.1268	3.14582	3.87555	1.97491	1.62867	2.57556	2.41253	2.95386
Noxo1	71893	17	1.60224	0.395907	0.0902677	2.09781	2.64978	4.4434	5.62369	3.87978	2.52955	2.31548	3.36975	1.8405	3.73851	2.70758	2.10956	1.81805	2.4739	3.45675	2.28924
Pfkp	56421	13	9.04955	0.135423	0.0903256	565.788	542.195	586.908	530.135	560.98	592.037	505.915	567.877	550.228	430.156	474.304	517.83	558.973	534.429	484.054	467.485
A330041J22Rik	319556	9	0.775653	-0.399384	0.0903641	0.619807	1.6824	1.2763	1.10029	1.8811	1.46287	1.21287	1.98441	1.3906	1.04861	1.80505	2.37887	1.8938	2.60945	1.76438	1.88308
Lhfpl5	328789	17	2.87981	-0.516747	0.0903845	7.96214	3.91157	5.62516	7.70201	6.34873	4.66291	4.96175	6.88926	8.998	23.662	8.75981	5.79007	4.62086	6.20169	6.58944	4.94771
Astn2	56079	4	3.11934	0.279292	0.090391	5.91201	12.1133	10.4467	13.2034	7.75955	8.83819	7.90204	9.36041	8.589	6.51959	7.91037	7.40591	9.43111	6.64224	7.52564	7.82772
Atp2b4	381290	1	5.51897	-0.449963	0.0904106	33.851	27.2969	25.5732	27.9554	72.7752	50.8044	34.622	38.7521	37.7916	44.2694	111.117	34.3365	38.3683	39.2773	60.9253	57.2679
Nfkb1	18033	3	2.8351	0.231036	0.0904607	7.67607	7.86521	6.66511	9.98409	6.90718	5.39435	9.66622	6.96414	6.2986	7.70497	7.64492	6.2838	5.11325	6.06613	6.30137	6.49848
D730003I15Rik	100504360	1	1.66137	0.293411	0.0904716	2.86065	2.90214	2.88349	3.87138	3.52707	3.5048	4.22667	3.40719	2.454	3.7841	3.87555	1.75049	1.85592	2.30445	3.24071	3.0277
F11r	16456	1	3.54892	0.340295	0.0905579	8.43891	7.90727	15.1738	17.9306	12.962	10.2096	21.4274	10.1467	9.2843	12.8112	13.7502	8.70755	8.93872	9.99725	9.29003	9.37849
Ctxn2	381418	2	3.13595	-0.509481	0.0905893	10.1553	3.61715	3.73435	5.66444	11.6393	8.71629	7.82854	6.32764	10.1432	19.3308	16.9356	4.39866	6.81767	7.35391	9.00196	8.86157
Kcnk6	52150	7	2.47545	0.350572	0.0906045	7.00859	6.05663	6.85419	4.19739	6.20176	5.12006	9.15167	4.97974	4.5808	3.51055	3.02612	6.23892	7.19643	5.69335	4.53699	3.32309
Cfap410	67884	10	5.73831	-0.149981	0.0906316	51.2533	48.453	50.201	44.9895	63.8987	47.6653	50.9406	48.7865	54.8878	63.965	70.9279	51.6618	54.5035	48.5968	57.9006	45.674
Atpsckmt	68073	15	2.23129	-0.282079	0.0906572	5.05381	4.37423	3.68708	3.26011	4.26188	4.35814	4.15317	4.34323	6.4622	7.88734	5.52133	3.32144	3.33308	4.67668	5.22114	4.28309
Psmg4	69666	13	2.50803	-0.251175	0.091233	5.43523	4.45835	3.73435	4.31965	5.58453	4.87624	7.64477	5.09206	4.9898	8.02412	7.43256	5.70031	4.50724	6.20169	5.61723	6.42464
Fdx1	14148	9	3.53058	-0.186057	0.0913754	9.39246	10.4729	9.2177	8.76155	11.4042	9.93535	13.2681	13.8534	10.9612	11.5803	11.9983	12.029	10.6431	12.9117	13.1789	14.0677
Gadd45b	17873	10	3.94612	-0.40241	0.0914069	11.7287	12.2815	14.9374	9.98409	13.4616	11.8249	20.6923	11.532	13.0471	12.5833	10.0871	21.724	10.378	15.4873	30.8587	24.6278
Vstm2a	211739	11	7.02425	-0.175082	0.0914134	116.095	104.393	106.736	108.399	170.74	125.015	126.763	124.905	114.765	151.318	161.446	118.809	154.344	124.406	131.213	144.554
Gnl2	230737	4	5.70889	0.114941	0.0914807	59.6922	49.8831	51.8555	59.0488	57.697	53.3949	53.8442	50.359	50.6342	59.0867	47.5684	48.5648	44.8072	52.3585	50.7711	46.5602
Atosa	235493	9	5.47637	0.305344	0.0915058	73.614	39.7466	48.4993	41.8109	55.4926	37.0595	49.4705	49.3106	53.4563	58.6763	45.9757	26.1675	36.3988	41.1412	30.5347	26.1416
Abl2	11352	1	4.56332	-0.242522	0.091514	26.1749	20.1046	20.7044	12.7552	22.0148	23.0707	25.6908	23.2887	30.5523	30.7287	33.6058	17.7293	21.4757	23.4851	23.1531	23.6678
Sox21	223227	14	3.61169	-0.342824	0.0916144	9.7262	10.9776	13.1411	6.60172	11.2866	10.5754	13.7091	10.2216	9.4888	8.61681	15.6615	14.3181	10.984	9.92947	16.1315	22.8924
Med4	67381	14	4.93316	-0.172433	0.0916377	32.6591	26.6239	28.693	20.7017	27.3936	29.5318	34.9895	29.9533	31.6975	35.2879	30.739	34.2018	23.4452	31.4829	35.3237	35.557
Gm20326	100504643	9	2.82585	0.671939	0.0916814	4.05258	7.94933	7.65778	18.4604	10.9339	6.55245	4.81473	8.04995	5.3988	9.39186	10.2994	2.24421	2.34831	4.3039	8.20979	1.66154
Adam22	11496	5	8.35901	0.349616	0.0917245	362.969	335.218	319.736	769.182	303.504	315.95	242.538	277.817	302.169	272.729	270.068	300.366	317.931	298.63	277.657	258.758
Hacd1	30963	2	2.04754	-0.240232	0.0918483	2.43155	3.70127	3.73435	3.34161	4.61458	3.23051	4.81473	3.96881	3.8446	4.19442	4.30027	3.81516	4.96175	3.82946	4.96908	5.0954
Sp3os	100503849	2	3.17955	-0.276779	0.0918486	9.96459	6.60341	6.28694	6.92773	12.4329	8.01533	8.30633	6.7395	7.9755	11.717	12.423	6.91218	8.10545	8.57392	12.5307	10.597
Atp5if1	11983	4	7.38306	-0.276436	0.0918553	101.315	123.867	220.658	147.316	139.319	144.916	181.085	153.473	210.553	124.921	169.887	240.041	144.535	163.379	205.245	194.696
1700086L19Rik	74284	12	3.67485	-0.34538	0.0918882	14.7323	9.79996	7.37416	17.0341	15.4015	9.9963	7.42424	7.71298	13.9469	17.2336	19.6432	10.5478	10.9461	12.3017	14.6192	14.5477
Trib3	228775	2	0.519933	0.56413	0.0918896	2.90833	1.34592	1.98535	1.95607	1.1463	1.18858	1.28638	1.3479	2.2086	2.1428	0.530897	0.583496	0.681767	1.05056	0.648141	0.849234
Arx	11878	X	4.74942	-0.215684	0.0919121	31.1811	28.054	25.9041	16.8711	28.2166	24.5641	23.4489	21.4166	26.3805	36.7012	30.9513	26.9755	19.9227	25.0101	31.4349	33.157
Sorbs1	20411	19	7.0742	0.253539	0.091958	154.952	114.361	145.214	97.6403	169.27	149.244	173.404	175.601	148.712	177.351	139.042	90.3072	84.4633	119.459	102.118	122.917
Rpl8	26961	15	6.11412	-0.246483	0.0919683	62.9819	64.0152	55.7789	33.4161	67.4846	71.4675	81.0419	73.76	66.5443	85.5754	98.1099	64.7231	55.2989	73.1663	74.5003	82.4495
Bmp2	12156	2	1.77396	-0.502063	0.0920647	5.95968	2.01888	2.74167	1.67081	3.87978	1.79812	2.38899	1.98441	5.5624	6.20045	2.49522	2.78283	4.50724	4.33779	3.45675	1.92001
Dclre1a	55947	19	3.38359	0.48242	0.0920734	8.58194	12.7442	10.8722	27.6294	6.52508	11.002	7.82854	10.8955	6.2577	6.61078	5.73369	11.4006	7.99182	8.33669	10.9824	11.1508
Rp2	19889	X	4.03532	0.170868	0.0920738	18.3558	13.9218	16.97	14.752	21.133	16.7926	18.4871	18.5711	15.2148	12.72	13.3786	16.1583	15.3776	16.3684	15.1593	17.6862
A930015D03Rik	77810	17	1.85816	0.2357	0.0921751	3.95723	3.36479	3.73435	3.17861	2.76287	4.69338	4.70447	4.41811	3.5583	2.96345	2.86685	3.81516	3.37096	3.21945	3.24071	2.88001
Sertad2	58172	11	4.33866	-0.266458	0.092231	21.4549	21.5347	21.6498	7.57976	19.4871	19.8707	18.8914	16.9985	23.8447	20.6986	21.3952	18.9861	21.1726	22.0617	23.6572	23.557
9930012K11Rik	268759	14	1.15759	0.40751	0.0923492	2.24084	2.81802	3.16711	3.0156	2.20442	2.28574	1.83768	2.09673	1.8814	3.14582	3.02612	1.7056	1.43929	1.45723	1.62035	0.738464
C2cd2	207781	16	4.09374	0.192505	0.092357	16.6394	20.5252	22.4534	11.6141	15.7542	16.884	20.7658	21.192	14.6013	16.6865	15.8207	15.889	14.9231	16.6056	16.0235	15.9139
Mrpl20	66448	4	5.86163	-0.153937	0.0924348	47.6298	51.944	49.3029	60.1083	57.0797	57.9968	61.6359	55.4885	50.0616	57.9469	55.1602	59.2922	57.4199	65.5413	68.667	73.1079
Mgp	17313	6	3.47488	-0.557494	0.0924982	4.76775	14.4686	17.3955	2.60809	8.52375	9.41725	5.73358	9.06088	10.7158	14.2702	12.5292	9.33593	25.3011	13.115	10.9464	8.30772
Snx16	74718	3	5.12188	-0.201789	0.0925003	29.56	29.8626	31.0566	20.0497	45.4698	37.3033	31.4612	35.4198	40.4092	43.084	38.437	34.6058	34.0883	38.1929	32.4071	35.594
Cdh7	241201	1	4.04633	-0.264047	0.0925315	16.4964	17.2446	17.1591	9.04681	19.3695	18.1335	10.9894	11.7567	20.4091	21.4736	15.5022	17.1458	21.1726	13.9284	17.1757	16.357
Nsl1	381318	1	0.501123	0.381643	0.0925748	1.95478	1.43004	1.46538	1.54855	1.8811	1.31049	1.43339	1.16069	1.1043	1.82366	0.796346	0.718149	0.795395	0.982781	1.04423	1.95693
Bmf	171543	2	0.212779	0.434386	0.0926045	0.762839	0.546779	2.26897	1.14104	1.17569	1.0362	1.80093	1.27302	0.9407	1.13979	0.955615	0.897686	1.0984	0.711669	0.900196	0.701541
Tmprss5	80893	9	1.66261	0.621455	0.0926701	2.52691	2.27124	4.15978	9.12831	2.2632	2.13336	4.77798	2.77068	2.6994	2.82668	1.59269	1.61583	0.909023	3.76168	3.99687	1.80924
Prkab1	19079	5	4.55939	0.32141	0.0929053	17.0685	28.4325	27.5113	48.2089	17.8705	25.3565	21.8317	21.8659	18.2414	19.0117	22.1915	20.6468	19.2789	21.7228	23.8372	21.4893
Rpusd2	271842	2	3.56628	0.216487	0.0929411	15.6859	11.4824	9.83221	13.6517	13.6968	12.343	12.533	12.3557	10.0205	11.7626	7.11403	9.24616	12.6884	11.6917	11.9906	12.037
Insyn2a	627214	7	2.94203	-0.26886	0.0929543	7.29465	5.72015	6.94873	9.82108	6.49569	6.27816	6.9832	5.76601	8.589	10.7596	8.97217	8.07917	5.45414	6.10002	11.0184	7.60618
Prkd3	75292	17	4.10977	0.23103	0.0930262	20.1676	14.8472	18.5299	27.1404	15.8424	16.2135	20.6923	15.2387	15.4193	16.2306	15.2368	14.722	12.1203	15.3517	18.7961	18.2031
Abcc5	27416	16	6.8948	0.209244	0.0930434	144.606	108.893	123.186	179.306	127.386	116.847	94.31	125.729	113.784	134.677	108.038	103.728	103.894	91.9747	126.676	98.5111
Adi1	104923	12	5.89046	0.30026	0.0930548	62.2191	64.6461	74.2143	31.1748	57.1973	75.5818	102.69	59.4948	59.7958	53.3877	53.1959	63.0624	33.1793	52.6635	53.3996	54.9417
Samd1	666704	8	3.39166	1.13696	0.0931077	6.67484	4.58453	3.82889	77.1831	5.37878	2.89527	5.99085	5.16695	5.8487	4.8783	9.39689	7.09172	3.78759	4.43946	9.39805	7.08925
Fhip1b	74349	7	6.61308	-0.139301	0.093243	96.5469	94.6349	99.0312	86.1484	106.87	93.441	84.1659	86.7523	103.804	97.9307	131.822	93.8531	103.25	96.4142	104.387	86.4741
Mag	17136	7	8.04289	0.363508	0.0932524	275.433	275.913	324.038	280.859	184.113	244.422	512.567	287.252	224.173	283.853	185.336	190.354	107.643	300.731	326.879	226.302
Atpaf2	246782	11	5.33333	0.17767	0.0933508	33.9464	41.1767	44.3395	58.519	38.063	42.6671	40.1718	42.9456	37.5462	34.5128	38.5432	38.8249	38.9365	35.9901	40.6889	35.7417
Gpi1	14751	7	8.61165	-0.129919	0.0933921	407.642	341.947	375.468	304.657	424.189	375.532	386.465	387.259	433.172	473.879	474.198	375.547	369.707	367.662	404.152	366.537
Ecsit	26940	9	6.12075	-0.11542	0.0934707	70.7534	66.5388	64.9966	67.1583	61.9001	65.7683	69.0234	69.3419	79.9595	85.1195	71.4057	74.1937	59.6167	68.3541	71.6556	66.9787
Gng13	64337	17	4.34045	-0.354206	0.0934831	10.5367	14.3004	15.9301	19.3569	24.5131	20.4802	16.0981	20.8924	13.088	13.5863	22.5631	20.557	22.8013	27.8229	25.2055	34.2278
Car8	12319	4	3.8908	-0.296078	0.0935317	9.82156	20.2308	15.3156	7.53901	13.9319	14.5983	12.4595	12.6178	15.0921	12.948	12.423	20.557	18.9001	17.9273	15.0873	16.2093
Ttll4	67534	1	2.33476	0.28833	0.0935384	8.15285	4.79483	6.14513	4.93092	5.40817	4.51053	4.07966	5.91578	5.1534	6.97551	4.19409	4.12935	4.05273	3.21945	3.63679	4.43078
Rigi	230073	4	2.39099	0.460024	0.0935759	3.28975	4.58453	10.8722	4.5234	5.76088	4.90672	11.4304	2.92045	4.8671	4.96948	4.19409	3.1419	4.39361	5.72724	3.42075	3.91386
Siglece	83382	7	0.0856714	0.398654	0.0935949	0.858194	1.0515	0.945405	1.5893	1.38144	1.28001	0.771827	1.01092	1.1861	0.59269	1.16797	0.538612	0.984774	1.01667	0.612134	0.664618
Rnf225	381845	7	0.851968	0.450222	0.0937653	1.28729	3.32273	2.6944	1.75231	1.26387	2.31622	1.9847	1.49767	1.3497	0.957423	0.583987	1.30164	1.59079	1.96556	1.58435	2.03078
Nrros	224109	16	3.32583	0.404171	0.0937888	7.58072	8.66435	11.2976	13.1627	13.3441	6.76579	14.481	15.5757	12.1882	7.11228	11.0427	8.75244	11.4764	8.09947	5.54521	4.06155
P2ry6	233571	7	1.61016	0.458042	0.0940303	2.09781	1.80858	4.91611	2.44508	4.67337	2.40765	6.17462	3.10766	2.9039	2.55313	4.24718	1.84026	2.31043	2.40612	2.48454	1.44
Rbak	57782	5	4.23653	0.140896	0.0940356	24.6016	20.4411	17.5373	17.1156	19.0756	19.7488	19.5162	20.1436	17.3007	19.7411	16.2455	16.697	17.1957	17.2156	20.8125	17.2062
C920021L13Rik	100042889	3	0.142626	0.497506	0.094059	0.667484	1.76652	0.756324	1.79306	1.41083	1.15811	0.808581	1.19813	0.3681	1.50452	0.477808	1.03234	0.757519	0.982781	0.612134	1.03385
Slit1	20562	19	5.62022	0.372059	0.094066	49.6322	42.9432	45.1904	25.5104	79.6824	61.3492	73.0663	69.7538	29.448	34.4216	71.2995	36.4909	53.2536	40.2601	43.9656	32.3816
Rbm12b1	72397	4	2.61286	-0.262006	0.09426	7.96214	4.96307	4.82157	3.05635	5.96663	6.06483	5.29253	6.10299	6.4622	7.65938	5.25589	7.09172	5.26476	6.20169	6.8775	7.71695
Fbxw4	30838	19	4.32042	-0.159767	0.0943106	17.736	18.3802	18.3409	20.1719	20.31	18.8954	18.9281	18.0469	22.904	21.0633	27.819	17.8639	21.4757	17.0801	21.1726	18.3508
Catip	241112	1	0.724291	0.57158	0.094461	1.66871	1.85064	1.46538	3.13786	1.41083	2.22479	2.79328	0.524183	0.9816	1.00301	1.69887	0.897686	1.06053	1.62667	2.3045	0.480002
Cbr1	12408	16	5.96862	-0.160871	0.0944649	53.8279	52.3646	57.4806	46.2936	72.3049	70.4008	63.1061	59.3076	64.0494	78.919	80.0593	55.0281	56.3594	61.8813	67.6588	64.0248
Aldh18a1	56454	19	5.27013	0.139468	0.0945095	40.2398	40.8402	38.7616	47.1901	36.1525	42.4538	37.8195	40.0626	37.6689	34.376	32.0131	40.6652	38.1411	35.5496	36.548	36.7386
Thbs4	21828	13	3.40045	0.908064	0.094569	13.0636	7.61285	21.0825	8.27253	4.40884	15.2383	31.8654	9.1732	1.2679	2.1884	2.76067	6.8673	1.78017	17.6901	13.683	11.0031
Gpt	76282	15	4.47373	0.171386	0.0946226	23.9341	21.9973	26.4241	22.1688	18.3114	21.9126	28.6311	25.011	19.4275	20.1515	22.6693	18.7167	16.5139	22.6717	24.7374	21.2308
Man2c1	73744	9	5.75257	0.311032	0.0948006	48.631	54.9723	52.8009	118.424	51.2895	47.0558	52.0065	49.9097	44.7446	55.1658	59.2482	46.9939	43.5952	44.3268	46.4141	43.3848
Mrpl54	66047	10	4.13566	-0.189778	0.0951581	14.7323	14.2583	17.9154	15.241	18.6641	15.3297	20.1778	15.089	15.9101	23.0693	23.8373	14.363	15.1125	18.2662	21.1006	17.6493
Nfkbie	18037	17	1.69087	0.3078	0.0951666	2.3362	3.49097	4.25432	4.03439	3.05679	4.08385	3.16082	3.48207	1.8405	2.09721	3.07921	3.86005	3.29521	2.20278	2.7366	3.28616
Zfp764	233893	7	3.12413	0.170266	0.0952667	7.91446	9.67378	9.78494	8.43554	7.14232	10.362	9.48245	10.6334	8.3845	7.65938	8.60054	7.40591	8.52209	8.16725	8.35382	7.68003
Rps16	20055	7	2.04032	-0.261545	0.09527	4.38633	3.36479	2.78895	3.50462	3.87978	4.26671	4.18992	3.07021	3.5992	5.33421	5.36206	3.32144	2.9922	4.54113	4.28493	5.79694
Fam76a	230789	4	5.91623	-0.155923	0.095288	75.2827	54.8462	49.5865	41.0366	61.1653	58.6064	61.7462	56.7615	58.6506	71.0772	67.2116	61.9852	58.4426	59.238	65.4263	65.3541
Jak3	16453	8	2.58608	0.347095	0.0955335	4.57704	5.76221	9.17043	7.41675	8.84707	4.38862	7.31398	5.72857	5.0716	6.65637	7.85728	5.02704	5.9844	4.23612	4.17691	2.88001
Spsb1	74646	4	5.49265	0.452325	0.0955769	48.631	42.0179	59.9387	57.2149	22.3675	42.149	88.2089	56.462	39.2231	26.4431	18.7407	48.6546	21.5514	47.3768	55.5961	43.9386
Stk32b	64293	5	1.40548	-0.928302	0.0955934	2.24084	1.38798	0.803594	0.89653	3.58585	1.88954	2.24197	0.936041	4.9898	9.75659	7.91037	0.763033	1.13628	1.18611	1.04423	1.32924
Ncaph2	52683	15	7.34724	-0.118348	0.095666	155.095	171.857	183.503	131.505	156.719	148.39	155.358	151.264	177.383	174.342	178.488	179.627	149.307	159.448	169.201	163.496
Emilin2	246707	17	2.88028	0.371726	0.0959565	10.5844	7.36049	8.08321	8.15028	4.67337	4.48005	11.0996	11.7192	8.0982	6.56519	5.78678	5.87984	4.20423	8.87892	6.4094	4.72617
D630003M21Rik	228846	2	2.73991	-0.220675	0.0959995	8.96336	5.59397	7.51597	5.21618	5.23182	4.75434	6.21137	5.69113	7.4847	7.20347	6.2115	7.58545	7.15855	7.18447	6.58944	7.08925
Scn8a	20273	15	7.73743	0.255533	0.0960012	186.276	307.5	262.114	261.991	168.741	241.923	205.49	224.313	183.273	127.702	178.488	225.14	234.755	221.465	197.647	175.496
Dhrs7b	216820	11	4.97541	-0.143023	0.0961066	29.3693	31.7553	28.3149	21.15	30.5385	34.0423	32.4903	32.1624	33.129	31.6861	37.0566	33.1246	32.8006	33.584	30.3906	30.7939
Ppl	19041	16	0.734952	0.612031	0.0961544	3.24207	0.967378	1.22903	0.366762	2.6453	1.67621	2.9403	2.28394	1.3497	1.77807	2.38904	0.718149	0.909023	0.881114	0.684149	1.51385
Zfp976	208111	7	2.19851	-0.347155	0.0961578	5.53059	3.99569	4.06524	2.40433	5.11425	3.65718	3.82238	3.40719	7.4847	7.93293	3.39774	5.29635	3.25733	4.27001	4.03288	4.80002
Snx9	66616	17	3.51008	0.186485	0.0962566	12.3961	11.5244	15.0792	11.9402	8.61193	11.4897	13.7091	12.0188	10.5113	11.4891	8.8129	10.2336	11.8552	9.96336	11.2705	10.117
Cyp2j12	242546	4	2.49514	0.578514	0.0963076	7.24697	3.53303	6.14513	13.0404	3.64464	4.44957	9.51921	5.80345	5.0716	6.70196	3.6101	3.1419	0.871147	6.33724	5.58122	4.28309
Fnbp1	14269	2	6.38158	0.236145	0.096326	76.57	81.4701	95.3441	129.019	65.4859	78.9647	110.188	84.0939	77.2601	81.5177	67.9549	70.2439	55.4125	81.198	90.1277	86.6957
Ubqln1	56085	13	8.48416	0.132461	0.0963836	376.557	384.764	377.595	390.439	342.625	378.061	349.454	403.022	347.936	319.825	285.835	368.455	360.617	354.648	325.259	355.755
St7	64213	6	4.15569	0.167677	0.0964384	18.3081	14.0901	16.8282	15.4855	20.1631	19.3831	24.478	22.2403	16.6054	18.419	18.2629	15.4851	15.7185	16.0634	16.0235	16.8739
Gjb2	14619	14	2.76647	-0.372953	0.0964659	4.434	8.45405	10.494	3.78988	4.76154	5.21149	4.5207	5.5788	7.5256	9.75659	6.95476	5.70031	11.4385	6.87947	6.37339	5.83387
Thoc7	66231	14	5.1328	-0.140273	0.0964692	30.6089	30.3673	29.6857	33.5791	35.0649	34.1337	36.7904	37.1795	30.3478	40.1206	40.9853	31.2395	32.7248	37.9218	37.9523	41.7601
Rps18	20084	17	3.29106	-0.303767	0.0965119	8.91569	6.60341	7.32689	4.15664	10.787	10.5754	12.1287	9.47273	8.1391	12.0362	13.007	9.78478	7.42368	11.6239	12.2067	11.6677
B930095G15Rik	320268	14	5.84676	0.615912	0.0966977	32.1346	44.92	49.681	222.136	60.6068	52.6939	38.3341	49.1234	32.3928	31.0479	66.84	41.518	48.7842	39.4807	50.8071	50.474
Dhrs3	20148	4	4.43404	0.390434	0.0967152	19.9769	18.4223	22.6897	56.0739	19.3695	18.9259	20.8761	18.0843	19.4684	21.428	23.4126	17.5049	14.658	15.86	20.2364	16.4677
Thsd4	207596	9	2.88022	0.536205	0.0967933	8.34356	4.20599	10.6358	3.38236	9.4643	5.66863	15.7306	12.2434	6.5031	8.61681	4.08791	2.91748	10.7946	5.55779	4.50098	4.35694
Fbxo47	72973	11	0.193124	0.642594	0.0969101	0.905872	2.3133	1.79627	1.54855	0.411491	1.52383	0.661566	1.3479	0.4499	0.273549	0.583987	1.66072	0.833271	1.05056	0.612134	1.03385
Nepro	212547	16	3.35538	0.157325	0.0969397	11.3949	10.6832	12.3375	8.23178	10.9633	11.9468	8.9679	11.532	9.2434	9.30068	9.44998	9.51547	10.075	9.28558	10.0102	9.60003
Psmg2	107047	18	4.57785	-0.121253	0.0970044	21.0734	22.3759	21.6498	20.7017	23.4256	24.625	25.4703	23.8503	22.2496	29.2698	25.1645	23.4296	22.9907	26.1284	27.2579	21.637
Frat1	14296	19	2.50768	0.780084	0.0970737	4.38633	3.19655	4.34886	27.7517	2.35138	4.0229	4.33694	5.54136	4.3354	5.51658	4.56572	4.39866	3.44671	3.01612	4.50098	3.21232
Psmb7	19177	2	6.30585	-0.18584	0.097115	68.8463	71.2916	73.5052	42.6667	83.2976	85.1514	87.5105	83.3825	76.6466	85.621	94.0219	77.8294	76.5851	89.0942	87.3551	84.0003
Zfp367	238673	13	4.85522	-0.773079	0.0973152	14.8277	32.5123	8.93408	40.1401	7.02475	29.7756	9.59271	26.6584	35.6648	12.1274	5.52133	38.2414	51.7764	48.224	47.3863	48.2955
Tmem86a	67893	7	4.59011	0.216786	0.0973357	19.5001	23.0909	36.0672	22.0057	25.5713	24.4117	33.6664	23.1764	21.5543	21.4736	26.9696	25.225	21.8544	22.9428	19.8763	17.2062
Zc3hav1l	209032	6	2.96741	0.360702	0.0973537	12.0147	8.28581	9.07589	6.35722	6.20176	9.17343	10.0705	8.76134	5.3988	10.3037	12.3168	5.16169	4.12848	5.18502	5.22114	6.94156
Poli	26447	18	3.80022	0.184907	0.0974376	13.8265	12.4918	14.4647	19.7644	15.4603	15.4821	13.5989	12.9548	11.0021	13.0848	14.6528	13.8244	11.6658	14.1995	13.755	11.2616
Polr2a	20020	11	4.72186	0.14945	0.0976978	25.5074	25.4463	27.4167	24.6953	33.5659	29.2879	28.0063	28.4182	24.131	28.13	28.6154	20.0633	25.5663	25.5523	27.654	19.6062
P3h4	66180	11	4.45367	0.278526	0.0977874	17.4976	20.6094	22.5006	35.0462	18.7229	19.3831	34.4382	23.5133	17.3825	22.3399	21.289	17.8639	13.3702	20.0962	24.6654	20.677
Ndp	17986	X	3.16365	-0.225259	0.0978113	6.72252	9.04289	7.9414	6.60172	9.8464	8.53343	11.3569	5.76601	8.589	8.75358	11.9452	10.3683	9.09023	9.28558	8.35382	10.0431
Gtpbp8	66067	16	4.20554	0.16101	0.0978982	16.7348	19.1373	17.1591	20.9055	20.6627	21.1812	19.5897	20.2185	14.5195	17.6439	15.8207	15.3504	21.2484	16.0973	18.472	18.9785
Eif2ak3	13666	6	5.20967	0.165242	0.0979316	40.0014	37.0969	46.6557	29.178	36.5933	42.21	40.8701	41.2607	37.4235	29.3154	30.9513	35.9972	37.5729	38.2268	30.7507	36.554
Gpd1	14555	15	6.85488	0.251237	0.0979428	116.905	126.769	141.527	123.436	87.1774	118.432	136.577	157.442	112.68	81.9736	75.1751	129.222	138.474	115.934	95.4208	89.3911
Inpp5b	16330	4	5.24268	0.155415	0.0980686	35.9488	46.1397	40.747	30.156	41.4137	40.1071	38.6649	46.7646	32.1883	32.8259	33.2342	40.7101	36.5503	35.2107	34.8556	38.954
Actg1	11465	11	8.45892	-0.226787	0.0981418	373.696	354.86	350.793	156.485	394.121	317.474	355.041	310.466	434.849	421.996	401.146	349.604	362.473	361.799	365.948	330.352
1500015A07Rik	68982	18	1.91599	0.302537	0.0981886	4.76775	3.82745	3.21438	2.8526	4.67337	3.71814	5.14552	4.56788	3.1902	6.06368	3.76937	2.5584	2.80282	2.84668	2.55656	2.88001
C230062I16Rik	625421	7	6.47935	-0.163745	0.0982608	68.7986	82.3113	79.5558	62.7571	101.727	91.7648	98.0956	91.6946	81.391	95.0128	111.542	79.6696	91.281	96.5159	103.883	92.4557
Fkbp1b	14226	12	5.05705	-0.309037	0.0982753	17.8314	38.2745	34.3655	34.3127	25.5125	30.1413	25.4336	31.7131	28.0983	21.4736	35.1454	39.9021	52.0037	38.3285	41.5531	35.0032
Mrpl43	94067	19	5.13542	-0.167443	0.0983643	29.8938	32.4282	34.1291	20.661	35.4177	35.3528	39.2529	38.7895	34.9695	41.0324	39.4988	34.6507	33.5202	38.5318	38.0603	35.9632
Tspyl3	241732	2	6.12424	-0.136082	0.0984746	82.2913	66.7071	59.1824	57.2557	75.0678	64.3969	58.0708	70.3903	79.9186	79.8764	73.6886	72.4432	72.6461	68.2863	71.4756	63.7294
Zfp677	210503	17	1.96152	0.360185	0.0985057	3.8142	3.99569	4.39613	7.4575	2.79226	2.52955	4.96175	4.493	2.5767	3.28259	3.39774	3.09702	2.42406	3.76168	3.63679	4.35694
Dxo	112403	17	4.33756	-0.15691	0.0985513	21.3595	18.3802	18.5299	17.6861	21.1624	17.7069	17.9358	20.181	21.1862	29.1786	24.1027	20.1082	17.9153	18.3339	21.1006	18.0924
Slc38a6	625098	12	0.791117	-0.352007	0.0985913	1.09658	1.6824	2.12716	0.89653	1.58718	1.5543	1.32313	1.38534	1.3497	2.50754	2.54831	1.93002	1.51504	1.11834	1.62035	2.36308
Hipk1	15257	3	6.33781	0.173632	0.0986243	79.3353	95.1396	91.3261	62.7164	74.7151	99.0792	89.0542	96.9364	69.6527	102.855	73.7417	83.6194	68.4039	67.5747	68.955	72.2218
Serpinb1b	282663	13	1.42306	-1.14507	0.098635	4.91078	0.715019	2.12716	0.28526	1.93989	1.49335	1.47015	0.336975	6.6258	14.3613	3.45083	1.16699	0.946898	1.25389	1.33229	0.443078
Dennd3	105841	15	3.02843	0.217924	0.0987941	7.77143	8.79053	10.0213	8.84305	8.96463	8.62486	9.29868	7.45089	8.6708	5.47099	6.84858	8.75244	8.29483	5.28668	8.02975	8.01233
Ppfibp2	19024	7	3.43574	0.317653	0.0987953	9.48782	9.04289	12.6212	13.448	9.31734	11.703	18.1196	11.9813	8.8753	13.7231	9.07835	8.30359	4.50724	11.8611	11.1264	9.12003
Cacng3	54376	7	7.06493	-0.21493	0.0988147	123.151	136.821	106.5	139.981	133.735	139.796	91.0021	121.573	129.162	107.414	146.846	166.88	187.448	131.591	140.647	132.185
Taf3	209361	2	4.4008	0.159443	0.0989198	25.6505	19.4737	18.9081	25.9586	21.3682	21.2726	22.4565	22.9892	23.1903	23.0237	21.7668	16.7418	17.2336	19.2489	19.5523	18.0924
Tufm	233870	7	4.73404	-0.212861	0.0990032	22.2654	25.5724	29.1657	18.5826	25.924	24.4117	24.9925	26.6584	31.8202	27.2638	25.5893	42.9543	23.3316	25.4845	26.0697	24.4062
Arhgef37	328967	18	1.48143	0.348794	0.099197	3.48045	2.9442	4.96338	2.8526	1.499	2.71241	2.49925	3.63184	2.2086	2.05162	2.01741	3.1419	2.23468	2.03334	2.66458	2.5477
Fam83d	71878	2	1.88734	0.597274	0.0992283	8.10517	1.59828	3.26165	4.72716	2.14563	1.67621	6.87294	6.88926	3.4765	3.73851	1.32724	3.1419	2.23468	4.16835	2.19648	2.51078
Acvr1b	11479	15	3.75304	0.22947	0.0993464	12.4915	13.2489	13.8502	22.78	12.8444	13.2878	13.3048	13.8908	11.0839	10.6228	11.7328	14.0488	12.9536	12.0645	12.0986	13.5139
Chga	12652	12	7.58542	-0.209177	0.0993622	151.71	225.189	195.604	117.445	206.069	172.253	176.307	187.77	232.476	266.802	233.064	189.861	198.849	197.946	172.298	154.524
Fbxo7	69754	10	5.31864	0.138194	0.0993824	42.9574	35.8351	37.958	44.908	38.7684	42.85	51.2714	40.5119	39.5503	42.5825	37.7999	31.9127	32.3839	40.7007	39.4646	38.3632
Nfe2l3	18025	6	2.06578	0.273824	0.0994933	4.8631	3.70127	5.15246	5.05317	3.61525	4.57148	5.54981	3.66928	3.2311	3.55614	4.141	2.87259	2.27256	4.57501	4.89707	4.06155
Frmpd1	666060	4	4.32968	0.235023	0.0996835	19.2617	24.1003	29.7803	20.8647	13.4616	19.2002	23.1548	23.9252	22.3723	17.2336	18.316	21.3649	16.3624	16.165	15.9155	18.7939
Gal3st4	330217	5	2.48698	0.309268	0.099846	3.86187	5.38367	6.42875	8.51704	7.93591	4.78481	7.31398	4.71765	4.8671	5.88131	6.7424	4.89239	5.30263	4.84613	3.49276	3.54463
Gimap6	231931	6	2.30993	-0.312764	0.0999118	3.52813	3.65921	3.07257	4.31965	6.70143	4.20576	6.5054	2.88301	4.7444	5.56217	4.99044	6.64288	3.71184	5.52391	5.5092	6.53541
Rpl15	66480	14	5.04564	-0.198223	0.0999296	29.4647	32.2179	26.1877	17.6453	36.1231	34.5909	38.4811	32.4619	33.4153	38.1145	38.8086	32.4513	32.6869	33.9907	32.155	39.3971
Tekt1	21689	11	1.38341	0.517197	0.100065	2.86065	0.757079	2.55259	3.09711	2.93922	3.68766	4.92499	2.99533	1.1452	2.73549	3.55701	0.897686	2.00742	1.76223	3.16869	1.51385
Entpd7	93685	19	3.2928	0.329514	0.100084	7.05626	11.1459	9.64313	19.6422	7.43624	9.9963	11.6142	9.92203	8.2209	7.93293	7.32639	10.7722	7.76457	9.82781	9.97418	6.72002
Csgalnact1	234356	8	5.08021	-0.187774	0.100187	33.994	29.2317	26.0932	28.7297	38.5038	39.5585	29.3294	28.0812	31.1658	27.7197	40.5606	32.7206	40.8681	35.1429	39.7167	38.1786
Rps19bp1	66538	15	3.88511	-0.312783	0.100246	9.44014	11.8188	14.3702	19.9682	11.7275	12.4344	12.533	12.5804	15.133	12.6745	14.4935	26.0329	11.59	14.7078	21.2806	13.6985
Zbtb8b	215627	4	2.99633	-0.251829	0.100264	5.33988	8.28581	7.84686	4.11589	9.90519	8.0458	7.31398	7.11391	6.8712	7.79616	9.13144	8.88709	10.4159	8.20114	8.13778	9.00926
Pank1	75735	19	4.55515	-0.187954	0.100296	19.2617	23.4274	22.2643	15.9745	22.6026	23.985	20.2145	28.2684	24.4582	23.0693	27.8721	25.4045	20.9833	24.8067	21.3527	30.9416
Zcchc9	69085	13	3.40148	-0.217293	0.100299	11.6333	7.06607	7.61051	7.21299	13.3441	9.75249	10.0705	11.3074	11.4929	12.948	12.3168	9.02174	10.8325	10.2006	11.7746	11.557
Rnf40	233900	7	6.21702	0.166436	0.10044	89.4429	75.119	76.436	106.769	66.8674	67.3836	74.6835	72.3372	71.166	74.9069	69.9192	69.7053	67.6843	66.1852	74.7163	64.2833
Nfia	18027	4	5.35909	0.421862	0.100454	28.3204	36.466	35.1218	113.085	32.0669	42.3928	47.8901	37.554	36.1556	30.8199	41.8347	31.8678	26.8919	34.3295	40.8689	36.517
Dnajc28	246738	16	3.96587	0.171307	0.100467	19.7861	17.1605	15.221	11.6141	16.3127	16.9754	17.0537	18.3464	15.3784	15.957	11.8921	12.9267	15.567	14.5384	13.899	16.3201
Pear1	73182	3	2.65559	0.287737	0.100584	5.7213	9.08495	8.65046	6.84623	7.11292	5.36387	5.32928	6.77694	6.2986	8.06971	6.31768	4.98216	6.40103	5.04946	4.39296	3.36001
Sh3bgrl3	73723	4	7.04553	-0.143442	0.10061	127.06	117.6	113.401	109.051	151.517	117.944	154.733	118.016	137.997	163.81	156.137	117.148	134.876	146.062	134.489	116.603
Uba52	22186	8	3.63652	-0.220231	0.100734	11.2996	12.1133	8.31957	9.73958	13.2853	11.3677	14.1502	11.4571	9.2434	14.1334	16.2455	12.2534	9.88562	14.8095	13.755	15.9508
Nutf2	68051	8	5.1893	-0.137969	0.100741	28.8925	36.4239	30.442	32.6826	37.5339	37.9128	34.9895	39.4635	34.9286	36.1085	33.8182	38.9596	40.2242	38.5996	43.0654	38.1047
Agt	11606	8	4.80521	-0.882935	0.100748	9.77388	9.04289	8.22502	9.08756	41.3549	22.065	35.6143	23.0641	27.9756	103.447	77.6703	10.3234	5.68139	22.909	20.7045	26.6586
Pbxip1	229534	3	6.08838	0.247184	0.100759	56.2594	62.4169	83.4793	93.0762	71.6877	57.3263	103.498	64.0626	61.35	75.3173	89.297	52.5146	52.3824	54.9002	59.9171	51.7663
Rdh13	108841	7	4.16456	0.308218	0.100933	20.1199	20.1467	13.6611	36.228	14.8431	17.2192	17.311	18.0843	14.6422	15.0908	16.0331	17.5946	14.4307	12.3695	17.1037	19.7908
Glcci1	170772	6	4.76411	-0.255358	0.101001	24.2202	30.2411	27.4167	11.1659	24.9246	32.1832	24.772	23.9626	30.1024	27.6741	26.6511	27.2448	25.8314	29.6868	35.5758	32.234
Triap1	69076	5	3.99443	-0.168343	0.101049	12.6345	15.1836	15.4101	10.5546	16.3421	15.7259	18.6709	15.6132	15.9919	14.8629	17.7851	18.8065	15.1504	17.4189	16.6716	17.0585
Pus10	74467	11	3.2777	0.152702	0.101062	10.7751	11.2721	9.17043	8.63929	9.69944	10.423	10.7321	10.6334	8.589	10.8508	9.92778	7.80987	10.1508	9.11614	8.10177	8.19695
Itpk1	217837	12	6.47914	0.228854	0.101066	110.516	94.8452	101.584	59.9045	85.3551	81.6161	128.675	111.838	102.577	84.2532	95.2961	75.7647	78.2896	87.8403	72.0517	58.8187
Prkab2	108097	3	5.88041	0.224683	0.101294	60.8364	76.7594	69.6291	46.2121	63.4285	67.6274	55.3511	69.5291	52.1884	42.2178	42.4187	63.9152	72.4945	59.6446	52.8235	45.0463
Cmc2	66531	8	3.66867	-0.182034	0.101317	9.24943	13.3751	11.9121	10.5954	11.5512	14.0497	10.0338	14.2278	12.5972	12.5833	13.3786	12.2085	15.87	14.2334	13.899	12.2216
5031425E22Rik	269630	5	2.53426	0.189876	0.101437	4.81542	7.19225	6.05059	5.54219	5.43757	7.55818	6.06436	6.17787	4.5808	6.01809	5.2028	5.34123	4.46936	5.45613	5.47319	6.0554
Zfp786	330301	6	2.88428	0.265831	0.101484	6.43646	8.15963	8.08321	11.8994	5.20243	7.98485	7.90204	8.16228	6.7076	5.79013	5.52133	8.30359	7.19643	6.67613	5.83327	6.64618
Fgd3	30938	13	1.0773	0.303807	0.101588	1.57336	2.98626	2.83622	2.15982	1.67536	1.98097	2.83003	2.05929	1.6769	1.36775	1.91123	1.48118	1.59079	1.96556	2.55656	1.84616
Igtp	16145	11	3.50922	0.467478	0.101651	6.29343	14.6789	17.3482	18.0529	8.22983	12.2211	20.141	8.31204	10.0205	5.15185	5.52133	12.2085	7.76457	16.3006	9.6141	8.45541
Zfp954	232853	7	4.525	-0.160592	0.101676	24.0294	23.0488	21.0825	17.8084	20.4276	22.126	22.0522	23.5508	26.1351	22.8414	17.6789	26.9755	23.8618	22.6717	26.2497	26.2893
Map4k3	225028	17	6.54128	0.232338	0.101701	82.482	107.253	105.649	89.49	94.5842	109.533	98.3896	119.701	65.6036	57.4454	70.2377	99.2392	110.825	95.2281	83.6823	96.5542
Lmcd1	30937	6	3.27513	-0.251539	0.101743	6.24575	7.40255	11.7703	8.92455	10.3167	11.3677	8.34309	5.95322	10.634	8.84476	12.5292	10.6376	9.73412	9.72614	9.00196	12.1108
Gtf2a1	83602	12	6.17661	0.306646	0.10179	72.2314	66.0762	65.1857	153.429	74.5975	68.1455	67.2225	70.4277	60.5729	60.5	49.7982	65.0822	67.0025	58.3907	68.1629	84.4434
Hhat	226861	1	0.905585	0.332928	0.101818	1.95478	1.76652	2.41078	1.54855	1.29326	2.0724	2.60951	2.50859	1.8814	1.68689	0.902526	1.25676	1.81805	2.1689	1.58435	1.21847
Gm5124	331392	X	3.08228	-0.248644	0.101845	7.15162	7.78109	8.60319	4.97167	7.43624	8.47247	7.53451	9.69738	11.5338	11.0332	10.9896	6.0145	7.65094	9.92947	8.85793	6.94156
Tob2	57259	15	5.07576	-0.256897	0.101864	40.7166	31.0402	30.962	18.2974	29.0689	29.6537	36.1656	31.0017	30.0206	39.6647	25.1115	42.8196	28.2555	34.7362	48.8267	42.6094
Ccdc88b	78317	19	1.83959	0.383552	0.10202	3.14671	2.5236	4.25432	5.82745	3.11558	2.56003	5.9541	4.41811	3.4765	4.65034	3.45083	2.06468	2.42406	3.59223	1.94442	2.73232
Aopep	72061	13	4.79024	0.268233	0.102141	22.17	40.2093	42.3069	30.2783	18.9286	28.2822	28.7046	30.7396	24.4582	21.3369	22.2977	31.4639	22.2332	25.7556	30.3186	21.3416
Tspan18	241556	2	2.49548	0.535217	0.102151	6.10272	2.5236	4.72703	4.72716	6.11359	4.87624	17.5315	6.40252	4.09	7.38583	6.47695	3.00725	2.49981	4.98168	4.03288	4.1354
Mis18a	66578	16	2.84024	-0.229647	0.102165	7.10394	6.22487	6.28694	4.64566	8.55314	6.24769	8.19607	5.20439	8.6708	10.0301	8.06964	5.34123	6.43891	6.87947	7.84971	7.93849
Gcfc2	330361	6	1.58237	0.250862	0.102168	2.956	2.39742	2.97803	2.97485	4.23248	3.35242	2.60951	3.85649	2.7403	3.41937	3.1323	1.75049	2.80282	2.60945	2.52055	2.36308
Cth	107869	3	2.0466	-0.288923	0.102175	5.33988	3.40685	3.78162	1.79306	4.61458	3.80957	3.38134	3.25742	4.6217	5.83572	5.30897	3.81516	3.48459	4.27001	3.6728	4.72617
Rnf152	320311	1	3.47915	-0.379963	0.102199	8.91569	10.7253	11.3449	3.05635	7.49502	11.6725	10.0705	14.2278	13.1698	8.89036	12.5823	11.2211	9.24173	12.2678	14.6552	17.6124
Rab24	19336	13	6.63041	0.194392	0.102252	87.3928	87.4005	104.609	146.746	116.511	97.982	105.042	100.531	90.1436	100.119	120.089	86.133	76.4715	87.7386	99.1656	78.0187
Pde3b	18576	7	3.43601	0.207281	0.10229	12.0624	10.0523	12.5739	7.94652	15.137	10.423	14.5177	9.99692	10.0205	10.9876	10.4587	9.78478	10.2265	10.0311	7.3456	10.7077
Arap1	69710	7	4.53131	0.260142	0.102334	21.8363	22.0394	29.7803	35.8612	25.2479	18.8954	32.1595	15.5008	22.0451	27.5373	22.0322	17.7293	18.4835	18.9439	21.8208	19.1262
Tnrc18	231861	5	4.67527	-0.248214	0.102399	33.4219	24.8995	25.1478	12.4292	22.3381	21.3336	22.9343	24.9736	26.0533	34.7408	35.0392	24.058	21.059	26.1962	29.5264	24.7016
Ostc	66357	3	5.4422	-0.145117	0.102558	34.5185	38.3587	32.3329	44.8673	48.9675	41.8138	44.1412	45.8286	43.3131	51.9288	46.5066	39.8124	44.7315	47.3768	47.8544	42.3878
Gm15417	545539	3	1.06417	0.350339	0.102897	1.478	2.35536	1.89081	2.64884	1.58718	2.28574	3.4916	2.35882	1.5133	0.911831	1.5396	1.93002	1.93167	1.83001	2.12446	2.17847
Nubp1	26425	16	4.3779	0.155451	0.102925	19.1187	23.0068	23.8242	27.8332	20.6627	19.9621	19.2589	21.1545	18.9367	20.8809	20.0148	18.4026	20.1879	21.1467	18.7241	17.9447
Mrrf	67871	2	4.06168	-0.125402	0.102959	14.8277	16.0669	15.3156	14.915	17.4002	16.7926	14.9955	17.298	17.9551	17.9631	19.9087	15.0811	17.3093	18.3678	15.5554	16.2462
Tsc22d4	78829	5	6.07587	0.178912	0.102974	67.7974	56.7809	71.4726	66.71	71.335	63.3912	106.475	71.551	62.5361	73.3568	66.3622	53.8163	50.6023	70.5908	65.4983	62.1787
Hnf1b	21410	11	0.389084	-0.54153	0.103116	0.38142	0.715019	1.65446	1.14104	1.08751	0.670484	1.24963	1.19813	1.5133	1.82366	0.265449	1.7056	1.36353	0.847225	2.48454	1.55077
Sfxn4	94281	19	3.91958	-0.220865	0.103451	17.4023	11.4824	12.3375	13.3665	13.9907	15.4211	13.8194	13.8534	19.0185	25.8504	13.9095	12.3432	13.9762	15.6906	15.2313	13.8093
Cadm3	94332	1	4.68067	-0.201137	0.103452	19.8338	30.7879	20.5626	23.269	27.2466	26.2403	22.6403	20.2559	21.677	26.1696	35.9948	28.0976	22.6498	23.7223	31.867	28.2093
Ajap1	230959	4	6.02944	-0.19802	0.103666	80.9563	56.9071	52.47	53.3028	78.2128	60.0692	57.1152	49.5353	76.6057	79.2381	84.9967	58.4393	70.1841	58.0857	75.6525	53.8709
Llgl2	217325	11	0.921939	0.427787	0.103761	1.43032	1.17768	3.26165	2.11907	1.44022	2.68193	1.87444	2.77068	1.5133	0.911831	1.00871	1.7056	2.49981	1.83001	1.51233	1.18154
Gm10615	100038739	9	2.02732	0.378245	0.103808	5.00613	4.58453	4.30159	2.68959	6.31933	3.41337	4.77798	5.24183	3.6401	6.70196	3.45083	2.37887	2.38618	2.57556	4.75304	2.14155
Neat1	66961	19	5.76272	0.460884	0.103834	71.7546	50.7663	69.3927	58.7227	44.3235	46.9338	101.256	61.8536	34.2742	74.4966	41.0915	33.1246	13.4081	45.6146	85.1946	39.6924
Tifa	211550	3	3.01789	0.285328	0.103835	5.86433	7.90727	10.2576	9.86183	8.05348	7.46675	11.2466	10.0718	5.4397	4.69593	7.00785	8.97686	6.21165	7.48947	7.63367	9.93234
Agmo	319660	12	3.17986	-0.243047	0.103854	6.86555	9.25319	9.26497	9.20981	6.46629	7.16198	11.0629	6.85182	7.8528	9.61982	8.06964	8.66267	10.8325	12.1323	12.2067	8.08618
Ccm2l	228788	2	1.69294	0.353921	0.103875	3.86187	4.33217	2.78895	3.54537	4.67337	2.77336	2.83003	3.55696	2.6176	4.8783	3.50392	1.75049	1.81805	1.66056	3.45675	2.65847
Gng3	14704	19	6.84391	-0.237602	0.10405	80.3365	104.098	105.176	73.0265	147.343	114.622	110.408	113.373	91.0025	92.87	152.739	108.44	125.142	128.202	143.599	147.139
Marcksl1	17357	4	5.44426	-0.509055	0.104056	31.5148	16.6137	22.7843	43.8485	65.7798	39.5281	40.3188	27.8566	34.9695	52.6127	123.381	25.9431	48.8978	33.0757	49.4388	41.4648
Mafg	17134	11	5.32845	-0.154212	0.104129	34.3755	37.7698	39.5179	26.8552	39.2386	40.869	39.9145	46.6897	40.6955	42.8105	50.86	37.1642	42.118	38.3285	45.1899	39.9878
Fbxl8	50788	8	1.35701	0.311159	0.104152	1.57336	3.53303	2.78895	2.32283	2.88044	2.86479	3.12406	2.88301	2.4949	2.1428	3.18538	2.73794	1.59079	1.72834	2.52055	1.44
Sec24d	69608	3	3.82493	0.326332	0.104353	21.5979	8.62229	16.4973	7.90577	23.2199	12.0687	20.5453	16.0999	15.0512	13.3127	13.2193	12.9267	11.8173	12.5728	10.9464	9.96926
Stc1	20855	14	2.52023	-0.473436	0.104373	6.81788	5.34161	5.90878	1.14104	7.73016	3.68766	4.96175	2.65836	7.6074	10.2125	8.75981	5.56565	6.02227	5.49002	5.29315	3.98771
Ptprr	19279	10	4.86326	-0.303337	0.104383	33.0405	24.6471	20.3262	16.3413	44.9995	24.4422	21.7949	23.738	35.5012	35.1967	40.9322	22.8012	40.2242	30.2629	25.0615	26.0678
ND4L	17720	MT	5.35442	-0.525503	0.104422	33.1835	27.381	29.1657	3.78988	48.7911	43.9776	43.5531	40.8488	40.6546	50.561	56.0628	26.9306	51.3598	53.8835	44.8298	60.3325
Myorg	329828	4	5.5837	-0.244664	0.104489	53.7325	49.9672	40.3688	22.9023	54.1993	47.8786	34.5117	49.1983	57.8735	48.1903	59.5136	47.0387	55.1474	48.0885	41.085	56.751
Slc25a47	104910	12	2.01353	-0.195991	0.104671	3.67116	3.95363	3.54527	3.99364	3.0274	3.65718	4.22667	3.55696	4.499	4.24002	5.62751	3.59074	3.71184	4.20224	4.32094	3.61847
Fli1	14247	9	2.28999	0.227317	0.104762	4.00491	5.46779	5.86151	6.19421	5.96663	5.39435	5.18227	3.51951	4.0491	4.8783	4.19409	5.431	4.0906	3.55834	4.71703	4.46771
Slc10a7	76775	8	2.27601	0.243207	0.10482	4.72007	4.79483	5.19973	3.30086	5.11425	4.60196	7.75503	6.06555	4.3763	5.79013	4.30027	4.30889	4.39361	4.43946	3.60079	3.69232
Mea1	17256	17	6.33261	-0.186462	0.104896	55.9733	69.2727	70.1963	96.9068	81.0932	76.1913	78.5794	75.37	74.6016	83.0678	118.072	75.3607	82.5317	80.4186	86.3828	83.668
Frzb	20378	2	4.56719	-0.551974	0.10493	11.5379	29.7364	18.1518	18.8271	29.451	19.9012	16.7964	9.36041	24.3764	9.61982	32.7033	37.3437	47.1555	30.4323	32.191	8.78772
H13	14950	2	6.06387	-0.142627	0.105047	64.9367	56.15	61.5459	54.4438	76.2729	63.5131	66.3772	67.4324	68.712	87.7182	83.7225	58.574	56.8139	64.6941	71.8357	68.8618
Palb2	233826	7	0.298595	0.374862	0.105355	1.14426	1.72446	1.03995	1.91531	1.08751	1.61526	0.624813	1.23557	1.1043	1.0942	1.16797	1.21188	0.719643	0.948892	0.828181	0.960003
Aldh16a1	69748	7	3.64496	0.200673	0.105383	10.9181	13.2909	14.701	18.3789	11.1397	11.642	13.2313	13.142	12.1473	12.8112	11.4674	12.7471	8.67359	11.6917	11.1264	11.6308
Exo5	73172	4	3.58361	0.178614	0.105435	10.6798	13.333	12.4321	11.9809	15.0782	13.2573	10.8423	13.8908	11.5338	10.8508	12.1576	8.07917	10.5674	13.9623	11.3425	10.597
Ogg1	18294	6	2.60023	0.431134	0.105481	5.10149	5.55191	5.90878	16.9118	5.37878	5.51625	5.77033	4.60532	3.8855	5.15185	5.6806	4.48843	4.73449	4.64279	6.69746	5.31694
Spag8	433700	4	1.05098	0.726827	0.105525	2.00245	0.336479	2.12716	4.84941	2.88044	3.47432	3.12406	0.936041	0.8998	2.09721	2.86685	0.448843	0.871147	1.32167	2.88063	0.775387
Tesc	57816	5	5.88947	-0.453765	0.105715	88.2987	51.0187	43.3468	30.0338	66.9849	50.1948	40.0615	32.4245	105.849	111.061	85.6338	49.1034	64.9572	56.188	51.7793	24.7016
Tcaim	382117	9	4.26887	-0.185826	0.105923	19.5478	15.7304	17.9154	11.7364	23.9547	16.6402	21.4642	17.7099	21.5952	24.7562	19.9087	17.6844	19.3925	18.6051	19.2642	22.0062
Nkpd1	69547	7	0.702986	-0.367409	0.105941	0.810517	0.799139	1.41811	1.18179	1.96928	1.40192	1.61716	1.57255	1.1452	1.68689	2.28286	0.987454	2.27256	2.20278	1.65636	1.73539
Vamp8	22320	6	3.2035	0.352218	0.105956	5.7213	6.68753	11.2031	13.5702	10.5518	7.68008	18.4504	8.31204	7.4438	8.06971	11.7328	6.64288	6.21165	8.13336	7.95774	8.01233
Vgll4	232334	6	4.28817	-0.233902	0.106014	15.972	22.46	20.988	10.3509	17.3708	20.9069	20.8026	15.089	17.996	16.9601	20.9174	21.3649	19.8091	20.1978	24.5213	25.6247
Klhl1	93688	14	2.90936	-0.903767	0.106073	14.0172	4.33217	5.7197	3.09711	5.7021	3.29146	3.78563	2.05929	19.0185	28.9506	11.0427	3.63563	4.886	6.23557	4.21292	0.81231
Metap2	56307	10	6.36204	0.128267	0.106092	78.3341	77.6006	84.0938	103.142	90.1754	83.1095	90.1568	81.6228	81.7182	96.9277	79.7939	70.4235	70.1084	79.063	74.9684	74.3633
Wdfy4	545030	14	0.450956	0.665972	0.106164	1.38265	0.883259	1.41811	0.203757	3.67403	1.0362	2.97705	0.973483	0.4908	0.957423	1.27415	1.07722	1.47716	1.01667	0.972212	0.738464
Med20	56771	17	5.12511	0.141368	0.10619	36.807	30.0729	35.5	37.043	34.1244	39.8938	38.4076	41.3356	31.1249	37.841	28.1376	32.1372	29.0508	31.5845	35.2517	39.0278
Nherf2	65962	17	5.96103	0.189918	0.106255	59.8352	65.6976	67.5965	92.5464	55.0811	57.3568	62.5915	69.6789	59.8367	70.8493	68.4858	58.0354	46.6253	54.9341	55.7042	50.2156
Praf2	54637	X	6.66593	-0.125876	0.106343	94.2583	93.7516	102.813	89.2455	102.403	97.4639	97.7648	101.654	120.451	130.483	120.62	93.2696	90.7886	102.887	97.1492	90.8311
Chsy1	269941	7	4.08597	-0.203056	0.106372	21.5025	13.9639	14.2283	10.2286	18.5465	15.4821	16.3554	16.2497	18.7322	20.1515	14.9713	16.3379	17.5366	16.5039	17.8239	22.1539
Taf5	226182	19	3.34795	-0.193537	0.106404	9.53549	8.70641	8.88681	7.70201	11.0515	10.1487	9.9235	9.80971	10.3886	10.5317	7.80419	13.5551	9.46898	10.9123	9.79414	13.3293
Cacng8	81905	7	0.786221	1.0038	0.106536	1.478	0.715019	0.803594	10.5139	1.26387	1.12763	0.661566	0.823716	1.1452	1.86925	1.16797	0.94257	1.17415	0.779447	0.828181	0.849234
Zbtb9	474156	17	4.53386	-0.175338	0.10661	22.3607	24.9415	23.0679	14.1407	23.5726	21.4555	21.3539	23.5508	27.7302	24.5739	18.7938	26.4368	25.1117	24.2984	24.9534	23.077
Zfp882	382019	8	3.44145	-0.403496	0.10671	14.1602	7.15019	9.17043	2.40433	10.8163	11.1544	10.9526	9.1732	15.2557	16.413	9.29071	10.5478	7.61306	11.2511	13.3949	14.4739
Piezo1	234839	8	2.28596	0.311088	0.106765	5.2922	4.50041	5.76697	3.38236	7.31867	4.78481	6.35839	5.24183	3.8446	3.46496	7.16712	4.80262	4.96175	2.67723	3.81683	3.61847
Mark3	17169	12	6.84752	0.109347	0.106901	122.96	112.637	114.489	122.254	115.717	123.034	124.595	122.921	109.694	99.6632	100.711	116.565	118.097	115.528	108.492	112.394
Mamdc2	71738	19	0.93412	0.408502	0.106943	1.85942	1.85064	1.84354	1.30404	0.969944	3.01718	4.00615	1.90952	1.6769	1.68689	1.69887	1.66072	1.13628	1.42334	1.8364	1.47693
Cmtm6	67213	9	5.60128	0.149789	0.107008	50.6335	40.4617	56.3461	52.121	57.8439	49.4939	62.4813	40.3246	49.3663	43.084	50.8069	40.9345	44.1255	44.7674	46.4501	46.7817
Dnajb1	81489	8	6.68347	-0.231885	0.107011	81.7192	87.3164	90.5698	125.718	96.2596	88.2905	89.1644	97.5355	95.3379	87.5814	86.3239	126.26	100.636	93.1608	148.676	144.407
Tcte2	21646	17	1.87776	-0.248713	0.107028	2.90833	3.49097	2.59986	4.03439	3.38011	3.56575	3.41809	2.95789	3.3129	3.32818	3.02612	4.30889	3.56034	4.23612	5.76126	3.5077
Myd88	17874	9	2.85603	0.229703	0.107068	5.76897	7.27637	8.60319	7.4575	7.99469	6.97912	11.0996	6.96414	7.4029	6.15486	6.26459	5.16169	7.8782	7.62502	6.98552	4.98463
Dmwd	13401	7	7.77631	-0.174505	0.107073	209.352	182.33	207.422	272.871	228.966	181.396	186.047	181.143	241.351	257.045	294.223	208.398	214.681	204.351	235.815	200.567
D630044L22Rik	240054	17	1.53818	0.245805	0.107089	3.28975	3.53303	3.26165	3.83063	2.32199	2.71241	2.68302	2.99533	2.6585	3.41937	3.07921	2.51352	2.34831	2.03334	2.66458	1.99385
Fstl1	14314	16	5.29409	0.173095	0.107182	42.3376	33.9844	42.7796	39.3658	41.5312	39.5585	48.8457	45.0423	45.9307	47.0961	39.9766	27.7385	30.2629	32.9062	32.6951	37.7724
Gfpt1	14583	6	5.63087	0.143528	0.107264	56.4501	48.2848	49.2556	58.8857	55.1105	48.8539	46.7507	52.905	45.7671	44.2694	37.853	46.9041	52.4961	47.5801	46.4861	52.6525
Dazap2	23994	15	7.91283	0.257663	0.107272	225.848	212.066	231.482	469.823	219.266	230.86	275.873	229.555	202.005	212.138	208.43	214.951	198.015	227.971	233.403	251.816
5730409K12Rik	70494	19	4.48933	0.615385	0.107339	19.5478	17.8334	16.1192	94.1357	13.8144	20.5717	14.5177	17.0734	19.632	19.194	17.7851	15.4402	16.5139	16.0973	19.5163	16.8001
Tmem9b	56786	7	7.8223	-0.226423	0.107358	167.777	192.887	271.851	225.437	190.873	194.075	237.723	192.45	297.875	188.658	225.791	329.585	211.878	196.624	281.221	209.502
Mtrf1l	108853	10	3.21511	-0.195266	0.107383	10.8705	8.83259	7.9414	8.06877	9.25856	7.55818	9.04141	7.45089	11.2475	13.3583	7.69801	10.6825	8.48421	8.20114	9.90216	8.97234
Angptl7	654812	4	0.846312	0.784571	0.107471	1.81174	2.103	4.86884	2.44508	3.08619	1.64573	0.808581	0.711391	1.5133	3.32818	2.49522	0.179537	1.02265	0.847225	0.540118	0.480002
Dhx16	69192	17	4.99997	0.178775	0.107624	33.6603	38.0222	42.2123	34.5164	26.2179	31.4823	33.2988	32.4245	35.5421	26.9902	27.819	35.9972	30.1114	28.094	27.9421	25.8093
Lama5	16776	2	2.16505	0.310478	0.107708	5.91201	5.21543	5.76697	3.58612	5.64331	3.41337	5.66007	4.08114	3.8446	5.51658	5.46824	2.73794	4.16635	2.74501	4.68102	2.43693
B3gnt3	72297	8	0.329442	0.449704	0.107736	0.715162	1.51416	1.37084	2.24133	1.79293	1.09715	0.918842	1.16069	1.3088	1.45893	1.32724	0.987454	1.13628	0.610002	0.50411	0.738464
Slc7a7	20540	14	1.42533	0.414571	0.107785	2.66994	1.34592	3.59254	1.71156	4.11491	2.5905	5.36604	2.54603	3.5174	2.64431	2.12359	1.79537	2.1968	1.69445	2.34051	1.5877
Fam177a	73385	12	4.80438	-0.355011	0.107853	22.7898	17.4969	15.9773	25.4696	30.1858	20.2669	23.3753	40.7739	23.8447	31.3214	24.5275	15.53	33.0657	37.7862	38.5644	44.4925
Glb1l	74577	1	2.46196	0.285651	0.107889	7.39001	4.07981	4.58521	4.64566	8.02408	6.30864	8.34309	4.56788	5.5624	6.06368	6.10532	3.59074	4.77237	4.06668	5.32916	3.76617
Mir99ahg	77994	16	0.931528	0.392813	0.107933	1.52568	1.76652	1.41811	1.14104	3.43889	2.13336	2.49925	2.58347	1.227	2.64431	2.0705	0.987454	1.21203	1.45723	1.90842	1.29231
Palmd	114301	3	3.67099	-0.299526	0.108028	9.44014	10.3467	9.40678	7.86502	19.1637	14.1716	12.239	8.57414	13.3743	14.2246	18.9	10.5927	17.3472	9.35336	13.791	14.1047
Ccdc148	227933	2	3.94505	-0.30468	0.108097	14.0172	10.515	12.0539	8.51704	25.4537	14.4763	11.9082	13.4041	16.2782	19.422	22.1915	12.4329	20.8696	14.3012	16.7797	13.2185
Miat	330166	5	5.51872	0.402869	0.108102	28.5588	71.2495	48.0266	47.9644	67.6316	47.7262	40.0248	66.9457	27.4848	27.6741	61.0001	29.3992	30.7553	35.5496	75.3644	27.8032
Shisal1	72301	15	6.27812	-0.317342	0.108331	83.1495	41.2187	56.2989	56.3184	108.839	72.1989	86.0404	52.3809	92.3931	93.9642	137.502	62.1647	75.0322	57.1707	88.4713	81.6741
Chrm1	12669	19	7.86409	-0.162781	0.108398	244.252	234.19	225.763	170.422	238.165	212.848	227.248	214.091	238.938	188.02	233.276	291.479	270.283	248.644	270.491	215.115
Cnot6l	231464	5	3.63445	-0.277772	0.108567	12.9206	10.2626	11.6285	4.64566	11.1103	12.5259	14.5177	12.3183	15.5829	18.0087	10.7241	12.8818	12.3476	11.0817	12.9268	14.5108
Atp5mk	66477	19	5.01072	-0.264436	0.108588	20.4536	27.6334	25.2896	22.617	29.745	36.4499	37.1212	35.6819	26.585	34.2393	27.0758	26.7959	32.3461	40.8362	40.1848	51.4709
1810037I17Rik	67704	3	2.94567	-0.243075	0.108665	5.10149	5.76221	5.43608	7.09074	9.05281	7.5277	8.0123	8.01251	6.135	7.0211	7.91037	8.39336	7.99182	8.03169	8.74991	11.5939
Gpx4	625249	10	5.35567	-0.190785	0.10868	33.708	36.8445	48.1684	43.0335	36.1525	33.2804	39.2529	35.6819	43.1495	38.0234	43.5336	57.3621	31.8537	40.2601	45.2259	47.5571
H2-T23	15040	17	5.27164	0.32411	0.109103	32.8498	39.999	51.43	27.1404	32.3609	46.8729	62.8856	51.5571	29.5298	23.3885	19.7494	44.3457	33.7096	43.7846	36.9081	40.0986
Zc3h7a	106205	16	5.05048	0.115622	0.109133	36.2826	32.8067	31.1511	34.3534	37.7103	34.1947	35.4673	34.1468	31.8202	38.1601	26.598	29.9378	31.6643	31.8218	34.1354	29.1324
Ppdpf	66496	2	4.4696	0.19454	0.109176	24.6016	21.1982	23.6351	17.8084	28.5693	23.1622	30.0645	20.5929	14.6422	24.4827	25.9078	22.2177	17.3093	19.4523	22.1448	18.5354
Ccdc96	66717	5	1.22181	0.398028	0.109284	1.52568	1.8927	2.45805	4.23814	2.82166	2.25526	3.60186	1.72232	1.5133	1.68689	1.91123	1.7056	1.78017	2.30445	3.27671	1.25539
Ddx10	77591	9	4.12886	-0.177031	0.10936	19.071	17.0763	15.8828	9.41357	18.6053	18.0116	17.2742	16.2871	19.0185	19.1485	16.8825	18.9412	18.3698	18.9101	18.112	17.9447
Elk3	13713	10	2.345	0.219536	0.109378	5.53059	4.54247	6.57057	3.54537	6.37812	4.99815	6.90969	4.86741	4.2127	4.28561	5.30897	3.7254	4.77237	5.25279	4.46497	4.80002
Mrpl52	68836	14	3.14616	-0.270579	0.10938	8.05749	6.77165	6.996	4.89017	9.28795	9.17343	11.2099	7.60065	7.4029	13.5863	12.1576	6.68776	7.04492	10.2345	10.0822	9.82157
Nsmce2	68501	15	5.16052	0.149907	0.109412	33.2789	36.0874	33.7982	49.4722	35.0356	40.3204	33.8869	38.6398	33.6607	37.2483	33.5527	35.2791	32.1945	34.7362	31.867	31.3478
Zbtb7c	207259	18	2.25448	-0.418704	0.109621	7.29465	5.08925	4.06524	1.54855	3.35072	4.60196	3.19757	3.29486	5.7669	8.06971	6.68931	5.25146	3.90122	5.15113	5.79726	2.51078
Gm8995	668139	7	0.652937	0.668341	0.109666	0.762839	1.21974	2.31624	0.0815028	2.46895	2.49908	3.52835	1.72232	1.3906	2.27958	1.11488	0.583496	0.757519	1.15223	0.756165	1.29231
Tinf2	28113	14	3.98932	0.160803	0.109752	14.8277	17.2866	18.8608	16.1375	15.284	13.0744	20.1043	18.4213	12.679	16.8233	14.5997	16.697	13.6732	13.5895	16.3836	14.6216
Crkl	12929	16	6.01112	-0.169468	0.109779	70.658	59.2204	64.3821	39.2028	58.3142	59.9168	68.2884	67.9566	68.5484	78.691	57.7086	74.5528	62.0787	61.2374	64.346	76.6895
Utp20	70683	10	3.37021	0.236083	0.109838	15.1138	11.5244	11.4867	5.99045	13.0502	11.2763	10.5483	10.3713	9.5706	12.5377	10.9896	8.52802	8.1812	9.42114	8.46185	7.75387
Pygo2	68911	3	5.88392	-0.123883	0.109839	65.3181	52.0702	55.2589	53.5473	66.2207	56.9911	53.4766	50.5088	64.2948	60.0441	67.6894	68.7179	55.0716	55.1713	58.7288	60.6279
Add2	11519	6	7.26883	-0.220612	0.109901	165.679	167.104	151.501	67.9733	144.551	149.091	151.094	149.504	187.608	185.831	177.001	158.98	165.669	150.501	162.107	136.468
Dnajb4	67035	3	6.50607	-0.158779	0.110028	105.415	80.5027	72.938	63.2054	99.963	86.401	89.679	92.406	103.354	107.778	76.8209	92.7309	92.3794	89.8397	95.1688	105.822
Ehd3	57440	17	7.31683	0.146341	0.11005	145.941	159.239	165.257	147.928	194.312	173.229	172.816	186.871	145.195	122.368	155.818	163.11	178.737	153.415	137.982	146.327
Foxg1	15228	12	6.32602	-0.202787	0.110052	87.2498	72.0907	73.4107	55.5441	71.5701	72.656	76.1904	90.4216	83.845	86.7607	68.2734	75.4505	75.8276	77.2669	86.6709	129.084
Tnfaip6	21930	2	4.15121	0.29621	0.110184	19.1663	16.1931	20.0899	13.5702	17.1651	17.6764	31.7552	21.4915	16.7281	19.422	11.4674	15.6197	8.10545	18.3001	19.4442	17.7231
Sesn2	230784	4	4.31502	0.252549	0.110191	15.4475	23.4274	20.7516	30.319	16.1951	20.2059	23.1181	23.0266	13.906	13.176	17.4134	18.8065	22.8013	18.7067	19.6603	19.2001
Adamts4	240913	1	5.12574	0.333559	0.110192	40.6689	38.8634	45.0013	52.3248	29.1865	33.6461	44.9498	26.5461	31.902	40.5309	28.0314	20.2428	14.1277	37.4812	44.6857	29.8339
Podxl	27205	6	4.8024	0.163741	0.110199	26.6517	38.4007	32.2856	24.8583	30.0095	29.7146	25.9849	28.1187	27.812	31.6861	28.403	24.8659	24.9224	28.3312	22.3249	21.3047
Rbm8a	60365	3	5.94285	-0.229334	0.110215	52.8743	49.5045	51.8082	30.9711	75.6556	63.7874	68.2148	63.2389	63.6404	64.1929	59.6729	51.3925	64.427	69.8113	71.6916	83.5572
Tmem198	319998	1	6.49833	-0.169698	0.110283	76.3793	96.9061	88.3008	88.7973	79.9763	87.8029	78.0648	85.4793	87.5669	70.5757	86.6425	115.667	102.189	93.0592	110.004	94.4126
Smarcd2	83796	11	4.01542	0.188325	0.110408	14.4939	14.3845	21.2243	18.5011	15.2546	14.3544	22.4565	16.9985	16.6463	14.5437	13.4317	17.6844	13.6353	15.6567	13.935	14.2524
Mocs2	17434	13	5.88497	-0.129497	0.110413	49.3462	54.3414	53.8881	43.5225	63.693	64.1226	63.2531	61.2171	54.6833	64.1929	60.7347	55.8809	62.1165	66.558	65.4983	62.0679
Car14	23831	3	4.3396	0.354193	0.110514	16.9255	15.9828	28.6458	29.5855	17.5472	16.5183	41.4214	15.1264	16.9326	23.3885	20.3334	13.3755	13.4838	19.6895	21.7487	12.8124
Myh7	140781	14	4.35441	-0.506759	0.110557	21.0734	11.4824	11.723	15.6078	32.3315	18.1945	11.9817	12.805	23.2721	32.9627	56.222	9.47059	20.0742	18.1645	15.4474	17.1693
Angpt2	11601	8	0.771924	0.308114	0.110734	1.57336	1.76652	2.36351	1.22254	1.79293	1.88954	1.94795	1.94697	2.045	1.36775	1.22106	1.52607	1.24991	1.72834	1.69237	0.738464
Pfdn5	56612	15	5.27627	-0.221142	0.110737	33.5173	35.12	30.9147	20.9462	35.7998	43.2767	47.008	40.9986	34.4378	44.9989	53.5676	35.8177	32.8384	42.7001	42.1292	46.2278
Gapdh-ps15	100042025	Y	6.33137	-0.156548	0.11083	74.4722	81.8486	75.0179	46.8233	81.5047	82.0733	84.7908	85.8537	78.6098	85.3474	92.4293	79.8043	80.1834	90.3481	90.4517	79.311
Spice1	212514	16	3.61273	0.143634	0.11095	13.159	13.1227	13.8029	13.0812	10.6988	12.0078	11.4672	15.0141	10.4295	12.0818	12.6885	12.0739	11.0598	11.5561	10.8384	11.3723
Rcsd1	226594	1	2.716	0.314595	0.11097	8.29588	6.72959	9.87948	3.0156	7.61259	7.37532	9.40894	5.72857	7.4438	6.92992	6.42386	4.8475	4.92387	5.11724	6.62545	3.98771
Usp8	84092	2	6.56571	0.118955	0.111218	103.842	88.0735	96.8095	106.117	103.079	102.493	94.457	95.8506	96.3195	95.6511	75.3344	95.5138	93.5157	90.1108	81.8098	94.5972
Gm6402	623169	17	0.539274	-0.466038	0.111245	2.24084	0.841199	1.03995	1.01878	1.20508	0.975249	1.35989	0.67395	1.0225	1.96044	2.65449	1.84026	0.568139	1.59278	1.22427	2.03078
COX2	17709	MT	9.9219	-0.498898	0.111257	867.778	776.174	743.041	92.9132	1020.79	987.257	1066	948.06	990.353	1297.26	1445.79	822.146	1020.45	1219.9	971.888	1306.93
Lyplal1	226791	1	2.62994	-0.252036	0.111504	4.67239	5.17337	5.15246	3.58612	8.87646	5.66863	5.58656	6.0281	5.6442	7.84175	9.13144	5.79007	6.9313	6.03224	5.83327	6.09233
Ctns	83429	11	3.87559	0.135781	0.111578	15.5429	13.8377	15.0792	12.1847	16.5478	16.3659	17.752	15.5757	13.088	16.413	15.8738	12.0739	14.1277	13.8267	13.3229	12.4431
Efr3a	76740	15	8.24237	0.42221	0.111809	177.694	366.174	387.9	361.628	251.01	386.199	316.192	530.922	181.678	109.374	177.107	332.907	262.253	305.509	251.623	427.312
Mbip	217588	12	3.75079	0.203961	0.111878	13.0159	11.8609	13.992	18.2159	15.8424	11.8249	16.0246	14.1155	14.2741	16.0026	13.2724	9.69501	9.16598	11.6578	14.3311	11.1508
St6galnac3	20447	3	3.7848	0.280669	0.11188	15.3998	14.0901	11.5812	20.3757	12.286	11.6725	20.7658	14.415	11.0021	12.4921	9.76851	11.6699	7.57519	15.9617	14.3311	15.7293
Lmf2	105847	15	4.94758	0.185755	0.111919	28.5588	26.3716	33.3255	46.0491	33.5659	26.3927	36.7169	31.451	31.3703	31.7317	31.1637	24.3722	24.9981	27.3484	30.2466	28.7262
Fbxo38	107035	18	5.9279	0.149405	0.111967	84.3891	58.2109	67.3601	59.171	64.516	54.9797	58.9529	65.9347	64.7447	68.3418	50.1698	60.5489	54.4656	55.1035	51.8153	54.7571
Ptov1	84113	7	7.92062	-0.141477	0.112062	225.705	229.942	222.596	275.479	223.087	206.143	233.753	229.48	247.609	306.922	309.301	226.486	218.544	231.462	266.422	224.788
Tpgs1	110012	10	6.00129	-0.120852	0.112105	51.0626	67.7165	63.5785	64.2242	56.3449	61.4102	63.3634	63.9503	61.5136	63.9194	72.0959	65.1271	65.4875	65.7108	76.0846	61.5141
Gm8069	666377	5	1.53512	-0.226624	0.112183	1.85942	2.22918	3.16711	2.36358	2.67469	2.9867	2.57276	2.99533	2.863	2.87227	3.02612	2.96236	2.23468	3.76168	3.52877	2.99078
Spire2	234857	8	4.53432	-0.175207	0.112222	23.8387	18.3802	22.7843	24.0026	18.4583	20.1145	23.6326	22.8394	26.994	33.5554	24.9522	23.0705	18.4456	20.164	25.8176	23.0401
Mettl16	67493	11	4.98429	-0.225753	0.112293	32.516	27.0025	29.733	18.7456	36.7403	29.2879	28.3738	31.9003	48.3847	44.087	30.4204	34.4263	24.2406	29.0429	30.7507	30.8309
Fkbp14	231997	6	3.31376	-0.248023	0.112296	10.8228	6.68753	7.23235	5.41993	12.0802	9.26486	11.7612	9.36041	11.861	13.9054	10.3525	7.85475	9.88562	9.72614	11.4865	10.6339
Kif9	16578	9	2.37665	0.24956	0.112316	4.62471	4.79483	6.33421	8.15028	5.93723	5.76006	4.18992	4.6802	4.1718	5.69895	4.77808	4.66797	4.31786	5.28668	5.07711	3.32309
Zfp78	330463	7	2.78271	-0.217823	0.112375	8.82033	6.35105	5.7197	4.60491	6.73082	6.61341	6.79943	5.01718	7.3211	8.98154	6.7424	5.11681	7.49944	7.76058	6.69746	8.23387
Lamp1	16783	8	9.1628	0.125508	0.112384	534.75	562.005	643.301	584.701	574.383	544.433	777.157	583.378	532.641	556.08	563.442	560.111	483.6	560.965	561.074	553.442
Scd1	20249	19	6.61779	-0.237915	0.112413	80.0505	121.175	112.503	76.6126	65.1038	86.0048	86.4447	94.3904	90.5935	97.338	141.166	130.389	94.2732	98.0409	76.2286	118.117
Grtp1	66790	8	1.65377	-0.322388	0.112427	2.90833	2.60772	3.82889	1.05954	3.55646	2.68193	2.97705	2.35882	3.1493	4.60475	3.92864	2.51352	2.8407	3.9989	2.62857	3.6554
Zfp326	54367	5	3.23089	-0.307581	0.112581	8.00981	8.28581	7.84686	2.9341	9.8464	9.69154	9.62947	10.7458	9.5706	12.7656	12.1576	6.82241	9.43111	10.4378	11.8826	9.41542
Lpcat3	14792	6	4.63885	0.184809	0.112666	26.8424	20.9458	29.0712	24.7768	29.9213	23.6193	33.5561	23.7006	25.8897	28.1756	29.571	17.8639	20.4909	18.5712	23.009	22.4124
Sec31a	69162	5	6.89681	0.199062	0.11267	132.21	122.394	125.786	191.654	106.988	124.405	101.955	111.838	120.941	115.757	99.7025	117.013	115.446	111.224	101.254	102.093
Sub1	20024	15	8.35914	-0.116668	0.112684	323.349	268.469	297.85	286.319	345.682	351.912	317.515	340.12	322.619	332.043	317.53	345.115	369.139	334.145	332.857	366.352
Flcn	216805	11	6.51976	0.141212	0.112685	95.9747	88.3679	97.2822	121.602	96.1126	80.458	96.0006	94.7648	92.8839	92.095	75.4936	93.6735	83.5164	79.3002	90.5958	87.4341
Sass6	72776	3	2.04365	0.257566	0.112727	3.90955	3.32273	3.59254	3.46387	4.73215	4.69338	5.21902	6.40252	2.9448	4.74152	2.91994	3.7254	3.10583	4.13446	3.27671	4.54155
Cox5b	12859	1	5.81414	-0.180154	0.11289	58.2142	48.6633	43.5832	48.6979	55.9334	54.7054	60.6803	52.905	45.2354	57.7645	60.8939	48.6995	50.7538	65.6091	65.3903	81.4895
Ncapg2	76044	12	2.74653	0.258189	0.113033	9.86924	6.22487	6.57057	7.66126	6.49569	8.74676	6.61566	5.87834	5.1943	6.88433	3.29156	6.0145	5.79502	6.40502	6.76948	7.60618
Tgoln1	22134	6	8.11679	0.0949974	0.1131	285.302	261.192	303.948	277.639	295.51	293.55	290.023	294.366	276.607	278.838	263.007	264.054	273.426	261.725	240.064	281.096
Sema3e	20349	5	5.31239	0.329377	0.113141	44.9122	37.8539	43.9141	21.5982	36.1231	55.193	63.8044	52.6055	50.4706	32.0965	21.873	31.2844	24.733	45.3774	42.6333	31.4955
Nol9	74035	4	4.76889	0.136562	0.113323	27.1762	28.4746	31.6711	25.4696	30.5679	29.6537	27.455	28.1936	26.1351	24.7562	22.8286	31.6883	28.7478	23.0445	24.8094	24.1108
Yipf3	28064	17	6.23016	-0.118268	0.113332	71.2301	76.9276	74.167	52.8953	70.1299	75.6123	77.8076	79.4137	78.6916	85.6666	82.8731	77.8294	71.0931	79.2664	77.957	69.6741
Pdgfrl	68797	8	0.391698	-0.421424	0.113402	1.19194	1.2618	1.51265	0.611271	0.558453	1.15811	1.5069	0.786274	0.9407	2.27958	1.22106	1.12211	1.8938	1.45723	1.54834	0.81231
Tmem242	70544	17	4.30003	-0.150998	0.113434	15.6382	16.4875	17.9154	20.0497	20.1043	20.724	20.3248	17.972	16.6463	23.0693	20.8112	18.5821	19.5061	21.079	19.6603	25.3662
Pwwp3a	68114	10	5.94307	0.134579	0.11352	66.081	64.3517	62.0186	79.5874	59.0784	55.8635	63.9882	64.2499	52.6792	69.1168	63.3892	57.0928	52.3824	59.543	61.1773	52.5417
Tchh	99681	3	3.09979	0.282068	0.113532	7.29465	9.46349	9.97402	15.1595	6.28994	9.87439	6.9832	9.47273	7.6483	7.06669	6.58313	8.34848	7.46156	9.62447	7.95774	6.24002
Rpl31-ps12	665562	16	0.331859	-0.36366	0.113545	1.85942	0.757079	0.519973	0.855779	0.999336	1.0362	1.13936	1.16069	0.8998	1.50452	1.48651	1.03234	1.17415	1.15223	1.51233	1.84616
Marchf11	211147	15	2.55243	-0.250338	0.113744	3.57581	6.05663	4.91611	7.66126	6.23116	4.44957	5.32928	4.11858	5.9305	5.47099	5.2028	7.36102	6.21165	6.23557	6.91351	6.6831
Ranbp3l	223332	15	2.33209	-0.403679	0.113773	3.28975	6.51929	5.48335	3.50462	3.32132	5.24196	2.27873	4.64276	4.6217	4.8783	3.82246	6.8673	10.3401	4.3039	4.1049	5.76002
Uqcc6	544717	10	2.5386	-0.204782	0.113835	6.53181	4.96307	4.82157	3.78988	6.4369	5.15053	6.06436	5.09206	5.317	7.75057	6.42386	4.89239	5.71927	6.71002	5.14912	7.08925
Pm20d1	212933	1	1.96607	0.317998	0.113894	2.76529	4.29011	5.247	7.21299	2.96862	3.68766	4.4472	3.44463	3.5992	3.28259	3.18538	2.78283	3.82547	4.03279	2.70059	3.61847
Haus5	71909	7	2.9049	0.271313	0.113924	8.15285	7.61285	7.9414	12.5922	6.49569	6.58293	8.78413	6.77694	5.726	9.02713	7.11403	5.431	4.35573	6.54058	8.38983	7.12618
Gm7964	666170	7	8.01804	0.138359	0.114069	277.817	249.836	228.079	312.441	258.123	292.209	293.735	265.723	226.668	240.404	205.086	254.27	252.216	272.366	253.423	260.161
Gsap	212167	5	3.0625	0.287998	0.114167	6.48414	6.09869	9.78494	9.49507	11.4336	7.58865	14.5912	7.60065	6.0941	8.06971	10.5118	7.22637	5.15113	6.81169	7.59766	8.23387
Ostf1	20409	19	3.93329	0.212565	0.114513	11.2519	14.8892	17.49	16.7896	17.5766	15.2992	24.478	13.3292	13.2107	13.3127	17.0418	11.7148	13.2945	16.3006	13.935	13.5139
Sde2	208768	1	5.53725	-0.140862	0.114549	46.8193	38.9475	41.9287	45.234	52.1125	41.6614	48.1473	39.426	51.1659	53.798	39.605	43.2236	43.0271	45.8857	55.3801	55.754
Brd1	223770	15	5.86334	0.109864	0.114561	65.6042	61.4916	56.0153	58.9672	52.7297	62.0807	66.1566	61.3668	50.9614	55.8041	51.2316	58.17	53.4429	59.6107	57.3245	59.0033
Macrod2	72899	2	4.93718	-0.161916	0.114629	33.9464	26.666	26.6604	29.3002	35.4177	27.7641	26.3156	25.5352	33.6198	41.4883	38.8086	26.3471	26.3238	30.4323	30.3546	30.8678
Gprc5b	64297	7	4.72405	0.45662	0.114667	18.1651	28.3905	33.4673	72.8227	15.4015	20.0536	29.3662	24.5992	19.4275	26.3063	20.3334	26.0329	14.7716	19.5539	18.9041	31.8278
Arap3	106952	18	2.93045	0.252195	0.114759	8.39123	7.02401	7.9414	12.3884	7.40685	7.98485	8.12257	6.40252	5.9714	8.93595	7.59183	6.73264	7.84032	6.71002	6.98552	4.28309
L2hgdh	217666	12	5.17247	-0.182201	0.114786	34.6138	32.8067	32.0492	24.0433	44.8232	33.707	33.2621	36.0189	34.0288	36.7012	31.1637	39.8124	40.7166	33.0079	40.1848	48.8494
Tmem64	100201	4	6.12611	-0.223618	0.114844	79.4783	67.6744	61.4041	35.902	85.7372	64.7017	57.9238	65.6352	79.0188	71.8523	63.7608	78.4129	97.3412	68.1847	67.6948	71.631
H2af-ps2	667728	13	2.11315	0.335073	0.115133	3.76652	3.40685	4.63249	6.68323	2.99801	5.12006	6.21137	5.05462	2.6176	5.19744	5.46824	4.66797	3.40883	2.67723	3.13268	3.06463
Prelp	116847	1	4.35008	0.29695	0.115213	12.4915	15.0995	25.5259	28.3222	30.9794	21.0593	27.7123	18.4962	18.6095	19.4676	28.3499	14.363	14.5822	16.6734	17.4638	16.4677
Wdr54	75659	6	5.06491	-0.110957	0.115251	36.4256	28.4746	31.0566	31.8676	33.8893	32.7013	33.3356	30.1031	37.4235	38.7072	37.0566	34.516	31.8158	32.5673	30.0666	34.597
Smn1	20595	13	3.15434	0.164316	0.115298	9.24943	7.40255	7.4687	10.7176	9.58187	9.63058	10.2543	10.4837	6.953	9.07272	8.97217	7.85475	7.76457	8.91281	8.92995	7.97541
Lemd1	213409	1	0.834733	-0.35796	0.115348	0.905872	1.8927	1.749	2.11907	0.999336	1.67621	1.10261	1.57255	1.1043	1.82366	2.01741	1.66072	2.80282	1.96556	1.72838	2.10462
Aldh3b2	621603	19	0.835012	-0.653162	0.11543	1.76407	0.546779	0.283622	1.71156	2.61591	1.70669	1.17612	0.599066	1.1452	2.6899	4.03482	1.48118	3.71184	0.813336	1.40431	1.73539
Slc44a2	68682	9	5.7956	0.171648	0.115481	64.746	52.9535	57.2916	77.8759	61.5768	49.6158	60.6803	46.1281	56.6056	59.9073	60.31	48.0262	50.7916	43.8524	49.6548	47.4832
Tmem98	103743	11	3.8158	0.349744	0.115504	11.681	13.0386	19.9008	21.5167	12.3447	13.2573	22.8608	11.2325	9.9387	17.0057	16.7233	7.80987	6.47679	15.1484	14.1871	11.4831
Zkscan7	382118	9	1.00861	0.402287	0.115697	3.90955	2.01888	1.98535	1.67081	2.46895	2.0724	1.87444	1.72232	2.0859	2.6899	2.70758	0.987454	1.06053	1.69445	1.29628	0.960003
Prox1	19130	1	3.15587	0.378617	0.115793	10.5367	8.91671	10.494	4.40115	9.14099	10.5754	17.7888	8.79879	5.6442	5.9269	5.89296	7.63033	4.96175	8.81114	12.7108	9.45234
Tspan7	21912	X	10.504	-0.116802	0.116002	1361.57	1379.86	1295.91	1379.76	1361.65	1554.21	1440.34	1410.5	1394.94	1390.04	1371.89	1564.17	1549.92	1530.8	1564.22	1661.51
Mterf4	69821	1	4.06597	-0.164263	0.116003	18.4989	15.3939	14.1338	10.0656	19.1344	16.9449	16.4289	15.9127	17.9551	20.1971	19.0061	17.5049	15.4155	17.2834	16.8517	16.5416
Inpp5e	64436	2	5.16116	0.134364	0.116139	39.906	35.8351	44.5286	40.6291	36.27	33.3108	32.7843	36.3933	37.7916	39.3911	33.6589	31.419	33.7475	29.924	35.4677	30.3139
Ift81	12589	5	5.03925	0.200318	0.116327	29.3693	32.4282	30.8202	51.3467	30.6855	40.3204	32.2697	33.3231	26.3805	27.5373	27.5536	32.9002	28.9372	33.1434	32.9112	33.637
Rcbtb1	71330	14	6.39218	0.149986	0.116381	105.081	87.0641	87.1191	72.0892	76.6256	87.7724	103.168	90.5339	82.8634	97.338	65.088	73.9693	64.5027	85.6036	86.4909	79.4587
Plbd2	71772	5	6.41081	0.239105	0.116383	64.2692	108.725	95.3441	138.881	67.8667	82.7742	96.2579	81.3607	65.2764	70.8037	76.2369	91.9679	74.9944	89.0603	76.3006	76.0987
Cpsf4	54188	5	3.94601	-0.182182	0.1165	14.3032	14.1321	11.3921	18.9901	14.7549	13.5925	15.6571	12.3183	15.8283	17.7351	17.6258	12.2983	14.6959	15.5889	17.1037	19.237
Vps9d1	72325	8	6.2304	-0.148811	0.11653	68.9416	84.3302	82.6284	56.3592	69.6302	69.8827	65.6053	73.9472	74.7652	84.2532	95.6677	81.1508	73.896	64.1519	87.4271	68.4187
Dnttip2	99480	3	5.03911	0.216927	0.116664	29.5124	30.872	33.5619	55.9109	29.6568	34.5909	38.6281	29.2419	35.4194	29.9537	28.3499	32.99	27.8009	29.009	27.2579	30.9047
Spcs1	69019	14	6.32261	-0.123015	0.116731	72.5174	70.0298	71.8981	76.2866	81.005	82.2866	82.9163	77.7663	81.5955	102.307	97.4197	75.9891	68.2524	87.5692	72.8799	80.3818
Cisd3b	100504524	2	1.89158	-0.226162	0.116753	2.62226	3.28067	3.07257	3.62687	2.6453	3.65718	3.67537	4.23091	3.1084	3.60173	5.09662	4.03959	4.39361	3.25334	3.88885	3.91386
Tmem120b	330189	5	3.42567	0.178096	0.116755	9.82156	10.3888	12.7157	14.3445	9.40552	9.66106	13.2681	11.1951	9.6524	10.5317	10.8303	10.2785	8.33271	9.59059	9.50607	11.1139
Tmem250	109299	2	6.38288	0.655604	0.116761	61.8377	70.4504	75.5851	386.364	46.9688	53.4253	53.5134	53.6539	69.121	65.3783	63.6546	64.0499	61.6999	63.1352	64.5981	64.3571
Ddx27	228889	2	4.94761	0.140636	0.116779	32.8975	34.0265	31.3875	26.4069	37.916	28.6175	35.1733	33.0984	33.0881	34.4672	32.3317	24.058	24.5057	27.179	32.047	26.4001
Gmppb	331026	9	4.60134	-0.205695	0.116805	21.884	25.6986	23.446	11.5326	26.9233	25.2041	21.1334	25.0859	26.7077	28.6771	21.7668	26.4368	27.4222	25.4845	26.1777	23.9632
Mfsd3	69572	15	3.67616	0.284369	0.11683	11.2042	12.2394	12.9048	22.7393	13.1971	12.1906	14.481	12.5804	12.5154	14.3158	13.591	9.69501	13.3323	10.2684	11.8106	6.09233
Nop56	67134	2	6.27562	0.168756	0.116844	75.1397	76.507	73.2216	109.866	83.0625	68.5722	82.5855	87.0893	65.7672	95.6055	81.7582	64.6783	65.5254	64.4569	74.1762	70.8556
Gm9796	544809	11	0.360025	-0.615547	0.116855	0.524452	0.967378	0.0472703	0.89653	0.940552	0.761913	1.83768	1.57255	0.6544	0.729465	1.00871	2.2891	1.93167	1.96556	1.94442	1.03385
Tsn	22099	1	6.43298	0.134049	0.116963	84.1507	85.7602	78.185	106.524	84.2676	93.7763	102.763	88.8865	72.5566	95.1496	96.4641	75.8993	72.4945	85.9086	81.0177	78.0926
Nsmaf	18201	4	5.44527	0.154803	0.117062	49.3462	48.0745	49.7283	51.306	36.0349	46.4462	42.818	43.4697	43.7221	51.3817	33.3404	42.0566	42.4589	39.2773	36.548	39.5447
Snhg20	76972	11	3.22791	0.316032	0.117242	9.05872	9.46349	8.22502	14.3037	13.491	9.20391	8.89439	9.77227	7.0348	14.0878	12.3699	5.34123	5.64351	6.87947	8.56987	6.79387
Plod3	26433	5	4.66506	0.154108	0.117265	26.5563	22.2076	29.213	25.0213	28.3635	22.705	29.4765	30.4775	25.8897	30.0448	28.0845	21.1405	20.6803	19.7234	24.6294	21.3416
Gm15421	100042049	5	4.1858	-0.234157	0.117282	14.8277	13.9218	14.6065	9.45432	23.2199	18.9259	20.7658	18.3838	15.133	21.3824	25.1645	17.5498	17.1957	19.8251	19.6963	20.677
Rbm27	225432	18	4.67116	-0.137792	0.117288	28.8449	21.9132	23.3988	17.6453	26.0415	24.1984	26.2421	26.3215	28.63	26.3063	24.5275	23.6989	27.0434	28.2295	27.0779	26.5109
Mical1	171580	10	3.90775	0.289206	0.117398	11.681	16.6557	21.6025	26.7329	14.6373	13.6535	14.4442	11.8316	13.5788	17.0512	17.4134	12.1188	9.2796	12.1323	12.6027	13.4031
Abhd17a	216169	10	7.99585	-0.151667	0.117403	211.497	284.115	252.896	257.589	211.859	250.548	232.32	237.23	244.868	211.499	268.528	291.479	277.1	261.386	292.852	288.887
Smurf2	66313	11	4.08763	-0.238336	0.117431	22.7898	15.4781	13.8502	9.37282	19.1344	14.0192	17.017	13.4415	19.7547	25.3033	19.6432	15.6646	13.2945	16.7751	17.8239	18.4247
Sh3pxd2b	268396	11	2.27929	-0.3274	0.117475	4.8631	3.53303	5.05792	5.7867	2.99801	3.99242	5.03526	2.84556	4.2536	4.78711	5.57442	3.23167	5.45414	4.03279	8.2458	6.6831
Retsat	67442	6	4.51617	0.186212	0.117554	20.549	20.6935	23.6351	26.5291	20.6627	24.3812	31.1304	27.1826	17.587	25.7592	25.4831	18.5821	18.938	21.3162	17.4998	25.2924
D16Ertd472e	67102	16	3.19874	0.372845	0.117561	6.53181	9.16907	9.26497	17.4416	7.78895	8.89915	14.4442	8.68646	8.6708	5.79013	7.59183	5.79007	4.35573	8.94669	11.6665	10.2646
Lrp5	16973	19	0.933824	0.457594	0.117602	2.24084	2.14506	1.749	4.48265	1.85171	1.58478	1.24963	1.68487	2.045	2.05162	1.32724	1.30164	2.08318	0.881114	0.864189	1.73539
ATP8	17706	MT	6.82805	-0.427616	0.117633	97.3574	82.774	86.3155	16.9118	131.971	121.906	125.551	120.188	112.352	140.057	151.359	95.02	123.248	147.993	115.333	154.154
4921524J17Rik	66714	8	3.72171	-0.17806	0.117846	13.1113	9.9682	9.59586	12.1032	12.815	13.9278	15.3263	12.0188	14.4377	13.0848	10.8303	14.9016	11.8552	15.4534	15.3393	14.9539
Gpatch8	237943	11	5.79712	0.13031	0.117892	60.169	61.6178	69.5345	53.3843	50.0256	57.5702	59.0264	54.4776	56.442	63.965	56.2751	48.4302	49.163	55.5102	50.0149	43.7171
Nsg1	18196	5	8.73336	-0.185683	0.117914	545.287	408.654	386.529	341.048	423.954	364.438	358.642	369.811	528.469	651.458	439.902	410.063	412.545	412.802	396.338	371.669
Cdc42ep1	104445	15	5.14754	0.272342	0.11793	30.8473	38.7793	45.5213	55.7071	27.8051	33.5851	43.1856	34.1468	28.3028	42.4913	37.9061	27.1999	17.2714	34.3973	36.3319	32.714
Aldh9a1	56752	1	5.17167	-0.180591	0.117986	34.1847	32.6385	31.1038	23.3913	40.8258	32.0004	41.2376	36.0563	35.3376	48.5094	44.967	28.1425	31.7779	37.1084	38.3124	41.5755
Eif3f	66085	7	5.65587	-0.208355	0.118024	46.8669	49.3363	46.1358	24.3286	49.6141	50.4082	57.7033	51.8941	43.9266	61.8222	64.2917	45.8717	46.701	51.9179	60.6372	56.1602
Map3k14	53859	11	2.20174	-0.32101	0.118087	4.38633	3.1545	4.63249	5.70519	4.49701	3.35242	4.11641	2.47115	4.9489	5.4254	4.51263	5.38612	2.80282	3.93112	8.02975	5.05848
Zmynd8	228880	2	6.22978	0.145763	0.118148	85.3903	84.246	81.2576	65.8135	66.3383	84.2371	77.293	87.7632	76.7284	70.8949	58.5049	80.0287	77.1154	75.6402	63.5899	64.1356
Kdm8	77035	7	3.00988	0.180871	0.118272	9.29711	8.87465	7.09054	9.98409	8.52375	8.89915	7.09346	8.19972	7.8937	8.34326	7.2733	5.29635	6.9313	8.70947	7.74169	7.42156
Pecr	111175	1	2.90689	0.22046	0.118313	7.62839	7.61285	7.89413	11.9402	6.49569	6.70484	9.51921	6.21531	6.135	8.34326	6.84858	6.37357	6.40103	6.91335	6.66145	7.01541
Skap1	78473	11	1.36559	0.315292	0.118313	1.76407	1.93476	3.78162	3.30086	3.11558	3.04765	2.64627	2.58347	2.7812	2.09721	2.54831	2.10956	1.13628	1.89778	2.26849	2.95386
Ldb1	16825	19	6.11789	-0.121732	0.118318	80.4796	65.9079	65.6111	65.4875	62.8112	62.1721	70.7141	60.2436	74.5607	85.9401	73.5824	74.4182	61.0181	63.4741	77.5249	66.9787
Gm10516	100038712	1	2.44819	-0.237469	0.118327	5.00613	5.08925	4.7743	4.2789	4.02674	4.29719	5.62331	6.62717	5.9714	6.42841	4.6719	4.39866	7.80244	6.10002	4.42897	6.46156
Myl4	17896	11	3.67362	-0.728243	0.118447	5.57826	15.9828	5.95605	13.2034	7.2011	12.2516	8.04906	8.12484	9.4479	0.820648	7.00785	18.7167	29.6947	27.5856	20.9926	10.08
1700028J19Rik	70004	7	1.19694	0.336929	0.118484	1.9071	3.53303	2.74167	2.77109	1.32265	1.98097	2.75653	2.92045	2.1268	1.50452	1.48651	2.37887	1.51504	2.71112	1.90842	1.80924
Tuba4a	22145	1	9.90114	-0.261895	0.118589	757.738	1142.43	1029.07	405.517	904.429	993.352	845.592	921.214	1035.47	786.363	945.847	1231.49	1227.37	1050.08	1068.79	939.695
Nyap1	243300	5	4.8517	-0.141907	0.118618	31.2287	29.3158	28.7403	24.0026	25.3361	26.9717	24.9925	29.2419	28.9572	34.9687	33.5527	31.419	23.3316	25.1795	34.0634	29.9447
Gm5297	384275	5	0.486034	-0.306931	0.118706	1.09658	0.925319	1.60719	0.937282	1.499	1.15811	1.17612	1.12325	1.0225	1.04861	1.22106	1.21188	1.55291	1.59278	1.87241	2.03078
Nts	67405	10	3.15929	-1.4059	0.118715	17.6407	0.16824	1.55992	1.14104	9.31734	2.49908	3.82238	3.25742	27.9347	53.4333	12.6885	0.359074	0.227256	4.47335	2.26849	4.43078
Adcy9	11515	16	5.24598	0.38768	0.118891	35.9011	43.0694	41.2197	98.1293	23.1023	35.7185	29.7337	34.1468	30.9204	28.13	33.3404	34.2916	40.2621	30.7712	35.5758	27.6924
Nkx6-2	14912	7	4.42476	0.43544	0.118976	19.071	17.7072	23.8715	43.5632	16.3421	20.6021	37.2682	18.309	13.6606	30.7743	21.5013	14.0488	6.47679	19.3167	23.5851	16.9477
Bach2	12014	4	3.09275	0.187744	0.119052	8.82033	9.04289	10.8249	6.15346	8.28861	8.50295	10.3645	10.4462	7.2802	7.84175	7.80419	7.67521	6.28741	7.76058	8.46185	9.85849
Tril	66873	6	6.24338	-0.191357	0.119063	61.0748	84.4563	84.6138	59.2118	75.832	71.437	63.9147	66.9457	82.4544	78.5087	110.798	81.8241	65.1845	66.0835	63.9139	95.0772
Odf2l	52184	3	2.48671	0.16751	0.11914	5.91201	5.25749	6.05059	5.05317	7.61259	5.85149	5.36604	5.8409	4.8671	5.51658	5.73369	5.29635	4.20423	5.42224	5.9773	4.57848
Gm9962	791383	7	0.919544	-0.40175	0.119151	1.52568	1.30386	0.898135	2.36358	0.91116	1.73716	1.80093	2.02185	1.6769	1.86925	0.849436	1.7056	2.95432	2.50779	2.26849	2.40001
Strbp	20744	2	8.41944	0.448484	0.119371	210.21	405.71	356.985	927.95	237.195	369.284	267.493	360.451	237.588	169.601	217.615	315.088	325.96	312.897	375.886	342.758
E130308A19Rik	230259	4	4.06813	0.18241	0.119401	19.9292	15.9407	19.3808	15.9338	14.6667	16.183	22.4197	18.1966	16.6054	21.5648	16.6171	14.4079	11.59	16.7073	13.755	13.92
Exosc6	72544	8	3.76196	-0.153476	0.119591	11.1565	12.8283	12.1485	15.8523	13.1383	12.8916	13.2313	11.1202	12.5154	13.3127	15.4491	14.0937	13.4081	14.6739	16.9237	12.8862
Fbxo46	243867	7	3.73113	0.341254	0.119725	18.1651	14.2583	10.494	28.1592	8.22983	12.1906	12.3492	13.8534	12.5972	13.0392	10.7241	14.9016	8.93872	10.1667	12.0986	10.4123
Rps24	20088	14	3.4283	-0.229444	0.119779	8.82033	7.73903	8.60319	7.21299	12.4917	11.5811	12.827	9.80971	8.0982	12.5377	15.0775	9.56035	9.46898	11.9628	11.9546	13.6247
Mfsd11	69900	11	5.2908	0.123473	0.119809	43.5772	36.6342	36.4454	47.8421	44.5586	39.2842	41.1641	37.2544	42.536	41.8986	37.6937	35.4586	34.808	35.8884	36.3679	33.8217
Resp18	19711	1	6.05597	-0.278696	0.119846	42.2422	52.7432	46.4667	53.6288	78.154	81.4028	60.5701	67.4698	47.4849	111.198	89.6686	47.5774	65.4496	78.9952	61.8975	81.6372
Smdt1	69029	15	6.51218	-0.165404	0.119927	78.191	73.016	81.4939	104.405	94.5842	81.9209	92.8766	83.083	100.655	112.201	124.92	78.0987	72.6839	90.3819	95.8529	96.3326
Ccnd2	12444	6	5.82566	-0.163294	0.119998	70.0382	48.9998	45.2376	60.5566	54.699	45.1967	62.1137	42.0844	58.2825	59.1323	57.2838	62.4341	59.9197	57.0691	67.2267	55.5325
Tug1	544752	11	7.21796	0.380253	0.120033	188.517	112.973	112.645	389.176	156.426	140.923	121.324	116.668	152.025	159.89	121.363	116.43	130.104	119.662	110.436	122.253
Rbm11	224344	16	2.45724	-0.324396	0.120063	3.52813	5.46779	4.58521	2.24133	7.49502	5.82102	4.48395	4.9423	3.6401	5.79013	6.53004	4.93727	8.40846	6.37113	6.66145	5.68617
Tsacc	76927	3	0.239404	-0.256959	0.120109	1.14426	0.799139	0.992675	0.815028	0.999336	1.06668	1.28638	0.973483	1.0225	1.27656	1.32724	0.807917	1.36353	1.11834	1.44031	1.21847
Mtbp	105837	15	0.55711	0.407734	0.120148	1.76407	1.43004	1.79627	2.60809	1.499	1.18858	1.76418	0.748833	0.818	1.73248	1.00871	1.57095	1.06053	1.11834	0.648141	1.5877
Hspe1	15528	1	4.41189	-0.183688	0.120208	17.1639	17.3287	14.9374	17.9306	24.0722	23.7107	22.0155	22.3527	19.0594	27.902	25.9609	19.7042	18.0668	23.7223	20.5245	25.477
Nxf1	53319	19	6.01719	0.156679	0.120209	69.6568	57.1595	60.8841	78.8947	80.9169	64.3969	61.8932	73.2358	67.4441	81.0162	62.3805	56.3747	52.0037	56.5946	63.1578	50.4002
Aarsd1	69684	11	6.38056	-0.110975	0.120219	85.6764	84.1199	77.2869	74.1675	77.331	81.7685	80.4538	81.7725	84.6221	103.994	97.4728	77.8742	72.1915	84.0108	94.6647	76.2095
Gsta4	14860	9	5.07424	-0.262271	0.120311	22.5991	22.5441	24.4387	24.6546	46.9394	36.389	33.5194	34.8207	24.4991	34.604	52.5058	32.6309	37.2699	32.0251	40.2928	38.9171
Slc25a14	20523	X	6.14423	-0.129149	0.120346	71.2778	59.0942	57.2916	58.03	82.798	81.098	63.6574	69.267	76.4421	82.9311	73.7417	67.1918	65.8284	74.8608	75.5805	72.6649
Ttll5	320244	12	5.18212	0.201499	0.120376	34.0417	42.817	43.205	45.8046	27.6287	44.0386	33.6664	39.0891	30.5523	28.13	26.2263	37.2988	38.2547	36.8373	35.5758	34.8924
Cdh19	227485	1	3.39044	0.254826	0.120448	12.8252	10.6412	12.0539	10.1471	8.58254	10.2401	10.8423	15.688	9.1616	7.11228	6.37077	10.0541	10.4538	12.0306	7.88572	12.0739
Syngr3	20974	17	8.83883	-0.143969	0.120466	407.69	354.733	392.107	489.424	532.911	456.325	410.722	447.278	489.328	528.087	578.572	434.076	440.232	412.531	499.393	456.112
Nkd2	72293	13	2.58835	0.339711	0.120629	3.86187	5.59397	5.29427	9.61733	4.61458	7.13151	6.0276	10.8206	3.3129	6.79314	5.04353	5.34123	4.73449	4.47335	5.61723	6.53541
Gpr3	14748	4	2.95134	-0.326748	0.12071	6.24575	7.23431	8.13048	9.33207	5.76088	5.66863	5.58656	6.55229	7.4847	7.47702	3.87555	13.6448	6.89342	9.38725	8.56987	10.1908
Rtn4	68585	11	8.84885	-0.170823	0.120747	385.139	425.352	453.133	465.788	442.148	470.649	434.686	402.872	422.62	368.197	400.775	476.043	558.822	572.927	557.15	523.977
Ppp1r36	210762	12	0.822041	0.67756	0.120759	1.00123	1.21974	1.84354	5.13467	1.38144	3.35242	1.94795	0.67395	0.6544	1.50452	1.32724	0.583496	0.568139	1.93167	2.66458	1.03385
Timm9	30056	12	4.59926	-0.15603	0.120808	21.4072	23.175	20.988	15.078	25.7182	26.6365	26.3891	24.4868	21.9633	28.2668	28.7746	24.1029	22.9907	26.9079	26.1057	24.2955
Zfp35	22694	18	5.55303	-0.193048	0.120834	52.5882	45.9294	43.1105	25.4696	44.735	46.05	49.5072	44.7802	53.4154	49.4668	37.1097	56.8684	49.7311	47.2751	47.8184	56.271
Ppp4r1	70351	17	4.94543	0.192699	0.12086	31.038	31.7132	32.3801	48.7387	26.0415	30.9032	28.5576	32.724	27.4848	28.4947	29.0401	29.6685	26.8919	24.0273	33.6673	29.3909
Gm14719	100041697	X	3.74919	-0.169698	0.120921	12.9206	11.3982	11.7703	12.0217	14.9607	11.642	14.9588	11.4197	13.8651	16.6865	18.8469	11.4006	11.0598	14.335	14.7272	12.4062
Apbb1ip	54519	2	0.668343	0.383035	0.121022	1.14426	1.30386	1.13449	2.07832	2.73348	1.4324	2.57276	1.19813	1.0225	1.77807	1.5396	0.94257	1.17415	1.86389	0.936204	1.25539
Dcun1d2	102323	8	5.87514	-0.164067	0.121062	58.0712	65.235	54.3135	34.0274	56.6389	59.4902	57.8136	59.1952	63.0678	61.6854	51.5501	67.0122	65.2602	58.2552	62.4736	63.951
Acadvl	11370	11	6.15924	0.193659	0.12124	69.8952	67.0435	75.3015	113.533	68.4839	63.7874	81.7402	69.6789	68.1803	82.2016	80.0063	62.7482	55.6019	62.1524	61.2134	60.4064
Tmem181a	77106	17	4.95865	0.138115	0.121277	34.6138	31.5029	28.1258	38.6323	34.7122	31.9089	28.1166	32.9112	32.7609	32.37	24.7398	27.4692	30.8689	28.8395	29.1664	29.1693
Clasp1	76707	1	6.6544	0.146975	0.121292	124.343	116.254	109.383	96.0918	111.837	108.527	80.9316	101.542	96.8512	86.7607	88.9784	105.568	103.06	93.5675	83.5382	101.723
Gfer	11692	17	4.07325	-0.131871	0.121495	14.1125	15.0995	16.1664	13.3665	16.6654	19.0478	17.4212	16.5492	18.5686	19.194	20.2272	17.1458	17.3093	16.3006	16.2756	14.917
Ebf4	228598	2	2.40916	-0.554339	0.121499	4.91078	3.19655	4.30159	3.42312	4.52641	3.74861	4.55746	5.35415	6.5031	16.9601	10.6179	2.5584	2.23468	3.3889	3.70881	4.91079
Msrb1	27361	17	2.10456	0.321531	0.121526	3.67116	4.71071	4.34886	8.51704	3.73282	3.20004	4.9985	4.41811	3.0675	3.05463	3.45083	3.09702	3.56034	5.08335	3.96086	4.43078
Gemin7	69731	7	5.14513	-0.219656	0.121573	18.9756	25.7827	42.0705	34.4349	34.242	34.9261	36.2759	35.1951	31.902	36.2453	40.0297	30.7457	33.4823	40.5312	45.5499	44.4925
Btf3	218490	13	3.50336	-0.211997	0.121632	10.0599	9.54761	10.494	5.74594	13.5498	10.8801	13.2313	10.5211	11.2066	13.1304	14.3873	9.91943	9.96137	12.2	13.1429	12.7016
Akirin1	68050	4	6.54842	-0.102023	0.121713	83.0541	89.7138	85.8428	86.5152	99.4634	96.2449	97.434	86.3779	93.9064	92.0494	88.2883	105.209	101.129	92.0086	99.5617	98.8434
Cntrob	216846	11	3.69325	0.166652	0.121754	12.8729	14.2163	12.3848	18.6641	12.6681	12.7392	12.2022	13.1046	12.27	13.951	12.7415	12.2085	10.4538	11.9628	12.6748	10.4862
Irf1	16362	11	3.41021	0.216978	0.121801	8.53427	11.1879	11.5812	9.37282	12.1978	10.6058	18.7444	9.06088	9.8569	8.84476	10.3525	9.06663	8.82509	11.1495	9.90216	9.78465
Uba1	22201	X	8.7884	0.0974677	0.121966	480.732	459.757	468.212	459.798	450.554	451.845	438.545	457.425	445.769	407.315	407.889	443.008	442.58	440.354	413.046	401.983
Paqr9	75552	9	4.40328	-0.17801	0.122098	22.9805	19.4317	21.3189	11.9809	18.1644	19.9316	21.9052	23.5133	24.6627	23.3429	19.4308	23.7438	22.0817	23.0784	22.973	19.0524
Rpl13-ps6	100040416	3	4.3011	-0.188242	0.122176	19.9292	16.9081	16.4973	13.8962	18.4583	19.8097	23.1181	18.9829	16.8917	26.7167	28.5623	19.39	16.7412	17.3851	21.2446	20.6031
Qrsl1	76563	10	4.36079	-0.118972	0.122219	19.071	21.072	18.5772	19.3162	19.105	20.4497	18.3401	21.5289	20.8181	19.65	21.1297	20.3326	24.6194	20.0962	21.7127	21.3047
ND3	17718	MT	6.37829	-0.607092	0.122238	69.8475	62.2066	59.3242	2.81185	88.8822	79.879	88.1721	81.8474	85.7264	117.9	140.051	64.005	88.3646	111.291	82.0619	113.022
Rtn1	104001	12	10.804	-0.13892	0.122245	1607.35	1798.15	1707.64	1317.94	2034.59	1855.26	1659.36	1704.08	1820.05	1717.21	2089.82	1769.34	1908.91	2023.24	2048.67	1557.72
Gm13710	672763	2	0.840896	0.584123	0.122348	2.14549	1.30386	2.50532	0.611271	3.11558	1.9505	2.27873	2.43371	1.227	1.32216	3.18538	2.64817	0.492387	1.11834	0.612134	0.701541
Tcf4	21413	18	8.17737	0.27501	0.122386	184.989	331.769	336.186	321.365	269.38	361.116	371.653	366.366	192.762	146.577	282.225	273.884	259.564	283.99	293.536	347.484
Sae1	56459	7	7.39995	0.151164	0.122396	180.602	180.017	151.265	240.596	168.212	177.038	154.513	169.423	163.068	157.61	166.808	165.444	164.154	158.838	153.105	145.81
Hspa4	15525	11	6.90655	0.137684	0.12252	124.104	134.381	127.393	126.411	129.385	124.497	105.851	135.539	123.068	105.271	90.9427	105.433	124.725	122.407	110.04	126.536
Bnip1	224630	17	3.89165	-0.130348	0.122663	12.5869	14.5527	12.243	12.3884	15.6661	15.7564	16.0246	14.0032	15.3784	14.7261	16.1393	16.9214	12.9914	15.2839	16.2035	15.4339
Sgcz	244431	8	1.83069	-0.345833	0.122767	5.62594	3.70127	2.50532	1.5078	2.32199	2.77336	2.38899	3.93137	3.6401	4.8783	5.14971	3.9947	3.37096	3.79557	2.7726	3.58155
Susd2	71733	10	4.72109	-0.316448	0.122846	26.8424	24.3106	26.8968	18.2974	29.745	22.5222	10.9894	28.4556	32.72	39.7558	37.0566	26.751	33.1414	23.7223	25.0975	15.2493
Fis1	66437	5	6.97067	-0.118654	0.12291	110.373	124.077	120.492	132.36	111.984	115.902	133.6	115.283	122.373	148.72	147.324	121.008	103.742	133.929	136.974	128.493
AW551984	244810	9	3.79793	-1.20841	0.122943	19.6908	1.00944	2.07989	0.978033	29.5098	5.66863	4.33694	4.15602	26.8304	76.0011	26.7572	3.36632	3.37096	11.8611	4.46497	6.35079
Map1a	17754	2	7.54032	-0.196694	0.122967	134.355	227.797	205.342	122.58	170.093	178.653	164.105	190.241	201.923	201.013	225.154	141.924	191.236	221.16	228.218	175.718
Mpzl3	319742	9	1.14739	0.406498	0.123018	2.62226	2.77596	2.36351	0.937282	2.02806	2.83432	3.27108	2.80812	2.0041	2.41635	0.477808	1.7056	2.57556	2.03334	1.44031	1.84616
Tspan9	109246	6	5.87237	0.171843	0.123081	51.0626	70.4083	71.8981	60.6788	53.4939	64.8236	52.815	71.7382	62.6179	53.6157	61.3717	51.8414	39.2773	50.6302	58.4407	61.2556
Clstn2	64085	9	6.45905	0.316267	0.123168	65.0321	106.496	106.736	76.2866	78.9476	118.249	118.09	113.598	66.258	39.3911	51.3378	98.1171	77.532	93.3981	85.5187	108.776
Slc25a42	73095	8	5.51965	0.155791	0.12319	53.8755	45.4668	44.3868	62.9609	45.9989	45.5624	43.6266	44.6679	47.8939	49.8316	41.6224	42.5952	47.6858	40.294	39.4646	36.1847
Rhoa	11848	9	7.04281	-0.161633	0.123311	104.938	119.997	127.582	83.4181	131.501	132.451	159.621	142.054	123.477	137.094	140.529	127.247	130.066	142.605	148.28	159.988
Tbce	70430	13	4.98336	0.109259	0.123337	31.5148	33.6479	32.191	30.156	35.0649	33.8899	33.4826	33.061	27.7711	36.9748	31.0575	28.1873	27.0434	30.6695	34.7116	26.2155
Rragd	52187	4	7.62011	-0.284747	0.123338	299.653	187.503	156.275	123.232	205.099	172.284	165.171	117.38	297.711	280.707	193.512	181.467	235.172	207.231	179.175	150.204
Zscan26	432731	13	4.21396	0.329065	0.123382	20.7874	19.0111	13.2829	41.1589	14.2846	21.6688	14.2604	19.4697	13.6606	16.5953	13.4317	18.627	16.9305	15.8262	18.0039	17.2801
Uqcr10	66152	11	6.44647	-0.18301	0.123391	69.5614	72.9319	69.9127	73.597	85.9135	90.4543	101.109	92.5932	66.2171	85.1195	99.3309	80.7917	84.3497	103.802	98.3375	120.37
Trpv4	63873	5	1.80757	0.741657	0.123422	3.05136	1.4721	9.78494	2.15982	2.93922	3.29146	8.67387	3.07021	3.1493	2.82668	8.17582	1.25676	1.85592	1.69445	1.22427	0.849234
Ext2	14043	2	6.30839	0.108504	0.123591	86.2962	83.5731	78.2795	93.9319	80.9756	80.2447	75.9699	79.264	82.9043	86.8975	76.1838	68.5383	74.8429	73.8441	76.5527	68.4187
Degs2	70059	12	2.89739	0.22002	0.123593	7.05626	10.3467	7.23235	9.20981	7.84773	6.15626	7.42424	8.34949	6.953	9.02713	6.2115	5.87984	7.12068	8.43836	5.43719	5.28002
Nsdhl	18194	X	4.86515	-0.156996	0.123628	25.3167	28.3484	23.0679	31.0118	32.5372	31.3603	25.4336	23.3261	27.4848	28.7227	36.4727	35.5035	29.3539	30.4662	29.7065	26.6586
Slc25a34	384071	4	3.00134	-0.423227	0.123664	10.8705	4.79483	3.26165	4.80866	10.64	4.90672	4.70447	10.4837	12.7199	12.6745	8.06964	5.29635	11.4007	8.91281	6.69746	6.86772
Dctn2	69654	10	8.26946	-0.141685	0.123678	247.541	330.17	306.264	228.982	315.438	314.914	307.004	307.733	289.818	277.197	371.734	347.18	315.166	310.728	361.339	305.023
Cxxc1	74322	18	5.56465	0.175976	0.123724	51.444	50.4719	46.4194	72.1707	48.3209	43.3071	43.7001	45.1921	47.1986	55.257	45.0201	42.1015	38.4441	41.2429	46.3421	38.9909
Zfp607b	112415	7	4.45363	-0.261083	0.123731	23.8864	21.4506	20.1371	8.27253	19.5752	23.6803	21.2436	21.791	25.0308	20.3794	18.1567	27.4243	21.2484	25.0101	23.8732	28.1724
Slc25a20	57279	9	3.99808	-0.131974	0.123733	15.9243	14.4686	13.6138	15.7708	17.4002	15.9392	15.2895	13.3667	18.6913	18.9205	18.1567	15.7095	16.7033	14.7756	14.0791	15.7293
Ncstn	59287	1	6.74843	0.153223	0.123766	108.8	114.277	106.453	135.58	108.134	115.201	113.201	105.136	92.0659	87.8549	81.9706	111.852	119.233	108.343	109.824	97.8096
Rpl37rt	100502825	5	5.01831	-0.262992	0.123812	27.1285	27.381	21.3189	17.8899	33.0369	34.9261	40.8701	34.1842	23.8856	35.6982	42.2064	27.6936	27.2328	38.3285	39.2486	47.3355
1700067K01Rik	73453	8	0.32846	0.309546	0.123896	1.28729	1.30386	1.18176	1.30404	1.05812	1.15811	1.65392	1.53511	0.6544	1.18538	0.955615	1.21188	0.909023	0.643891	1.3683	1.44
Arfgap2	77038	2	6.68991	0.236768	0.123929	103.985	102.29	102.529	196.666	86.0899	98.8658	98.4999	101.579	101.064	104.04	105.702	89.0504	95.0686	91.3986	88.5073	81.0095
Gm4928	238074	12	3.45225	0.169221	0.123966	10.5844	10.0523	9.31224	14.3852	11.8157	12.2211	12.1655	11.6443	8.1391	12.2185	10.8303	9.11151	8.9766	11.2173	11.2705	9.96926
Unk	217331	11	5.1184	0.0990969	0.124107	39.3816	35.4145	36.4454	34.7609	37.8572	33.7375	36.4597	33.8098	31.5748	39.8014	34.5614	30.1174	32.9142	31.4151	31.7589	35.0401
Col5a2	12832	1	1.18679	-0.724755	0.124118	1.52568	1.13562	1.22903	0.855779	3.64464	0.883819	2.49925	1.3479	1.7587	8.1153	5.6806	0.807917	1.93167	1.25389	1.29628	1.92001
Pla2g7	27226	17	7.52564	0.22728	0.124141	138.312	167.567	179.296	292.595	188.816	194.227	255.512	174.74	165.604	147.671	202.856	157.185	151.958	173.308	146.696	206.622
Cdhr3	68764	12	0.632694	0.850102	0.124185	3.00368	0.420599	1.41811	4.03439	1.35204	2.80384	1.58041	0.599066	0.1636	1.96044	0.955615	0.269306	0.530263	1.11834	3.06067	0.258462
Klhdc8b	78267	9	5.3021	-0.191159	0.124248	36.2826	31.1244	33.6092	40.0994	47.5567	34.6213	43.1856	28.9049	33.538	48.9197	53.249	37.8375	40.5273	30.7034	48.5746	42.2771
Nnt	18115	13	5.59987	0.194961	0.124303	58.5002	55.6032	64.4766	35.902	53.4645	47.2996	50.2423	50.2092	55.1332	50.4699	36.8974	30.6111	50.072	46.9363	41.8771	47.8894
Mettl25b	229503	3	4.278	0.168591	0.124437	22.5514	16.9502	18.3881	27.9147	20.6921	19.8097	19.2222	18.2715	19.3866	23.1149	17.5727	17.1009	16.4382	17.5545	17.5718	16.6154
Catsper2	212670	2	1.11707	0.25615	0.124452	2.09781	2.22918	2.31624	3.09711	2.14563	2.0724	2.16847	2.13417	2.0041	2.64431	2.17668	1.39141	1.13628	1.96556	2.01644	1.92001
Slc18a3	20508	14	2.20506	-1.31116	0.124574	10.1553	0.799139	1.32357	1.71156	3.82099	0.579054	2.09496	0.823716	14.1514	24.8474	9.8216	0.673264	0.871147	1.89778	0.684149	0.295386
Fam32a	67922	8	6.89543	-0.0918987	0.124655	108.371	115.959	104.987	122.825	112.749	120.535	120.185	118.465	123.641	123.508	127.203	121.053	113.249	115.968	129.016	125.28
Supt20	56790	3	4.25536	0.15769	0.124667	23.6003	17.7493	17.9627	19.8459	25.4243	17.9507	17.311	21.2294	19.2639	23.89	16.6702	16.6072	16.5897	16.8428	17.4278	16.4308
Sox9	20682	11	5.47632	0.321615	0.12467	35.9011	40.1252	51.1464	92.1796	46.9688	43.3986	51.1244	33.2856	27.4439	46.9137	57.974	30.8355	31.7022	34.2957	44.5057	42.5355
Khsrp	16549	17	6.00953	-0.185117	0.124672	74.7583	77.3903	64.193	58.356	52.5827	51.8101	47.7063	56.0501	78.4053	79.4661	56.9653	76.7521	65.639	55.5779	71.5116	61.8094
[truncated: 12,318 more rows]

## Sheet: metascape_GO_up_mRNA-0.01
1	GroupID	Category	Term	Description	LogP	Log(q-value)	Genes	Symbols	InTerm_InList				Description	(-)LogP	Log(q-value)	Genes	Symbols	InTerm_InList
2	1_Summary	GO Biological Processes	GO:0002831	regulation of response to biotic stimulus	-23.5984	-19.6476	11845,12229,12475,12493,12523,12524,13057,14469,14824,15170,15944,16149,16331,16768,16859,17084,17096,17472,17916,18024,19063,19106,19697,20375,20846,20847,21354,21355,22040,22177,22324,24088,24110,27056,27419,50523,54123,54396,54445,55932,58185,60533,63953,64383,71740,78781,80285,80287,83433,83490,110006,140497,170743,171285,208884,212937,217303,226421,229898,229900,232345,234779,242691,246730,2…	Arf6,Btk,Cd14,Cd37,Cd84,Cd86,Cyba,Gbp2,Grn,Ptpn6,Irgm1,Cd74,Inpp5d,Lag3,Lgals9,Ly86,Lyn,Gbp4,Myo1f,Nfe2l2,Ppt1,Eif2ak2,Rela,Spi1,Stat1,Stat2,Tap1,Tap2,Trex1,Tyrobp,Vav1,Tlr2,Usp18,Irf5,Naglu,Lats2,Irf7,Irgm2,Unc93b1,Gbp3,Rsad2,Cd274,Dusp10,Sirt2,Nectin4,Zc3hav1,Parp9,Apobec3,Trem2,Pik3ap1,Gusb,Cd300c2,Tlr7,Havcr2,Zdhhc9,Tifab,Cd300a,Rab7b,Gbp5,Gbp7,A2m,Plcg2,Gpatch3,Oas1a,Nlrx1,Tlr13,Parp14,Isg15…	139	-		1	inflammatory response	17.8463	-14.4611	12229,12259,12266,12267,12268,12273,12475,12514,12977,12978,13057,13610,14127,14129,14130,14131,14824,15162,15170,15894,15944,16150,16175,16177,16414,17084,17096,18024,18173,19697,20305,20308,20716,20848,22040,22177,24088,27056,27419,30955,54199,54396,57914,70450,78801,83433,104759,110006,170743,171285,208884,217303,218699,226250,229898,230787,237625,279572,625018	Btk,C1qa,C3,C3ar1,C4b,C5ar1,Cd14,Cd68,Csf1,Csf1r,Cyba,S1pr3,Fcer1g,Fcgr1,Fcgr2b,Fcgr3,Grn,Hck,Ptpn6,Icam1,Irgm1,Ikbkb,Il1a,Il1r1,Itgb2,Ly86,Lyn,Nfe2l2,Slc11a1,Rela,Ccl6,Ccl9,Serpina3n,Stat3,Trex1,Tyrobp,Tlr2,Irf5,Naglu,Pik3cg,Ccrl2,Irgm2,Crlf2,Unc13d,Ak7,Trem2,Pld4,Gusb,Tlr7,Havcr2,Zdhhc9,Cd300a,Pxk,Afap1l2,Gbp5,Themis2,Pla2g3,Tlr13,C4a	59
3	1_Member	GO Biological Processes	GO:0002831	regulation of response to biotic stimulus	-23.5984	-19.6476	11845,12229,12475,12493,12523,12524,13057,14469,14824,15170,15944,16149,16331,16768,16859,17084,17096,17472,17916,18024,19063,19106,19697,20375,20846,20847,21354,21355,22040,22177,22324,24088,24110,27056,27419,50523,54123,54396,54445,55932,58185,60533,63953,64383,71740,78781,80285,80287,83433,83490,110006,140497,170743,171285,208884,212937,217303,226421,229898,229900,232345,234779,242691,246730,2…	Arf6,Btk,Cd14,Cd37,Cd84,Cd86,Cyba,Gbp2,Grn,Ptpn6,Irgm1,Cd74,Inpp5d,Lag3,Lgals9,Ly86,Lyn,Gbp4,Myo1f,Nfe2l2,Ppt1,Eif2ak2,Rela,Spi1,Stat1,Stat2,Tap1,Tap2,Trex1,Tyrobp,Vav1,Tlr2,Usp18,Irf5,Naglu,Lats2,Irf7,Irgm2,Unc93b1,Gbp3,Rsad2,Cd274,Dusp10,Sirt2,Nectin4,Zc3hav1,Parp9,Apobec3,Trem2,Pik3ap1,Gusb,Cd300c2,Tlr7,Havcr2,Zdhhc9,Tifab,Cd300a,Rab7b,Gbp5,Gbp7,A2m,Plcg2,Gpatch3,Oas1a,Nlrx1,Tlr13,Parp14,Isg15	68	651		2	positive regulation of cytokine production	17.2282	-13.9338	11863,12051,12229,12266,12267,12273,12475,12523,12978,13057,14127,14129,14130,14131,15170,15900,16149,16170,16175,16177,16792,16859,18173,19106,19264,19697,20539,20846,20848,20927,22177,23845,24088,27056,50723,54123,54445,57914,58185,60533,67581,71609,78781,83433,140497,170743,171285,226250,226421,229898,234779,237625,246730,327959,100038882	Arnt,Bcl3,Btk,C3,C3ar1,C5ar1,Cd14,Cd84,Csf1r,Cyba,Fcer1g,Fcgr1,Fcgr2b,Fcgr3,Ptpn6,Irf8,Cd74,Il16,Il1a,Il1r1,Laptm5,Lgals9,Slc11a1,Eif2ak2,Ptprc,Rela,Slc7a5,Stat1,Stat3,Abcc8,Tyrobp,Clec5a,Tlr2,Irf5,Icosl,Irf7,Unc93b1,Crlf2,Rsad2,Cd274,Tbc1d23,Tradd,Zc3hav1,Trem2,Cd300c2,Tlr7,Havcr2,Afap1l2,Rab7b,Gbp5,Plcg2,Pla2g3,Oas1a,Xaf1,Isg15	55
4	1_Member	GO Biological Processes	GO:0045088	regulation of innate immune response	-23.5099	-19.6476	11845,12229,12475,12524,13057,14469,14824,15170,15944,16149,16331,16768,16859,17096,17916,18024,19063,19106,19697,20375,20847,21354,21355,22040,22177,22324,24088,24110,27056,27419,50523,54123,54396,54445,55932,58185,60533,63953,64383,71740,78781,80285,83433,83490,110006,140497,170743,171285,208884,212937,217303,226421,229898,229900,232345,234779,242691,246730,270151,279572,547253,100038882	Arf6,Btk,Cd14,Cd86,Cyba,Gbp2,Grn,Ptpn6,Irgm1,Cd74,Inpp5d,Lag3,Lgals9,Lyn,Myo1f,Nfe2l2,Ppt1,Eif2ak2,Rela,Spi1,Stat2,Tap1,Tap2,Trex1,Tyrobp,Vav1,Tlr2,Usp18,Irf5,Naglu,Lats2,Irf7,Irgm2,Unc93b1,Gbp3,Rsad2,Cd274,Dusp10,Sirt2,Nectin4,Zc3hav1,Parp9,Trem2,Pik3ap1,Gusb,Cd300c2,Tlr7,Havcr2,Zdhhc9,Tifab,Cd300a,Rab7b,Gbp5,Gbp7,A2m,Plcg2,Gpatch3,Oas1a,Nlrx1,Tlr13,Parp14,Isg15	62	544		5	antigen processing and presentation	16.6318	-13.4685	13040,14127,14129,14131,14960,14961,14964,14969,14972,15018,15894,16149,16912,16913,17476,18173,18711,19141,19344,21354,21355,21356,22040,54445,67844,110557	Ctss,Fcer1g,Fcgr1,Fcgr3,H2-Aa,H2-Ab1,H2-D1,H2-Eb1,H2-K1,H2-Q7,Icam1,Cd74,Psmb9,Psmb8,Mpeg1,Slc11a1,Pikfyve,Lgmn,Rab5b,Tap1,Tap2,Tapbp,Trex1,Unc93b1,Rab32,H2-Q6	26
5	1_Member	GO Biological Processes	GO:0050778	positive regulation of immune response	-23.3036	-19.6175	11486,12229,12259,12260,12262,12266,12267,12268,12273,12475,12508,12524,13057,14127,14129,14131,14469,14960,14961,14964,14969,14972,15018,15170,15944,16149,16177,16414,16768,16822,16859,17096,18173,19264,19697,20375,21355,22040,22177,22324,23880,24088,24099,27056,27419,50523,50723,54123,54396,54445,55932,56743,58185,60533,78781,80285,83433,83490,101476,109880,110006,110557,170743,171285,208884,21…	Ada,Btk,C1qa,C1qb,C1qc,C3,C3ar1,C4b,C5ar1,Cd14,Cd53,Cd86,Cyba,Fcer1g,Fcgr1,Fcgr3,Gbp2,H2-Aa,H2-Ab1,H2-D1,H2-Eb1,H2-K1,H2-Q7,Ptpn6,Irgm1,Cd74,Il1r1,Itgb2,Lag3,Lcp2,Lgals9,Lyn,Slc11a1,Ptprc,Rela,Spi1,Tap2,Trex1,Tyrobp,Vav1,Fyb1,Tlr2,Tnfsf13b,Irf5,Naglu,Lats2,Icosl,Irf7,Irgm2,Unc93b1,Gbp3,Lat2,Rsad2,Cd274,Zc3hav1,Parp9,Trem2,Pik3ap1,Plekha1,Braf,Gusb,H2-Q6,Tlr7,Havcr2,Zdhhc9,Tifab,Gbp5,Gbp7,Themis2,…	75	795		6	regulation of inflammatory response	15.6836	-12.66	11486,11863,12229,12266,12489,12978,13032,13040,13511,14127,14129,14131,14469,14824,15170,15944,16170,16177,16859,17096,18018,19697,20848,22040,24088,24110,26410,30955,54396,55932,63953,67581,70008,71609,83433,83490,100182,170743,208884,216161,216622,229898,234779,237625,270151	Ada,Arnt,Btk,C3,Cd33,Csf1r,Ctsc,Ctss,Dsg2,Fcer1g,Fcgr1,Fcgr3,Gbp2,Grn,Ptpn6,Irgm1,Il16,Il1r1,Lgals9,Lyn,Nfatc1,Rela,Stat3,Trex1,Tlr2,Usp18,Map3k8,Pik3cg,Irgm2,Gbp3,Dusp10,Tbc1d23,Ace2,Tradd,Trem2,Pik3ap1,Akna,Tlr7,Zdhhc9,Sbno2,Fem1al,Gbp5,Plcg2,Pla2g3,Nlrx1	45
6	1_Member	GO Biological Processes	GO:0032103	positive regulation of response to external stimulus	-20.5979	-17.0366	12229,12266,12267,12273,12475,12524,12977,12978,13032,13040,13057,14127,14129,14131,14469,14824,15170,15944,16001,16149,16170,16768,16859,17084,17096,18186,19141,19354,19697,20375,20848,20908,22040,22177,22324,24088,26410,27056,27419,30955,50523,54123,54396,54445,55932,58185,60533,71609,78781,80285,83433,83490,109880,110006,170743,171285,208884,212937,216622,229898,229900,234779,237625,246730,279…	Btk,C3,C3ar1,C5ar1,Cd14,Cd86,Csf1,Csf1r,Ctsc,Ctss,Cyba,Fcer1g,Fcgr1,Fcgr3,Gbp2,Grn,Ptpn6,Irgm1,Igf1r,Cd74,Il16,Lag3,Lgals9,Ly86,Lyn,Nrp1,Lgmn,Rac2,Rela,Spi1,Stat3,Stx3,Trex1,Tyrobp,Vav1,Tlr2,Map3k8,Irf5,Naglu,Pik3cg,Lats2,Irf7,Irgm2,Unc93b1,Gbp3,Rsad2,Cd274,Tradd,Zc3hav1,Parp9,Trem2,Pik3ap1,Braf,Gusb,Tlr7,Havcr2,Zdhhc9,Tifab,Fem1al,Gbp5,Gbp7,Plcg2,Pla2g3,Oas1a,Tlr13	65	676		4	regulation of leukocyte mediated immunity	14.5128	-11.58	12229,12266,12523,14127,14129,14131,14159,14964,14972,15018,15170,16177,16331,16414,16768,16859,17096,19264,19354,20375,21354,21355,22177,22324,24088,58185,60533,69550,70450,71740,83433,110557,171285,217303,234779,237625,237877	Btk,C3,Cd84,Fcer1g,Fcgr1,Fcgr3,Fes,H2-D1,H2-K1,H2-Q7,Ptpn6,Il1r1,Inpp5d,Itgb2,Lag3,Lgals9,Lyn,Ptprc,Rac2,Spi1,Tap1,Tap2,Tyrobp,Vav1,Tlr2,Rsad2,Cd274,Bst2,Unc13d,Nectin4,Trem2,H2-Q6,Havcr2,Cd300a,Plcg2,Pla2g3,Atad5	37
7	1_Member	GO Biological Processes	GO:0031349	positive regulation of defense response	-18.6065	-15.1422	12229,12266,12475,12524,12978,13032,13040,13057,14127,14129,14131,14469,14824,15170,15944,16149,16170,16768,16859,17096,19697,20375,20848,22040,22177,22324,24088,26410,27056,27419,30955,50523,54123,54396,54445,55932,58185,60533,71609,78781,80285,83433,83490,110006,170743,171285,208884,212937,216622,229898,229900,234779,237625,246730,279572	Btk,C3,Cd14,Cd86,Csf1r,Ctsc,Ctss,Cyba,Fcer1g,Fcgr1,Fcgr3,Gbp2,Grn,Ptpn6,Irgm1,Cd74,Il16,Lag3,Lgals9,Lyn,Rela,Spi1,Stat3,Trex1,Tyrobp,Vav1,Tlr2,Map3k8,Irf5,Naglu,Pik3cg,Lats2,Irf7,Irgm2,Unc93b1,Gbp3,Rsad2,Cd274,Tradd,Zc3hav1,Parp9,Trem2,Pik3ap1,Gusb,Tlr7,Havcr2,Zdhhc9,Tifab,Fem1al,Gbp5,Gbp7,Plcg2,Pla2g3,Oas1a,Tlr13	55	539		9	response to virus	13.0799	-10.2968	11810,12051,12524,14349,14469,15944,15957,15959,16859,19106,19264,19697,20846,20847,21822,21849,22040,23962,24110,27056,54123,54396,54445,56048,58185,66141,67775,69550,70450,76933,78781,80285,80287,170743,229898,229900,246730,279572,667370,100038882	Apobec1,Bcl3,Cd86,Fv1,Gbp2,Irgm1,Ifit1,Ifit3,Lgals9,Eif2ak2,Ptprc,Rela,Stat1,Stat2,Tgtp1,Trim28,Trex1,Oasl2,Usp18,Irf5,Irf7,Irgm2,Unc93b1,Lgals8,Rsad2,Ifitm3,Rtp4,Bst2,Unc13d,Ifi27l2a,Zc3hav1,Parp9,Apobec3,Tlr7,Gbp5,Gbp7,Oas1a,Tlr13,Ifit3b,Isg15	40
8	1_Member	GO Biological Processes	GO:0006954	inflammatory response	-17.8463	-14.4611	12229,12259,12266,12267,12268,12273,12475,12514,12977,12978,13057,13610,14127,14129,14130,14131,14824,15162,15170,15894,15944,16150,16175,16177,16414,17084,17096,18024,18173,19697,20305,20308,20716,20848,22040,22177,24088,27056,27419,30955,54199,54396,57914,70450,78801,83433,104759,110006,170743,171285,208884,217303,218699,226250,229898,230787,237625,279572,625018	Btk,C1qa,C3,C3ar1,C4b,C5ar1,Cd14,Cd68,Csf1,Csf1r,Cyba,S1pr3,Fcer1g,Fcgr1,Fcgr2b,Fcgr3,Grn,Hck,Ptpn6,Icam1,Irgm1,Ikbkb,Il1a,Il1r1,Itgb2,Ly86,Lyn,Nfe2l2,Slc11a1,Rela,Ccl6,Ccl9,Serpina3n,Stat3,Trex1,Tyrobp,Tlr2,Irf5,Naglu,Pik3cg,Ccrl2,Irgm2,Crlf2,Unc13d,Ak7,Trem2,Pld4,Gusb,Tlr7,Havcr2,Zdhhc9,Cd300a,Pxk,Afap1l2,Gbp5,Themis2,Pla2g3,Tlr13,C4a	59	639		10	cytokine-mediated signaling pathway	12.735	-10.0034	12977,12978,12983,12986,13448,14127,15163,15170,16149,16150,16169,16170,16175,16177,16186,16880,17096,18414,19697,20305,20308,20375,20846,20847,20848,21832,22040,23849,23962,24099,27056,54123,54199,57914,60440,66141,71609,83433,110006,246730	Csf1,Csf1r,Csf2rb,Csf3r,Dok1,Fcer1g,Hcls1,Ptpn6,Cd74,Ikbkb,Il15ra,Il16,Il1a,Il1r1,Il2rg,Lifr,Lyn,Osmr,Rela,Ccl6,Ccl9,Spi1,Stat1,Stat2,Stat3,Thpo,Trex1,Klf6,Oasl2,Tnfsf13b,Irf5,Irf7,Ccrl2,Crlf2,Iigp1,Ifitm3,Tradd,Trem2,Gusb,Oas1a	40
9	1_Member	GO Biological Processes	GO:0002764	immune response-regulating signaling pathway	-16.3101	-13.1882	12229,12266,12267,12273,12475,12508,12524,13036,14127,14129,14130,14131,15170,15944,16822,17096,19264,19697,22040,22177,22324,23880,24088,27056,27419,50723,52855,54123,54396,54445,56743,60533,83490,101476,109880,110006,170743,171285,208884,212937,230787,234779,239743,246730,279572	Btk,C3,C3ar1,C5ar1,Cd14,Cd53,Cd86,Ctsh,Fcer1g,Fcgr1,Fcgr2b,Fcgr3,Ptpn6,Irgm1,Lcp2,Lyn,Ptprc,Rela,Trex1,Tyrobp,Vav1,Fyb1,Tlr2,Irf5,Naglu,Icosl,Lair1,Irf7,Irgm2,Unc93b1,Lat2,Cd274,Pik3ap1,Plekha1,Braf,Gusb,Tlr7,Havcr2,Zdhhc9,Tifab,Themis2,Plcg2,Klhl6,Oas1a,Tlr13	45	414		3	immune effector process	12.7195	-10.0034	11486,12051,12229,12259,12260,12262,12266,12268,12983,13032,13036,14127,14129,14130,14131,14824,15170,15894,15900,16149,16331,16391,17096,17916,18173,18826,20375,20848,20912,22040,22177,22324,50723,54123,56048,56743,70450,83433,94176,171285,216161,217303,234779,237625,321019,625018	Ada,Bcl3,Btk,C1qa,C1qb,C1qc,C3,C4b,Csf2rb,Ctsc,Ctsh,Fcer1g,Fcgr1,Fcgr2b,Fcgr3,Grn,Ptpn6,Icam1,Irf8,Cd74,Inpp5d,Irf9,Lyn,Myo1f,Slc11a1,Lcp1,Spi1,Stat3,Stxbp3,Trex1,Tyrobp,Vav1,Icosl,Irf7,Lgals8,Lat2,Unc13d,Trem2,Dock2,Havcr2,Sbno2,Cd300a,Plcg2,Pla2g3,Gpr183,C4a	46
10	1_Member	GO Biological Processes	GO:0002253	activation of immune response	-16.1707	-13.0866	12229,12259,12260,12262,12266,12267,12268,12273,12475,12508,12524,14127,14469,15170,15944,16822,17096,19264,19697,22040,22177,23880,24088,27056,27419,50723,54123,54396,54445,55932,56743,60533,83490,101476,109880,110006,170743,171285,208884,212937,229898,229900,230787,234779,239743,246730,279572,625018	Btk,C1qa,C1qb,C1qc,C3,C3ar1,C4b,C5ar1,Cd14,Cd53,Cd86,Fcer1g,Gbp2,Ptpn6,Irgm1,Lcp2,Lyn,Ptprc,Rela,Trex1,Tyrobp,Fyb1,Tlr2,Irf5,Naglu,Icosl,Irf7,Irgm2,Unc93b1,Gbp3,Lat2,Cd274,Pik3ap1,Plekha1,Braf,Gusb,Tlr7,Havcr2,Zdhhc9,Tifab,Gbp5,Gbp7,Themis2,Plcg2,Klhl6,Oas1a,Tlr13,C4a	48	473		11	regulation of cell activation	12.6408	-9.95461	11486,12229,12493,12523,12524,12527,12575,12978,13032,14127,14824,14960,14961,14969,15170,15944,16149,16169,16175,16186,16331,16768,16792,16854,16859,17096,19122,19264,19354,20111,20375,21813,22040,22177,22324,22778,24099,50723,56048,56193,57914,60533,63953,67742,83433,109880,171285,217303,230787,237877,320484,321019	Ada,Btk,Cd37,Cd84,Cd86,Cd9,Cdkn1a,Csf1r,Ctsc,Fcer1g,Grn,H2-Aa,H2-Ab1,H2-Eb1,Ptpn6,Irgm1,Cd74,Il15ra,Il1a,Il2rg,Inpp5d,Lag3,Laptm5,Lgals3,Lgals9,Lyn,Prnp,Ptprc,Rac2,Rps6ka1,Spi1,Tgfbr2,Trex1,Tyrobp,Vav1,Ikzf1,Tnfsf13b,Icosl,Lgals8,Plek,Crlf2,Cd274,Dusp10,Samsn1,Trem2,Braf,Havcr2,Cd300a,Themis2,Atad5,Rasal3,Gpr183	52
11	1_Member	GO Biological Processes	GO:0002833	positive regulation of response to biotic stimulus	-13.3319	-10.4908	12229,12475,12524,13057,14469,14824,15170,15944,16149,16768,16859,17084,17096,19697,20375,22040,22177,22324,24088,27056,27419,50523,54123,54396,54445,55932,58185,60533,78781,80285,83490,110006,170743,171285,208884,212937,229898,229900,234779,246730,279572	Btk,Cd14,Cd86,Cyba,Gbp2,Grn,Ptpn6,Irgm1,Cd74,Lag3,Lgals9,Ly86,Lyn,Rela,Spi1,Trex1,Tyrobp,Vav1,Tlr2,Irf5,Naglu,Lats2,Irf7,Irgm2,Unc93b1,Gbp3,Rsad2,Cd274,Zc3hav1,Parp9,Pik3ap1,Gusb,Tlr7,Havcr2,Zdhhc9,Tifab,Gbp5,Gbp7,Plcg2,Oas1a,Tlr13	41	419		12	response to interferon-beta	12.5041	-9.83218	14469,15944,15953,15957,15959,20846,21822,22040,54396,55932,60440,66141,69550,229900,246730,327959,667214,100039796	Gbp2,Irgm1,Ifi47,Ifit1,Ifit3,Stat1,Tgtp1,Trex1,Irgm2,Gbp3,Iigp1,Ifitm3,Bst2,Gbp7,Oas1a,Xaf1,9930111J21Rik1,Tgtp2	18
12	1_Member	GO Biological Processes	GO:0002757	immune response-activating signaling pathway	-13.2976	-10.4767	12229,12266,12267,12273,12475,12508,12524,14127,15170,15944,16822,17096,19264,19697,22040,22177,23880,24088,27056,27419,50723,54123,54396,54445,56743,60533,83490,101476,109880,110006,170743,171285,208884,212937,230787,234779,239743,246730,279572	Btk,C3,C3ar1,C5ar1,Cd14,Cd53,Cd86,Fcer1g,Ptpn6,Irgm1,Lcp2,Lyn,Ptprc,Rela,Trex1,Tyrobp,Fyb1,Tlr2,Irf5,Naglu,Icosl,Irf7,Irgm2,Unc93b1,Lat2,Cd274,Pik3ap1,Plekha1,Braf,Gusb,Tlr7,Havcr2,Zdhhc9,Tifab,Themis2,Plcg2,Klhl6,Oas1a,Tlr13	39	382		13	response to type II interferon	12.3814	-9.72325	12332,14469,15018,15900,15944,16149,17472,18173,20846,20912,21822,22352,24088,54396,55932,66102,66141,69550,72508,226421,227753,229898,229900	Capg,Gbp2,H2-Q7,Irf8,Irgm1,Cd74,Gbp4,Slc11a1,Stat1,Stxbp3,Tgtp1,Vim,Tlr2,Irgm2,Gbp3,Cxcl16,Ifitm3,Bst2,Rps6kb1,Rab7b,Gsn,Gbp5,Gbp7	23
13	1_Member	GO Biological Processes	GO:0045089	positive regulation of innate immune response	-13.224	-10.4225	12229,12475,12524,13057,14469,15170,15944,16149,16768,16859,17096,19697,20375,22040,22177,22324,24088,27056,27419,50523,54123,54396,54445,55932,58185,60533,78781,80285,83490,110006,170743,171285,208884,212937,229898,229900,234779,246730,279572	Btk,Cd14,Cd86,Cyba,Gbp2,Ptpn6,Irgm1,Cd74,Lag3,Lgals9,Lyn,Rela,Spi1,Trex1,Tyrobp,Vav1,Tlr2,Irf5,Naglu,Lats2,Irf7,Irgm2,Unc93b1,Gbp3,Rsad2,Cd274,Zc3hav1,Parp9,Pik3ap1,Gusb,Tlr7,Havcr2,Zdhhc9,Tifab,Gbp5,Gbp7,Plcg2,Oas1a,Tlr13	39	384		7	negative regulation of immune response	12.2122	-9.5674	14824,15170,15944,16331,16768,16854,16859,19264,20375,20847,21354,21355,22040,24110,54396,60533,63953,67742,71740,74126,83433,171285,208884,217303,232345,246730,270151,547253,100038882	Grn,Ptpn6,Irgm1,Inpp5d,Lag3,Lgals3,Lgals9,Ptprc,Spi1,Stat2,Tap1,Tap2,Trex1,Usp18,Irgm2,Cd274,Dusp10,Samsn1,Nectin4,Syvn1,Trem2,Havcr2,Zdhhc9,Cd300a,A2m,Oas1a,Nlrx1,Parp14,Isg15	29
14	1_Member	GO Biological Processes	GO:0002768	immune response-regulating cell surface receptor signaling pathway	-11.8878	-9.25595	12229,12266,12267,12273,12475,12508,14127,14129,14130,14131,15170,16822,17096,19264,19697,22177,22324,23880,24088,27419,50723,52855,56743,83490,101476,109880,110006,230787,234779,239743,246730	Btk,C3,C3ar1,C5ar1,Cd14,Cd53,Fcer1g,Fcgr1,Fcgr2b,Fcgr3,Ptpn6,Lcp2,Lyn,Ptprc,Rela,Tyrobp,Vav1,Fyb1,Tlr2,Naglu,Icosl,Lair1,Lat2,Pik3ap1,Plekha1,Braf,Gusb,Themis2,Plcg2,Klhl6,Oas1a	31	273		14	regulation of type I interferon production	11.6642	-9.05725	12229,12475,15900,15944,17472,20846,22040,22177,24088,27056,54123,54396,71609,78781,170743,171285,229900,234779,242691,246730,270151,327959,100038882	Btk,Cd14,Irf8,Irgm1,Gbp4,Stat1,Trex1,Tyrobp,Tlr2,Irf5,Irf7,Irgm2,Tradd,Zc3hav1,Tlr7,Havcr2,Gbp7,Plcg2,Gpatch3,Oas1a,Nlrx1,Xaf1,Isg15	23
15	1_Member	GO Biological Processes	GO:0002218	activation of innate immune response	-11.2165	-8.68673	12229,12475,12524,14469,15170,15944,17096,19697,22040,22177,24088,27056,27419,54123,54396,54445,55932,60533,83490,110006,170743,171285,208884,212937,229898,229900,234779,246730,279572	Btk,Cd14,Cd86,Gbp2,Ptpn6,Irgm1,Lyn,Rela,Trex1,Tyrobp,Tlr2,Irf5,Naglu,Irf7,Irgm2,Unc93b1,Gbp3,Cd274,Pik3ap1,Gusb,Tlr7,Havcr2,Zdhhc9,Tifab,Gbp5,Gbp7,Plcg2,Oas1a,Tlr13	29	254		15	phagocytosis	9.61377	-7.28934	12724,13430,14127,14129,14131,15162,15900,16414,17886,18173,18711,22040,22177,22324,23790,70450,83433,104759,226421,227753,330662	Clcn2,Dnm2,Fcer1g,Fcgr1,Fcgr3,Hck,Irf8,Itgb2,Myh9,Slc11a1,Pikfyve,Trex1,Tyrobp,Vav1,Coro1c,Unc13d,Trem2,Pld4,Rab7b,Gsn,Dock1	21
16	1_Member	GO Biological Processes	GO:0002758	innate immune response-activating signaling pathway	-10.0106	-7.61072	12229,12475,12524,15170,15944,17096,19697,22040,22177,24088,27056,27419,54123,54396,54445,60533,83490,110006,170743,171285,208884,212937,234779,246730,279572	Btk,Cd14,Cd86,Ptpn6,Irgm1,Lyn,Rela,Trex1,Tyrobp,Tlr2,Irf5,Naglu,Irf7,Irgm2,Unc93b1,Cd274,Pik3ap1,Gusb,Tlr7,Havcr2,Zdhhc9,Tifab,Plcg2,Oas1a,Tlr13	25	213		8	leukocyte activation involved in inflammatory response	5.69959	-3.78428	12259,12273,12978,14824,22177,24088,27419,83433	C1qa,C5ar1,Csf1r,Grn,Tyrobp,Tlr2,Naglu,Trem2	8
17	1_Member	GO Biological Processes	GO:0002221	pattern recognition receptor signaling pathway	-9.70028	-7.36951	12229,12475,12524,15170,15944,17096,19697,22040,24088,27056,27419,54123,54396,54445,60533,83490,110006,170743,171285,208884,212937,234779,246730,279572	Btk,Cd14,Cd86,Ptpn6,Irgm1,Lyn,Rela,Trex1,Tlr2,Irf5,Naglu,Irf7,Irgm2,Unc93b1,Cd274,Pik3ap1,Gusb,Tlr7,Havcr2,Zdhhc9,Tifab,Plcg2,Oas1a,Tlr13	24	203
18	1_Member	GO Biological Processes	GO:0002429	immune response-activating cell surface receptor signaling pathway	-9.53209	-7.22006	12229,12266,12267,12273,12475,12508,14127,15170,16822,17096,19264,19697,22177,23880,24088,27419,50723,56743,83490,101476,109880,110006,230787,234779,239743,246730	Btk,C3,C3ar1,C5ar1,Cd14,Cd53,Fcer1g,Ptpn6,Lcp2,Lyn,Ptprc,Rela,Tyrobp,Fyb1,Tlr2,Naglu,Icosl,Lat2,Pik3ap1,Plekha1,Braf,Gusb,Themis2,Plcg2,Klhl6,Oas1a	26	242
19	1_Member	GO Biological Processes	GO:0002753	cytoplasmic pattern recognition receptor signaling pathway	-6.55585	-4.54179	12229,12524,15170,15944,19697,22040,27056,54123,54396,54445,83490,170743,171285,208884,246730,279572	Btk,Cd86,Ptpn6,Irgm1,Rela,Trex1,Irf5,Irf7,Irgm2,Unc93b1,Pik3ap1,Tlr7,Havcr2,Zdhhc9,Oas1a,Tlr13	16	138
20	1_Member	GO Biological Processes	GO:0030522	intracellular receptor signaling pathway	-4.59941	-2.83059	11863,12229,12524,15170,15944,17977,19697,20848,22040,27056,54123,54396,54445,83490,170743,171285,208884,246730,279572	Arnt,Btk,Cd86,Ptpn6,Irgm1,Ncoa1,Rela,Stat3,Trex1,Irf5,Irf7,Irgm2,Unc93b1,Pik3ap1,Tlr7,Havcr2,Zdhhc9,Oas1a,Tlr13	19	261			1. GO terms were chosen manually from the respective cluster to best describe our story and GO interaction plot name has been aligned with the bubble plot
21	2_Summary	GO Biological Processes	GO:0001819	positive regulation of cytokine production	-17.2282	-13.9338	11863,12051,12229,12266,12267,12273,12475,12523,12978,13057,14127,14129,14130,14131,15170,15900,16149,16170,16175,16177,16792,16859,18173,19106,19264,19697,20539,20846,20848,20927,22177,23845,24088,27056,50723,54123,54445,57914,58185,60533,67581,71609,78781,83433,140497,170743,171285,226250,226421,229898,234779,237625,246730,327959,100038882,13430,16169,16186,17886,19128,94176,106572,15162,217303…	Arnt,Bcl3,Btk,C3,C3ar1,C5ar1,Cd14,Cd84,Csf1r,Cyba,Fcer1g,Fcgr1,Fcgr2b,Fcgr3,Ptpn6,Irf8,Cd74,Il16,Il1a,Il1r1,Laptm5,Lgals9,Slc11a1,Eif2ak2,Ptprc,Rela,Slc7a5,Stat1,Stat3,Abcc8,Tyrobp,Clec5a,Tlr2,Irf5,Icosl,Irf7,Unc93b1,Crlf2,Rsad2,Cd274,Tbc1d23,Tradd,Zc3hav1,Trem2,Cd300c2,Tlr7,Havcr2,Afap1l2,Rab7b,Gbp5,Plcg2,Pla2g3,Oas1a,Xaf1,Isg15,Dnm2,Il15ra,Il2rg,Myh9,Pros1,Dock2,Rab31,Hck,Cd300a,Inpp5d,Nlrx1,Ab…	88	-			2. for bubble plot, 15 clusters have been presented and interaction plot has all 20 [as per nick]
22	2_Member	GO Biological Processes	GO:0001819	positive regulation of cytokine production	-17.2282	-13.9338	11863,12051,12229,12266,12267,12273,12475,12523,12978,13057,14127,14129,14130,14131,15170,15900,16149,16170,16175,16177,16792,16859,18173,19106,19264,19697,20539,20846,20848,20927,22177,23845,24088,27056,50723,54123,54445,57914,58185,60533,67581,71609,78781,83433,140497,170743,171285,226250,226421,229898,234779,237625,246730,327959,100038882	Arnt,Bcl3,Btk,C3,C3ar1,C5ar1,Cd14,Cd84,Csf1r,Cyba,Fcer1g,Fcgr1,Fcgr2b,Fcgr3,Ptpn6,Irf8,Cd74,Il16,Il1a,Il1r1,Laptm5,Lgals9,Slc11a1,Eif2ak2,Ptprc,Rela,Slc7a5,Stat1,Stat3,Abcc8,Tyrobp,Clec5a,Tlr2,Irf5,Icosl,Irf7,Unc93b1,Crlf2,Rsad2,Cd274,Tbc1d23,Tradd,Zc3hav1,Trem2,Cd300c2,Tlr7,Havcr2,Afap1l2,Rab7b,Gbp5,Plcg2,Pla2g3,Oas1a,Xaf1,Isg15	55	578			3. GO terms were shortened searching in google to fit in the figure.
23	2_Member	GO Biological Processes	GO:0050766	positive regulation of phagocytosis	-13.3732	-10.511	12229,12266,13057,13430,14127,14129,14130,14131,16169,16186,17886,18173,19128,19264,20848,24088,83433,94176,106572,234779	Btk,C3,Cyba,Dnm2,Fcer1g,Fcgr1,Fcgr2b,Fcgr3,Il15ra,Il2rg,Myh9,Slc11a1,Pros1,Ptprc,Stat3,Tlr2,Trem2,Dock2,Rab31,Plcg2	20	90			4. after selecting GO terms from respective cluster, they were sorted based on pV[small to large]
24	2_Member	GO Biological Processes	GO:0050764	regulation of phagocytosis	-12.6599	-9.95906	12229,12266,13057,13430,14127,14129,14130,14131,15162,16169,16186,17886,18173,19128,19264,20848,24088,83433,94176,106572,217303,234779	Btk,C3,Cyba,Dnm2,Fcer1g,Fcgr1,Fcgr2b,Fcgr3,Hck,Il15ra,Il2rg,Myh9,Slc11a1,Pros1,Ptprc,Stat3,Tlr2,Trem2,Dock2,Rab31,Cd300a,Plcg2	22	122
25	2_Member	GO Biological Processes	GO:0032675	regulation of interleukin-6 production	-11.2383	-8.69824	12229,12523,13057,14127,15170,16149,16170,16175,16331,16792,16859,19697,20848,22177,24088,54445,67581,83433,170743,171285,226250,226421,234779,270151	Btk,Cd84,Cyba,Fcer1g,Ptpn6,Cd74,Il16,Il1a,Inpp5d,Laptm5,Lgals9,Rela,Stat3,Tyrobp,Tlr2,Unc93b1,Tbc1d23,Trem2,Tlr7,Havcr2,Afap1l2,Rab7b,Plcg2,Nlrx1	24	172
26	2_Member	GO Biological Processes	GO:0060627	regulation of vesicle-mediated transport	-10.5529	-8.09721	11305,12229,12266,12475,12523,13057,13430,14127,14129,14130,14131,14159,15162,16169,16186,16414,16854,16859,17096,17698,17886,18173,18805,19063,19128,19264,19344,19354,20375,20379,20848,20912,22041,24088,27418,64383,70450,77116,83433,94176,106572,109880,217303,234779,235406,237625,259300	Abca2,Btk,C3,Cd14,Cd84,Cyba,Dnm2,Fcer1g,Fcgr1,Fcgr2b,Fcgr3,Fes,Hck,Il15ra,Il2rg,Itgb2,Lgals3,Lgals9,Lyn,Msn,Myh9,Slc11a1,Pld1,Ppt1,Pros1,Ptprc,Rab5b,Rac2,Spi1,Sfrp4,Stat3,Stxbp3,Trf,Tlr2,Mkln1,Sirt2,Unc13d,Mtmr2,Trem2,Dock2,Rab31,Braf,Cd300a,Plcg2,Snx33,Pla2g3,Ehd2	47	645
27	2_Member	GO Biological Processes	GO:1903555	regulation of tumor necrosis factor superfamily cytokine production	-10.4668	-8.0278	12051,12229,12475,12523,12978,13057,14127,14129,14130,14131,15170,16175,16859,19264,20848,20927,22040,22177,24088,60533,67581,83433,171285,234779,246730	Bcl3,Btk,Cd14,Cd84,Csf1r,Cyba,Fcer1g,Fcgr1,Fcgr2b,Fcgr3,Ptpn6,Il1a,Lgals9,Ptprc,Stat3,Abcc8,Trex1,Tyrobp,Tlr2,Cd274,Tbc1d23,Trem2,Havcr2,Plcg2,Oas1a	25	203
28	2_Member	GO Biological Processes	GO:0032760	positive regulation of tumor necrosis factor production	-9.99155	-7.60642	12229,12475,12523,12978,13057,14127,14129,14130,14131,16175,16859,19264,20848,20927,22177,24088,171285,234779,246730	Btk,Cd14,Cd84,Csf1r,Cyba,Fcer1g,Fcgr1,Fcgr2b,Fcgr3,Il1a,Lgals9,Ptprc,Stat3,Abcc8,Tyrobp,Tlr2,Havcr2,Plcg2,Oas1a	19	120			Description	abbreviated in Figure
29	2_Member	GO Biological Processes	GO:0030100	regulation of endocytosis	-9.91333	-7.53538	11305,12229,12266,12475,13057,13430,14127,14129,14130,14131,15162,16169,16186,16854,17886,18173,19063,19128,19264,19344,20379,20848,22041,24088,27418,64383,77116,83433,94176,106572,217303,234779,235406	Abca2,Btk,C3,Cd14,Cyba,Dnm2,Fcer1g,Fcgr1,Fcgr2b,Fcgr3,Hck,Il15ra,Il2rg,Lgals3,Myh9,Slc11a1,Ppt1,Pros1,Ptprc,Rab5b,Sfrp4,Stat3,Trf,Tlr2,Mkln1,Sirt2,Mtmr2,Trem2,Dock2,Rab31,Cd300a,Plcg2,Snx33	33	365		1	inflammatory response	inflammatory response
30	2_Member	GO Biological Processes	GO:1903557	positive regulation of tumor necrosis factor superfamily cytokine production	-9.86349	-7.4926	12229,12475,12523,12978,13057,14127,14129,14130,14131,16175,16859,19264,20848,20927,22177,24088,171285,234779,246730	Btk,Cd14,Cd84,Csf1r,Cyba,Fcer1g,Fcgr1,Fcgr2b,Fcgr3,Il1a,Lgals9,Ptprc,Stat3,Abcc8,Tyrobp,Tlr2,Havcr2,Plcg2,Oas1a	19	122		2	positive regulation of cytokine production	+ reg. of cytokine production
31	2_Member	GO Biological Processes	GO:0032680	regulation of tumor necrosis factor production	-9.83551	-7.47841	12051,12229,12475,12523,12978,13057,14127,14129,14130,14131,15170,16175,16859,19264,20848,20927,22040,22177,24088,67581,83433,171285,234779,246730	Bcl3,Btk,Cd14,Cd84,Csf1r,Cyba,Fcer1g,Fcgr1,Fcgr2b,Fcgr3,Ptpn6,Il1a,Lgals9,Ptprc,Stat3,Abcc8,Trex1,Tyrobp,Tlr2,Tbc1d23,Trem2,Havcr2,Plcg2,Oas1a	24	200		5	antigen processing and presentation	antigen presentation
32	2_Member	GO Biological Processes	GO:0045807	positive regulation of endocytosis	-9.74507	-7.40786	12229,12266,12475,13057,13430,14127,14129,14130,14131,16169,16186,17886,18173,19063,19128,19264,20379,20848,22041,24088,83433,94176,106572,234779	Btk,C3,Cd14,Cyba,Dnm2,Fcer1g,Fcgr1,Fcgr2b,Fcgr3,Il15ra,Il2rg,Myh9,Slc11a1,Ppt1,Pros1,Ptprc,Sfrp4,Stat3,Trf,Tlr2,Trem2,Dock2,Rab31,Plcg2	24	202		6	regulation of inflammatory response	reg. of inflammatory response
33	2_Member	GO Biological Processes	GO:0032755	positive regulation of interleukin-6 production	-8.77535	-6.51516	12229,13057,14127,16149,16170,16175,16792,16859,19697,20848,22177,24088,54445,67581,170743,226421,234779	Btk,Cyba,Fcer1g,Cd74,Il16,Il1a,Laptm5,Lgals9,Rela,Stat3,Tyrobp,Tlr2,Unc93b1,Tbc1d23,Tlr7,Rab7b,Plcg2	17	111		4	regulation of leukocyte mediated immunity	immune cell modulation
34	2_Member	GO Biological Processes	GO:0032653	regulation of interleukin-10 production	-7.38253	-5.27616	12051,12229,12523,14127,16859,20848,22177,24088,60533,83433,234779,100038882	Bcl3,Btk,Cd84,Fcer1g,Lgals9,Stat3,Tyrobp,Tlr2,Cd274,Trem2,Plcg2,Isg15	12	64		9	response to virus	response to virus
35	2_Member	GO Biological Processes	GO:0032733	positive regulation of interleukin-10 production	-5.92981	-3.98664	12051,14127,16859,20848,24088,60533,83433,234779,100038882	Bcl3,Fcer1g,Lgals9,Stat3,Tlr2,Cd274,Trem2,Plcg2,Isg15	9	45		10	cytokine-mediated signaling pathway	cytokine signaling pathway
36	3_Summary	GO Biological Processes	GO:0045321	leukocyte activation	-17.194	-13.9338	11486,12051,12229,12259,12266,12273,12506,12523,12524,12978,14127,14131,14824,15170,15894,15900,16149,16186,16391,16414,16768,16822,16854,17096,17698,17886,17916,18018,18173,18826,19264,19697,20375,20848,20912,21813,22040,22177,22324,22778,24088,24099,27419,50723,56048,56743,58185,70450,74126,76022,83433,94176,98365,109880,171285,216161,217303,234779,237625,239319,321019,12260,12262,12268,12983,1…	Ada,Bcl3,Btk,C1qa,C3,C5ar1,Cd48,Cd84,Cd86,Csf1r,Fcer1g,Fcgr3,Grn,Ptpn6,Icam1,Irf8,Cd74,Il2rg,Irf9,Itgb2,Lag3,Lcp2,Lgals3,Lyn,Msn,Myh9,Myo1f,Nfatc1,Slc11a1,Lcp1,Ptprc,Rela,Spi1,Stat3,Stxbp3,Tgfbr2,Trex1,Tyrobp,Vav1,Ikzf1,Tlr2,Tnfsf13b,Naglu,Icosl,Lgals8,Lat2,Rsad2,Unc13d,Syvn1,Gon4l,Trem2,Dock2,Slamf9,Braf,Havcr2,Sbno2,Cd300a,Plcg2,Pla2g3,Card6,Gpr183,C1qb,C1qc,C4b,Csf2rb,Ctsc,Ctsh,Fcgr1,Fcgr2b,In…	76	-		3	immune effector process	immune effector process
37	3_Member	GO Biological Processes	GO:0045321	leukocyte activation	-17.194	-13.9338	11486,12051,12229,12259,12266,12273,12506,12523,12524,12978,14127,14131,14824,15170,15894,15900,16149,16186,16391,16414,16768,16822,16854,17096,17698,17886,17916,18018,18173,18826,19264,19697,20375,20848,20912,21813,22040,22177,22324,22778,24088,24099,27419,50723,56048,56743,58185,70450,74126,76022,83433,94176,98365,109880,171285,216161,217303,234779,237625,239319,321019	Ada,Bcl3,Btk,C1qa,C3,C5ar1,Cd48,Cd84,Cd86,Csf1r,Fcer1g,Fcgr3,Grn,Ptpn6,Icam1,Irf8,Cd74,Il2rg,Irf9,Itgb2,Lag3,Lcp2,Lgals3,Lyn,Msn,Myh9,Myo1f,Nfatc1,Slc11a1,Lcp1,Ptprc,Rela,Spi1,Stat3,Stxbp3,Tgfbr2,Trex1,Tyrobp,Vav1,Ikzf1,Tlr2,Tnfsf13b,Naglu,Icosl,Lgals8,Lat2,Rsad2,Unc13d,Syvn1,Gon4l,Trem2,Dock2,Slamf9,Braf,Havcr2,Sbno2,Cd300a,Plcg2,Pla2g3,Card6,Gpr183	61	701		11	regulation of cell activation	reg.of cell activation
38	3_Member	GO Biological Processes	GO:0002366	leukocyte activation involved in immune response	-12.9561	-10.1908	11486,12051,12229,14127,14824,15894,15900,16149,16391,17096,17916,18173,18826,20375,20848,20912,22040,22177,50723,56048,56743,70450,83433,94176,171285,216161,217303,234779,237625,321019	Ada,Bcl3,Btk,Fcer1g,Grn,Icam1,Irf8,Cd74,Irf9,Lyn,Myo1f,Slc11a1,Lcp1,Spi1,Stat3,Stxbp3,Trex1,Tyrobp,Icosl,Lgals8,Lat2,Unc13d,Trem2,Dock2,Havcr2,Sbno2,Cd300a,Plcg2,Pla2g3,Gpr183	30	233		12	response to interferon-beta	response to IF-beta
39	3_Member	GO Biological Processes	GO:0002263	cell activation involved in immune response	-12.7588	-10.0105	11486,12051,12229,14127,14824,15894,15900,16149,16391,17096,17916,18173,18826,20375,20848,20912,22040,22177,50723,56048,56743,70450,83433,94176,171285,216161,217303,234779,237625,321019	Ada,Bcl3,Btk,Fcer1g,Grn,Icam1,Irf8,Cd74,Irf9,Lyn,Myo1f,Slc11a1,Lcp1,Spi1,Stat3,Stxbp3,Trex1,Tyrobp,Icosl,Lgals8,Lat2,Unc13d,Trem2,Dock2,Havcr2,Sbno2,Cd300a,Plcg2,Pla2g3,Gpr183	30	237		13	response to type II interferon	response to type-II IF
40	3_Member	GO Biological Processes	GO:0002252	immune effector process	-12.7195	-10.0034	11486,12051,12229,12259,12260,12262,12266,12268,12983,13032,13036,14127,14129,14130,14131,14824,15170,15894,15900,16149,16331,16391,17096,17916,18173,18826,20375,20848,20912,22040,22177,22324,50723,54123,56048,56743,70450,83433,94176,171285,216161,217303,234779,237625,321019,625018	Ada,Bcl3,Btk,C1qa,C1qb,C1qc,C3,C4b,Csf2rb,Ctsc,Ctsh,Fcer1g,Fcgr1,Fcgr2b,Fcgr3,Grn,Ptpn6,Icam1,Irf8,Cd74,Inpp5d,Irf9,Lyn,Myo1f,Slc11a1,Lcp1,Spi1,Stat3,Stxbp3,Trex1,Tyrobp,Vav1,Icosl,Irf7,Lgals8,Lat2,Unc13d,Trem2,Dock2,Havcr2,Sbno2,Cd300a,Plcg2,Pla2g3,Gpr183,C4a	46	539		7	negative regulation of immune response	"- reg. of immune response
41	3_Member	GO Biological Processes	GO:0002275	myeloid cell activation involved in immune response	-10.6278	-8.15474	12229,14127,14824,17096,17916,20912,22040,22177,56743,83433,94176,171285,216161,217303,234779,237625	Btk,Fcer1g,Grn,Lyn,Myo1f,Stxbp3,Trex1,Tyrobp,Lat2,Trem2,Dock2,Havcr2,Sbno2,Cd300a,Plcg2,Pla2g3	16	74		14	regulation of type I interferon production	reg. of type-I IF production
42	3_Member	GO Biological Processes	GO:0046649	lymphocyte activation	-9.79051	-7.44678	11486,12051,12229,12266,12506,12523,12524,14127,15170,15894,15900,16149,16186,16391,16414,16854,17096,17698,17886,18018,18173,18826,19264,20375,20848,22177,22324,22778,24099,50723,56048,56743,58185,70450,74126,76022,83433,94176,98365,109880,234779,321019	Ada,Bcl3,Btk,C3,Cd48,Cd84,Cd86,Fcer1g,Ptpn6,Icam1,Irf8,Cd74,Il2rg,Irf9,Itgb2,Lgals3,Lyn,Msn,Myh9,Nfatc1,Slc11a1,Lcp1,Ptprc,Spi1,Stat3,Tyrobp,Vav1,Ikzf1,Tnfsf13b,Icosl,Lgals8,Lat2,Rsad2,Unc13d,Syvn1,Gon4l,Trem2,Dock2,Slamf9,Braf,Plcg2,Gpr183	42	563		15	phagocytosis	phagocytosis
43	3_Member	GO Biological Processes	GO:0002521	leukocyte differentiation	-9.14911	-6.85506	11486,12051,12229,12977,12978,14127,15900,16149,16186,16391,17096,17886,18018,19264,20375,20848,21813,22041,22177,22324,22778,24088,24099,27419,56048,58185,74126,76022,83433,94176,98365,109880,110006,216161,234779,235505,321019	Ada,Bcl3,Btk,Csf1,Csf1r,Fcer1g,Irf8,Cd74,Il2rg,Irf9,Lyn,Myh9,Nfatc1,Ptprc,Spi1,Stat3,Tgfbr2,Trf,Tyrobp,Vav1,Ikzf1,Tlr2,Tnfsf13b,Naglu,Lgals8,Rsad2,Syvn1,Gon4l,Trem2,Dock2,Slamf9,Braf,Gusb,Sbno2,Plcg2,Cd109,Gpr183	37	477		8	leukocyte activation involved in inflammatory response	inflammatory leukocyte activation
44	3_Member	GO Biological Processes	GO:1903131	mononuclear cell differentiation	-8.15341	-5.93461	11486,12051,12229,12977,12978,14127,15900,16149,16186,16391,17096,17886,18018,19264,20375,20848,21813,22324,22778,24088,24099,27419,56048,58185,74126,76022,83433,94176,98365,109880,234779,321019	Ada,Bcl3,Btk,Csf1,Csf1r,Fcer1g,Irf8,Cd74,Il2rg,Irf9,Lyn,Myh9,Nfatc1,Ptprc,Spi1,Stat3,Tgfbr2,Vav1,Ikzf1,Tlr2,Tnfsf13b,Naglu,Lgals8,Rsad2,Syvn1,Gon4l,Trem2,Dock2,Slamf9,Braf,Plcg2,Gpr183	32	406
45	3_Member	GO Biological Processes	GO:0042113	B cell activation	-6.89027	-4.83729	11486,12051,12229,12266,12524,15900,17096,18018,19264,20375,20848,22324,22778,24099,50723,56048,56743,74126,76022,234779,321019	Ada,Bcl3,Btk,C3,Cd86,Irf8,Lyn,Nfatc1,Ptprc,Spi1,Stat3,Vav1,Ikzf1,Tnfsf13b,Icosl,Lgals8,Lat2,Syvn1,Gon4l,Plcg2,Gpr183	21	221
46	3_Member	GO Biological Processes	GO:0002285	lymphocyte activation involved in immune response	-6.88998	-4.83729	11486,12051,14127,15894,15900,16149,16391,18173,18826,20375,20848,22177,50723,56048,70450,83433,234779,321019	Ada,Bcl3,Fcer1g,Icam1,Irf8,Cd74,Irf9,Slc11a1,Lcp1,Spi1,Stat3,Tyrobp,Icosl,Lgals8,Unc13d,Trem2,Plcg2,Gpr183	18	165
47	3_Member	GO Biological Processes	GO:0042110	T cell activation	-6.39398	-4.40027	11486,12051,12506,12523,12524,14127,15170,15894,16149,16414,16854,17698,17886,18173,18826,19264,20375,20848,22177,22324,22778,50723,58185,83433,94176,98365,109880,321019	Ada,Bcl3,Cd48,Cd84,Cd86,Fcer1g,Ptpn6,Icam1,Cd74,Itgb2,Lgals3,Msn,Myh9,Slc11a1,Lcp1,Ptprc,Spi1,Stat3,Tyrobp,Vav1,Ikzf1,Icosl,Rsad2,Trem2,Dock2,Slamf9,Braf,Gpr183	28	389
48	3_Member	GO Biological Processes	GO:0030183	B cell differentiation	-5.86431	-3.92375	11486,12051,12229,15900,18018,19264,20375,20848,22778,24099,56048,74126,76022,234779,321019	Ada,Bcl3,Btk,Irf8,Nfatc1,Ptprc,Spi1,Stat3,Ikzf1,Tnfsf13b,Lgals8,Syvn1,Gon4l,Plcg2,Gpr183	15	137
49	3_Member	GO Biological Processes	GO:0030098	lymphocyte differentiation	-5.3263	-3.45527	11486,12051,12229,14127,15900,16149,16186,16391,18018,19264,20375,20848,22324,22778,24099,56048,58185,74126,76022,94176,109880,234779,321019	Ada,Bcl3,Btk,Fcer1g,Irf8,Cd74,Il2rg,Irf9,Nfatc1,Ptprc,Spi1,Stat3,Vav1,Ikzf1,Tnfsf13b,Lgals8,Rsad2,Syvn1,Gon4l,Dock2,Braf,Plcg2,Gpr183	23	321
50	3_Member	GO Biological Processes	GO:0002286	T cell activation involved in immune response	-3.63231	-2.02533	12051,14127,15894,16149,18173,18826,20848,22177,83433,321019	Bcl3,Fcer1g,Icam1,Cd74,Slc11a1,Lcp1,Stat3,Tyrobp,Trem2,Gpr183	10	104
51	3_Member	GO Biological Processes	GO:0030217	T cell differentiation	-2.2441	-0.922174	12051,14127,16149,19264,20375,20848,22324,22778,58185,94176,109880,321019	Bcl3,Fcer1g,Cd74,Ptprc,Spi1,Stat3,Vav1,Ikzf1,Rsad2,Dock2,Braf,Gpr183	12	210
52	4_Summary	GO Biological Processes	GO:0002697	regulation of immune effector process	-17.0582	-13.8491	12229,12266,12493,12523,12524,14127,14129,14131,14159,14824,14964,14972,15018,15170,16149,16177,16186,16331,16414,16768,16792,16854,16859,17096,19264,19354,20375,21354,21355,22040,22177,22324,24088,27056,58185,60533,63953,69550,70450,71740,83433,110557,170743,171285,217303,232345,234779,237625,237877,11486,18173,24099,54123,67742,74126,208884,21356	Btk,C3,Cd37,Cd84,Cd86,Fcer1g,Fcgr1,Fcgr3,Fes,Grn,H2-D1,H2-K1,H2-Q7,Ptpn6,Cd74,Il1r1,Il2rg,Inpp5d,Itgb2,Lag3,Laptm5,Lgals3,Lgals9,Lyn,Ptprc,Rac2,Spi1,Tap1,Tap2,Trex1,Tyrobp,Vav1,Tlr2,Irf5,Rsad2,Cd274,Dusp10,Bst2,Unc13d,Nectin4,Trem2,H2-Q6,Tlr7,Havcr2,Cd300a,A2m,Plcg2,Pla2g3,Atad5,Ada,Slc11a1,Tnfsf13b,Irf7,Samsn1,Syvn1,Zdhhc9,Tapbp	57	-
53	4_Member	GO Biological Processes	GO:0002697	regulation of immune effector process	-17.0582	-13.8491	12229,12266,12493,12523,12524,14127,14129,14131,14159,14824,14964,14972,15018,15170,16149,16177,16186,16331,16414,16768,16792,16854,16859,17096,19264,19354,20375,21354,21355,22040,22177,22324,24088,27056,58185,60533,63953,69550,70450,71740,83433,110557,170743,171285,217303,232345,234779,237625,237877	Btk,C3,Cd37,Cd84,Cd86,Fcer1g,Fcgr1,Fcgr3,Fes,Grn,H2-D1,H2-K1,H2-Q7,Ptpn6,Cd74,Il1r1,Il2rg,Inpp5d,Itgb2,Lag3,Laptm5,Lgals3,Lgals9,Lyn,Ptprc,Rac2,Spi1,Tap1,Tap2,Trex1,Tyrobp,Vav1,Tlr2,Irf5,Rsad2,Cd274,Dusp10,Bst2,Unc13d,Nectin4,Trem2,H2-Q6,Tlr7,Havcr2,Cd300a,A2m,Plcg2,Pla2g3,Atad5	49	468
54	4_Member	GO Biological Processes	GO:0002703	regulation of leukocyte mediated immunity	-14.5128	-11.58	12229,12266,12523,14127,14129,14131,14159,14964,14972,15018,15170,16177,16331,16414,16768,16859,17096,19264,19354,20375,21354,21355,22177,22324,24088,58185,60533,69550,70450,71740,83433,110557,171285,217303,234779,237625,237877	Btk,C3,Cd84,Fcer1g,Fcgr1,Fcgr3,Fes,H2-D1,H2-K1,H2-Q7,Ptpn6,Il1r1,Inpp5d,Itgb2,Lag3,Lgals9,Lyn,Ptprc,Rac2,Spi1,Tap1,Tap2,Tyrobp,Vav1,Tlr2,Rsad2,Cd274,Bst2,Unc13d,Nectin4,Trem2,H2-Q6,Havcr2,Cd300a,Plcg2,Pla2g3,Atad5	37	316
55	4_Member	GO Biological Processes	GO:0002699	positive regulation of immune effector process	-10.5182	-8.07093	12229,12266,12493,12524,14127,14129,14131,14964,14972,15018,15170,16149,16177,16186,16414,16768,16792,19264,20375,21355,22177,22324,24088,27056,58185,83433,110557,217303,234779,237625,237877	Btk,C3,Cd37,Cd86,Fcer1g,Fcgr1,Fcgr3,H2-D1,H2-K1,H2-Q7,Ptpn6,Cd74,Il1r1,Il2rg,Itgb2,Lag3,Laptm5,Ptprc,Spi1,Tap2,Tyrobp,Vav1,Tlr2,Irf5,Rsad2,Trem2,H2-Q6,Cd300a,Plcg2,Pla2g3,Atad5	31	308
56	4_Member	GO Biological Processes	GO:0002819	regulation of adaptive immune response	-10.2043	-7.78925	11486,12229,12266,14127,14129,14131,14964,14972,15018,15170,16149,16177,16768,18173,19264,21355,24099,54123,58185,60533,63953,67742,74126,83433,110557,171285,208884,237877	Ada,Btk,C3,Fcer1g,Fcgr1,Fcgr3,H2-D1,H2-K1,H2-Q7,Ptpn6,Cd74,Il1r1,Lag3,Slc11a1,Ptprc,Tap2,Tnfsf13b,Irf7,Rsad2,Cd274,Dusp10,Samsn1,Syvn1,Trem2,H2-Q6,Havcr2,Zdhhc9,Atad5	28	261
57	4_Member	GO Biological Processes	GO:0002822	regulation of adaptive immune response based on somatic recombination of immune receptors built from immunoglobulin superfamily domains	-8.04506	-5.84557	11486,12229,12266,14127,14129,14131,14964,14972,15018,15170,16177,16768,18173,19264,21355,24099,58185,60533,74126,83433,110557,171285,208884,237877	Ada,Btk,C3,Fcer1g,Fcgr1,Fcgr3,H2-D1,H2-K1,H2-Q7,Ptpn6,Il1r1,Lag3,Slc11a1,Ptprc,Tap2,Tnfsf13b,Rsad2,Cd274,Syvn1,Trem2,H2-Q6,Havcr2,Zdhhc9,Atad5	24	245
58	4_Member	GO Biological Processes	GO:0002706	regulation of lymphocyte mediated immunity	-7.97579	-5.79928	12229,12266,14127,14129,14131,14964,14972,15018,15170,16177,16331,16768,16859,19264,21354,21355,22324,58185,60533,71740,83433,110557,171285,237877	Btk,C3,Fcer1g,Fcgr1,Fcgr3,H2-D1,H2-K1,H2-Q7,Ptpn6,Il1r1,Inpp5d,Lag3,Lgals9,Ptprc,Tap1,Tap2,Vav1,Rsad2,Cd274,Nectin4,Trem2,H2-Q6,Havcr2,Atad5	24	247
59	4_Member	GO Biological Processes	GO:0002705	positive regulation of leukocyte mediated immunity	-7.67923	-5.53299	12229,12266,14127,14129,14131,14964,14972,15018,16177,16414,16768,19264,20375,21355,22177,22324,58185,83433,110557,234779,237877	Btk,C3,Fcer1g,Fcgr1,Fcgr3,H2-D1,H2-K1,H2-Q7,Il1r1,Itgb2,Lag3,Ptprc,Spi1,Tap2,Tyrobp,Vav1,Rsad2,Trem2,H2-Q6,Plcg2,Atad5	21	199
60	4_Member	GO Biological Processes	GO:0002821	positive regulation of adaptive immune response	-7.08635	-5.01298	11486,12229,12266,14127,14129,14131,14964,14972,15018,16149,16177,18173,19264,21355,24099,58185,83433,110557,237877	Ada,Btk,C3,Fcer1g,Fcgr1,Fcgr3,H2-D1,H2-K1,H2-Q7,Cd74,Il1r1,Slc11a1,Ptprc,Tap2,Tnfsf13b,Rsad2,Trem2,H2-Q6,Atad5	19	178
61	4_Member	GO Biological Processes	GO:0002824	positive regulation of adaptive immune response based on somatic recombination of immune receptors built from immunoglobulin superfamily domains	-6.73163	-4.69545	11486,12229,12266,14127,14129,14131,14964,14972,15018,16177,18173,19264,21355,24099,58185,83433,110557,237877	Ada,Btk,C3,Fcer1g,Fcgr1,Fcgr3,H2-D1,H2-K1,H2-Q7,Il1r1,Slc11a1,Ptprc,Tap2,Tnfsf13b,Rsad2,Trem2,H2-Q6,Atad5	18	169
62	4_Member	GO Biological Processes	GO:0002708	positive regulation of lymphocyte mediated immunity	-5.93243	-3.98664	12229,12266,14127,14129,14131,14964,14972,15018,16177,16768,19264,21355,22324,58185,83433,110557,237877	Btk,C3,Fcer1g,Fcgr1,Fcgr3,H2-D1,H2-K1,H2-Q7,Il1r1,Lag3,Ptprc,Tap2,Vav1,Rsad2,Trem2,H2-Q6,Atad5	17	172
63	4_Member	GO Biological Processes	GO:0001910	regulation of leukocyte mediated cytotoxicity	-5.78417	-3.85134	14964,14972,15018,16331,16768,16859,19264,20375,21354,21355,22177,22324,71740,110557,171285	H2-D1,H2-K1,H2-Q7,Inpp5d,Lag3,Lgals9,Ptprc,Spi1,Tap1,Tap2,Tyrobp,Vav1,Nectin4,H2-Q6,Havcr2	15	139
64	4_Member	GO Biological Processes	GO:0031341	regulation of cell killing	-5.22791	-3.36783	14964,14972,15018,16331,16768,16859,19264,20375,21354,21355,22177,22324,71740,110557,171285	H2-D1,H2-K1,H2-Q7,Inpp5d,Lag3,Lgals9,Ptprc,Spi1,Tap1,Tap2,Tyrobp,Vav1,Nectin4,H2-Q6,Havcr2	15	154
65	4_Member	GO Biological Processes	GO:0002485	antigen processing and presentation of endogenous peptide antigen via MHC class I via ER pathway, TAP-dependent	-4.83841	-3.03874	14964,14972,21355	H2-D1,H2-K1,Tap2	3	3
66	4_Member	GO Biological Processes	GO:0019885	antigen processing and presentation of endogenous peptide antigen via MHC class I	-3.93126	-2.26904	14964,14972,15018,21354,21355,21356,110557	H2-D1,H2-K1,H2-Q7,Tap1,Tap2,Tapbp,H2-Q6	7	46
67	4_Member	GO Biological Processes	GO:0002483	antigen processing and presentation of endogenous peptide antigen	-3.87037	-2.22691	14964,14972,15018,21354,21355,21356,110557	H2-D1,H2-K1,H2-Q7,Tap1,Tap2,Tapbp,H2-Q6	7	47
68	4_Member	GO Biological Processes	GO:0001912	positive regulation of leukocyte mediated cytotoxicity	-3.77297	-2.14245	14964,14972,15018,16768,19264,20375,21355,22177,22324,110557	H2-D1,H2-K1,H2-Q7,Lag3,Ptprc,Spi1,Tap2,Tyrobp,Vav1,H2-Q6	10	100
69	4_Member	GO Biological Processes	GO:0019883	antigen processing and presentation of endogenous antigen	-3.69688	-2.07517	14964,14972,15018,21354,21355,21356,110557	H2-D1,H2-K1,H2-Q7,Tap1,Tap2,Tapbp,H2-Q6	7	50
70	4_Member	GO Biological Processes	GO:0031343	positive regulation of cell killing	-3.63231	-2.02533	14964,14972,15018,16768,19264,20375,21355,22177,22324,110557	H2-D1,H2-K1,H2-Q7,Lag3,Ptprc,Spi1,Tap2,Tyrobp,Vav1,H2-Q6	10	104
71	4_Member	GO Biological Processes	GO:0002709	regulation of T cell mediated immunity	-2.86756	-1.42361	14964,14972,15018,16177,16768,19264,21355,58185,60533,110557	H2-D1,H2-K1,H2-Q7,Il1r1,Lag3,Ptprc,Tap2,Rsad2,Cd274,H2-Q6	10	130
72	4_Member	GO Biological Processes	GO:0002711	positive regulation of T cell mediated immunity	-2.58476	-1.18739	14964,14972,15018,16177,19264,21355,58185,110557	H2-D1,H2-K1,H2-Q7,Il1r1,Ptprc,Tap2,Rsad2,H2-Q6	8	97
73	4_Member	GO Biological Processes	GO:0002476	antigen processing and presentation of endogenous peptide antigen via MHC class Ib	-2.50867	-1.13214	14964,14972,15018,21355,110557	H2-D1,H2-K1,H2-Q7,Tap2,H2-Q6	5	41
74	4_Member	GO Biological Processes	GO:0002484	antigen processing and presentation of endogenous peptide antigen via MHC class I via ER pathway	-2.50867	-1.13214	14964,14972,15018,21355,110557	H2-D1,H2-K1,H2-Q7,Tap2,H2-Q6	5	41
75	4_Member	GO Biological Processes	GO:0001916	positive regulation of T cell mediated cytotoxicity	-2.46961	-1.09718	14964,14972,15018,19264,21355,110557	H2-D1,H2-K1,H2-Q7,Ptprc,Tap2,H2-Q6	6	60
76	4_Member	GO Biological Processes	GO:0002428	antigen processing and presentation of peptide antigen via MHC class Ib	-2.46228	-1.09718	14964,14972,15018,21355,110557	H2-D1,H2-K1,H2-Q7,Tap2,H2-Q6	5	42
77	4_Member	GO Biological Processes	GO:0002475	antigen processing and presentation via MHC class Ib	-2.24945	-0.926905	14964,14972,15018,21355,110557	H2-D1,H2-K1,H2-Q7,Tap2,H2-Q6	5	47
78	4_Member	GO Biological Processes	GO:0001914	regulation of T cell mediated cytotoxicity	-2.20071	-0.88562	14964,14972,15018,19264,21355,110557	H2-D1,H2-K1,H2-Q7,Ptprc,Tap2,H2-Q6	6	68
79	5_Summary	GO Biological Processes	GO:0019882	antigen processing and presentation	-16.6318	-13.4685	13040,14127,14129,14131,14960,14961,14964,14969,14972,15018,15894,16149,16912,16913,17476,18173,18711,19141,19344,21354,21355,21356,22040,54445,67844,110557	Ctss,Fcer1g,Fcgr1,Fcgr3,H2-Aa,H2-Ab1,H2-D1,H2-Eb1,H2-K1,H2-Q7,Icam1,Cd74,Psmb9,Psmb8,Mpeg1,Slc11a1,Pikfyve,Lgmn,Rab5b,Tap1,Tap2,Tapbp,Trex1,Unc93b1,Rab32,H2-Q6	26	-
80	5_Member	GO Biological Processes	GO:0019882	antigen processing and presentation	-16.6318	-13.4685	13040,14127,14129,14131,14960,14961,14964,14969,14972,15018,15894,16149,16912,16913,17476,18173,18711,19141,19344,21354,21355,21356,22040,54445,67844,110557	Ctss,Fcer1g,Fcgr1,Fcgr3,H2-Aa,H2-Ab1,H2-D1,H2-Eb1,H2-K1,H2-Q7,Icam1,Cd74,Psmb9,Psmb8,Mpeg1,Slc11a1,Pikfyve,Lgmn,Rab5b,Tap1,Tap2,Tapbp,Trex1,Unc93b1,Rab32,H2-Q6	26	123
81	5_Member	GO Biological Processes	GO:0002478	antigen processing and presentation of exogenous peptide antigen	-15.6771	-12.66	13040,14127,14129,14131,14960,14961,14969,14972,16149,17476,18711,19141,21355,21356,54445	Ctss,Fcer1g,Fcgr1,Fcgr3,H2-Aa,H2-Ab1,H2-Eb1,H2-K1,Cd74,Mpeg1,Pikfyve,Lgmn,Tap2,Tapbp,Unc93b1	15	32
82	5_Member	GO Biological Processes	GO:0048002	antigen processing and presentation of peptide antigen	-14.099	-11.2133	13040,14127,14129,14131,14960,14961,14964,14969,14972,15018,16149,17476,18173,18711,19141,21354,21355,21356,54445,110557	Ctss,Fcer1g,Fcgr1,Fcgr3,H2-Aa,H2-Ab1,H2-D1,H2-Eb1,H2-K1,H2-Q7,Cd74,Mpeg1,Slc11a1,Pikfyve,Lgmn,Tap1,Tap2,Tapbp,Unc93b1,H2-Q6	20	83
83	5_Member	GO Biological Processes	GO:0019884	antigen processing and presentation of exogenous antigen	-14.0978	-11.2133	13040,14127,14129,14131,14960,14961,14969,14972,16149,17476,18711,19141,21355,21356,54445	Ctss,Fcer1g,Fcgr1,Fcgr3,H2-Aa,H2-Ab1,H2-Eb1,H2-K1,Cd74,Mpeg1,Pikfyve,Lgmn,Tap2,Tapbp,Unc93b1	15	39
84	5_Member	GO Biological Processes	GO:0019886	antigen processing and presentation of exogenous peptide antigen via MHC class II	-9.41574	-7.11578	13040,14127,14960,14961,14969,16149,18711,19141,54445	Ctss,Fcer1g,H2-Aa,H2-Ab1,H2-Eb1,Cd74,Pikfyve,Lgmn,Unc93b1	9	20
85	5_Member	GO Biological Processes	GO:0002495	antigen processing and presentation of peptide antigen via MHC class II	-8.96317	-6.68071	13040,14127,14960,14961,14969,16149,18711,19141,54445	Ctss,Fcer1g,H2-Aa,H2-Ab1,H2-Eb1,Cd74,Pikfyve,Lgmn,Unc93b1	9	22
86	5_Member	GO Biological Processes	GO:0002504	antigen processing and presentation of peptide or polysaccharide antigen via MHC class II	-8.75705	-6.50225	13040,14127,14960,14961,14969,16149,18711,19141,54445	Ctss,Fcer1g,H2-Aa,H2-Ab1,H2-Eb1,Cd74,Pikfyve,Lgmn,Unc93b1	9	23
87	5_Member	GO Biological Processes	GO:0002399	MHC class II protein complex assembly	-2.68456	-1.27179	14960,14961,14969	H2-Aa,H2-Ab1,H2-Eb1	3	11
88	5_Member	GO Biological Processes	GO:0002503	peptide antigen assembly with MHC class II protein complex	-2.68456	-1.27179	14960,14961,14969	H2-Aa,H2-Ab1,H2-Eb1	3	11
89	6_Summary	GO Biological Processes	GO:0050727	regulation of inflammatory response	-15.6836	-12.66	11486,11863,12229,12266,12489,12978,13032,13040,13511,14127,14129,14131,14469,14824,15170,15944,16170,16177,16859,17096,18018,19697,20848,22040,24088,24110,26410,30955,54396,55932,63953,67581,70008,71609,83433,83490,100182,170743,208884,216161,216622,229898,234779,237625,270151	Ada,Arnt,Btk,C3,Cd33,Csf1r,Ctsc,Ctss,Dsg2,Fcer1g,Fcgr1,Fcgr3,Gbp2,Grn,Ptpn6,Irgm1,Il16,Il1r1,Lgals9,Lyn,Nfatc1,Rela,Stat3,Trex1,Tlr2,Usp18,Map3k8,Pik3cg,Irgm2,Gbp3,Dusp10,Tbc1d23,Ace2,Tradd,Trem2,Pik3ap1,Akna,Tlr7,Zdhhc9,Sbno2,Fem1al,Gbp5,Plcg2,Pla2g3,Nlrx1	45	-
90	6_Member	GO Biological Processes	GO:0050727	regulation of inflammatory response	-15.6836	-12.66	11486,11863,12229,12266,12489,12978,13032,13040,13511,14127,14129,14131,14469,14824,15170,15944,16170,16177,16859,17096,18018,19697,20848,22040,24088,24110,26410,30955,54396,55932,63953,67581,70008,71609,83433,83490,100182,170743,208884,216161,216622,229898,234779,237625,270151	Ada,Arnt,Btk,C3,Cd33,Csf1r,Ctsc,Ctss,Dsg2,Fcer1g,Fcgr1,Fcgr3,Gbp2,Grn,Ptpn6,Irgm1,Il16,Il1r1,Lgals9,Lyn,Nfatc1,Rela,Stat3,Trex1,Tlr2,Usp18,Map3k8,Pik3cg,Irgm2,Gbp3,Dusp10,Tbc1d23,Ace2,Tradd,Trem2,Pik3ap1,Akna,Tlr7,Zdhhc9,Sbno2,Fem1al,Gbp5,Plcg2,Pla2g3,Nlrx1	45	430
91	6_Member	GO Biological Processes	GO:0050729	positive regulation of inflammatory response	-11.3495	-8.78437	12229,12266,12978,13032,13040,14127,14129,14131,14469,14824,16170,20848,24088,26410,30955,55932,71609,83433,170743,208884,216622,229898,234779,237625	Btk,C3,Csf1r,Ctsc,Ctss,Fcer1g,Fcgr1,Fcgr3,Gbp2,Grn,Il16,Stat3,Tlr2,Map3k8,Pik3cg,Gbp3,Tradd,Trem2,Tlr7,Zdhhc9,Fem1al,Gbp5,Plcg2,Pla2g3	24	170
92	7_Summary	GO Biological Processes	GO:0002683	negative regulation of immune system process	-15.2771	-12.3127	11486,12229,12262,12493,12514,12517,12523,12524,14127,14824,14960,15170,15944,16149,16331,16768,16792,16854,16859,17096,19063,19122,19264,20375,20847,21354,21355,22040,22177,24110,54396,60533,63953,64383,67742,69550,71740,74126,83433,83490,107321,171285,208884,217303,226421,229615,232345,242691,246730,270151,547253,100038882,11747,11863,12489,12527,13511,18018,18186,19128,20848,22415,76893,216622…	Ada,Btk,C1qc,Cd37,Cd68,Cd72,Cd84,Cd86,Fcer1g,Grn,H2-Aa,Ptpn6,Irgm1,Cd74,Inpp5d,Lag3,Laptm5,Lgals3,Lgals9,Lyn,Ppt1,Prnp,Ptprc,Spi1,Stat2,Tap1,Tap2,Trex1,Tyrobp,Usp18,Irgm2,Cd274,Dusp10,Sirt2,Samsn1,Bst2,Nectin4,Syvn1,Trem2,Pik3ap1,Lpxn,Havcr2,Zdhhc9,Cd300a,Rab7b,Pias3,A2m,Gpatch3,Oas1a,Nlrx1,Parp14,Isg15,Anxa5,Arnt,Cd33,Cd9,Dsg2,Nfatc1,Nrp1,Pros1,Stat3,Wnt3,Cers2,Fem1al,Cd109,Vav1	66	-
93	7_Member	GO Biological Processes	GO:0002683	negative regulation of immune system process	-15.2771	-12.3127	11486,12229,12262,12493,12514,12517,12523,12524,14127,14824,14960,15170,15944,16149,16331,16768,16792,16854,16859,17096,19063,19122,19264,20375,20847,21354,21355,22040,22177,24110,54396,60533,63953,64383,67742,69550,71740,74126,83433,83490,107321,171285,208884,217303,226421,229615,232345,242691,246730,270151,547253,100038882	Ada,Btk,C1qc,Cd37,Cd68,Cd72,Cd84,Cd86,Fcer1g,Grn,H2-Aa,Ptpn6,Irgm1,Cd74,Inpp5d,Lag3,Laptm5,Lgals3,Lgals9,Lyn,Ppt1,Prnp,Ptprc,Spi1,Stat2,Tap1,Tap2,Trex1,Tyrobp,Usp18,Irgm2,Cd274,Dusp10,Sirt2,Samsn1,Bst2,Nectin4,Syvn1,Trem2,Pik3ap1,Lpxn,Havcr2,Zdhhc9,Cd300a,Rab7b,Pias3,A2m,Gpatch3,Oas1a,Nlrx1,Parp14,Isg15	52	578
94	7_Member	GO Biological Processes	GO:0050777	negative regulation of immune response	-12.2122	-9.5674	14824,15170,15944,16331,16768,16854,16859,19264,20375,20847,21354,21355,22040,24110,54396,60533,63953,67742,71740,74126,83433,171285,208884,217303,232345,246730,270151,547253,100038882	Grn,Ptpn6,Irgm1,Inpp5d,Lag3,Lgals3,Lgals9,Ptprc,Spi1,Stat2,Tap1,Tap2,Trex1,Usp18,Irgm2,Cd274,Dusp10,Samsn1,Nectin4,Syvn1,Trem2,Havcr2,Zdhhc9,Cd300a,A2m,Oas1a,Nlrx1,Parp14,Isg15	29	232
95	7_Member	GO Biological Processes	GO:0045824	negative regulation of innate immune response	-9.99155	-7.60642	14824,15170,15944,16331,16859,20847,21354,21355,22040,24110,54396,63953,71740,171285,232345,246730,270151,547253,100038882	Grn,Ptpn6,Irgm1,Inpp5d,Lgals9,Stat2,Tap1,Tap2,Trex1,Usp18,Irgm2,Dusp10,Nectin4,Havcr2,A2m,Oas1a,Nlrx1,Parp14,Isg15	19	120
96	7_Member	GO Biological Processes	GO:0002832	negative regulation of response to biotic stimulus	-9.50916	-7.20321	14824,15170,15944,16331,16768,16859,20847,21354,21355,22040,24110,54396,60533,63953,71740,171285,232345,246730,270151,547253,100038882	Grn,Ptpn6,Irgm1,Inpp5d,Lag3,Lgals9,Stat2,Tap1,Tap2,Trex1,Usp18,Irgm2,Cd274,Dusp10,Nectin4,Havcr2,A2m,Oas1a,Nlrx1,Parp14,Isg15	21	158
97	7_Member	GO Biological Processes	GO:0032102	negative regulation of response to external stimulus	-8.35911	-6.13032	11486,11747,11863,12489,12527,13511,14824,15170,15944,16331,16859,18018,18186,19128,20847,20848,21354,21355,22040,22415,24110,54396,63953,71740,76893,83433,171285,216622,232345,235505,246730,270151,547253,100038882	Ada,Anxa5,Arnt,Cd33,Cd9,Dsg2,Grn,Ptpn6,Irgm1,Inpp5d,Lgals9,Nfatc1,Nrp1,Pros1,Stat2,Stat3,Tap1,Tap2,Trex1,Wnt3,Usp18,Irgm2,Dusp10,Nectin4,Cers2,Trem2,Havcr2,Fem1al,A2m,Cd109,Oas1a,Nlrx1,Parp14,Isg15	34	442
98	7_Member	GO Biological Processes	GO:0031348	negative regulation of defense response	-7.90022	-5.72816	11486,11863,12489,13511,14824,15170,15944,16331,16859,18018,20847,20848,21354,21355,22040,24110,54396,63953,71740,83433,171285,216622,232345,246730,270151,547253,100038882	Ada,Arnt,Cd33,Dsg2,Grn,Ptpn6,Irgm1,Inpp5d,Lgals9,Nfatc1,Stat2,Stat3,Tap1,Tap2,Trex1,Usp18,Irgm2,Dusp10,Nectin4,Trem2,Havcr2,Fem1al,A2m,Oas1a,Nlrx1,Parp14,Isg15	27	309
99	7_Member	GO Biological Processes	GO:0002704	negative regulation of leukocyte mediated immunity	-7.6181	-5.48012	12523,15170,16331,16768,16859,19264,20375,21354,21355,60533,69550,71740,171285,217303	Cd84,Ptpn6,Inpp5d,Lag3,Lgals9,Ptprc,Spi1,Tap1,Tap2,Cd274,Bst2,Nectin4,Havcr2,Cd300a	14	87
100	7_Member	GO Biological Processes	GO:0002698	negative regulation of immune effector process	-7.53171	-5.40982	12523,14824,15170,16331,16768,16854,16859,19264,20375,21354,21355,60533,63953,69550,71740,171285,217303,232345	Cd84,Grn,Ptpn6,Inpp5d,Lag3,Lgals3,Lgals9,Ptprc,Spi1,Tap1,Tap2,Cd274,Dusp10,Bst2,Nectin4,Havcr2,Cd300a,A2m	18	150
101	7_Member	GO Biological Processes	GO:0002707	negative regulation of lymphocyte mediated immunity	-4.90918	-3.09225	15170,16331,16768,16859,19264,21354,21355,60533,71740,171285	Ptpn6,Inpp5d,Lag3,Lgals9,Ptprc,Tap1,Tap2,Cd274,Nectin4,Havcr2	10	74
102	7_Member	GO Biological Processes	GO:0001911	negative regulation of leukocyte mediated cytotoxicity	-4.56471	-2.8011	16331,16859,19264,21354,21355,71740,171285	Inpp5d,Lgals9,Ptprc,Tap1,Tap2,Nectin4,Havcr2	7	37
103	7_Member	GO Biological Processes	GO:0050728	negative regulation of inflammatory response	-4.20075	-2.49079	11486,11863,12489,13511,14824,15170,15944,16859,18018,20848,54396,63953,83433,216622,270151	Ada,Arnt,Cd33,Dsg2,Grn,Ptpn6,Irgm1,Lgals9,Nfatc1,Stat3,Irgm2,Dusp10,Trem2,Fem1al,Nlrx1	15	188
104	7_Member	GO Biological Processes	GO:0031342	negative regulation of cell killing	-4.12417	-2.43365	16331,16859,19264,21354,21355,71740,171285	Inpp5d,Lgals9,Ptprc,Tap1,Tap2,Nectin4,Havcr2	7	43
105	7_Member	GO Biological Processes	GO:0045953	negative regulation of natural killer cell mediated cytotoxicity	-4.04301	-2.36117	16331,16859,21354,21355,71740,171285	Inpp5d,Lgals9,Tap1,Tap2,Nectin4,Havcr2	6	31
106	7_Member	GO Biological Processes	GO:0002716	negative regulation of natural killer cell mediated immunity	-3.96183	-2.29409	16331,16859,21354,21355,71740,171285	Inpp5d,Lgals9,Tap1,Tap2,Nectin4,Havcr2	6	32
107	7_Member	GO Biological Processes	GO:0042269	regulation of natural killer cell mediated cytotoxicity	-3.52127	-1.94118	16331,16768,16859,21354,21355,22324,71740,171285	Inpp5d,Lag3,Lgals9,Tap1,Tap2,Vav1,Nectin4,Havcr2	8	70
108	7_Member	GO Biological Processes	GO:0002715	regulation of natural killer cell mediated immunity	-3.31528	-1.77318	16331,16768,16859,21354,21355,22324,71740,171285	Inpp5d,Lag3,Lgals9,Tap1,Tap2,Vav1,Nectin4,Havcr2	8	75
109	8_Summary	GO Biological Processes	GO:0002274	myeloid leukocyte activation	-15.2719	-12.3127	12229,12259,12273,12506,12978,14127,14131,14824,16822,17096,17916,18173,19697,20375,20912,21813,22040,22177,24088,27419,56743,83433,94176,171285,216161,217303,234779,237625,239319,11305,12527,14580,22352,64383,225908,234094,12977,15212,20848,63953,269604,319565,494504	Btk,C1qa,C5ar1,Cd48,Csf1r,Fcer1g,Fcgr3,Grn,Lcp2,Lyn,Myo1f,Slc11a1,Rela,Spi1,Stxbp3,Tgfbr2,Trex1,Tyrobp,Tlr2,Naglu,Lat2,Trem2,Dock2,Havcr2,Sbno2,Cd300a,Plcg2,Pla2g3,Card6,Abca2,Cd9,Gfap,Vim,Sirt2,Myrf,Arhgef10,Csf1,Hexb,Stat3,Dusp10,Gpr157,Syne2,Apcdd1	43	-
110	8_Member	GO Biological Processes	GO:0002274	myeloid leukocyte activation	-15.2719	-12.3127	12229,12259,12273,12506,12978,14127,14131,14824,16822,17096,17916,18173,19697,20375,20912,21813,22040,22177,24088,27419,56743,83433,94176,171285,216161,217303,234779,237625,239319	Btk,C1qa,C5ar1,Cd48,Csf1r,Fcer1g,Fcgr3,Grn,Lcp2,Lyn,Myo1f,Slc11a1,Rela,Spi1,Stxbp3,Tgfbr2,Trex1,Tyrobp,Tlr2,Naglu,Lat2,Trem2,Dock2,Havcr2,Sbno2,Cd300a,Plcg2,Pla2g3,Card6	29	178
111	8_Member	GO Biological Processes	GO:0042116	macrophage activation	-10.9209	-8.4108	12259,12273,12978,14824,18173,19697,22040,22177,24088,27419,83433,171285,216161,234779,237625,239319	C1qa,C5ar1,Csf1r,Grn,Slc11a1,Rela,Trex1,Tyrobp,Tlr2,Naglu,Trem2,Havcr2,Sbno2,Plcg2,Pla2g3,Card6	16	71
112	8_Member	GO Biological Processes	GO:0002281	macrophage activation involved in immune response	-6.36462	-4.37453	14824,22040,22177,83433,171285,216161,234779	Grn,Trex1,Tyrobp,Trem2,Havcr2,Sbno2,Plcg2	7	21
113	8_Member	GO Biological Processes	GO:0001774	microglial cell activation	-5.69959	-3.78428	12259,12273,12978,14824,22177,24088,27419,83433	C1qa,C5ar1,Csf1r,Grn,Tyrobp,Tlr2,Naglu,Trem2	8	36
114	8_Member	GO Biological Processes	GO:0002269	leukocyte activation involved in inflammatory response	-5.69959	-3.78428	12259,12273,12978,14824,22177,24088,27419,83433	C1qa,C5ar1,Csf1r,Grn,Tyrobp,Tlr2,Naglu,Trem2	8	36
115	8_Member	GO Biological Processes	GO:0021782	glial cell development	-5.51517	-3.6214	11305,12259,12273,12527,12978,14580,14824,17096,22352,24088,27419,64383,83433,225908,234094	Abca2,C1qa,C5ar1,Cd9,Csf1r,Gfap,Grn,Lyn,Vim,Tlr2,Naglu,Sirt2,Trem2,Myrf,Arhgef10	15	146
116	8_Member	GO Biological Processes	GO:0042063	gliogenesis	-5.47093	-3.58181	11305,12259,12273,12527,12977,12978,14580,14824,15212,17096,20848,22352,24088,27419,63953,64383,83433,225908,234094,269604,319565,494504	Abca2,C1qa,C5ar1,Cd9,Csf1,Csf1r,Gfap,Grn,Hexb,Lyn,Stat3,Vim,Tlr2,Naglu,Dusp10,Sirt2,Trem2,Myrf,Arhgef10,Gpr157,Syne2,Apcdd1	22	292
[truncated: 117 more rows]

## Sheet: metascape_KEGG_up_mRNA-0.01
GroupID	Category	Term	Description	LogP	Log(q-value)	Genes	Symbols	InTerm_InList
[truncated: 90 more rows]

[truncated: 2 more sheets: metascape_GO_dn_mRNA-0.01, metascape_KEGG_dn_mRNA-0.01]
