# Supplementary material for: Integration of Transcriptional Signatures from Brain Tissue and Plasma Extracellular Vesicles of a Preclinical Tauopathy Mouse Model
Source: Int J Mol Sci. 2026 Jun 3;27(11):5050. doi: 10.3390/ijms27115050 (PMC13256833; doi:10.3390/ijms27115050)
Supplement: Supplementary file 1 [file ijms-27-05050-s001.zip › ijms-4336543-supplementary/Supplementary files/Supplemental Table S2_Brain ncRNAs_DE.xlsx]

## Sheet: Animal List
Tag #	Sex	DOB	DOP	Age	Genotype
G0720	F	2022-10-05	2023-08-08	10.2333	PS19+/-
G0712	F	2022-09-07	2023-06-13	9.3	PS19+/-
G0725	M	2022-10-05	2023-08-08	10.2333	PS19+/-
G0522	M	2021-08-22	2022-05-11	8.73333	PS19+/-
G0722	F	2022-10-05	2023-08-08	10.2333	PS19+/-
G0740	F	2022-10-31	2023-08-08	9.36667	PS19+/-
G0742	M	2022-10-31	2023-08-10	9.43333	PS19+/-
G0741	M	2022-10-31	2023-08-08	9.36667	PS19+/-
F2702	F	2022-09-23	2023-08-08	10.6333	WT
G0698	F	2022-07-10	2023-05-16	10.3333	WT
A2796	M	2021-07-19	2022-05-02	9.56667	WT
G0813	M	2023-03-30	2023-12-19	8.8	WT
F2608	F	2022-03-14	2022-11-30	8.7	WT
F2719	F	2022-10-18	2023-08-08	9.8	WT
F2598	M	2022-01-31	2022-11-18	9.7	WT
A2536	M	2020-06-02	2021-02-26	8.96667	WT

## Sheet: ncRNA_brain-all
	gene	baseMean	log2FoldChange	lfcSE	stat	pvalue	G0720	G0712	G0725	G0522	G0722	G0740	G0742	G0741	F2702	G0698	A2796	G0813	F2608	F2719	F2598	A2536			circRNA [14540]	gene	baseMean	log2FoldChange	FC_ps19/wt	lfcSE	stat	pvalue	padj	G0720	G0712	G0725	G0522	G0722	G0740	G0742	G0741	F2702	G0698	A2796	G0813	F2608	F2719	F2598	A2536
1346	Gm26466	470.481	3.82316	0.765854	-4.99202	5.97512e-07	74.2286	1400.81	34.7193	946.948	54.0669	1394.72	47.5944	3077.68	80.7191	55.1506	66.7213	48.2689	46.3404	69.0363	49.5068	81.1774				mmu_circ_0011843	105.891	-3.68842	3.68842	0.78117	-4.72166	2.33923e-06	0.00326504	26.1983	19.4858	439.778	284.724	747.106	15.1807	18.4428	21.2102	24.3439	19.0175	18.8188	16.0896	8.91162	15.0079	10.6086	9.33074
11888	mmu_circ_0011843	105.891	3.68842	0.78117	-4.72166	2.33923e-06	26.1983	19.4858	439.778	284.724	747.106	15.1807	18.4428	21.2102	24.3439	19.0175	18.8188	16.0896	8.91162	15.0079	10.6086	9.33074				mmu_circ_0001801	202.792	-4.31236	4.31236	0.922127	-4.67653	2.9177e-06	0.00326504	21.8319	20.5683	1764.9	393.495	835.579	18.9758	11.8986	21.9416	32.0314	11.4105	10.2648	10.056	13.3674	32.0169	36.0692	10.2638
3007	mmu_circ_0001801	202.792	4.31236	0.922127	-4.67653	2.9177e-06	21.8319	20.5683	1764.9	393.495	835.579	18.9758	11.8986	21.9416	32.0314	11.4105	10.2648	10.056	13.3674	32.0169	36.0692	10.2638				mmu_circ_0015813	203.505	-4.24629	4.24629	0.912076	-4.65563	3.22984e-06	0.00326504	21.8319	20.5683	1764.9	391.362	837.545	18.9758	13.0885	24.8672	32.0314	12.3613	12.831	10.056	14.2586	32.0169	38.1909	11.1969
15374	mmu_circ_0015813	203.505	4.24629	0.912076	-4.65563	3.22984e-06	21.8319	20.5683	1764.9	391.362	837.545	18.9758	13.0885	24.8672	32.0314	12.3613	12.831	10.056	14.2586	32.0169	38.1909	11.1969				mmu_circ_0001800	203.491	-4.24826	4.24826	0.91402	-4.64788	3.35357e-06	0.00326504	20.3765	20.5683	1764.9	391.362	837.545	18.9758	13.0885	26.3299	32.0314	12.3613	12.831	10.056	14.2586	32.0169	38.8982	10.2638
3006	mmu_circ_0001800	203.491	4.24826	0.91402	-4.64788	3.35357e-06	20.3765	20.5683	1764.9	391.362	837.545	18.9758	13.0885	26.3299	32.0314	12.3613	12.831	10.056	14.2586	32.0169	38.8982	10.2638				mmu_circ_0000743	21.3941	-1.11676	1.11676	0.267257	-4.17859	2.93322e-05	0.0109838	21.8319	25.981	27.4861	26.6596	34.4062	20.8734	52.3538	23.4044	14.0938	19.0175	10.2648	12.0672	16.9321	13.0068	12.7303	11.1969
756	Gm24525	271.791	1.48614	0.324793	-4.57565	4.74754e-06	235.785	179.702	1027.11	448.947	235.928	234.351	606.829	236.238	170.407	161.648	107.781	176.986	117.633	127.067	153.471	128.764				mmu_circ_0000744	21.3941	-1.11676	1.11676	0.267257	-4.17859	2.93322e-05	0.0109838	21.8319	25.981	27.4861	26.6596	34.4062	20.8734	52.3538	23.4044	14.0938	19.0175	10.2648	12.0672	16.9321	13.0068	12.7303	11.1969
111	Gm22348	846.859	2.99491	0.65952	-4.54104	5.59784e-06	282.36	2733.42	164.917	2994.4	106.168	2513.35	132.669	3112.05	219.095	232.013	260.042	135.756	187.144	140.074	124.474	211.808				mmu_circ_0000742	23.2521	-1.06813	1.06813	0.260226	-4.10462	4.04979e-05	0.0140817	23.2874	27.0636	30.3794	27.7259	37.3553	21.8222	56.5184	26.3299	15.3751	19.9683	12.831	17.0952	16.9321	14.0074	14.1448	11.1969
984	Gm25229	537.89	2.79295	0.641087	-4.35658	1.32112e-05	130.992	1415.97	92.5847	1614.5	118.947	1622.43	99.3533	2426.01	172.97	164.501	157.394	102.571	122.089	126.066	116.695	123.166				mmu_circ_0000745	19.621	-0.989037	0.989037	0.255465	-3.87152	0.000108159	0.0351014	20.3765	23.8159	21.6996	27.7259	31.4571	18.027	41.6451	22.673	14.0938	17.1157	10.2648	12.0672	16.0409	13.0068	12.7303	11.1969
17126	mmu-miR-6236	7.66467	2.31604	0.545088	-4.24893	2.14795e-05	8.73277	5.41271	24.5928	20.2613	13.7625	4.74396	19.6327	4.38832	5.12502	6.65611	0	2.0112	2.67349	3.00158	0.70724	0.933074				mmu_circ_0007298	269.925	-2.76331	2.76331	0.73461	-3.7616	0.000168833	0.0513675	142.635	72.5304	2023.84	472.407	915.205	59.7738	49.3792	28.5241	133.251	69.4137	60.7335	58.3249	80.2046	47.0248	55.1647	50.386
1232	Gm26096	675.494	1.83406	0.436789	-4.19897	2.68137e-05	355.133	1589.17	232.909	1616.64	330.3	1597.76	216.555	2501.34	411.283	303.328	309.655	220.227	270.913	308.162	229.146	315.379				mmu_circ_0004213	1967.17	-0.609534	0.609534	0.16997	-3.58614	0.000335612	0.090049	1602.46	1860.89	2349.34	2263.93	2074.2	3450.75	2745.01	2664.44	1624.63	1471	1592.76	1314.32	2112.95	1673.88	1411.65	1262.45
1358	Gm26499	675.776	1.83245	0.436552	-4.19755	2.69817e-05	356.588	1589.17	232.909	1616.64	330.3	1597.76	216.555	2501.34	411.283	303.328	309.655	220.227	270.913	308.162	231.267	316.312				mmu_circ_0004214	1970.46	-0.607614	0.607614	0.170006	-3.57408	0.000351465	0.090049	1603.92	1860.89	2355.12	2265	2076.17	3454.55	2749.77	2667.37	1632.32	1473.85	1603.02	1318.34	2114.73	1674.88	1413.06	1264.32
2042	mmu_circ_0000743	21.3941	1.11676	0.267257	-4.17859	2.93322e-05	21.8319	25.981	27.4861	26.6596	34.4062	20.8734	52.3538	23.4044	14.0938	19.0175	10.2648	12.0672	16.9321	13.0068	12.7303	11.1969				mmu_circ_0009998	54.0359	1.19265	-1.19265	0.337434	3.53447	0.000408598	0.0947168	55.3076	40.0541	21.6996	37.3234	32.4401	24.6686	26.7719	26.3299	29.4689	38.0349	114.624	29.1625	149.715	97.0511	75.6746	66.2482
2043	mmu_circ_0000744	21.3941	1.11676	0.267257	-4.17859	2.93322e-05	21.8319	25.981	27.4861	26.6596	34.4062	20.8734	52.3538	23.4044	14.0938	19.0175	10.2648	12.0672	16.9321	13.0068	12.7303	11.1969				mmu_circ_0008849	13.0621	1.02424	-1.02424	0.298287	3.43375	0.000595303	0.125997	5.82185	12.9905	8.67982	7.46468	6.88124	8.53912	9.51888	8.77665	12.8126	24.7227	17.9634	22.1232	13.3674	19.01	21.9244	8.39766
17154	mmu-miR-6538	4.03678	2.45282	0.588333	-4.16909	3.05812e-05	2.91092	4.33017	7.23318	11.7302	6.88124	2.84637	11.3037	7.31387	0	1.90175	0	1.0056	1.78232	3.00158	1.41448	0.933074				mmu_circ_0009997	61.4147	0.992339	-0.992339	0.303943	3.26488	0.0010951	0.197442	58.2185	49.797	28.9327	44.7881	39.3214	36.0541	36.2907	36.5694	30.7501	46.5928	118.901	38.2129	152.389	105.055	92.6484	68.1144
2041	mmu_circ_0000742	23.2521	1.06813	0.260226	-4.10462	4.04979e-05	23.2874	27.0636	30.3794	27.7259	37.3553	21.8222	56.5184	26.3299	15.3751	19.9683	12.831	17.0952	16.9321	14.0074	14.1448	11.1969				mmu_circ_0000608	11.2939	-2.20028	2.20028	0.676465	-3.25261	0.0011435	0.198806	4.36639	2.16509	2.89327	67.1821	7.86428	4.74396	4.16451	54.8541	3.84377	1.90175	1.7108	5.02801	4.45581	8.00421	5.65792	1.86615
2044	mmu_circ_0000745	19.621	0.989037	0.255465	-3.87152	0.000108159	20.3765	23.8159	21.6996	27.7259	31.4571	18.027	41.6451	22.673	14.0938	17.1157	10.2648	12.0672	16.0409	13.0068	12.7303	11.1969				mmu_circ_0016398	18.5538	-1.08492	1.08492	0.346372	-3.13224	0.00173476	0.213477	18.921	16.2381	39.0592	41.5889	43.2535	17.0782	14.2783	11.7022	14.0938	16.1648	12.831	12.0672	4.45581	11.0058	9.19411	14.9292
7857	mmu_circ_0007298	269.925	2.76331	0.73461	-3.7616	0.000168833	142.635	72.5304	2023.84	472.407	915.205	59.7738	49.3792	28.5241	133.251	69.4137	60.7335	58.3249	80.2046	47.0248	55.1647	50.386				mmu_circ_0000189	23.0627	1.42586	-1.42586	0.455696	3.12898	0.00175412	0.213477	13.0992	14.0731	7.23318	11.7302	3.93214	7.59033	16.0631	25.5986	12.8126	6.65611	21.385	33.1849	91.7897	25.0132	21.9244	56.9175
18166	Mus_musculus_tRNA-Leu-CAG-3-1	128.162	1.22402	0.33006	-3.70847	0.000208513	113.526	116.915	212.656	331.645	368.638	141.37	61.2778	89.9606	84.5629	85.5785	42.7701	99.5546	66.8372	85.0448	70.0167	80.2444				mmu_circ_0009356	28.775	-0.926411	0.926411	0.299959	-3.08846	0.00201194	0.235627	13.0992	42.2192	30.3794	35.1906	30.4741	70.2106	42.24	38.0321	10.25	20.9192	14.5418	18.1008	16.9321	24.0126	36.0692	17.7284
5155	mmu_circ_0004213	1967.17	0.609534	0.16997	-3.58614	0.000335612	1602.46	1860.89	2349.34	2263.93	2074.2	3450.75	2745.01	2664.44	1624.63	1471	1592.76	1314.32	2112.95	1673.88	1411.65	1262.45				mmu_circ_0016396	20.4208	-0.983795	0.983795	0.327624	-3.00282	0.0026749	0.295942	23.2874	18.4032	37.6126	42.6553	53.0839	14.2319	13.6834	14.6277	15.3751	14.2631	13.6864	14.0784	10.6939	12.0063	11.3158	17.7284
5156	mmu_circ_0004214	1970.46	0.607614	0.170006	-3.57408	0.000351465	1603.92	1860.89	2355.12	2265	2076.17	3454.55	2749.77	2667.37	1632.32	1473.85	1603.02	1318.34	2114.73	1674.88	1413.06	1264.32				mmu_circ_0001479	4.68953	1.59962	-1.59962	0.536388	2.98221	0.00286172	NA	8.73277	2.16509	1.44664	0	1.96607	2.84637	1.18986	1.46277	10.25	2.85262	1.7108	8.04481	7.1293	6.00316	9.90135	9.33074
17041	mmu-mir-5126	19.1687	1.21057	0.341116	-3.54885	0.000386924	13.0992	22.7334	53.5256	23.4604	30.4741	18.027	24.3921	28.5241	11.5313	21.8701	17.108	5.02801	8.02046	16.0084	6.36516	6.53152				mmu_circ_0008140	3.28255	-1.69996	1.69996	0.574754	-2.95771	0.00309932	NA	5.82185	4.33017	1.44664	5.33191	3.93214	6.64154	4.16451	8.77665	1.28126	1.90175	0	0	1.78232	1.00053	4.24344	1.86615
10252	mmu_circ_0009998	54.0359	-1.19265	0.337434	3.53447	0.000408598	55.3076	40.0541	21.6996	37.3234	32.4401	24.6686	26.7719	26.3299	29.4689	38.0349	114.624	29.1625	149.715	97.0511	75.6746	66.2482				mmu_circ_0011306	12.3698	-0.980968	0.980968	0.332281	-2.95223	0.0031549	0.34129	23.2874	24.8985	7.23318	18.1285	17.6946	19.9246	10.1138	10.9708	6.40628	3.80349	5.98781	7.03921	14.2586	8.00421	9.90135	10.2638
976	Gm25202	1085.19	0.707247	0.202591	-3.49101	0.000481195	1305.55	875.777	1918.24	2049.59	1199.3	1109.14	1446.87	863.768	972.473	815.849	931.532	1061.92	659.46	738.389	684.608	730.597				mmu_circ_0005771	2.43861	-2.04978	2.04978	0.707582	-2.89689	0.00376886	NA	1.45546	7.5778	7.23318	3.19915	2.9491	1.89758	4.16451	2.92555	1.28126	1.90175	2.56621	0	0	0	0	1.86615
9236	mmu_circ_0008849	13.0621	-1.02424	0.298287	3.43375	0.000595303	5.82185	12.9905	8.67982	7.46468	6.88124	8.53912	9.51888	8.77665	12.8126	24.7227	17.9634	22.1232	13.3674	19.01	21.9244	8.39766				mmu_circ_0015728	82.9739	-1.62975	1.62975	0.563542	-2.89197	0.0038283	0.396514	40.7529	29.2287	389.145	262.33	197.59	18.027	44.6198	21.9416	35.8752	42.7893	21.385	74.4145	27.626	19.01	19.8027	83.0436
570	Gm23928	39.6751	0.652154	0.192735	-3.38369	0.00071519	52.3966	41.1366	62.2054	46.9208	44.2365	51.2347	47.5944	41.6891	38.4377	24.7227	30.7945	36.2017	24.9525	37.0195	19.8027	35.4568				mmu_circ_0004979	4.30652	-2.27918	2.27918	0.78905	-2.88851	0.00387075	NA	5.82185	2.16509	36.1659	3.19915	4.91517	0.948791	1.78479	2.92555	0	1.90175	0.855402	2.0112	2.67349	0	3.5362	0
16788	mmu-miR-377-5p	9.98595	-1.43395	0.433454	3.3082	0.000938985	8.73277	4.33017	5.78655	8.53106	1.96607	6.64154	4.75944	2.92555	25.6251	16.1648	24.8066	18.1008	9.80278	5.00263	3.5362	13.063				mmu_circ_0006171	13.0346	-1.70989	1.70989	0.598055	-2.85908	0.00424869	0.422094	10.1882	3.24763	20.2529	12.7966	94.3713	5.69275	5.35437	8.04526	2.56251	3.80349	4.27701	6.03361	15.1498	6.00316	4.24344	6.53152
18154	Mus_musculus_tRNA-Leu-CAA-1-1	139.179	1.09929	0.332765	-3.30352	0.000954803	120.803	121.245	218.442	354.039	382.4	160.346	65.4423	95.8117	80.7191	101.743	46.1917	116.65	73.0753	91.0479	81.3326	117.567				mmu_circ_0000006	3.90139	-1.50587	1.50587	0.528105	-2.85145	0.00435199	NA	1.45546	8.66034	1.44664	4.26553	5.89821	10.4367	4.16451	9.50804	1.28126	2.85262	2.56621	1.0056	0.891162	4.00211	2.12172	1.86615
10251	mmu_circ_0009997	61.4147	-0.992339	0.303943	3.26488	0.0010951	58.2185	49.797	28.9327	44.7881	39.3214	36.0541	36.2907	36.5694	30.7501	46.5928	118.901	38.2129	152.389	105.055	92.6484	68.1144				mmu_circ_0011044	9.12605	-1.84661	1.84661	0.648588	-2.84713	0.00441159	0.428624	1.45546	2.16509	37.6126	18.1285	36.3723	5.69275	5.9493	7.31387	1.28126	2.85262	0.855402	4.02241	0	8.00421	7.77964	6.53152
1920	mmu_circ_0000608	11.2939	2.20028	0.676465	-3.25261	0.0011435	4.36639	2.16509	2.89327	67.1821	7.86428	4.74396	4.16451	54.8541	3.84377	1.90175	1.7108	5.02801	4.45581	8.00421	5.65792	1.86615				mmu_circ_0001868	8.85664	1.05719	-1.05719	0.372058	2.84148	0.00449052	0.428624	8.73277	1.08254	2.89327	3.19915	7.86428	7.59033	5.35437	8.77665	7.68754	7.60698	15.3972	20.112	10.6939	12.0063	7.77964	14.9292
18164	Mus_musculus_tRNA-Leu-CAG-2-2	223.76	0.784436	0.24312	-3.22653	0.00125299	195.032	243.572	274.861	472.407	463.009	243.839	189.783	182.847	142.219	172.108	112.058	252.406	132.783	168.088	171.859	163.288				mmu_circ_0009377	6.62519	-1.17836	1.17836	0.416663	-2.82808	0.00468276	NA	2.91092	12.9905	10.1265	8.53106	10.8134	5.69275	10.1138	12.4336	1.28126	4.75436	1.7108	4.02241	9.80278	4.00211	4.95068	1.86615
18165	Mus_musculus_tRNA-Leu-CAG-2-3	223.76	0.784436	0.24312	-3.22653	0.00125299	195.032	243.572	274.861	472.407	463.009	243.839	189.783	182.847	142.219	172.108	112.058	252.406	132.783	168.088	171.859	163.288				mmu_circ_0000007	2.53793	-1.80829	1.80829	0.639698	-2.82678	0.00470184	NA	1.45546	5.41271	1.44664	2.13277	3.93214	6.64154	2.97465	7.31387	1.28126	0.950873	1.7108	1.0056	0	2.00105	1.41448	0.933074
18163	Mus_musculus_tRNA-Leu-CAG-2-1	224.283	0.783012	0.243801	-3.21168	0.0013196	195.032	243.572	274.861	472.407	464.975	245.737	190.378	182.847	142.219	172.108	112.058	255.423	133.674	168.088	171.859	163.288				mmu_circ_0001124	4.25766	-1.5197	1.5197	0.537985	-2.8248	0.00473101	NA	2.91092	4.33017	15.913	6.3983	4.91517	4.74396	2.37972	8.77665	3.84377	3.80349	0.855402	2.0112	0.891162	4.00211	1.41448	0.933074
18335	Rnu12	459.281	0.778781	0.242712	-3.20867	0.00133352	442.461	336.671	1205.05	590.776	463.992	361.489	790.067	452.729	376.689	381.3	302.812	357.994	330.621	326.172	362.814	266.859				mmu_circ_0001125	4.25766	-1.5197	1.5197	0.537985	-2.8248	0.00473101	NA	2.91092	4.33017	15.913	6.3983	4.91517	4.74396	2.37972	8.77665	3.84377	3.80349	0.855402	2.0112	0.891162	4.00211	1.41448	0.933074
18157	Mus_musculus_tRNA-Leu-CAA-4-1	166.592	1.00166	0.315946	-3.17034	0.00152261	130.992	172.124	225.675	418.022	409.925	216.324	92.2142	112.634	98.6567	99.8416	53.0349	165.924	109.613	112.059	110.329	138.095				mmu_circ_0005095	3.05921	-1.89973	1.89973	0.672542	-2.8247	0.00473251	NA	4.36639	8.66034	4.33991	2.13277	5.89821	2.84637	2.97465	7.31387	0	0	0	6.03361	2.67349	1.00053	0.70724	0
18161	Mus_musculus_tRNA-Leu-CAG-1-4	229.575	0.758118	0.240789	-3.14848	0.00164124	203.765	252.232	282.094	485.204	467.924	245.737	190.973	180.653	155.032	180.666	118.045	256.428	141.695	174.092	172.566	166.087				mmu_circ_0003317	7.00268	-1.06742	1.06742	0.378284	-2.82175	0.00477624	NA	7.27731	8.66034	5.78655	9.59744	9.83034	12.3343	11.8986	8.77665	11.5313	2.85262	2.56621	5.02801	3.56465	6.00316	3.5362	2.79922
18158	Mus_musculus_tRNA-Leu-CAG-1-1	229.453	0.758393	0.240965	-3.14732	0.00164775	203.765	252.232	282.094	484.138	467.924	245.737	190.973	180.653	155.032	180.666	118.045	257.434	140.804	173.091	172.566	166.087				mmu_circ_0003316	6.62597	-1.07546	1.07546	0.382524	-2.81147	0.00493151	NA	7.27731	8.66034	5.78655	9.59744	9.83034	8.53912	11.8986	8.77665	10.25	1.90175	2.56621	5.02801	3.56465	6.00316	3.5362	2.79922
18159	Mus_musculus_tRNA-Leu-CAG-1-2	229.453	0.758393	0.240965	-3.14732	0.00164775	203.765	252.232	282.094	484.138	467.924	245.737	190.973	180.653	155.032	180.666	118.045	257.434	140.804	173.091	172.566	166.087				mmu_circ_0009950	82.0104	0.912535	-0.912535	0.325381	2.80451	0.00503933	0.460141	43.6639	50.8795	54.9722	70.3812	52.1008	31.3101	49.9741	101.663	55.094	34.2314	69.2875	94.5266	207.641	107.056	145.691	143.693
18160	Mus_musculus_tRNA-Leu-CAG-1-3	229.453	0.758393	0.240965	-3.14732	0.00164775	203.765	252.232	282.094	484.138	467.924	245.737	190.973	180.653	155.032	180.666	118.045	257.434	140.804	173.091	172.566	166.087				mmu_circ_0006095	3.57085	1.56223	-1.56223	0.560086	2.78927	0.00528275	NA	2.91092	1.08254	1.44664	2.13277	0	4.74396	1.18986	1.46277	5.12502	4.75436	5.98781	3.01681	4.45581	4.00211	12.0231	2.79922
18162	Mus_musculus_tRNA-Leu-CAG-1-5	229.447	0.756847	0.240942	-3.14121	0.00168253	203.765	252.232	280.648	485.204	467.924	245.737	190.378	180.653	155.032	180.666	118.045	256.428	141.695	174.092	172.566	166.087				mmu_circ_0000611	2.89559	-1.67439	1.67439	0.600936	-2.78629	0.00533145	NA	1.45546	7.5778	7.23318	3.19915	2.9491	4.74396	5.35437	2.92555	1.28126	1.90175	3.42161	1.0056	0	0	1.41448	1.86615
15873	mmu_circ_0016398	18.5538	1.08492	0.346372	-3.13224	0.00173476	18.921	16.2381	39.0592	41.5889	43.2535	17.0782	14.2783	11.7022	14.0938	16.1648	12.831	12.0672	4.45581	11.0058	9.19411	14.9292				mmu_circ_0011045	15.6645	-1.19304	1.19304	0.431593	-2.76428	0.00570493	0.495921	11.6437	9.74289	40.5058	17.0621	55.0499	11.3855	17.8479	11.7022	5.12502	6.65611	9.40942	4.02241	8.91162	23.0121	12.0231	6.53152
1546	mmu_circ_0000189	23.0627	-1.42586	0.455696	3.12898	0.00175412	13.0992	14.0731	7.23318	11.7302	3.93214	7.59033	16.0631	25.5986	12.8126	6.65611	21.385	33.1849	91.7897	25.0132	21.9244	56.9175				mmu_circ_0007788	1.29895	-2.65099	2.65099	0.960644	-2.7596	0.00578726	NA	0	2.16509	0	5.33191	1.96607	3.79516	2.97465	1.46277	1.28126	0.950873	0.855402	0	0	0	0	0
9679	mmu_circ_0009356	28.775	0.926411	0.299959	-3.08846	0.00201194	13.0992	42.2192	30.3794	35.1906	30.4741	70.2106	42.24	38.0321	10.25	20.9192	14.5418	18.1008	16.9321	24.0126	36.0692	17.7284				mmu_circ_0005747	17.5419	-1.38823	1.38823	0.50405	-2.75416	0.00588435	0.496022	5.82185	11.908	7.23318	74.6468	13.7625	9.48791	13.0885	66.5562	8.96879	6.65611	5.98781	15.084	9.80278	15.0079	9.19411	7.46459
16335	mmu-miR-200c-3p	22.3345	-2.56264	0.831291	3.08272	0.00205119	2.91092	2.16509	2.89327	6.3983	8.84731	3.79516	10.1138	13.8964	87.1254	19.9683	5.98781	2.0112	165.756	11.0058	1.41448	13.063				mmu_circ_0011575	1.08869	2.74478	-2.74478	1.00011	2.74447	0.00606079	NA	0	0	0	0	0.983034	0	0.59493	0	0	0.950873	2.56621	4.02241	2.67349	0	2.82896	2.79922
16379	mmu-miR-217-5p	10.4672	-1.66652	0.541363	3.07837	0.00208134	10.1882	2.16509	7.23318	4.26553	4.91517	3.79516	5.9493	2.19416	24.3439	58.0032	12.831	8.04481	7.1293	4.00211	4.95068	7.46459				mmu_circ_0005020	8.76178	0.930404	-0.930404	0.33929	2.74221	0.00610279	0.503532	10.1882	8.66034	5.78655	3.19915	3.93214	6.64154	2.97465	8.04526	11.5313	8.55785	11.1202	8.04481	11.5851	12.0063	14.852	13.063
15871	mmu_circ_0016396	20.4208	0.983795	0.327624	-3.00282	0.0026749	23.2874	18.4032	37.6126	42.6553	53.0839	14.2319	13.6834	14.6277	15.3751	14.2631	13.6864	14.0784	10.6939	12.0063	11.3158	17.7284				mmu_circ_0010369	87.3473	0.690527	-0.690527	0.25439	2.71444	0.00663887	0.523361	64.0403	69.2827	66.5453	56.5183	80.6088	39.8492	49.3792	108.977	64.0628	66.5611	79.5524	119.667	143.477	93.049	174.688	121.3
2720	mmu_circ_0001479	4.68953	-1.59962	0.536388	2.98221	0.00286172	8.73277	2.16509	1.44664	0	1.96607	2.84637	1.18986	1.46277	10.25	2.85262	1.7108	8.04481	7.1293	6.00316	9.90135	9.33074				mmu_circ_0016397	23.3472	-0.787045	0.787045	0.290659	-2.7078	0.00677316	0.523361	24.7429	19.4858	39.0592	44.7881	54.0669	17.0782	19.0378	19.0161	15.3751	18.0666	17.108	18.1008	15.1498	15.0079	14.1448	23.3268
17042	mmu-miR-5126	1.42456	2.81134	0.946392	-2.97059	0.00297229	0	4.33017	2.89327	4.26553	2.9491	0	3.56958	2.19416	0	0.950873	0	0	0	0	0.70724	0.933074				mmu_circ_0005167	1.80867	2.14298	-2.14298	0.792352	2.70458	0.00683911	NA	1.45546	1.08254	0	0	0	0	1.78479	0.731387	0	3.80349	2.56621	4.02241	2.67349	4.00211	4.95068	1.86615
8605	mmu_circ_0008140	3.28255	1.69996	0.574754	-2.95771	0.00309932	5.82185	4.33017	1.44664	5.33191	3.93214	6.64154	4.16451	8.77665	1.28126	1.90175	0	0	1.78232	1.00053	4.24344	1.86615				mmu_circ_0009514	2.79325	-1.73165	1.73165	0.640635	-2.70303	0.00687109	NA	5.82185	8.66034	0	5.33191	1.96607	2.84637	3.56958	5.8511	2.56251	0.950873	0	0	1.78232	3.00158	1.41448	0.933074
11411	mmu_circ_0011306	12.3698	0.980968	0.332281	-2.95223	0.0031549	23.2874	24.8985	7.23318	18.1285	17.6946	19.9246	10.1138	10.9708	6.40628	3.80349	5.98781	7.03921	14.2586	8.00421	9.90135	10.2638				mmu_circ_0001478	5.12192	1.32119	-1.32119	0.490924	2.69122	0.00711913	NA	8.73277	2.16509	1.44664	0	1.96607	2.84637	2.97465	3.65694	11.5313	3.80349	1.7108	8.04481	7.1293	6.00316	10.6086	9.33074
1076	Gm25587	321.639	0.565647	0.194069	-2.91466	0.00356072	542.887	348.579	352.979	406.292	425.654	473.447	258.2	263.299	376.689	255.785	266.885	297.658	223.682	208.11	183.882	262.194				mmu_circ_0006414	16.2223	-1.27512	1.27512	0.478551	-2.66455	0.0077091	0.586374	4.36639	10.8254	41.9525	37.3234	62.9142	9.48791	5.35437	11.7022	11.5313	7.60698	12.831	11.0616	9.80278	8.00421	9.19411	5.59844
6516	mmu_circ_0005771	2.43861	2.04978	0.707582	-2.89689	0.00376886	1.45546	7.5778	7.23318	3.19915	2.9491	1.89758	4.16451	2.92555	1.28126	1.90175	2.56621	0	0	0	0	1.86615				mmu_circ_0001317	1.71735	2.26529	-2.26529	0.856916	2.64354	0.00820445	NA	0	0	0	0	3.93214	0	0.59493	0	1.28126	4.75436	3.42161	1.0056	3.56465	4.00211	2.12172	2.79922
15294	mmu_circ_0015728	82.9739	1.62975	0.563542	-2.89197	0.0038283	40.7529	29.2287	389.145	262.33	197.59	18.027	44.6198	21.9416	35.8752	42.7893	21.385	74.4145	27.626	19.01	19.8027	83.0436				mmu_circ_0011043	18.2443	-1.0834	1.0834	0.410859	-2.63692	0.00836632	0.615657	18.921	10.8254	43.3991	22.394	56.033	14.2319	20.8226	12.4336	5.12502	7.60698	10.2648	6.03361	8.91162	30.0158	15.5593	9.33074
5818	mmu_circ_0004979	4.30652	2.27918	0.78905	-2.88851	0.00387075	5.82185	2.16509	36.1659	3.19915	4.91517	0.948791	1.78479	2.92555	0	1.90175	0.855402	2.0112	2.67349	0	3.5362	0				mmu_circ_0014577	10.1417	-1.10544	1.10544	0.419905	-2.6326	0.0084735	0.615657	8.73277	11.908	8.67982	6.3983	36.3723	8.53912	22.0124	8.04526	2.56251	3.80349	7.69862	5.02801	11.5851	61.0321	6.36516	6.53152
16576	mmu-miR-3095-3p	18.0358	0.849735	0.294679	-2.8836	0.00393162	32.0202	18.4032	27.4861	33.0579	15.7286	12.3343	24.3921	21.9416	21.7814	9.50873	5.13241	16.0896	14.2586	9.00474	13.4376	13.9961				mmu_circ_0010547	0.828809	-2.80606	2.80606	1.06795	-2.62752	0.00860087	NA	0	3.24763	2.89327	0	0.983034	1.89758	1.18986	2.19416	0	0	0.855402	0	0	0	0	0
6861	mmu_circ_0006171	13.0346	1.70989	0.598055	-2.85908	0.00424869	10.1882	3.24763	20.2529	12.7966	94.3713	5.69275	5.35437	8.04526	2.56251	3.80349	4.27701	6.03361	15.1498	6.00316	4.24344	6.53152				mmu_circ_0007688	75.6126	0.882263	-0.882263	0.337572	2.61355	0.00896061	0.641474	37.842	71.4478	107.051	55.4519	36.3723	44.5932	39.8603	34.3752	110.188	121.712	183.911	99.5546	106.048	32.0169	36.0692	93.3074
1382	mmu_circ_0000006	3.90139	1.50587	0.528105	-2.85145	0.00435199	1.45546	8.66034	1.44664	4.26553	5.89821	10.4367	4.16451	9.50804	1.28126	2.85262	2.56621	1.0056	0.891162	4.00211	2.12172	1.86615				mmu_circ_0008131	25.1188	0.972087	-0.972087	0.374253	2.59741	0.00939305	0.653219	17.4655	21.6509	15.913	22.394	9.83034	12.3343	8.32902	28.5241	8.96879	25.6736	11.9756	26.1456	38.32	38.02	62.2371	54.1183
11183	mmu_circ_0011044	9.12605	1.84661	0.648588	-2.84713	0.00441159	1.45546	2.16509	37.6126	18.1285	36.3723	5.69275	5.9493	7.31387	1.28126	2.85262	0.855402	4.02241	0	8.00421	7.77964	6.53152				mmu_circ_0004246	30.9076	-0.645536	0.645536	0.250177	-2.58032	0.0098708	0.668114	50.9412	30.3112	50.6323	46.9208	23.5928	32.2589	32.1262	35.838	29.4689	28.5262	17.9634	19.1064	11.5851	35.0184	29.7041	20.5276
3067	mmu_circ_0001868	8.85664	-1.05719	0.372058	2.84148	0.00449052	8.73277	1.08254	2.89327	3.19915	7.86428	7.59033	5.35437	8.77665	7.68754	7.60698	15.3972	20.112	10.6939	12.0063	7.77964	14.9292				mmu_circ_0014038	14.3869	0.781072	-0.781072	0.302748	2.57994	0.00988172	0.668114	17.4655	14.0731	2.89327	5.33191	7.86428	12.3343	13.6834	10.9708	8.96879	17.1157	17.108	15.084	23.1702	17.009	21.9244	25.193
9695	mmu_circ_0009377	6.62519	1.17836	0.416663	-2.82808	0.00468276	2.91092	12.9905	10.1265	8.53106	10.8134	5.69275	10.1138	12.4336	1.28126	4.75436	1.7108	4.02241	9.80278	4.00211	4.95068	1.86615				mmu_circ_0003077	4.11159	1.4814	-1.4814	0.577391	2.56567	0.0102977	NA	1.45546	3.24763	2.89327	4.26553	1.96607	2.84637	0.59493	0.731387	8.96879	3.80349	7.69862	2.0112	0	7.00369	9.90135	8.39766
1383	mmu_circ_0000007	2.53793	1.80829	0.639698	-2.82678	0.00470184	1.45546	5.41271	1.44664	2.13277	3.93214	6.64154	2.97465	7.31387	1.28126	0.950873	1.7108	1.0056	0	2.00105	1.41448	0.933074				mmu_circ_0005096	3.26809	-1.58058	1.58058	0.617862	-2.55815	0.0105231	NA	4.36639	8.66034	4.33991	2.13277	5.89821	2.84637	3.56958	7.31387	0	0	0.855402	6.03361	3.56465	2.00105	0.70724	0
2390	mmu_circ_0001124	4.25766	1.5197	0.537985	-2.8248	0.00473101	2.91092	4.33017	15.913	6.3983	4.91517	4.74396	2.37972	8.77665	3.84377	3.80349	0.855402	2.0112	0.891162	4.00211	1.41448	0.933074				mmu_circ_0012662	19.3212	1.14114	-1.14114	0.446818	2.55393	0.0106514	0.676136	10.1882	5.41271	11.5731	6.3983	12.7794	7.59033	8.32902	33.6438	8.96879	10.4596	11.9756	13.0728	34.7553	39.0205	47.3851	47.5868
2391	mmu_circ_0001125	4.25766	1.5197	0.537985	-2.8248	0.00473101	2.91092	4.33017	15.913	6.3983	4.91517	4.74396	2.37972	8.77665	3.84377	3.80349	0.855402	2.0112	0.891162	4.00211	1.41448	0.933074				mmu_circ_0003073	33.8787	1.14891	-1.14891	0.450812	2.54853	0.0108179	0.676136	10.1882	15.1556	17.3596	20.2613	10.8134	15.1807	11.3037	67.2876	14.0938	15.214	24.8066	39.2185	39.2111	78.0411	82.747	81.1774
5922	mmu_circ_0005095	3.05921	1.89973	0.672542	-2.8247	0.00473251	4.36639	8.66034	4.33991	2.13277	5.89821	2.84637	2.97465	7.31387	0	0	0	6.03361	2.67349	1.00053	0.70724	0				mmu_circ_0005019	97.8454	1.0802	-1.0802	0.423862	2.54846	0.0108199	0.676136	37.842	56.2922	49.1856	68.2485	35.3892	51.2347	20.8226	182.847	42.2814	54.1997	61.5889	134.751	136.348	271.143	147.813	215.54
4343	mmu_circ_0003317	7.00268	1.06742	0.378284	-2.82175	0.00477624	7.27731	8.66034	5.78655	9.59744	9.83034	12.3343	11.8986	8.77665	11.5313	2.85262	2.56621	5.02801	3.56465	6.00316	3.5362	2.79922				mmu_circ_0013570	1.55717	-2.41465	2.41465	0.948556	-2.5456	0.010909	NA	2.91092	1.08254	7.23318	0	3.93214	2.84637	2.37972	0.731387	0	1.90175	0	1.0056	0.891162	0	0	0
4342	mmu_circ_0003316	6.62597	1.07546	0.382524	-2.81147	0.00493151	7.27731	8.66034	5.78655	9.59744	9.83034	8.53912	11.8986	8.77665	10.25	1.90175	2.56621	5.02801	3.56465	6.00316	3.5362	2.79922				mmu_circ_0011041	18.9454	-1.03225	1.03225	0.406617	-2.53862	0.0111291	0.676136	18.921	12.9905	43.3991	22.394	57.999	14.2319	22.0124	12.4336	5.12502	8.55785	10.2648	6.03361	9.80278	31.0163	17.681	10.2638
48	Gm22126	69.8677	0.599761	0.213582	-2.8081	0.00498341	58.2185	70.3653	122.964	114.103	93.3883	66.4154	79.7206	69.4818	44.844	51.3471	88.1064	64.3585	39.2111	51.0269	50.214	54.1183				mmu_circ_0013081	3.2055	-1.55714	1.55714	0.615096	-2.53154	0.0113563	NA	0	4.33017	10.1265	1.06638	6.88124	1.89758	7.13916	6.58249	1.28126	0.950873	1.7108	1.0056	2.67349	4.00211	0.70724	0.933074
10208	mmu_circ_0009950	82.0104	-0.912535	0.325381	2.80451	0.00503933	43.6639	50.8795	54.9722	70.3812	52.1008	31.3101	49.9741	101.663	55.094	34.2314	69.2875	94.5266	207.641	107.056	145.691	143.693				mmu_circ_0000677	5.7753	-1.16426	1.16426	0.46231	-2.51835	0.0117905	NA	8.73277	4.33017	8.67982	12.7966	2.9491	12.3343	8.32902	6.58249	1.28126	0.950873	7.69862	3.01681	1.78232	4.00211	7.0724	1.86615
16142	mmu-miR-155-5p	63.3868	0.907615	0.324104	-2.80038	0.00510428	59.6739	45.4668	115.731	73.5804	71.7615	48.3884	196.922	48.2716	73.0316	48.4945	46.1917	39.2185	34.7553	58.0305	30.4113	24.2599				mmu_circ_0000609	15.033	-1.49194	1.49194	0.592525	-2.51794	0.0118044	0.676136	4.36639	2.16509	7.23318	70.3812	11.7964	9.48791	9.51888	62.1679	5.12502	7.60698	6.84321	9.05042	7.1293	18.0095	7.77964	1.86615
17373	mmu-miR-6956-3p	2.51419	2.23948	0.802802	-2.78957	0.00527773	7.27731	5.41271	8.67982	1.06638	5.89821	1.89758	0	2.92555	2.56251	0	0.855402	2.0112	0	0	0.70724	0.933074				mmu_circ_0005021	92.3385	1.10021	-1.10021	0.437327	2.51575	0.0118778	0.676136	30.5647	53.0446	43.3991	67.1821	32.4401	46.4908	19.6327	176.264	37.1564	52.298	55.6011	126.706	129.219	262.138	137.204	208.075
6793	mmu_circ_0006095	3.57085	-1.56223	0.560086	2.78927	0.00528275	2.91092	1.08254	1.44664	2.13277	0	4.74396	1.18986	1.46277	5.12502	4.75436	5.98781	3.01681	4.45581	4.00211	12.0231	2.79922				mmu_circ_0009653	0.789134	-2.80448	2.80448	1.11639	-2.5121	0.0120014	NA	0	0	0	2.13277	2.9491	2.84637	2.37972	1.46277	0	0	0.855402	0	0	0	0	0
1923	mmu_circ_0000611	2.89559	1.67439	0.600936	-2.78629	0.00533145	1.45546	7.5778	7.23318	3.19915	2.9491	4.74396	5.35437	2.92555	1.28126	1.90175	3.42161	1.0056	0	0	1.41448	1.86615				mmu_circ_0008995	1.23127	-2.57395	2.57395	1.02529	-2.51046	0.0120574	NA	0	1.08254	1.44664	1.06638	3.93214	3.79516	1.18986	4.38832	0	0	0	0	0	0	0	2.79922
15983	mmu-miR-1193-3p	8.76193	-0.976978	0.351554	2.77903	0.00545223	4.36639	6.49526	11.5731	9.59744	4.91517	4.74396	4.75944	2.19416	11.5313	12.3613	17.108	8.04481	11.5851	11.0058	7.77964	12.13				mmu_circ_0015880	5.57835	1.71628	-1.71628	0.684734	2.50648	0.0121939	NA	5.82185	0	0	0	4.91517	2.84637	37.4806	3.65694	3.84377	14.2631	6.84321	3.01681	1.78232	5.00263	31.8258	1.86615
11184	mmu_circ_0011045	15.6645	1.19304	0.431593	-2.76428	0.00570493	11.6437	9.74289	40.5058	17.0621	55.0499	11.3855	17.8479	11.7022	5.12502	6.65611	9.40942	4.02241	8.91162	23.0121	12.0231	6.53152				mmu_circ_0010996	6.21694	-1.30557	1.30557	0.522198	-2.50015	0.0124142	NA	1.45546	15.1556	2.89327	11.7302	4.91517	12.3343	6.54423	15.3591	1.28126	2.85262	3.42161	2.0112	4.45581	12.0063	2.12172	0.933074
8300	mmu_circ_0007788	1.29895	2.65099	0.960644	-2.7596	0.00578726	0	2.16509	0	5.33191	1.96607	3.79516	2.97465	1.46277	1.28126	0.950873	0.855402	0	0	0	0	0				mmu_circ_0010871	94.6111	-0.630021	0.630021	0.252364	-2.49648	0.0125432	0.676136	138.269	84.4383	151.897	156.758	179.895	82.5448	63.0626	64.3621	92.2504	85.5785	82.974	71.3977	65.946	44.0232	81.3326	69.0475
17413	mmu-miR-6977-3p	4.06289	-1.87657	0.681318	2.75432	0.00588145	2.91092	0	1.44664	3.19915	0.983034	0	3.56958	1.46277	12.8126	13.3122	11.1202	6.03361	1.78232	1.00053	0.70724	4.66537				mmu_circ_0008818	2.73937	-1.54433	1.54433	0.618873	-2.49538	0.0125821	NA	2.91092	5.41271	5.78655	5.33191	1.96607	1.89758	3.56958	5.8511	0	3.80349	0	2.0112	1.78232	0	0.70724	2.79922
6495	mmu_circ_0005747	17.5419	1.38823	0.50405	-2.75416	0.00588435	5.82185	11.908	7.23318	74.6468	13.7625	9.48791	13.0885	66.5562	8.96879	6.65611	5.98781	15.084	9.80278	15.0079	9.19411	7.46459				mmu_circ_0004895	7.99814	1.04866	-1.04866	0.420459	2.49408	0.0126286	0.676136	2.91092	7.5778	4.33991	9.59744	0.983034	6.64154	4.75944	5.11971	7.68754	8.55785	15.3972	5.02801	3.56465	12.0063	19.8027	13.9961
1074	Gm25581	46.9294	0.78863	0.286489	-2.75274	0.00590988	49.4857	47.6319	94.0314	87.4434	69.7954	31.3101	58.3031	38.7635	25.6251	37.084	68.4321	39.2185	25.8437	20.0105	26.1679	31.7245				mmu_circ_0016176	0.857009	-2.9257	2.9257	1.17345	-2.49324	0.0126582	NA	0	0	0	2.13277	0.983034	6.64154	1.78479	1.46277	0	0	0	0	0	0	0.70724	0
11653	mmu_circ_0011575	1.08869	-2.74478	1.00011	2.74447	0.00606079	0	0	0	0	0.983034	0	0.59493	0	0	0.950873	2.56621	4.02241	2.67349	0	2.82896	2.79922				mmu_circ_0010873	94.5444	-0.628322	0.628322	0.252074	-2.49261	0.0126806	0.676136	138.269	84.4383	151.897	155.692	179.895	82.5448	63.0626	64.3621	92.2504	85.5785	82.974	71.3977	65.946	44.0232	81.3326	69.0475
5854	mmu_circ_0005020	8.76178	-0.930404	0.33929	2.74221	0.00610279	10.1882	8.66034	5.78655	3.19915	3.93214	6.64154	2.97465	8.04526	11.5313	8.55785	11.1202	8.04481	11.5851	12.0063	14.852	13.063				mmu_circ_0015894	7.39123	-0.971847	0.971847	0.390342	-2.48973	0.0127839	0.676136	2.91092	10.8254	8.67982	10.6638	8.84731	15.1807	7.13916	13.8964	5.12502	2.85262	1.7108	3.01681	4.45581	7.00369	8.48687	7.46459
16832	mmu-miR-3971	3.06873	-1.58403	0.581916	2.72209	0.00648699	1.45546	3.24763	0	3.19915	0.983034	0	1.78479	1.46277	3.84377	5.70524	3.42161	1.0056	5.34697	5.00263	4.24344	8.39766				mmu_circ_0004716	1320.66	1.25834	-1.25834	0.508135	2.47639	0.0132719	0.676136	452.649	940.73	431.098	816.849	431.552	182.168	346.249	2627.14	438.19	787.323	501.265	1148.4	2033.63	2442.29	4732.14	2818.82
16177	mmu-miR-183-5p	955.522	-1.83767	0.676188	2.71769	0.00657385	820.881	188.362	439.778	431.885	731.378	185.014	217.744	327.662	3477.33	710.302	1227.5	251.4	4964.66	188.099	78.5036	1047.84				mmu_circ_0004715	1316.55	1.26367	-1.26367	0.510952	2.47317	0.013392	0.676136	452.649	938.565	428.204	811.517	425.654	172.68	340.895	2622.75	435.627	781.617	495.278	1148.4	2033.63	2439.28	4728.6	2809.49
10579	mmu_circ_0010369	87.3473	-0.690527	0.25439	2.71444	0.00663887	64.0403	69.2827	66.5453	56.5183	80.6088	39.8492	49.3792	108.977	64.0628	66.5611	79.5524	119.667	143.477	93.049	174.688	121.3				mmu_circ_0004713	1313.04	1.26617	-1.26617	0.511979	2.47308	0.0133953	0.676136	451.193	933.152	426.758	807.252	422.705	170.782	337.92	2619.1	431.783	778.765	492.711	1145.38	2032.74	2432.28	4722.24	2803.89
146	Gm22456	340.267	0.531184	0.195853	-2.71216	0.00668473	573.452	376.725	351.533	414.823	443.349	511.398	251.06	295.48	401.033	270.999	285.704	320.787	240.614	233.123	195.198	278.989				mmu_circ_0004711	1342.63	1.23236	-1.23236	0.498364	2.4728	0.0134058	0.676136	462.837	956.968	452.797	836.044	467.924	207.785	383.73	2644.7	447.158	801.586	514.952	1163.48	2058.58	2500.32	4754.06	2829.08
15872	mmu_circ_0016397	23.3472	0.787045	0.290659	-2.7078	0.00677316	24.7429	19.4858	39.0592	44.7881	54.0669	17.0782	19.0378	19.0161	15.3751	18.0666	17.108	18.1008	15.1498	15.0079	14.1448	23.3268				mmu_circ_0004714	1313.98	1.26489	-1.26489	0.511627	2.47229	0.013425	0.676136	452.649	934.235	428.204	809.384	423.688	170.782	339.11	2619.1	433.065	779.716	492.711	1147.39	2032.74	2432.28	4722.95	2805.75
5986	mmu_circ_0005167	1.80867	-2.14298	0.792352	2.70458	0.00683911	1.45546	1.08254	0	0	0	0	1.78479	0.731387	0	3.80349	2.56621	4.02241	2.67349	4.00211	4.95068	1.86615				mmu_circ_0004717	1326.14	1.25111	-1.25111	0.506161	2.47176	0.0134451	0.676136	457.015	945.06	439.778	823.247	433.518	185.014	360.528	2632.26	439.471	792.077	502.976	1153.43	2038.98	2449.29	4742.04	2823.48
9815	mmu_circ_0009514	2.79325	1.73165	0.640635	-2.70303	0.00687109	5.82185	8.66034	0	5.33191	1.96607	2.84637	3.56958	5.8511	2.56251	0.950873	0	0	1.78232	3.00158	1.41448	0.933074				mmu_circ_0004712	1308.96	1.2694	-1.2694	0.513866	2.47029	0.0135004	0.676136	449.738	928.822	425.311	804.052	414.841	165.09	333.756	2618.37	431.783	775.912	491.856	1136.33	2024.72	2426.28	4720.12	2796.42
2719	mmu_circ_0001478	5.12192	-1.32119	0.490924	2.69122	0.00711913	8.73277	2.16509	1.44664	0	1.96607	2.84637	2.97465	3.65694	11.5313	3.80349	1.7108	8.04481	7.1293	6.00316	10.6086	9.33074				mmu_circ_0004896	7.21969	1.1113	-1.1113	0.449945	2.46986	0.0135165	0.676136	2.91092	6.49526	2.89327	7.46468	0.983034	6.64154	4.75944	4.38832	7.68754	8.55785	12.831	4.02241	1.78232	11.0058	19.0955	13.9961
7074	mmu_circ_0006414	16.2223	1.27512	0.478551	-2.66455	0.0077091	4.36639	10.8254	41.9525	37.3234	62.9142	9.48791	5.35437	11.7022	11.5313	7.60698	12.831	11.0616	9.80278	8.00421	9.19411	5.59844				mmu_circ_0003965	0.697021	-2.61605	2.61605	1.05925	-2.46971	0.0135224	NA	1.45546	1.08254	0	2.13277	0.983034	0.948791	2.37972	1.46277	0	0	0	0	0	0	0.70724	0
1107	Gm25682	472.841	0.43243	0.163014	-2.65271	0.00798487	730.642	500.135	470.157	536.39	590.804	674.591	360.528	482.716	516.346	420.286	372.1	472.633	319.036	355.187	372.008	391.891				mmu_circ_0003106	0.981525	-2.53078	2.53078	1.02479	-2.46957	0.0135276	NA	1.45546	2.16509	5.78655	0	0.983034	0.948791	1.18986	1.46277	0	0	0	1.0056	0	0	0.70724	0
2569	mmu_circ_0001317	1.71735	-2.26529	0.856916	2.64354	0.00820445	0	0	0	0	3.93214	0	0.59493	0	1.28126	4.75436	3.42161	1.0056	3.56465	4.00211	2.12172	2.79922				mmu_circ_0004708	1343.76	1.22687	-1.22687	0.49829	2.46217	0.0138101	0.676136	465.748	953.72	455.691	839.243	474.806	210.632	378.375	2657.13	447.158	798.733	516.663	1159.46	2055.91	2499.32	4757.6	2830.01
11182	mmu_circ_0011043	18.2443	1.0834	0.410859	-2.63692	0.00836632	18.921	10.8254	43.3991	22.394	56.033	14.2319	20.8226	12.4336	5.12502	7.60698	10.2648	6.03361	8.91162	30.0158	15.5593	9.33074				mmu_circ_0011324	54.6501	0.777279	-0.777279	0.315833	2.46104	0.0138535	0.676136	48.0303	29.2287	50.6323	27.7259	28.508	29.4125	31.5313	77.5271	38.4377	35.1823	36.7823	53.2969	123.872	90.0474	82.747	91.4412
14295	mmu_circ_0014577	10.1417	1.10544	0.419905	-2.6326	0.0084735	8.73277	11.908	8.67982	6.3983	36.3723	8.53912	22.0124	8.04526	2.56251	3.80349	7.69862	5.02801	11.5851	61.0321	6.36516	6.53152				mmu_circ_0004705	1337.7	1.23154	-1.23154	0.500828	2.459	0.0139325	0.676136	467.203	947.225	454.244	829.646	467.924	203.041	371.236	2651.28	440.752	792.077	508.109	1156.44	2055.02	2490.31	4749.82	2818.82
10737	mmu_circ_0010547	0.828809	2.80606	1.06795	-2.62752	0.00860087	0	3.24763	2.89327	0	0.983034	1.89758	1.18986	2.19416	0	0	0.855402	0	0	0	0	0				mmu_circ_0010874	91.5357	-0.646422	0.646422	0.262895	-2.45886	0.0139378	0.676136	135.358	80.1082	150.45	154.625	177.929	79.6985	60.0879	57.0482	88.4067	79.8733	82.1186	68.3809	64.1637	42.0221	79.9181	64.3821
8204	mmu_circ_0007688	75.6126	-0.882263	0.337572	2.61355	0.00896061	37.842	71.4478	107.051	55.4519	36.3723	44.5932	39.8603	34.3752	110.188	121.712	183.911	99.5546	106.048	32.0169	36.0692	93.3074				mmu_circ_0004706	1349.75	1.21807	-1.21807	0.495997	2.4558	0.014057	0.676136	473.025	959.133	464.37	844.575	478.738	217.273	390.869	2663.71	448.44	802.536	518.373	1163.48	2059.48	2506.32	4768.21	2837.48
16808	mmu-miR-382-3p	12.8662	-0.959918	0.368025	2.6083	0.00909944	14.5546	8.66034	8.67982	14.9294	8.84731	5.69275	4.16451	5.8511	15.3751	18.0666	24.8066	19.1064	20.4967	6.00316	6.36516	24.2599				mmu_circ_0004707	1350.79	1.21723	-1.21723	0.495678	2.45568	0.0140618	0.676136	473.025	959.133	467.264	845.641	478.738	217.273	393.844	2664.44	448.44	805.389	518.373	1164.49	2061.26	2507.32	4769.62	2838.41
8596	mmu_circ_0008131	25.1188	-0.972087	0.374253	2.59741	0.00939305	17.4655	21.6509	15.913	22.394	9.83034	12.3343	8.32902	28.5241	8.96879	25.6736	11.9756	26.1456	38.32	38.02	62.2371	54.1183				mmu_circ_0006096	3.99266	1.26296	-1.26296	0.515068	2.45202	0.0142057	NA	4.36639	1.08254	1.44664	2.13277	0	4.74396	2.37972	2.92555	5.12502	4.75436	5.98781	3.01681	4.45581	5.00263	12.7303	3.7323
5186	mmu_circ_0004246	30.9076	0.645536	0.250177	-2.58032	0.0098708	50.9412	30.3112	50.6323	46.9208	23.5928	32.2589	32.1262	35.838	29.4689	28.5262	17.9634	19.1064	11.5851	35.0184	29.7041	20.5276				mmu_circ_0004701	1354.29	1.21216	-1.21216	0.494398	2.45179	0.0142147	0.676136	474.481	965.628	477.39	847.774	481.687	219.171	398.008	2668.1	452.283	806.34	520.94	1168.51	2062.15	2512.32	4774.57	2839.34
13833	mmu_circ_0014038	14.3869	-0.781072	0.302748	2.57994	0.00988172	17.4655	14.0731	2.89327	5.33191	7.86428	12.3343	13.6834	10.9708	8.96879	17.1157	17.108	15.084	23.1702	17.009	21.9244	25.193				mmu_circ_0007631	184.892	0.859767	-0.859767	0.35067	2.45179	0.0142149	0.676136	151.368	116.915	112.838	121.568	127.794	41.7468	99.3533	279.39	123.001	93.1855	127.455	229.277	404.588	219.115	369.179	341.505
15937	mmu-let-7f-1-3p	5.11631	-1.21595	0.472455	2.57369	0.010062	2.91092	0	4.33991	4.26553	4.91517	1.89758	4.16451	2.19416	6.40628	8.55785	11.9756	4.02241	7.1293	2.00105	4.95068	12.13				mmu_circ_0016192	2.76546	-1.53353	1.53353	0.625737	-2.45075	0.0142559	NA	0	5.41271	4.33991	4.26553	2.9491	4.74396	4.75944	6.58249	0	0.950873	0	3.01681	0.891162	0	3.5362	2.79922
4133	mmu_circ_0003077	4.11159	-1.4814	0.577391	2.56567	0.0102977	1.45546	3.24763	2.89327	4.26553	1.96607	2.84637	0.59493	0.731387	8.96879	3.80349	7.69862	2.0112	0	7.00369	9.90135	8.39766				mmu_circ_0015736	1.98527	2.03057	-2.03057	0.828578	2.45067	0.014259	NA	1.45546	3.24763	0	2.13277	0	0	0	0	2.56251	6.65611	4.27701	4.02241	1.78232	0	2.82896	2.79922
5923	mmu_circ_0005096	3.26809	1.58058	0.617862	-2.55815	0.0105231	4.36639	8.66034	4.33991	2.13277	5.89821	2.84637	3.56958	7.31387	0	0	0.855402	6.03361	3.56465	2.00105	0.70724	0				mmu_circ_0016280	1.51863	2.04761	-2.04761	0.83873	2.44133	0.0146333	NA	0	1.08254	1.44664	0	0	0	0.59493	1.46277	2.56251	1.90175	4.27701	4.02241	0.891162	3.00158	2.12172	0.933074
12609	mmu_circ_0012662	19.3212	-1.14114	0.446818	2.55393	0.0106514	10.1882	5.41271	11.5731	6.3983	12.7794	7.59033	8.32902	33.6438	8.96879	10.4596	11.9756	13.0728	34.7553	39.0205	47.3851	47.5868				mmu_circ_0012896	2.91304	1.44167	-1.44167	0.594497	2.42503	0.0153071	NA	2.91092	1.08254	0	3.19915	0.983034	1.89758	1.18986	1.46277	5.12502	4.75436	9.40942	2.0112	2.67349	1.00053	4.24344	4.66537
4129	mmu_circ_0003073	33.8787	-1.14891	0.450812	2.54853	0.0108179	10.1882	15.1556	17.3596	20.2613	10.8134	15.1807	11.3037	67.2876	14.0938	15.214	24.8066	39.2185	39.2111	78.0411	82.747	81.1774				mmu_circ_0011671	2.26466	1.80537	-1.80537	0.74481	2.42394	0.0153532	NA	0	1.08254	0	0	0.983034	2.84637	1.18986	1.46277	2.56251	3.80349	7.69862	2.0112	0	6.00316	5.65792	0.933074
5853	mmu_circ_0005019	97.8454	-1.0802	0.423862	2.54846	0.0108199	37.842	56.2922	49.1856	68.2485	35.3892	51.2347	20.8226	182.847	42.2814	54.1997	61.5889	134.751	136.348	271.143	147.813	215.54				mmu_circ_0008015	2.03132	-1.63175	1.63175	0.675064	-2.41718	0.0156411	NA	1.45546	4.33017	1.44664	2.13277	1.96607	4.74396	4.75944	3.65694	0	0.950873	0.855402	1.0056	1.78232	2.00105	1.41448	0
13413	mmu_circ_0013570	1.55717	2.41465	0.948556	-2.5456	0.010909	2.91092	1.08254	7.23318	0	3.93214	2.84637	2.37972	0.731387	0	1.90175	0	1.0056	0.891162	0	0	0				mmu_circ_0001809	4.61971	-1.08612	1.08612	0.449619	-2.41564	0.0157075	NA	2.91092	8.66034	2.89327	6.3983	7.86428	7.59033	4.16451	9.50804	2.56251	2.85262	1.7108	1.0056	4.45581	5.00263	3.5362	2.79922
11180	mmu_circ_0011041	18.9454	1.03225	0.406617	-2.53862	0.0111291	18.921	12.9905	43.3991	22.394	57.999	14.2319	22.0124	12.4336	5.12502	8.55785	10.2648	6.03361	9.80278	31.0163	17.681	10.2638				mmu_circ_0010050	99.2118	0.707616	-0.707616	0.292994	2.41512	0.0157301	0.709021	72.7731	80.1082	127.304	72.514	64.8803	73.0569	62.4677	51.1971	140.938	134.073	209.573	136.762	144.368	44.0232	47.3851	125.965
18211	Mus_musculus_tRNA-Lys-TTT-3-1	5.93565	-1.05083	0.414334	2.5362	0.0112063	2.91092	3.24763	4.33991	4.26553	4.91517	3.79516	4.16451	2.92555	12.8126	8.55785	11.9756	11.0616	8.02046	4.00211	4.24344	3.7323				mmu_circ_0012767	57.1273	1.10533	-1.10533	0.458476	2.41089	0.0159137	0.710713	13.0992	31.3937	20.2529	41.5889	34.4062	10.4367	27.9617	109.708	26.9064	31.3788	23.9512	75.4201	80.2046	106.056	150.642	130.63
12981	mmu_circ_0013081	3.2055	1.55714	0.615096	-2.53154	0.0113563	0	4.33017	10.1265	1.06638	6.88124	1.89758	7.13916	6.58249	1.28126	0.950873	1.7108	1.0056	2.67349	4.00211	0.70724	0.933074				mmu_circ_0008141	3.51224	-1.18172	1.18172	0.491814	-2.40279	0.0162706	NA	4.36639	6.49526	4.33991	4.26553	3.93214	3.79516	5.35437	6.58249	1.28126	1.90175	0.855402	3.01681	2.67349	1.00053	3.5362	2.79922
1979	mmu_circ_0000677	5.7753	1.16426	0.46231	-2.51835	0.0117905	8.73277	4.33017	8.67982	12.7966	2.9491	12.3343	8.32902	6.58249	1.28126	0.950873	7.69862	3.01681	1.78232	4.00211	7.0724	1.86615				mmu_circ_0005909	11.6305	1.09284	-1.09284	0.456455	2.39418	0.0166577	0.725168	7.27731	7.5778	5.78655	10.6638	1.96607	5.69275	4.16451	16.0905	5.12502	8.55785	7.69862	10.056	29.4084	23.0121	8.48687	34.5237
1921	mmu_circ_0000609	15.033	1.49194	0.592525	-2.51794	0.0118044	4.36639	2.16509	7.23318	70.3812	11.7964	9.48791	9.51888	62.1679	5.12502	7.60698	6.84321	9.05042	7.1293	18.0095	7.77964	1.86615				mmu_circ_0007920	7.49085	2.65465	-2.65465	1.10909	2.39353	0.0166869	0.725168	0	2.16509	4.33991	3.19915	0	0	37.4806	3.65694	2.56251	55.1506	4.27701	0	0	30.0158	7.77964	3.7323
5855	mmu_circ_0005021	92.3385	-1.10021	0.437327	2.51575	0.0118778	30.5647	53.0446	43.3991	67.1821	32.4401	46.4908	19.6327	176.264	37.1564	52.298	55.6011	126.706	129.219	262.138	137.204	208.075				mmu_circ_0010629	29.5258	0.920913	-0.920913	0.385287	2.3902	0.0168391	0.725168	14.5546	25.981	20.2529	24.5268	13.7625	8.53912	12.4935	43.1519	19.2188	26.6244	15.3972	20.112	32.0818	61.0321	74.9674	59.7167
9945	mmu_circ_0009653	0.789134	2.80448	1.11639	-2.5121	0.0120014	0	0	0	2.13277	2.9491	2.84637	2.37972	1.46277	0	0	0.855402	0	0	0	0	0				mmu_circ_0010245	0.988547	-2.64067	2.64067	1.1073	-2.38478	0.0170895	NA	0	4.33017	0	2.13277	0.983034	4.74396	1.78479	0	0	0.950873	0	0	0.891162	0	0	0
9364	mmu_circ_0008995	1.23127	2.57395	1.02529	-2.51046	0.0120574	0	1.08254	1.44664	1.06638	3.93214	3.79516	1.18986	4.38832	0	0	0	0	0	0	0	2.79922				mmu_circ_0009856	7.28745	0.928081	-0.928081	0.389673	2.38169	0.0172333	0.729493	4.36639	4.33017	5.78655	2.13277	1.96607	6.64154	7.13916	7.31387	5.12502	11.4105	5.98781	13.0728	9.80278	12.0063	14.852	4.66537
15431	mmu_circ_0015880	5.57835	-1.71628	0.684734	2.50648	0.0121939	5.82185	0	0	0	4.91517	2.84637	37.4806	3.65694	3.84377	14.2631	6.84321	3.01681	1.78232	5.00263	31.8258	1.86615				mmu_circ_0011974	3.3426	-1.52095	1.52095	0.638821	-2.38086	0.0172722	NA	0	5.41271	11.5731	6.3983	9.83034	1.89758	3.56958	1.46277	0	2.85262	0.855402	3.01681	1.78232	2.00105	2.82896	0
11137	mmu_circ_0010996	6.21694	1.30557	0.522198	-2.50015	0.0124142	1.45546	15.1556	2.89327	11.7302	4.91517	12.3343	6.54423	15.3591	1.28126	2.85262	3.42161	2.0112	4.45581	12.0063	2.12172	0.933074				mmu_circ_0005910	16.4603	0.84935	-0.84935	0.357476	2.37596	0.0175031	0.734528	14.5546	12.9905	8.67982	11.7302	8.84731	9.48791	6.54423	21.2102	11.5313	8.55785	13.6864	22.1232	29.4084	26.0137	14.1448	43.8545
16148	mmu-mir-16-1	12.3884	0.827587	0.331237	-2.49847	0.012473	16.0101	11.908	24.5928	29.8587	10.8134	14.2319	12.4935	8.04526	6.40628	10.4596	12.831	8.04481	8.02046	6.00316	6.36516	12.13				mmu_circ_0013675	1.25503	2.18336	-2.18336	0.922572	2.36661	0.017952	NA	0	1.08254	0	0	0	0	1.78479	0	3.84377	1.90175	1.7108	2.0112	0.891162	1.00053	2.12172	3.7323
11030	mmu_circ_0010871	94.6111	0.630021	0.252364	-2.49648	0.0125432	138.269	84.4383	151.897	156.758	179.895	82.5448	63.0626	64.3621	92.2504	85.5785	82.974	71.3977	65.946	44.0232	81.3326	69.0475				mmu_circ_0006097	5.70177	1.00627	-1.00627	0.425814	2.36316	0.0181199	NA	4.36639	2.16509	2.89327	4.26553	0.983034	5.69275	4.75944	5.11971	5.12502	9.50873	7.69862	6.03361	4.45581	7.00369	15.5593	5.59844
9210	mmu_circ_0008818	2.73937	1.54433	0.618873	-2.49538	0.0125821	2.91092	5.41271	5.78655	5.33191	1.96607	1.89758	3.56958	5.8511	0	3.80349	0	2.0112	1.78232	0	0.70724	2.79922				mmu_circ_0013743	21.1847	-1.09631	1.09631	0.464781	-2.35876	0.0183361	0.747197	18.921	12.9905	13.0197	10.6638	84.541	15.1807	46.9995	28.5241	1.28126	6.65611	14.5418	13.0728	26.7349	123.065	12.0231	16.7953
5743	mmu_circ_0004895	7.99814	-1.04866	0.420459	2.49408	0.0126286	2.91092	7.5778	4.33991	9.59744	0.983034	6.64154	4.75944	5.11971	7.68754	8.55785	15.3972	5.02801	3.56465	12.0063	19.8027	13.9961				mmu_circ_0010007	13.0994	-0.79422	0.79422	0.33695	-2.35709	0.018419	0.747197	11.6437	14.0731	14.4664	8.53106	14.7455	24.6686	27.3668	16.8219	2.56251	7.60698	9.40942	11.0616	16.0409	10.0053	5.65792	14.9292
15680	mmu_circ_0016176	0.857009	2.9257	1.17345	-2.49324	0.0126582	0	0	0	2.13277	0.983034	6.64154	1.78479	1.46277	0	0	0	0	0	0	0.70724	0				mmu_circ_0010620	8.17159	-1.01973	1.01973	0.434044	-2.34938	0.0188046	0.750336	4.36639	7.5778	17.3596	4.26553	16.7116	7.59033	23.7972	5.8511	1.28126	7.60698	5.98781	8.04481	3.56465	5.00263	7.0724	4.66537
11032	mmu_circ_0010873	94.5444	0.628322	0.252074	-2.49261	0.0126806	138.269	84.4383	151.897	155.692	179.895	82.5448	63.0626	64.3621	92.2504	85.5785	82.974	71.3977	65.946	44.0232	81.3326	69.0475				mmu_circ_0010499	2.67687	-1.4773	1.4773	0.629148	-2.3481	0.0188696	NA	2.91092	3.24763	2.89327	6.3983	0	4.74396	7.13916	4.38832	0	2.85262	1.7108	0	1.78232	1.00053	2.82896	0.933074
15444	mmu_circ_0015894	7.39123	0.971847	0.390342	-2.48973	0.0127839	2.91092	10.8254	8.67982	10.6638	8.84731	15.1807	7.13916	13.8964	5.12502	2.85262	1.7108	3.01681	4.45581	7.00369	8.48687	7.46459				mmu_circ_0001662	0.592377	2.67723	-2.67723	1.14123	2.34592	0.0189802	NA	0	0	0	0	0	0	0	0	1.28126	0.950873	0	1.0056	0.891162	3.00158	1.41448	0.933074
221	Gm22739	69.2262	0.540056	0.217469	-2.48336	0.0130148	64.0403	64.9526	112.838	109.837	98.3034	66.4154	78.5308	62.1679	44.844	60.8558	85.5402	67.3753	43.6669	48.0253	36.7765	63.449				mmu_circ_0014724	0.592377	2.67723	-2.67723	1.14123	2.34592	0.0189802	NA	0	0	0	0	0	0	0	0	1.28126	0.950873	0	1.0056	0.891162	3.00158	1.41448	0.933074
5580	mmu_circ_0004716	1320.66	-1.25834	0.508135	2.47639	0.0132719	452.649	940.73	431.098	816.849	431.552	182.168	346.249	2627.14	438.19	787.323	501.265	1148.4	2033.63	2442.29	4732.14	2818.82				mmu_circ_0012741	9.30265	1.00465	-1.00465	0.42856	2.34425	0.0190656	0.754564	11.6437	3.24763	7.23318	8.53106	1.96607	1.89758	4.75944	10.9708	8.96879	6.65611	5.13241	11.0616	20.4967	19.01	19.8027	7.46459
5579	mmu_circ_0004715	1316.55	-1.26367	0.510952	2.47317	0.013392	452.649	938.565	428.204	811.517	425.654	172.68	340.895	2622.75	435.627	781.617	495.278	1148.4	2033.63	2439.28	4728.6	2809.49				mmu_circ_0002258	28.293	-0.662026	0.662026	0.282793	-2.34103	0.0192308	0.754965	34.9311	46.5493	15.913	25.5932	30.4741	34.1565	53.5437	35.1066	25.6251	19.9683	10.2648	31.1737	27.626	15.0079	31.8258	14.9292
5577	mmu_circ_0004713	1313.04	-1.26617	0.511979	2.47308	0.0133953	451.193	933.152	426.758	807.252	422.705	170.782	337.92	2619.1	431.783	778.765	492.711	1145.38	2032.74	2432.28	4722.24	2803.89				mmu_circ_0005748	21.281	-1.09824	1.09824	0.471118	-2.33114	0.0197461	0.764223	5.82185	11.908	11.5731	77.8459	17.6946	14.2319	18.4428	73.8701	10.25	12.3613	11.1202	19.1064	12.4763	25.0132	11.3158	7.46459
5575	mmu_circ_0004711	1342.63	-1.23236	0.498364	2.4728	0.0134058	462.837	956.968	452.797	836.044	467.924	207.785	383.73	2644.7	447.158	801.586	514.952	1163.48	2058.58	2500.32	4754.06	2829.08				mmu_circ_0012766	59.0027	1.01652	-1.01652	0.436186	2.33048	0.0197806	0.764223	16.0101	32.4763	26.0395	43.7217	37.3553	14.2319	30.9364	110.439	26.9064	32.3297	24.8066	75.4201	81.9869	107.056	152.764	131.563
5578	mmu_circ_0004714	1313.98	-1.26489	0.511627	2.47229	0.013425	452.649	934.235	428.204	809.384	423.688	170.782	339.11	2619.1	433.065	779.716	492.711	1147.39	2032.74	2432.28	4722.95	2805.75				mmu_circ_0010827	6.98455	-0.899481	0.899481	0.386507	-2.32721	0.0199543	NA	10.1882	8.66034	10.1265	7.46468	6.88124	14.2319	8.92395	6.58249	5.12502	9.50873	4.27701	3.01681	0.891162	6.00316	7.0724	2.79922
5581	mmu_circ_0004717	1326.14	-1.25111	0.506161	2.47176	0.0134451	457.015	945.06	439.778	823.247	433.518	185.014	360.528	2632.26	439.471	792.077	502.976	1153.43	2038.98	2449.29	4742.04	2823.48				mmu_circ_0014383	1.17516	2.38253	-2.38253	1.02653	2.32095	0.0202897	NA	1.45546	0	0	1.06638	0	0	0.59493	0	0	2.85262	2.56621	4.02241	0	2.00105	4.24344	0
5576	mmu_circ_0004712	1308.96	-1.2694	0.513866	2.47029	0.0135004	449.738	928.822	425.311	804.052	414.841	165.09	333.756	2618.37	431.783	775.912	491.856	1136.33	2024.72	2426.28	4720.12	2796.42				mmu_circ_0012800	1.09327	-2.33778	2.33778	1.00767	-2.31998	0.0203422	NA	1.45546	2.16509	0	3.19915	2.9491	3.79516	0.59493	0.731387	0	0	1.7108	0	0.891162	0	0	0
5744	mmu_circ_0004896	7.21969	-1.1113	0.449945	2.46986	0.0135165	2.91092	6.49526	2.89327	7.46468	0.983034	6.64154	4.75944	4.38832	7.68754	8.55785	12.831	4.02241	1.78232	11.0058	19.0955	13.9961				mmu_circ_0001254	3.20693	-1.26783	1.26783	0.546726	-2.31896	0.0203973	NA	1.45546	3.24763	4.33991	6.3983	4.91517	6.64154	6.54423	2.92555	0	3.80349	3.42161	1.0056	1.78232	2.00105	2.82896	0
4926	mmu_circ_0003965	0.697021	2.61605	1.05925	-2.46971	0.0135224	1.45546	1.08254	0	2.13277	0.983034	0.948791	2.37972	1.46277	0	0	0	0	0	0	0.70724	0				mmu_circ_0015535	24.4017	1.01124	-1.01124	0.436271	2.31793	0.0204533	0.78399	27.6538	17.3207	15.913	10.6638	9.83034	3.79516	11.3037	33.6438	11.5313	10.4596	11.1202	41.2297	47.2316	37.0195	67.1878	34.5237
4161	mmu_circ_0003106	0.981525	2.53078	1.02479	-2.46957	0.0135276	1.45546	2.16509	5.78655	0	0.983034	0.948791	1.18986	1.46277	0	0	0	1.0056	0	0	0.70724	0				mmu_circ_0008320	30.2036	0.768252	-0.768252	0.331967	2.31425	0.0206542	0.785507	14.5546	18.4032	20.2529	13.863	19.6607	24.6686	21.4175	44.6146	30.7501	13.3122	21.385	42.2353	75.7488	39.0205	31.1185	52.2521
5572	mmu_circ_0004708	1343.76	-1.22687	0.49829	2.46217	0.0138101	465.748	953.72	455.691	839.243	474.806	210.632	378.375	2657.13	447.158	798.733	516.663	1159.46	2055.91	2499.32	4757.6	2830.01				mmu_circ_0014127	0.861012	-2.80708	2.80708	1.21317	-2.31385	0.020676	NA	4.36639	1.08254	0	0	4.91517	0.948791	0	1.46277	0	0	0	0	0	1.00053	0	0
11428	mmu_circ_0011324	54.6501	-0.777279	0.315833	2.46104	0.0138535	48.0303	29.2287	50.6323	27.7259	28.508	29.4125	31.5313	77.5271	38.4377	35.1823	36.7823	53.2969	123.872	90.0474	82.747	91.4412				mmu_circ_0001414	5.1241	-1.17893	1.17893	0.509847	-2.31233	0.0207595	NA	1.45546	5.41271	7.23318	4.26553	13.7625	15.1807	3.56958	5.8511	2.56251	2.85262	5.98781	2.0112	1.78232	7.00369	2.12172	0.933074
115	Gm22354	217.452	-1.99693	0.811508	2.46077	0.013864	45.1193	111.502	198.189	162.09	61.9312	44.5932	49.9741	24.1358	549.659	628.527	1421.68	41.2297	40.1023	33.0174	28.2896	39.1891				mmu_circ_0008662	4.28018	-1.10387	1.10387	0.478567	-2.30662	0.021076	NA	2.91092	5.41271	8.67982	4.26553	6.88124	4.74396	5.9493	8.04526	2.56251	4.75436	0	2.0112	2.67349	3.00158	5.65792	0.933074
5569	mmu_circ_0004705	1337.7	-1.23154	0.500828	2.459	0.0139325	467.203	947.225	454.244	829.646	467.924	203.041	371.236	2651.28	440.752	792.077	508.109	1156.44	2055.02	2490.31	4749.82	2818.82				mmu_circ_0012681	3.05246	-1.65237	1.65237	0.719979	-2.29502	0.0217318	NA	0	3.24763	7.23318	0	3.93214	9.48791	10.1138	2.92555	0	4.75436	0.855402	0	1.78232	1.00053	0.70724	2.79922
11033	mmu_circ_0010874	91.5357	0.646422	0.262895	-2.45886	0.0139378	135.358	80.1082	150.45	154.625	177.929	79.6985	60.0879	57.0482	88.4067	79.8733	82.1186	68.3809	64.1637	42.0221	79.9181	64.3821				mmu_circ_0005686	1.38373	2.08779	-2.08779	0.911308	2.29098	0.0219646	NA	1.45546	1.08254	0	1.06638	0.983034	0	0	0	3.84377	3.80349	1.7108	4.02241	0.891162	0	1.41448	1.86615
5570	mmu_circ_0004706	1349.75	-1.21807	0.495997	2.4558	0.014057	473.025	959.133	464.37	844.575	478.738	217.273	390.869	2663.71	448.44	802.536	518.373	1163.48	2059.48	2506.32	4768.21	2837.48				mmu_circ_0003580	1.27742	-2.21354	2.21354	0.966313	-2.2907	0.0219806	NA	0	1.08254	4.33991	2.13277	0	2.84637	3.56958	2.92555	0	1.90175	0	0	0	0	0.70724	0.933074
5571	mmu_circ_0004707	1350.79	-1.21723	0.495678	2.45568	0.0140618	473.025	959.133	467.264	845.641	478.738	217.273	393.844	2664.44	448.44	805.389	518.373	1164.49	2061.26	2507.32	4769.62	2838.41				mmu_circ_0013961	1.06381	-2.30573	2.30573	1.00733	-2.28894	0.0220828	NA	1.45546	0	2.89327	4.26553	0.983034	1.89758	2.37972	0.731387	0	0	0	0	0	1.00053	1.41448	0
6794	mmu_circ_0006096	3.99266	-1.26296	0.515068	2.45202	0.0142057	4.36639	1.08254	1.44664	2.13277	0	4.74396	2.37972	2.92555	5.12502	4.75436	5.98781	3.01681	4.45581	5.00263	12.7303	3.7323				mmu_circ_0004730	2.82078	-1.3065	1.3065	0.57115	-2.28749	0.0221674	NA	5.82185	2.16509	2.89327	5.33191	5.89821	4.74396	4.16451	1.46277	0	1.90175	1.7108	3.01681	2.67349	1.00053	1.41448	0.933074
5565	mmu_circ_0004701	1354.29	-1.21216	0.494398	2.45179	0.0142147	474.481	965.628	477.39	847.774	481.687	219.171	398.008	2668.1	452.283	806.34	520.94	1168.51	2062.15	2512.32	4774.57	2839.34				mmu_circ_0001691	81.555	0.593675	-0.593675	0.259634	2.28659	0.0222199	0.792443	91.6941	56.2922	89.6915	71.4476	37.3553	55.9787	68.417	51.1971	70.4691	73.2172	97.5158	113.633	155.062	51.0269	70.724	151.158
8148	mmu_circ_0007631	184.892	-0.859767	0.35067	2.45179	0.0142149	151.368	116.915	112.838	121.568	127.794	41.7468	99.3533	279.39	123.001	93.1855	127.455	229.277	404.588	219.115	369.179	341.505				mmu_circ_0003732	299.986	0.49969	-0.49969	0.218847	2.28329	0.0224133	0.792443	238.696	208.931	270.521	246.334	344.062	245.737	175.504	258.911	392.064	471.633	537.192	291.625	355.574	242.127	174.688	346.17
15696	mmu_circ_0016192	2.76546	1.53353	0.625737	-2.45075	0.0142559	0	5.41271	4.33991	4.26553	2.9491	4.74396	4.75944	6.58249	0	0.950873	0	3.01681	0.891162	0	3.5362	2.79922				mmu_circ_0007667	2.88772	-1.33943	1.33943	0.586779	-2.28267	0.0224496	NA	1.45546	2.16509	7.23318	3.19915	8.84731	2.84637	2.97465	4.38832	2.56251	1.90175	0.855402	2.0112	0	2.00105	2.82896	0.933074
15302	mmu_circ_0015736	1.98527	-2.03057	0.828578	2.45067	0.014259	1.45546	3.24763	0	2.13277	0	0	0	0	2.56251	6.65611	4.27701	4.02241	1.78232	0	2.82896	2.79922				mmu_circ_0015895	9.29569	-0.805313	0.805313	0.352833	-2.28242	0.0224645	0.792443	2.91092	14.0731	8.67982	11.7302	12.7794	18.027	9.51888	16.0905	8.96879	3.80349	2.56621	6.03361	8.02046	7.00369	9.19411	9.33074
16174	mmu-miR-182-5p	1220.27	-1.67387	0.684301	2.44611	0.0144408	1320.1	252.232	606.141	597.174	1008.59	242.891	271.883	360.574	4571.52	846.277	1737.32	332.854	5786.32	202.106	87.6977	1300.7				mmu_circ_0007640	3.21662	-1.33468	1.33468	0.585516	-2.2795	0.0226372	NA	0	5.41271	1.44664	3.19915	8.84731	5.69275	7.13916	4.38832	3.84377	1.90175	4.27701	2.0112	0.891162	1.00053	1.41448	0
16792	mmu-mir-378b	7.26652	-1.14753	0.469809	2.44255	0.0145837	7.27731	4.33017	0	4.26553	3.93214	3.79516	7.73409	3.65694	26.9064	14.2631	9.40942	10.056	8.02046	3.00158	4.95068	4.66537				mmu_circ_0009338	2.14904	-1.48158	1.48158	0.65303	-2.26878	0.0232819	NA	0	4.33017	4.33991	2.13277	2.9491	2.84637	4.75944	3.65694	2.56251	0	0.855402	1.0056	0.891162	1.00053	2.12172	0.933074
15773	mmu_circ_0016280	1.51863	-2.04761	0.83873	2.44133	0.0146333	0	1.08254	1.44664	0	0	0	0.59493	1.46277	2.56251	1.90175	4.27701	4.02241	0.891162	3.00158	2.12172	0.933074				mmu_circ_0007327	82.8824	0.813699	-0.813699	0.358832	2.26763	0.0233517	0.802482	45.1193	63.87	70.8852	71.4476	43.2535	31.3101	49.9741	105.32	53.8128	39.9366	47.0471	79.4425	229.029	91.0479	197.32	107.303
333	Gm23100	299.757	0.517942	0.21217	-2.44117	0.0146399	521.055	336.671	300.9	368.968	380.434	461.113	203.466	251.597	362.595	254.834	257.476	285.591	206.75	192.101	169.03	243.532				mmu_circ_0000867	78.0478	0.857837	-0.857837	0.378452	2.2667	0.0234085	0.802482	42.2084	61.7049	65.0987	68.2485	39.3214	26.5662	41.0502	100.2	47.4065	33.2805	43.6255	74.4145	224.573	90.0474	190.247	100.772
16330	mmu-miR-200a-3p	153.025	-1.96182	0.803845	2.44055	0.0146651	30.5647	9.74289	67.9919	100.24	55.0499	60.7226	70.2017	105.32	263.939	70.3646	11.1202	28.1569	989.19	33.0174	16.2665	536.517				mmu_circ_0005005	2.353	-1.488	1.488	0.65685	-2.26536	0.0234905	NA	4.36639	2.16509	1.44664	5.33191	4.91517	1.89758	4.16451	3.65694	0	0	3.42161	0	0	3.00158	1.41448	1.86615
16663	mmu-miR-335-5p	49.298	-1.00807	0.413292	2.43913	0.0147228	55.3076	23.8159	44.8457	38.3898	46.2026	18.027	24.3921	12.4336	61.5003	72.2663	122.322	61.3417	71.293	10.0053	18.3882	108.237				mmu_circ_0006282	3.31348	-1.32359	1.32359	0.584537	-2.26434	0.0235532	NA	5.82185	4.33017	2.89327	3.19915	4.91517	4.74396	4.75944	8.04526	0	0.950873	0.855402	1.0056	1.78232	1.00053	7.77964	0.933074
17374	mmu-miR-6958-3p	5.40541	-1.51449	0.622012	2.43482	0.0148992	1.45546	2.16509	5.78655	3.19915	4.91517	2.84637	2.37972	0	16.6563	9.50873	12.831	5.02801	12.4763	0	0.70724	6.53152				mmu_circ_0006769	1.59386	1.80374	-1.80374	0.797163	2.2627	0.0236541	NA	0	2.16509	0	1.06638	0	0.948791	0	1.46277	1.28126	1.90175	1.7108	4.02241	2.67349	1.00053	3.5362	3.7323
16317	mmu-miR-199b-3p	120.643	-0.675937	0.278492	2.42713	0.0152187	100.427	93.0987	183.723	91.7089	72.7445	62.6202	76.746	64.3621	201.157	130.27	172.791	151.846	218.335	51.0269	113.866	145.56				mmu_circ_0003733	302.76	0.486906	-0.486906	0.215212	2.26245	0.0236695	0.805757	238.696	211.096	277.754	251.666	346.028	247.635	182.049	262.568	392.064	474.485	538.903	293.636	355.574	247.13	179.639	345.237
12825	mmu_circ_0012896	2.91304	-1.44167	0.594497	2.42503	0.0153071	2.91092	1.08254	0	3.19915	0.983034	1.89758	1.18986	1.46277	5.12502	4.75436	9.40942	2.0112	2.67349	1.00053	4.24344	4.66537				mmu_circ_0010826	6.72969	-0.873119	0.873119	0.386688	-2.25794	0.0239495	NA	10.1882	8.66034	8.67982	7.46468	6.88124	13.2831	8.92395	5.8511	5.12502	8.55785	4.27701	3.01681	0.891162	6.00316	7.0724	2.79922
11732	mmu_circ_0011671	2.26466	-1.80537	0.74481	2.42394	0.0153532	0	1.08254	0	0	0.983034	2.84637	1.18986	1.46277	2.56251	3.80349	7.69862	2.0112	0	6.00316	5.65792	0.933074				mmu_circ_0012700	1.19738	-2.15173	2.15173	0.953432	-2.25683	0.0240188	NA	0	3.24763	1.44664	1.06638	0.983034	3.79516	3.56958	1.46277	1.28126	0	0	0	0.891162	0	1.41448	0
8491	mmu_circ_0008015	2.03132	1.63175	0.675064	-2.41718	0.0156411	1.45546	4.33017	1.44664	2.13277	1.96607	4.74396	4.75944	3.65694	0	0.950873	0.855402	1.0056	1.78232	2.00105	1.41448	0				mmu_circ_0000950	2.56445	-1.35052	1.35052	0.598512	-2.25646	0.0240421	NA	2.91092	2.16509	1.44664	6.3983	4.91517	4.74396	4.16451	2.92555	1.28126	1.90175	2.56621	0	1.78232	1.00053	2.82896	0
3014	mmu_circ_0001809	4.61971	1.08612	0.449619	-2.41564	0.0157075	2.91092	8.66034	2.89327	6.3983	7.86428	7.59033	4.16451	9.50804	2.56251	2.85262	1.7108	1.0056	4.45581	5.00263	3.5362	2.79922				mmu_circ_0006534	0.904754	-2.51685	2.51685	1.11662	-2.25398	0.0241975	NA	0	2.16509	2.89327	0	0	4.74396	2.37972	0.731387	0	0	0.855402	0	0	0	0.70724	0
10299	mmu_circ_0010050	99.2118	-0.707616	0.292994	2.41512	0.0157301	72.7731	80.1082	127.304	72.514	64.8803	73.0569	62.4677	51.1971	140.938	134.073	209.573	136.762	144.368	44.0232	47.3851	125.965				mmu_circ_0001604	60.2382	-0.45121	0.45121	0.200271	-2.253	0.0242593	0.818128	87.3277	43.3017	91.1381	82.1115	53.0839	63.569	75.5561	60.7051	66.6253	59.905	61.5889	51.2857	43.6669	44.0232	36.0692	43.8545
12701	mmu_circ_0012767	57.1273	-1.10533	0.458476	2.41089	0.0159137	13.0992	31.3937	20.2529	41.5889	34.4062	10.4367	27.9617	109.708	26.9064	31.3788	23.9512	75.4201	80.2046	106.056	150.642	130.63				mmu_circ_0012945	1.88199	-1.58327	1.58327	0.702964	-2.25228	0.0243044	NA	2.91092	5.41271	4.33991	1.06638	1.96607	1.89758	2.97465	2.19416	0	0.950873	0.855402	2.0112	0.891162	1.00053	0.70724	0.933074
17226	mmu-miR-672-3p	1.62254	-1.99071	0.827035	2.40705	0.0160821	1.45546	2.16509	0	1.06638	0.983034	0	0	0	5.12502	0.950873	2.56621	2.0112	1.78232	2.00105	2.12172	3.7323				mmu_circ_0000004	5.3875	-0.967054	0.967054	0.429561	-2.25126	0.0243689	NA	2.91092	9.74289	1.44664	4.26553	8.84731	12.3343	7.13916	9.50804	3.84377	3.80349	3.42161	3.01681	1.78232	5.00263	3.5362	5.59844
8606	mmu_circ_0008141	3.51224	1.18172	0.491814	-2.40279	0.0162706	4.36639	6.49526	4.33991	4.26553	3.93214	3.79516	5.35437	6.58249	1.28126	1.90175	0.855402	3.01681	2.67349	1.00053	3.5362	2.79922				mmu_circ_0006474	3.86432	1.17218	-1.17218	0.520851	2.25051	0.0244169	NA	1.45546	2.16509	2.89327	3.19915	2.9491	0.948791	2.37972	2.92555	2.56251	3.80349	1.7108	10.056	8.91162	3.00158	3.5362	9.33074
16095	mmu-miR-142a-3p	2.38595	1.9627	0.817155	-2.40187	0.0163116	0	3.24763	5.78655	2.13277	11.7964	1.89758	2.97465	2.19416	2.56251	0	2.56621	3.01681	0	0	0	0				mmu_circ_0007620	3.85982	1.11631	-1.11631	0.496095	2.2502	0.0244364	NA	1.45546	4.33017	0	4.26553	0	2.84637	2.97465	2.92555	8.96879	2.85262	5.13241	5.02801	6.23813	3.00158	7.0724	4.66537
16485	mmu-miR-301b-3p	1.40518	-2.20062	0.916963	2.39989	0.0163998	0	1.08254	1.44664	0	0.983034	0	0.59493	0	3.84377	0.950873	0	5.02801	3.56465	1.00053	2.12172	1.86615				mmu_circ_0008815	8.05712	-0.868963	0.868963	0.386444	-2.24861	0.0245371	0.818128	4.36639	10.8254	10.1265	15.9957	7.86428	18.027	5.35437	10.2394	8.96879	6.65611	1.7108	4.02241	8.91162	6.00316	4.24344	5.59844
6630	mmu_circ_0005909	11.6305	-1.09284	0.456455	2.39418	0.0166577	7.27731	7.5778	5.78655	10.6638	1.96607	5.69275	4.16451	16.0905	5.12502	8.55785	7.69862	10.056	29.4084	23.0121	8.48687	34.5237				mmu_circ_0016395	32.6654	-0.657596	0.657596	0.2928	-2.24589	0.0247111	0.818325	34.9311	21.6509	41.9525	53.3191	77.6597	25.6174	29.7465	35.1066	19.2188	19.0175	21.385	23.1288	19.6056	42.0221	19.0955	39.1891
8414	mmu_circ_0007920	7.49085	-2.65465	1.10909	2.39353	0.0166869	0	2.16509	4.33991	3.19915	0	0	37.4806	3.65694	2.56251	55.1506	4.27701	0	0	30.0158	7.77964	3.7323				mmu_circ_0010087	1.40172	-2.03843	2.03843	0.907724	-2.24565	0.0247263	NA	1.45546	1.08254	1.44664	0	5.89821	0.948791	3.56958	3.65694	0	0.950873	1.7108	0	0	1.00053	0.70724	0
10812	mmu_circ_0010629	29.5258	-0.920913	0.385287	2.3902	0.0168391	14.5546	25.981	20.2529	24.5268	13.7625	8.53912	12.4935	43.1519	19.2188	26.6244	15.3972	20.112	32.0818	61.0321	74.9674	59.7167				mmu_circ_0008813	0.996687	-2.60279	2.60279	1.15968	-2.2444	0.0248066	NA	0	1.08254	4.33991	3.19915	0.983034	4.74396	0	0	0	0	0	0	0.891162	0	0.70724	0
16314	mmu-miR-199a-3p	121.056	-0.666146	0.278964	2.38793	0.0169438	103.338	93.0987	185.169	91.7089	72.7445	62.6202	77.3409	65.0935	201.157	130.27	172.791	151.846	218.335	51.0269	113.866	146.493				mmu_circ_0015243	1.39063	-1.9534	1.9534	0.871038	-2.24261	0.0249219	NA	0	5.41271	2.89327	1.06638	0.983034	1.89758	1.78479	3.65694	0	0.950873	0	1.0056	0.891162	1.00053	0.70724	0
923	Gm25088	64.1814	0.786858	0.32963	-2.38709	0.0169822	36.3866	103.924	56.4188	76.7795	34.4062	96.7767	42.835	201.132	60.219	53.2489	47.0471	39.2185	43.6669	40.0211	33.2403	61.5829				mmu_circ_0001704	2.29363	-1.83137	1.83137	0.816979	-2.24164	0.0249849	NA	0	7.5778	0	3.19915	0	7.59033	3.56958	6.58249	0	1.90175	0.855402	1.0056	0	3.00158	1.41448	0
16494	mmu-miR-3059-3p	0.911716	-2.3574	0.987739	2.38666	0.0170023	0	1.08254	0	0	0	0	0	0.731387	2.56251	0.950873	1.7108	3.01681	0.891162	2.00105	0.70724	0.933074				mmu_circ_0014631	0.785859	-2.68485	2.68485	1.19796	-2.24119	0.0250137	NA	1.45546	0	0	2.13277	4.91517	0	0.59493	2.19416	1.28126	0	0	0	0	0	0	0
10474	mmu_circ_0010245	0.988547	2.64067	1.1073	-2.38478	0.0170895	0	4.33017	0	2.13277	0.983034	4.74396	1.78479	0	0	0.950873	0	0	0.891162	0	0	0				mmu_circ_0002260	25.4239	-0.693001	0.693001	0.309284	-2.24066	0.025048	0.822491	34.9311	40.0541	10.1265	23.4604	26.5419	31.3101	52.3538	31.4497	20.5001	19.0175	7.69862	31.1737	24.0614	13.0068	26.1679	14.9292
10120	mmu_circ_0009856	7.28745	-0.928081	0.389673	2.38169	0.0172333	4.36639	4.33017	5.78655	2.13277	1.96607	6.64154	7.13916	7.31387	5.12502	11.4105	5.98781	13.0728	9.80278	12.0063	14.852	4.66537				mmu_circ_0010766	26.0868	0.848835	-0.848835	0.379163	2.23871	0.0251749	0.822491	8.73277	20.5683	10.1265	15.9957	20.6437	11.3855	13.6834	46.8088	19.2188	10.4596	26.5175	29.1625	33.8642	38.02	66.4805	45.7206
12001	mmu_circ_0011974	3.3426	1.52095	0.638821	-2.38086	0.0172722	0	5.41271	11.5731	6.3983	9.83034	1.89758	3.56958	1.46277	0	2.85262	0.855402	3.01681	1.78232	2.00105	2.82896	0				mmu_circ_0013208	5.58729	1.10398	-1.10398	0.493416	2.23742	0.0252591	NA	1.45546	6.49526	4.33991	2.13277	2.9491	0.948791	0.59493	9.50804	3.84377	5.70524	5.98781	4.02241	10.6939	11.0058	11.3158	8.39766
16943	mmu-miR-467d-3p	1.06693	-2.64975	1.11467	2.37717	0.0174461	1.45546	0	0	0	0	0	0	0.731387	0	1.90175	8.55402	1.0056	1.78232	0	0.70724	0.933074				mmu_circ_0011428	1.95407	1.64522	-1.64522	0.736021	2.23528	0.0253987	NA	1.45546	0	1.44664	2.13277	0	0	1.18986	1.46277	2.56251	6.65611	2.56621	3.01681	0.891162	2.00105	4.95068	0.933074
6631	mmu_circ_0005910	16.4603	-0.84935	0.357476	2.37596	0.0175031	14.5546	12.9905	8.67982	11.7302	8.84731	9.48791	6.54423	21.2102	11.5313	8.55785	13.6864	22.1232	29.4084	26.0137	14.1448	43.8545				mmu_circ_0014981	80.9824	0.584636	-0.584636	0.262122	2.2304	0.0257212	0.829209	91.6941	56.2922	89.6915	71.4476	36.3723	55.9787	68.417	50.4657	69.1878	72.2663	96.6604	111.622	155.062	51.0269	69.3095	150.225
13508	mmu_circ_0013675	1.25503	-2.18336	0.922572	2.36661	0.017952	0	1.08254	0	0	0	0	1.78479	0	3.84377	1.90175	1.7108	2.0112	0.891162	1.00053	2.12172	3.7323				mmu_circ_0000718	0.77281	2.61797	-2.61797	1.17563	2.22686	0.0259565	NA	0	0	0	0	0.983034	0	0	0	1.28126	2.85262	1.7108	0	0	2.00105	3.5362	0
6795	mmu_circ_0006097	5.70177	-1.00627	0.425814	2.36316	0.0181199	4.36639	2.16509	2.89327	4.26553	0.983034	5.69275	4.75944	5.11971	5.12502	9.50873	7.69862	6.03361	4.45581	7.00369	15.5593	5.59844				mmu_circ_0004894	10.7164	0.82674	-0.82674	0.37218	2.22134	0.0263277	0.837669	7.27731	8.66034	4.33991	11.7302	2.9491	7.59033	8.92395	10.2394	7.68754	17.1157	16.2526	8.04481	4.45581	13.0068	25.4606	17.7284
17349	mmu-miR-6943-3p	2.14568	-2.14384	0.908439	2.35992	0.0182789	1.45546	1.08254	2.89327	0	0.983034	0	0.59493	0	1.28126	9.50873	5.98781	2.0112	0	2.00105	0	6.53152				mmu_circ_0010062	3.34103	1.22603	-1.22603	0.552902	2.21745	0.0265925	NA	4.36639	3.24763	0	1.06638	1.96607	1.89758	3.56958	0	2.56251	2.85262	7.69862	7.03921	5.34697	2.00105	4.24344	5.59844
16173	mmu-mir-182	1.14512	-2.82084	1.19577	2.35901	0.0183237	0	0	0	0	0	0	1.18986	0	2.56251	2.85262	0.855402	0	7.1293	0	0	3.7323				mmu_circ_0009100	0.809774	-2.3411	2.3411	1.05643	-2.21606	0.0266875	NA	0	3.24763	0	1.06638	0.983034	0.948791	2.37972	2.19416	1.28126	0	0.855402	0	0	0	0	0
13571	mmu_circ_0013743	21.1847	1.09631	0.464781	-2.35876	0.0183361	18.921	12.9905	13.0197	10.6638	84.541	15.1807	46.9995	28.5241	1.28126	6.65611	14.5418	13.0728	26.7349	123.065	12.0231	16.7953				mmu_circ_0003447	1.28386	1.99686	-1.99686	0.902976	2.21142	0.0270066	NA	0	0	1.44664	0	1.96607	0.948791	0	0	2.56251	1.90175	2.56621	2.0112	3.56465	1.00053	0.70724	1.86615
458	Gm23510	15.1523	0.90833	0.385096	-2.35871	0.0183386	21.8319	18.4032	37.6126	22.394	21.6268	6.64154	24.9871	5.11971	14.0938	11.4105	8.55402	16.0896	2.67349	8.00421	12.7303	10.2638				mmu_circ_0008799	26.5801	0.840961	-0.840961	0.380324	2.21117	0.0270241	0.839216	11.6437	22.7334	14.4664	17.0621	23.5928	5.69275	14.2783	42.4205	14.0938	15.214	26.5175	21.1176	38.32	45.0237	63.6516	49.4529
18217	Mus_musculus_tRNA-Met-CAT-1-2	47.8942	-1.25547	0.53239	2.35818	0.0183646	24.7429	36.8065	53.5256	50.12	16.7116	11.3855	25.582	8.04526	134.532	106.498	194.176	28.1569	23.1702	13.0068	18.3882	21.4607				mmu_circ_0006492	1.8504	-1.58344	1.58344	0.716465	-2.21008	0.0270997	NA	1.45546	5.41271	4.33991	2.13277	1.96607	1.89758	2.97465	2.19416	0	0.950873	0.855402	2.0112	0	2.00105	1.41448	0
10260	mmu_circ_0010007	13.0994	0.79422	0.33695	-2.35709	0.018419	11.6437	14.0731	14.4664	8.53106	14.7455	24.6686	27.3668	16.8219	2.56251	7.60698	9.40942	11.0616	16.0409	10.0053	5.65792	14.9292				mmu_circ_0008994	2.25508	-1.61603	1.61603	0.731245	-2.20997	0.0271072	NA	0	1.08254	2.89327	2.13277	6.88124	6.64154	1.78479	5.8511	0	0.950873	1.7108	1.0056	0	0	1.41448	3.7323
1238	Gm26110	585.126	0.333667	0.141939	-2.35078	0.0187342	836.891	584.573	611.927	675.02	718.598	678.386	578.272	536.838	663.691	568.622	502.121	591.294	396.567	417.22	520.528	481.466				mmu_circ_0004037	70.0912	1.05304	-1.05304	0.477036	2.20746	0.0272821	0.839216	29.1092	47.6319	27.4861	51.1864	24.5759	17.0782	15.4682	151.397	25.6251	25.6736	41.0593	98.549	116.742	162.085	127.303	160.489
10804	mmu_circ_0010620	8.17159	1.01973	0.434044	-2.34938	0.0188046	4.36639	7.5778	17.3596	4.26553	16.7116	7.59033	23.7972	5.8511	1.28126	7.60698	5.98781	8.04481	3.56465	5.00263	7.0724	4.66537				mmu_circ_0014980	80.3942	0.586648	-0.586648	0.265913	2.20617	0.0273721	0.839216	91.6941	55.2097	89.6915	71.4476	35.3892	55.0299	67.2271	50.4657	69.1878	70.3646	96.6604	111.622	154.171	50.0263	67.895	150.225
10690	mmu_circ_0010499	2.67687	1.4773	0.629148	-2.3481	0.0188696	2.91092	3.24763	2.89327	6.3983	0	4.74396	7.13916	4.38832	0	2.85262	1.7108	0	1.78232	1.00053	2.82896	0.933074				mmu_circ_0001826	10.046	0.87975	-0.87975	0.398951	2.20516	0.0274429	0.839216	4.36639	7.5778	5.78655	6.3983	9.83034	4.74396	6.54423	10.9708	7.68754	5.70524	5.13241	10.056	31.1907	11.0058	14.1448	19.5946
2878	mmu_circ_0001662	0.592377	-2.67723	1.14123	2.34592	0.0189802	0	0	0	0	0	0	0	0	1.28126	0.950873	0	1.0056	0.891162	3.00158	1.41448	0.933074				mmu_circ_0015980	10.046	0.87975	-0.87975	0.398951	2.20516	0.0274429	0.839216	4.36639	7.5778	5.78655	6.3983	9.83034	4.74396	6.54423	10.9708	7.68754	5.70524	5.13241	10.056	31.1907	11.0058	14.1448	19.5946
14421	mmu_circ_0014724	0.592377	-2.67723	1.14123	2.34592	0.0189802	0	0	0	0	0	0	0	0	1.28126	0.950873	0	1.0056	0.891162	3.00158	1.41448	0.933074				mmu_circ_0001998	2.82007	-1.3406	1.3406	0.608706	-2.20238	0.0276381	NA	2.91092	2.16509	1.44664	3.19915	7.86428	2.84637	7.73409	3.65694	1.28126	0	0.855402	4.02241	3.56465	1.00053	0.70724	1.86615
12678	mmu_circ_0012741	9.30265	-1.00465	0.42856	2.34425	0.0190656	11.6437	3.24763	7.23318	8.53106	1.96607	1.89758	4.75944	10.9708	8.96879	6.65611	5.13241	11.0616	20.4967	19.01	19.8027	7.46459				mmu_circ_0008798	26.122	0.868585	-0.868585	0.394456	2.20198	0.0276665	0.839216	8.73277	22.7334	14.4664	15.9957	23.5928	5.69275	13.6834	42.4205	14.0938	13.3122	25.6621	21.1176	38.32	45.0237	63.6516	49.4529
3410	mmu_circ_0002258	28.293	0.662026	0.282793	-2.34103	0.0192308	34.9311	46.5493	15.913	25.5932	30.4741	34.1565	53.5437	35.1066	25.6251	19.9683	10.2648	31.1737	27.626	15.0079	31.8258	14.9292				mmu_circ_0003966	2.4212	-1.52766	1.52766	0.693856	-2.2017	0.0276866	NA	2.91092	6.49526	4.33991	2.13277	0.983034	4.74396	2.97465	4.38832	1.28126	0.950873	0	0	0	4.00211	3.5362	0
16909	mmu-miR-466d-3p	0.909116	-2.91307	1.24516	2.33952	0.0193087	0	0	0	0	0	0	0.59493	0	0	1.90175	8.55402	1.0056	1.78232	0	0.70724	0				mmu_circ_0011167	1.02174	2.24733	-2.24733	1.02395	2.19477	0.0281798	NA	0	0	0	1.06638	0	0	1.18986	0	1.28126	3.80349	0	1.0056	0.891162	1.00053	4.24344	1.86615
17523	mmu-miR-7026-5p	1.82127	-1.89938	0.812048	2.339	0.0193355	0	0	2.89327	1.06638	1.96607	0	0.59493	0	3.84377	4.75436	3.42161	3.01681	1.78232	3.00158	0	2.79922				mmu_circ_0007579	170.72	0.680709	-0.680709	0.310332	2.19349	0.0282721	0.839216	218.319	152.639	125.857	167.422	76.6767	51.2347	70.2017	188.698	175.532	87.4803	210.429	165.924	345.771	194.102	215.708	285.521
6496	mmu_circ_0005748	21.281	1.09824	0.471118	-2.33114	0.0197461	5.82185	11.908	11.5731	77.8459	17.6946	14.2319	18.4428	73.8701	10.25	12.3613	11.1202	19.1064	12.4763	25.0132	11.3158	7.46459				mmu_circ_0012668	21.5063	0.619051	-0.619051	0.282691	2.18985	0.0285349	0.839216	17.4655	15.1556	13.0197	17.0621	11.7964	15.1807	20.2276	24.8672	23.0626	8.55785	24.8066	22.1232	36.5376	27.0142	26.1679	41.0552
12700	mmu_circ_0012766	59.0027	-1.01652	0.436186	2.33048	0.0197806	16.0101	32.4763	26.0395	43.7217	37.3553	14.2319	30.9364	110.439	26.9064	32.3297	24.8066	75.4201	81.9869	107.056	152.764	131.563				mmu_circ_0007112	3.02006	1.38015	-1.38015	0.631088	2.18694	0.0287471	NA	0	1.08254	0	2.13277	4.91517	0.948791	2.97465	0.731387	3.84377	4.75436	11.9756	2.0112	4.45581	1.00053	2.82896	4.66537
10991	mmu_circ_0010827	6.98455	0.899481	0.386507	-2.32721	0.0199543	10.1882	8.66034	10.1265	7.46468	6.88124	14.2319	8.92395	6.58249	5.12502	9.50873	4.27701	3.01681	0.891162	6.00316	7.0724	2.79922				mmu_circ_0009965	4.80715	-1.21902	1.21902	0.558609	-2.18224	0.0290915	NA	4.36639	4.33017	5.78655	11.7302	17.6946	0.948791	4.75944	4.38832	0	4.75436	0	5.02801	3.56465	3.00158	2.82896	3.7323
17078	mmu-mir-544	0.776723	-2.69595	1.16036	2.32337	0.0201592	0	0	0	0	0	0	0.59493	0	0	0	3.42161	0	1.78232	1.00053	2.82896	2.79922				mmu_circ_0012936	1.18221	2.02731	-2.02731	0.929464	2.18116	0.0291715	NA	0	0	0	1.06638	0	0.948791	0.59493	0.731387	0	1.90175	0.855402	2.0112	4.45581	4.00211	1.41448	0.933074
14123	mmu_circ_0014383	1.17516	-2.38253	1.02653	2.32095	0.0202897	1.45546	0	0	1.06638	0	0	0.59493	0	0	2.85262	2.56621	4.02241	0	2.00105	4.24344	0				mmu_circ_0001698	2.37552	-1.39771	1.39771	0.641827	-2.17771	0.0294279	NA	2.91092	2.16509	4.33991	3.19915	6.88124	2.84637	3.56958	1.46277	3.84377	0.950873	1.7108	1.0056	0	1.00053	2.12172	0
12734	mmu_circ_0012800	1.09327	2.33778	1.00767	-2.31998	0.0203422	1.45546	2.16509	0	3.19915	2.9491	3.79516	0.59493	0.731387	0	0	1.7108	0	0.891162	0	0	0				mmu_circ_0007328	88.4514	0.73854	-0.73854	0.339495	2.17541	0.0295993	0.839216	46.5748	70.3653	73.7785	76.7795	55.0499	39.8492	57.7082	110.439	57.6565	42.7893	53.0349	84.4706	232.593	101.053	202.978	110.103
2511	mmu_circ_0001254	3.20693	1.26783	0.546726	-2.31896	0.0203973	1.45546	3.24763	4.33991	6.3983	4.91517	6.64154	6.54423	2.92555	0	3.80349	3.42161	1.0056	1.78232	2.00105	2.82896	0				mmu_circ_0001480	5.9987	0.994514	-0.994514	0.457383	2.17436	0.0296781	NA	8.73277	2.16509	1.44664	3.19915	4.91517	6.64154	1.18986	4.38832	10.25	2.85262	2.56621	8.04481	8.91162	7.00369	10.6086	13.063
15132	mmu_circ_0015535	24.4017	-1.01124	0.436271	2.31793	0.0204533	27.6538	17.3207	15.913	10.6638	9.83034	3.79516	11.3037	33.6438	11.5313	10.4596	11.1202	41.2297	47.2316	37.0195	67.1878	34.5237				mmu_circ_0008414	20.1604	0.995577	-0.995577	0.458499	2.17138	0.0299021	0.839216	5.82185	16.2381	8.67982	14.9294	12.7794	5.69275	10.7087	32.181	8.96879	16.1648	11.9756	13.0728	32.973	70.0369	50.214	12.13
8765	mmu_circ_0008320	30.2036	-0.768252	0.331967	2.31425	0.0206542	14.5546	18.4032	20.2529	13.863	19.6607	24.6686	21.4175	44.6146	30.7501	13.3122	21.385	42.2353	75.7488	39.0205	31.1185	52.2521				mmu_circ_0011008	9.3335	0.834544	-0.834544	0.384397	2.17105	0.0299277	0.839216	4.36639	7.5778	4.33991	7.46468	6.88124	8.53912	5.35437	8.77665	2.56251	13.3122	3.42161	18.1008	17.8232	19.01	10.6086	11.1969
13911	mmu_circ_0014127	0.861012	2.80708	1.21317	-2.31385	0.020676	4.36639	1.08254	0	0	4.91517	0.948791	0	1.46277	0	0	0	0	0	1.00053	0	0				mmu_circ_0008661	3.17	-1.20223	1.20223	0.554179	-2.16939	0.030053	NA	2.91092	3.24763	5.78655	3.19915	4.91517	4.74396	4.75944	5.8511	2.56251	2.85262	0	1.0056	0	3.00158	4.95068	0.933074
2663	mmu_circ_0001414	5.1241	1.17893	0.509847	-2.31233	0.0207595	1.45546	5.41271	7.23318	4.26553	13.7625	15.1807	3.56958	5.8511	2.56251	2.85262	5.98781	2.0112	1.78232	7.00369	2.12172	0.933074				mmu_circ_0007581	173.81	0.658316	-0.658316	0.303988	2.1656	0.030342	0.839216	221.23	158.051	130.197	168.488	78.6428	55.0299	75.5561	193.086	175.532	91.2838	212.14	166.93	351.118	196.103	219.244	288.32
16175	mmu-mir-183	62.6953	-1.70264	0.737506	2.30865	0.0209629	78.595	9.74289	40.5058	23.4604	42.2705	9.48791	8.32902	24.1358	231.907	48.4945	109.491	10.056	289.628	10.0053	6.36516	60.6498				mmu_circ_0012154	1.22163	-2.00146	2.00146	0.924289	-2.16541	0.0303566	NA	2.91092	3.24763	1.44664	3.19915	0.983034	1.89758	1.18986	0.731387	1.28126	0.950873	0	0	0	1.00053	0.70724	0
9074	mmu_circ_0008662	4.28018	1.10387	0.478567	-2.30662	0.021076	2.91092	5.41271	8.67982	4.26553	6.88124	4.74396	5.9493	8.04526	2.56251	4.75436	0	2.0112	2.67349	3.00158	5.65792	0.933074				mmu_circ_0004620	1.71164	-1.67628	1.67628	0.77493	-2.16314	0.0305302	NA	1.45546	1.08254	4.33991	4.26553	1.96607	4.74396	1.78479	1.46277	0	0	1.7108	0	0	2.00105	0.70724	1.86615
18155	Mus_musculus_tRNA-Leu-CAA-2-1	1435.19	0.541893	0.235179	-2.30418	0.0212128	1803.32	1549.12	1369.96	2449.48	1285.81	2594.94	1104.19	1456.19	1072.41	1068.78	546.602	1812.09	1006.12	1294.68	1258.89	1290.44				mmu_circ_0014630	0.867245	-2.41231	2.41231	1.11803	-2.15765	0.0309549	NA	1.45546	0	0	2.13277	4.91517	0	1.18986	2.19416	1.28126	0	0	0	0	0	0.70724	0
503	Gm23660	296.829	-0.922655	0.401545	2.29776	0.0215753	366.776	66.0351	218.442	52.2527	374.536	49.3371	355.768	157.248	287.001	234.866	248.922	378.106	458.057	531.28	422.929	547.714				mmu_circ_0016191	0.954403	-2.17497	2.17497	1.00831	-2.15705	0.0310021	NA	0	1.08254	1.44664	4.26553	0.983034	1.89758	1.78479	1.46277	0	0	0	0	0	0	1.41448	0.933074
12626	mmu_circ_0012681	3.05246	1.65237	0.719979	-2.29502	0.0217318	0	3.24763	7.23318	0	3.93214	9.48791	10.1138	2.92555	0	4.75436	0.855402	0	1.78232	1.00053	0.70724	2.79922				mmu_circ_0003376	4.31154	1.35729	-1.35729	0.629249	2.157	0.0310054	NA	1.45546	1.08254	5.78655	3.19915	3.93214	0.948791	1.18986	2.19416	7.68754	1.90175	1.7108	4.02241	20.4967	8.00421	0.70724	4.66537
16182	mmu-miR-184-3p	377.972	-1.14271	0.498434	2.2926	0.0218712	534.155	190.528	185.169	370.035	184.81	322.589	63.6575	35.838	574.003	332.805	278.006	259.445	1479.33	269.142	863.54	104.504				mmu_circ_0013236	1.03976	-2.33446	2.33446	1.08255	-2.15645	0.0310489	NA	0	2.16509	0	5.33191	2.9491	0	2.37972	1.46277	0	0	0	0	0	0	1.41448	0.933074
1004	Gm25314	442.09	-0.854738	0.372878	2.29227	0.0218898	576.363	108.254	368.892	97.0408	560.33	85.3912	505.691	217.222	502.252	410.777	412.304	527.941	639.854	752.396	585.594	723.132				mmu_circ_0006926	9836.56	-0.605854	0.605854	0.281394	-2.15305	0.031315	0.839216	10090.7	8704.73	16611.7	16535.3	23028.6	7689.95	5002.17	7314.6	11313.5	6802.54	9281.96	6637.98	9250.26	6728.54	6617.64	5774.79
6442	mmu_circ_0005686	1.38373	-2.08779	0.911308	2.29098	0.0219646	1.45546	1.08254	0	1.06638	0.983034	0	0	0	3.84377	3.80349	1.7108	4.02241	0.891162	0	1.41448	1.86615				mmu_circ_0006927	9839.34	-0.605626	0.605626	0.281338	-2.15267	0.0313449	0.839216	10093.6	8707.98	16614.6	16538.5	23030.5	7691.85	5003.96	7317.53	11314.8	6803.49	9284.53	6637.98	9254.72	6731.54	6626.13	5777.59
4576	mmu_circ_0003580	1.27742	2.21354	0.966313	-2.2907	0.0219806	0	1.08254	4.33991	2.13277	0	2.84637	3.56958	2.92555	0	1.90175	0	0	0	0	0.70724	0.933074				mmu_circ_0006925	9835	-0.605738	0.605738	0.281412	-2.15249	0.0313585	0.839216	10089.3	8704.73	16607.4	16530	23026.6	7688.06	4999.79	7313.87	11313.5	6802.54	9281.11	6637.98	9249.37	6725.54	6615.52	5774.79
16195	mmu-mir-187	290.736	-1.84388	0.80538	2.28945	0.0220531	1749.47	73.6129	302.347	162.09	127.794	35.1053	143.973	24.8672	1533.66	1435.82	361.835	67.3753	27.626	98.0516	59.4081	54.1183				mmu_circ_0008627	8.72584	-0.727649	0.727649	0.338073	-2.15235	0.03137	0.839216	8.73277	6.49526	14.4664	10.6638	10.8134	13.2831	12.4935	10.2394	3.84377	13.3122	3.42161	5.02801	5.34697	6.00316	7.0724	8.39766
1094	Gm25646	348.699	0.672825	0.293887	-2.2894	0.022056	299.825	570.5	172.15	598.241	270.334	537.965	176.099	802.332	302.376	291.918	305.378	205.143	238.831	316.166	218.537	273.391				mmu_circ_0008628	8.72584	-0.727649	0.727649	0.338073	-2.15235	0.03137	0.839216	8.73277	6.49526	14.4664	10.6638	10.8134	13.2831	12.4935	10.2394	3.84377	13.3122	3.42161	5.02801	5.34697	6.00316	7.0724	8.39766
13764	mmu_circ_0013961	1.06381	2.30573	1.00733	-2.28894	0.0220828	1.45546	0	2.89327	4.26553	0.983034	1.89758	2.37972	0.731387	0	0	0	0	0	1.00053	1.41448	0				mmu_circ_0008629	8.72584	-0.727649	0.727649	0.338073	-2.15235	0.03137	0.839216	8.73277	6.49526	14.4664	10.6638	10.8134	13.2831	12.4935	10.2394	3.84377	13.3122	3.42161	5.02801	5.34697	6.00316	7.0724	8.39766
5594	mmu_circ_0004730	2.82078	1.3065	0.57115	-2.28749	0.0221674	5.82185	2.16509	2.89327	5.33191	5.89821	4.74396	4.16451	1.46277	0	1.90175	1.7108	3.01681	2.67349	1.00053	1.41448	0.933074				mmu_circ_0008090	5.65136	-0.952533	0.952533	0.442649	-2.15189	0.0314057	NA	2.91092	14.0731	2.89327	5.33191	8.84731	11.3855	4.75944	8.77665	5.12502	5.70524	1.7108	6.03361	0.891162	4.00211	4.24344	3.7323
2905	mmu_circ_0001691	81.555	-0.593675	0.259634	2.28659	0.0222199	91.6941	56.2922	89.6915	71.4476	37.3553	55.9787	68.417	51.1971	70.4691	73.2172	97.5158	113.633	155.062	51.0269	70.724	151.158				mmu_circ_0015856	2.12544	1.51722	-1.51722	0.70615	2.14858	0.0316676	NA	2.91092	1.08254	1.44664	1.06638	0.983034	0	1.78479	0	1.28126	6.65611	4.27701	1.0056	4.45581	4.00211	2.12172	0.933074
4714	mmu_circ_0003732	299.986	-0.49969	0.218847	2.28329	0.0224133	238.696	208.931	270.521	246.334	344.062	245.737	175.504	258.911	392.064	471.633	537.192	291.625	355.574	242.127	174.688	346.17				mmu_circ_0006928	9884.89	-0.602519	0.602519	0.280513	-2.14791	0.0317206	0.839216	10130	8744.78	16659.5	16572.7	23096.4	7740.24	5040.25	7373.12	11354.5	6831.07	9311.9	6702.34	9334.03	6783.57	6667.15	5816.78
8184	mmu_circ_0007667	2.88772	1.33943	0.586779	-2.28267	0.0224496	1.45546	2.16509	7.23318	3.19915	8.84731	2.84637	2.97465	4.38832	2.56251	1.90175	0.855402	2.0112	0	2.00105	2.82896	0.933074				mmu_circ_0011859	0.668258	2.32966	-2.32966	1.08516	2.14684	0.031806	NA	0	0	0	0	0.983034	0	0	0	2.56251	1.90175	0	1.0056	0.891162	1.00053	1.41448	0.933074
15445	mmu_circ_0015895	9.29569	0.805313	0.352833	-2.28242	0.0224645	2.91092	14.0731	8.67982	11.7302	12.7794	18.027	9.51888	16.0905	8.96879	3.80349	2.56621	6.03361	8.02046	7.00369	9.19411	9.33074				mmu_circ_0001327	10.4218	1.15948	-1.15948	0.540747	2.14422	0.0320149	0.840177	4.36639	7.5778	0	9.59744	3.93214	0.948791	2.97465	21.2102	5.12502	6.65611	7.69862	23.1288	10.6939	24.0126	9.90135	28.9253
8157	mmu_circ_0007640	3.21662	1.33468	0.585516	-2.2795	0.0226372	0	5.41271	1.44664	3.19915	8.84731	5.69275	7.13916	4.38832	3.84377	1.90175	4.27701	2.0112	0.891162	1.00053	1.41448	0				mmu_circ_0000638	1.4967	-1.91145	1.91145	0.89319	-2.14002	0.0323529	NA	0	3.24763	2.89327	1.06638	3.93214	1.89758	4.75944	1.46277	0	0	2.56621	0	0	0	2.12172	0
1251	Gm26146	224.327	0.486803	0.213577	-2.27929	0.02265	349.311	255.48	228.569	264.463	292.944	362.438	154.087	187.235	283.158	198.732	199.309	206.148	173.777	128.067	127.303	178.217				mmu_circ_0007885	1.4647	1.89689	-1.89689	0.887672	2.13692	0.0326041	NA	0	1.08254	1.44664	0	0.983034	0	0	1.46277	3.84377	0	0.855402	1.0056	2.67349	4.00211	1.41448	4.66537
17120	mmu-miR-592-5p	19.4289	-0.879569	0.386592	2.27519	0.0228945	11.6437	9.74289	15.913	28.7923	16.7116	5.69275	12.4935	8.77665	30.7501	7.60698	42.7701	38.2129	32.0818	12.0063	10.6086	27.0591				mmu_circ_0001235	1.10314	2.23719	-2.23719	1.04734	2.13606	0.0326747	NA	0	0	0	0	1.96607	0.948791	0	0	0	0.950873	1.7108	0	3.56465	5.00263	0.70724	2.79922
9661	mmu_circ_0009338	2.14904	1.48158	0.65303	-2.26878	0.0232819	0	4.33017	4.33991	2.13277	2.9491	2.84637	4.75944	3.65694	2.56251	0	0.855402	1.0056	0.891162	1.00053	2.12172	0.933074				mmu_circ_0008343	2.56772	1.26391	-1.26391	0.591713	2.13602	0.0326775	NA	1.45546	0	1.44664	1.06638	2.9491	0.948791	1.78479	2.19416	3.84377	4.75436	1.7108	4.02241	2.67349	4.00211	6.36516	1.86615
7879	mmu_circ_0007327	82.8824	-0.813699	0.358832	2.26763	0.0233517	45.1193	63.87	70.8852	71.4476	43.2535	31.3101	49.9741	105.32	53.8128	39.9366	47.0471	79.4425	229.029	91.0479	197.32	107.303				mmu_circ_0005750	12.1098	-1.80608	1.80608	0.848262	-2.12915	0.0332418	0.85169	1.45546	1.08254	4.33991	65.0493	4.91517	5.69275	7.13916	60.7051	5.12502	5.70524	5.98781	9.05042	2.67349	12.0063	2.82896	0
2151	mmu_circ_0000867	78.0478	-0.857837	0.378452	2.2667	0.0234085	42.2084	61.7049	65.0987	68.2485	39.3214	26.5662	41.0502	100.2	47.4065	33.2805	43.6255	74.4145	224.573	90.0474	190.247	100.772				mmu_circ_0010390	1.43237	1.95031	-1.95031	0.920134	2.1196	0.03404	NA	0	0	0	0	2.9491	0	0	1.46277	2.56251	0.950873	1.7108	2.0112	0	4.00211	3.5362	3.7323
5841	mmu_circ_0005005	2.353	1.488	0.65685	-2.26536	0.0234905	4.36639	2.16509	1.44664	5.33191	4.91517	1.89758	4.16451	3.65694	0	0	3.42161	0	0	3.00158	1.41448	1.86615				mmu_circ_0002554	14.9406	0.63489	-0.63489	0.299605	2.11909	0.0340832	0.863393	14.5546	7.5778	7.23318	18.1285	11.7964	5.69275	10.7087	17.5533	11.5313	19.9683	17.108	17.0952	24.9525	24.0126	10.6086	20.5276
6964	mmu_circ_0006282	3.31348	1.32359	0.584537	-2.26434	0.0235532	5.82185	4.33017	2.89327	3.19915	4.91517	4.74396	4.75944	8.04526	0	0.950873	0.855402	1.0056	1.78232	1.00053	7.77964	0.933074				mmu_circ_0008722	3.09558	-1.36933	1.36933	0.647516	-2.11475	0.0344514	NA	8.73277	6.49526	4.33991	3.19915	0.983034	9.48791	2.37972	0.731387	1.28126	1.90175	0.855402	1.0056	0.891162	3.00158	4.24344	0
7378	mmu_circ_0006769	1.59386	-1.80374	0.797163	2.2627	0.0236541	0	2.16509	0	1.06638	0	0.948791	0	1.46277	1.28126	1.90175	1.7108	4.02241	2.67349	1.00053	3.5362	3.7323				mmu_circ_0000566	2.24917	-1.3952	1.3952	0.660226	-2.11322	0.0345822	NA	4.36639	2.16509	1.44664	4.26553	4.91517	1.89758	3.56958	3.65694	0	0	3.42161	0	0	3.00158	1.41448	1.86615
4715	mmu_circ_0003733	302.76	-0.486906	0.215212	2.26245	0.0236695	238.696	211.096	277.754	251.666	346.028	247.635	182.049	262.568	392.064	474.485	538.903	293.636	355.574	247.13	179.639	345.237				mmu_circ_0007259	1.70041	-1.61066	1.61066	0.762932	-2.11115	0.0347596	NA	0	3.24763	1.44664	4.26553	0.983034	2.84637	3.56958	4.38832	0	0.950873	0.855402	0	0.891162	0	2.82896	0.933074
10990	mmu_circ_0010826	6.72969	0.873119	0.386688	-2.25794	0.0239495	10.1882	8.66034	8.67982	7.46468	6.88124	13.2831	8.92395	5.8511	5.12502	8.55785	4.27701	3.01681	0.891162	6.00316	7.0724	2.79922				mmu_circ_0002215	2.41266	1.28742	-1.28742	0.610402	2.10914	0.0349324	NA	1.45546	1.08254	1.44664	2.13277	0	2.84637	1.78479	0.731387	1.28126	2.85262	5.13241	3.01681	2.67349	3.00158	6.36516	2.79922
12644	mmu_circ_0012700	1.19738	2.15173	0.953432	-2.25683	0.0240188	0	3.24763	1.44664	1.06638	0.983034	3.79516	3.56958	1.46277	1.28126	0	0	0	0.891162	0	1.41448	0				mmu_circ_0012379	1.28077	-2.19971	2.19971	1.04346	-2.10809	0.0350234	NA	0	1.08254	1.44664	0	3.93214	7.59033	0.59493	2.19416	0	0	0	2.0112	0	0	0.70724	0.933074
2228	mmu_circ_0000950	2.56445	1.35052	0.598512	-2.25646	0.0240421	2.91092	2.16509	1.44664	6.3983	4.91517	4.74396	4.16451	2.92555	1.28126	1.90175	2.56621	0	1.78232	1.00053	2.82896	0				mmu_circ_0003026	1.5868	1.7535	-1.7535	0.832395	2.10657	0.035155	NA	0	0	0	1.06638	0	0	1.78479	2.19416	0	1.90175	3.42161	3.01681	0.891162	5.00263	4.24344	1.86615
7181	mmu_circ_0006534	0.904754	2.51685	1.11662	-2.25398	0.0241975	0	2.16509	2.89327	0	0	4.74396	2.37972	0.731387	0	0	0.855402	0	0	0	0.70724	0				mmu_circ_0014292	4336.55	-0.557544	0.557544	0.265335	-2.10128	0.0356161	0.863393	3797.3	6329.63	2470.86	5899.23	3114.25	5998.26	3182.88	10520.3	3185.2	2961.02	3084.58	2792.56	3648.42	3584.89	3767.47	5047.93
2826	mmu_circ_0001604	60.2382	0.45121	0.200271	-2.253	0.0242593	87.3277	43.3017	91.1381	82.1115	53.0839	63.569	75.5561	60.7051	66.6253	59.905	61.5889	51.2857	43.6669	44.0232	36.0692	43.8545				mmu_circ_0003086	15.4457	0.72872	-0.72872	0.34686	2.1009	0.0356495	0.863393	5.82185	10.8254	14.4664	20.2613	5.89821	13.2831	14.2783	8.04526	24.3439	23.7718	39.3485	10.056	12.4763	10.0053	18.3882	15.8623
12871	mmu_circ_0012945	1.88199	1.58327	0.702964	-2.25228	0.0243044	2.91092	5.41271	4.33991	1.06638	1.96607	1.89758	2.97465	2.19416	0	0.950873	0.855402	2.0112	0.891162	1.00053	0.70724	0.933074				mmu_circ_0012725	7.49354	-0.730094	0.730094	0.348818	-2.09305	0.0363448	0.875874	5.82185	5.41271	11.5731	8.53106	8.84731	11.3855	10.1138	13.165	3.84377	4.75436	5.13241	7.03921	5.34697	6.00316	9.19411	3.7323
1380	mmu_circ_0000004	5.3875	0.967054	0.429561	-2.25126	0.0243689	2.91092	9.74289	1.44664	4.26553	8.84731	12.3343	7.13916	9.50804	3.84377	3.80349	3.42161	3.01681	1.78232	5.00263	3.5362	5.59844				mmu_circ_0008190	3.87035	0.990532	-0.990532	0.47385	2.09039	0.0365828	NA	4.36639	3.24763	2.89327	3.19915	1.96607	0.948791	1.18986	3.65694	3.84377	4.75436	5.13241	5.02801	6.23813	7.00369	5.65792	2.79922
7126	mmu_circ_0006474	3.86432	-1.17218	0.520851	2.25051	0.0244169	1.45546	2.16509	2.89327	3.19915	2.9491	0.948791	2.37972	2.92555	2.56251	3.80349	1.7108	10.056	8.91162	3.00158	3.5362	9.33074				mmu_circ_0004021	1.20957	2.09768	-2.09768	1.00427	2.08876	0.0367293	NA	0	0	0	0	0.983034	0	0	2.19416	0	0	3.42161	3.01681	4.45581	2.00105	1.41448	1.86615
8140	mmu_circ_0007620	3.85982	-1.11631	0.496095	2.2502	0.0244364	1.45546	4.33017	0	4.26553	0	2.84637	2.97465	2.92555	8.96879	2.85262	5.13241	5.02801	6.23813	3.00158	7.0724	4.66537				mmu_circ_0015307	0.723832	2.50143	-2.50143	1.19783	2.0883	0.0367709	NA	0	0	0	0	0	0	0.59493	0	3.84377	0	1.7108	3.01681	0	1.00053	1.41448	0
18374	Snora52	8.53995	-0.95049	0.422651	2.24888	0.0245201	2.91092	8.66034	4.33991	11.7302	2.9491	5.69275	4.16451	5.8511	20.5001	21.8701	12.831	3.01681	8.91162	7.00369	10.6086	5.59844				mmu_circ_0013665	1.66812	-1.71596	1.71596	0.822129	-2.08721	0.0368691	NA	2.91092	6.49526	0	2.13277	1.96607	3.79516	0.59493	2.92555	0	0	0.855402	0	0.891162	2.00105	2.12172	0
9207	mmu_circ_0008815	8.05712	0.868963	0.386444	-2.24861	0.0245371	4.36639	10.8254	10.1265	15.9957	7.86428	18.027	5.35437	10.2394	8.96879	6.65611	1.7108	4.02241	8.91162	6.00316	4.24344	5.59844				mmu_circ_0010677	10.6326	-0.619478	0.619478	0.296979	-2.08593	0.0369847	0.878582	10.1882	9.74289	17.3596	11.7302	15.7286	14.2319	10.7087	13.165	8.96879	6.65611	6.84321	14.0784	8.02046	7.00369	6.36516	9.33074
15870	mmu_circ_0016395	32.6654	0.657596	0.2928	-2.24589	0.0247111	34.9311	21.6509	41.9525	53.3191	77.6597	25.6174	29.7465	35.1066	19.2188	19.0175	21.385	23.1288	19.6056	42.0221	19.0955	39.1891				mmu_circ_0008687	235.994	0.781227	-0.781227	0.374556	2.08574	0.037002	0.878582	429.361	163.464	163.47	98.1072	279.182	66.4154	122.556	68.019	577.846	218.701	141.141	368.05	379.635	205.108	297.041	197.812
10336	mmu_circ_0010087	1.40172	2.03843	0.907724	-2.24565	0.0247263	1.45546	1.08254	1.44664	0	5.89821	0.948791	3.56958	3.65694	0	0.950873	1.7108	0	0	1.00053	0.70724	0				mmu_circ_0001810	6.52417	-0.816799	0.816799	0.391774	-2.08487	0.0370808	NA	2.91092	11.908	2.89327	7.46468	11.7964	10.4367	6.54423	11.7022	6.40628	3.80349	2.56621	4.02241	8.02046	5.00263	4.24344	4.66537
9205	mmu_circ_0008813	0.996687	2.60279	1.15968	-2.2444	0.0248066	0	1.08254	4.33991	3.19915	0.983034	4.74396	0	0	0	0	0	0	0.891162	0	0.70724	0				mmu_circ_0007740	33.7221	0.634567	-0.634567	0.304489	2.08404	0.0371565	0.878582	26.1983	24.8985	13.0197	19.1949	33.4232	20.8734	17.8479	54.8541	26.9064	17.1157	35.0715	50.2801	49.9051	52.0274	41.0199	56.9175
14880	mmu_circ_0015243	1.39063	1.9534	0.871038	-2.24261	0.0249219	0	5.41271	2.89327	1.06638	0.983034	1.89758	1.78479	3.65694	0	0.950873	0	1.0056	0.891162	1.00053	0.70724	0				mmu_circ_0008690	199.521	0.904231	-0.904231	0.433935	2.08379	0.0371791	0.878582	385.697	136.4	101.265	74.6468	240.843	40.798	84.4801	49.003	541.971	153.09	83.8294	336.877	353.791	175.092	263.8	170.753
2917	mmu_circ_0001704	2.29363	1.83137	0.816979	-2.24164	0.0249849	0	7.5778	0	3.19915	0	7.59033	3.56958	6.58249	0	1.90175	0.855402	1.0056	0	3.00158	1.41448	0				mmu_circ_0016137	6.22284	-0.870623	0.870623	0.419048	-2.07762	0.0377444	NA	2.91092	8.66034	5.78655	14.9294	8.84731	7.59033	5.35437	9.50804	6.40628	1.90175	1.7108	4.02241	5.34697	7.00369	2.12172	7.46459
14344	mmu_circ_0014631	0.785859	2.68485	1.19796	-2.24119	0.0250137	1.45546	0	0	2.13277	4.91517	0	0.59493	2.19416	1.28126	0	0	0	0	0	0	0				mmu_circ_0002611	4.69703	-1.19958	1.19958	0.577551	-2.077	0.0378013	NA	8.73277	8.66034	2.89327	1.06638	0	13.2831	7.73409	10.2394	1.28126	0.950873	2.56621	4.02241	1.78232	3.00158	7.0724	1.86615
3412	mmu_circ_0002260	25.4239	0.693001	0.309284	-2.24066	0.025048	34.9311	40.0541	10.1265	23.4604	26.5419	31.3101	52.3538	31.4497	20.5001	19.0175	7.69862	31.1737	24.0614	13.0068	26.1679	14.9292				mmu_circ_0007919	3.51048	1.87556	-1.87556	0.903066	2.07688	0.0378125	NA	0	1.08254	4.33991	1.06638	0	0	36.2907	3.65694	2.56251	55.1506	3.42161	0	0	30.0158	3.5362	2.79922
10941	mmu_circ_0010766	26.0868	-0.848835	0.379163	2.23871	0.0251749	8.73277	20.5683	10.1265	15.9957	20.6437	11.3855	13.6834	46.8088	19.2188	10.4596	26.5175	29.1625	33.8642	38.02	66.4805	45.7206				mmu_circ_0009823	6.69126	-1.01551	1.01551	0.489915	-2.07284	0.0381875	NA	1.45546	8.66034	7.23318	4.26553	9.83034	14.2319	19.6327	5.8511	5.12502	2.85262	1.7108	3.01681	1.78232	8.00421	10.6086	2.79922
13093	mmu_circ_0013208	5.58729	-1.10398	0.493416	2.23742	0.0252591	1.45546	6.49526	4.33991	2.13277	2.9491	0.948791	0.59493	9.50804	3.84377	5.70524	5.98781	4.02241	10.6939	11.0058	11.3158	8.39766				mmu_circ_0001481	8.37299	0.734544	-0.734544	0.354509	2.07201	0.0382648	0.899871	10.1882	4.33017	2.89327	5.33191	5.89821	9.48791	4.75944	7.31387	14.0938	4.75436	5.98781	9.05042	10.6939	12.0063	11.3158	15.8623
11525	mmu_circ_0011428	1.95407	-1.64522	0.736021	2.23528	0.0253987	1.45546	0	1.44664	2.13277	0	0	1.18986	1.46277	2.56251	6.65611	2.56621	3.01681	0.891162	2.00105	4.95068	0.933074				mmu_circ_0005420	1.90831	-1.51983	1.51983	0.733739	-2.07134	0.0383268	NA	1.45546	3.24763	2.89327	1.06638	3.93214	2.84637	6.54423	0.731387	0	1.90175	2.56621	0	0	1.00053	1.41448	0.933074
17029	mmu-mir-5114	0.83317	2.34383	1.04914	-2.23405	0.0254797	1.45546	1.08254	0	4.26553	0.983034	0.948791	0.59493	2.19416	0	0.950873	0.855402	0	0	0	0	0				mmu_circ_0011099	250.068	1.02766	-1.02766	0.497426	2.06596	0.0388324	0.90091	94.605	143.978	78.1184	124.767	79.6258	242.891	52.3538	499.538	55.094	112.203	119.756	189.053	539.153	603.318	411.613	655.018
260	Gm22851	62.9184	0.562055	0.251763	-2.23248	0.0255835	50.9412	74.6955	43.3991	86.377	142.54	67.3642	46.4045	87.7665	53.8128	52.298	47.9025	30.1681	52.5786	50.0263	49.5068	70.9136				mmu_circ_0005548	8.17597	0.718586	-0.718586	0.347841	2.06584	0.0388432	0.90091	2.91092	11.908	4.33991	6.3983	6.88124	7.59033	4.16451	5.11971	12.8126	7.60698	13.6864	8.04481	8.91162	14.0074	9.90135	6.53152
14646	mmu_circ_0014981	80.9824	-0.584636	0.262122	2.2304	0.0257212	91.6941	56.2922	89.6915	71.4476	36.3723	55.9787	68.417	50.4657	69.1878	72.2663	96.6604	111.622	155.062	51.0269	69.3095	150.225				mmu_circ_0002109	3.32973	-1.21958	1.21958	0.591218	-2.06282	0.0391296	NA	4.36639	3.24763	2.89327	7.46468	3.93214	2.84637	9.51888	2.92555	2.56251	0.950873	0	3.01681	0.891162	3.00158	5.65792	0
472	Gm23540	2.42729	1.4892	0.668454	-2.22784	0.0258915	0	3.24763	8.67982	4.26553	3.93214	3.79516	3.56958	1.46277	0	0.950873	0.855402	4.02241	0	1.00053	2.12172	0.933074				mmu_circ_0008689	226.246	0.799578	-0.799578	0.388125	2.0601	0.0393887	0.90091	408.985	159.134	154.79	92.7753	273.284	60.7226	114.227	58.511	568.878	198.732	124.889	357.994	376.962	196.103	283.603	190.347
18423	Snord15a	59.7564	0.443061	0.198948	-2.22702	0.0259457	87.3277	43.3017	89.6915	79.9787	52.1008	63.569	74.3663	60.7051	66.6253	58.9541	61.5889	50.2801	43.6669	44.0232	36.0692	43.8545				mmu_circ_0009822	7.31717	-0.94318	0.94318	0.458514	-2.05704	0.0396826	0.90091	2.91092	8.66034	7.23318	4.26553	9.83034	14.2319	22.6073	6.58249	6.40628	2.85262	4.27701	4.02241	1.78232	8.00421	10.6086	2.79922
2019	mmu_circ_0000718	0.77281	-2.61797	1.17563	2.22686	0.0259565	0	0	0	0	0.983034	0	0	0	1.28126	2.85262	1.7108	0	0	2.00105	3.5362	0				mmu_circ_0008688	224.041	0.805248	-0.805248	0.391699	2.05578	0.0398034	0.90091	408.985	158.051	154.79	91.7089	267.385	55.0299	111.847	58.511	567.596	198.732	124.033	352.966	370.723	194.102	280.774	189.414
5742	mmu_circ_0004894	10.7164	-0.82674	0.37218	2.22134	0.0263277	7.27731	8.66034	4.33991	11.7302	2.9491	7.59033	8.92395	10.2394	7.68754	17.1157	16.2526	8.04481	4.45581	13.0068	25.4606	17.7284				mmu_circ_0007586	7.34512	-0.788649	0.788649	0.38366	-2.0556	0.0398215	0.90091	2.91092	8.66034	8.67982	11.7302	6.88124	13.2831	13.6834	8.77665	1.28126	4.75436	5.98781	3.01681	6.23813	8.00421	9.90135	3.7323
10311	mmu_circ_0010062	3.34103	-1.22603	0.552902	2.21745	0.0265925	4.36639	3.24763	0	1.06638	1.96607	1.89758	3.56958	0	2.56251	2.85262	7.69862	7.03921	5.34697	2.00105	4.24344	5.59844				mmu_circ_0010332	139.092	-0.499765	0.499765	0.243312	-2.05401	0.0399746	0.90091	238.696	164.547	163.47	227.139	222.166	99.6231	88.0496	100.931	157.594	111.252	126.599	126.706	123.872	89.0469	75.6746	110.103
9455	mmu_circ_0009100	0.809774	2.3411	1.05643	-2.21606	0.0266875	0	3.24763	0	1.06638	0.983034	0.948791	2.37972	2.19416	1.28126	0	0.855402	0	0	0	0	0				mmu_circ_0011799	123.987	0.910664	-0.910664	0.443674	2.05255	0.0401163	0.90091	69.8622	81.1907	49.1856	65.0493	67.8294	43.6444	126.72	184.31	57.6565	40.8875	60.7335	119.667	528.459	128.067	144.984	215.54
4460	mmu_circ_0003447	1.28386	-1.99686	0.902976	2.21142	0.0270066	0	0	1.44664	0	1.96607	0.948791	0	0	2.56251	1.90175	2.56621	2.0112	3.56465	1.00053	0.70724	1.86615				mmu_circ_0000008	1.84515	-1.5284	1.5284	0.745591	-2.04992	0.040372	NA	0	4.33017	1.44664	2.13277	3.93214	5.69275	1.78479	2.19416	1.28126	0	0	2.0112	1.78232	2.00105	0	0.933074
9191	mmu_circ_0008799	26.5801	-0.840961	0.380324	2.21117	0.0270241	11.6437	22.7334	14.4664	17.0621	23.5928	5.69275	14.2783	42.4205	14.0938	15.214	26.5175	21.1176	38.32	45.0237	63.6516	49.4529				mmu_circ_0003189	62.0806	0.785362	-0.785362	0.383261	2.04916	0.0404466	0.90091	50.9412	61.7049	44.8457	54.3855	33.4232	17.0782	28.5566	74.6015	34.5939	28.5262	30.7945	47.2633	122.089	90.0474	166.201	108.237
7143	mmu_circ_0006492	1.8504	1.58344	0.716465	-2.21008	0.0270997	1.45546	5.41271	4.33991	2.13277	1.96607	1.89758	2.97465	2.19416	0	0.950873	0.855402	2.0112	0	2.00105	1.41448	0				mmu_circ_0007381	241.871	0.770696	-0.770696	0.37626	2.04831	0.0405298	0.90091	138.269	155.886	154.79	133.298	237.894	116.701	67.822	424.936	148.626	105.547	165.093	293.636	409.935	370.195	288.554	658.75
9363	mmu_circ_0008994	2.25508	1.61603	0.731245	-2.20997	0.0271072	0	1.08254	2.89327	2.13277	6.88124	6.64154	1.78479	5.8511	0	0.950873	1.7108	1.0056	0	0	1.41448	3.7323				mmu_circ_0007382	241.871	0.770696	-0.770696	0.37626	2.04831	0.0405298	0.90091	138.269	155.886	154.79	133.298	237.894	116.701	67.822	424.936	148.626	105.547	165.093	293.636	409.935	370.195	288.554	658.75
4994	mmu_circ_0004037	70.0912	-1.05304	0.477036	2.20746	0.0272821	29.1092	47.6319	27.4861	51.1864	24.5759	17.0782	15.4682	151.397	25.6251	25.6736	41.0593	98.549	116.742	162.085	127.303	160.489				mmu_circ_0007443	3.69411	-1.12794	1.12794	0.550763	-2.04795	0.0405649	NA	4.36639	1.08254	2.89327	4.26553	6.88124	10.4367	3.56958	7.31387	1.28126	2.85262	2.56621	1.0056	5.34697	1.00053	4.24344	0
14645	mmu_circ_0014980	80.3942	-0.586648	0.265913	2.20617	0.0273721	91.6941	55.2097	89.6915	71.4476	35.3892	55.0299	67.2271	50.4657	69.1878	70.3646	96.6604	111.622	154.171	50.0263	67.895	150.225				mmu_circ_0008389	3.59917	1.12285	-1.12285	0.548804	2.046	0.040756	NA	1.45546	2.16509	4.33991	2.13277	0.983034	3.79516	2.97465	0.731387	1.28126	2.85262	6.84321	5.02801	0.891162	5.00263	7.77964	9.33074
3028	mmu_circ_0001826	10.046	-0.87975	0.398951	2.20516	0.0274429	4.36639	7.5778	5.78655	6.3983	9.83034	4.74396	6.54423	10.9708	7.68754	5.70524	5.13241	10.056	31.1907	11.0058	14.1448	19.5946				mmu_circ_0008816	7.75769	-0.790039	0.790039	0.386274	-2.04528	0.0408271	0.903393	4.36639	10.8254	7.23318	15.9957	7.86428	16.1295	5.35437	10.2394	8.96879	6.65611	1.7108	4.02241	8.91162	6.00316	4.24344	5.59844
15527	mmu_circ_0015980	10.046	-0.87975	0.398951	2.20516	0.0274429	4.36639	7.5778	5.78655	6.3983	9.83034	4.74396	6.54423	10.9708	7.68754	5.70524	5.13241	10.056	31.1907	11.0058	14.1448	19.5946				mmu_circ_0006011	0.750012	-2.24029	2.24029	1.09764	-2.041	0.0412503	NA	1.45546	0	1.44664	0	0.983034	2.84637	2.97465	0.731387	0	0	0.855402	0	0	0	0.70724	0
3181	mmu_circ_0001998	2.82007	1.3406	0.608706	-2.20238	0.0276381	2.91092	2.16509	1.44664	3.19915	7.86428	2.84637	7.73409	3.65694	1.28126	0	0.855402	4.02241	3.56465	1.00053	0.70724	1.86615				mmu_circ_0010333	140.634	-0.488059	0.488059	0.239484	-2.03796	0.0415536	0.904268	238.696	165.629	163.47	228.206	224.132	100.572	88.6446	105.32	157.594	115.056	126.599	129.723	124.763	91.0479	77.7964	112.902
9190	mmu_circ_0008798	26.122	-0.868585	0.394456	2.20198	0.0276665	8.73277	22.7334	14.4664	15.9957	23.5928	5.69275	13.6834	42.4205	14.0938	13.3122	25.6621	21.1176	38.32	45.0237	63.6516	49.4529				mmu_circ_0002911	2.86425	-1.25363	1.25363	0.615369	-2.03721	0.0416292	NA	1.45546	3.24763	1.44664	4.26553	4.91517	12.3343	1.78479	2.92555	1.28126	1.90175	3.42161	2.0112	1.78232	0	2.12172	0.933074
4927	mmu_circ_0003966	2.4212	1.52766	0.693856	-2.2017	0.0276866	2.91092	6.49526	4.33991	2.13277	0.983034	4.74396	2.97465	4.38832	1.28126	0.950873	0	0	0	4.00211	3.5362	0				mmu_circ_0005498	16.7565	0.761875	-0.761875	0.374195	2.03604	0.0417464	0.904268	30.5647	10.8254	13.0197	8.53106	19.6607	6.64154	4.16451	8.04526	28.1876	13.3122	9.40942	24.1344	33.8642	23.0121	19.8027	14.9292
888	Gm24969	22.1674	0.893019	0.405871	-2.20025	0.0277888	5.82185	70.3653	8.67982	35.1906	14.7455	27.5149	17.253	50.4657	15.3751	13.3122	23.0958	8.04481	16.9321	16.0084	14.1448	17.7284				mmu_circ_0001249	3.64909	-1.06057	1.06057	0.521299	-2.03447	0.0419041	NA	5.82185	3.24763	5.78655	11.7302	1.96607	4.74396	2.97465	3.65694	1.28126	1.90175	3.42161	1.0056	3.56465	4.00211	1.41448	1.86615
11291	mmu_circ_0011167	1.02174	-2.24733	1.02395	2.19477	0.0281798	0	0	0	1.06638	0	0	1.18986	0	1.28126	3.80349	0	1.0056	0.891162	1.00053	4.24344	1.86615				mmu_circ_0014636	0.820495	2.29981	-2.29981	1.13152	2.0325	0.042103	NA	0	0	0	0	0	0	0.59493	0.731387	1.28126	0	5.98781	0	0.891162	2.00105	0.70724	0.933074
8103	mmu_circ_0007579	170.72	-0.680709	0.310332	2.19349	0.0282721	218.319	152.639	125.857	167.422	76.6767	51.2347	70.2017	188.698	175.532	87.4803	210.429	165.924	345.771	194.102	215.708	285.521				mmu_circ_0000470	9.79653	1.09012	-1.09012	0.536984	2.03007	0.042349	0.904268	2.91092	8.66034	2.89327	6.3983	4.91517	2.84637	4.16451	16.8219	1.28126	7.60698	8.55402	5.02801	6.23813	34.0179	30.4113	13.9961
17197	mmu-mir-669f	1.48277	2.80743	1.28005	-2.19323	0.0282909	2.91092	0	0	1.06638	15.7286	0.948791	0	0	1.28126	0	0.855402	0	0	0	0	0.933074				mmu_circ_0005359	1.30422	1.96429	-1.96429	0.968831	2.02749	0.0426126	NA	1.45546	1.08254	1.44664	0	0	0	0	0.731387	5.12502	2.85262	0	0	0.891162	4.00211	1.41448	1.86615
12615	mmu_circ_0012668	21.5063	-0.619051	0.282691	2.18985	0.0285349	17.4655	15.1556	13.0197	17.0621	11.7964	15.1807	20.2276	24.8672	23.0626	8.55785	24.8066	22.1232	36.5376	27.0142	26.1679	41.0552				mmu_circ_0001883	35.5917	-0.562855	0.562855	0.27772	-2.0267	0.0426929	0.904268	36.3866	22.7334	43.3991	55.4519	78.6428	28.4637	35.1009	39.4949	19.2188	22.8209	24.8066	27.1512	24.0614	45.0237	21.9244	44.7875
56	Gm22155	98.2754	0.401511	0.183508	-2.18798	0.0286712	117.892	100.676	147.557	135.431	123.862	93.9303	91.6192	86.3037	79.4379	74.1681	119.756	99.5546	65.0548	63.0332	77.0891	97.0397				mmu_circ_0015686	12.3731	0.772449	-0.772449	0.381208	2.02632	0.042732	0.904268	10.1882	9.74289	4.33991	15.9957	8.84731	4.74396	9.51888	10.2394	5.12502	5.70524	18.8188	13.0728	15.1498	12.0063	33.9475	20.5276
7693	mmu_circ_0007112	3.02006	-1.38015	0.631088	2.18694	0.0287471	0	1.08254	0	2.13277	4.91517	0.948791	2.97465	0.731387	3.84377	4.75436	11.9756	2.0112	4.45581	1.00053	2.82896	4.66537				mmu_circ_0012613	53.077	-0.560864	0.560864	0.276966	-2.02502	0.0428648	0.904268	98.9714	66.0351	72.3318	76.7795	87.4901	32.2589	31.5313	41.6891	65.3441	54.1997	52.1795	35.1961	33.8642	32.0169	28.2896	41.0552
10223	mmu_circ_0009965	4.80715	1.21902	0.558609	-2.18224	0.0290915	4.36639	4.33017	5.78655	11.7302	17.6946	0.948791	4.75944	4.38832	0	4.75436	0	5.02801	3.56465	3.00158	2.82896	3.7323				mmu_circ_0009650	1.07241	-1.96181	1.96181	0.969488	-2.02355	0.0430163	NA	0	1.08254	0	2.13277	2.9491	2.84637	2.37972	2.19416	0	0	0.855402	2.0112	0	0	0.70724	0
262	Gm22863	169.428	-0.366714	0.168084	2.18174	0.0291289	168.834	143.978	185.169	117.302	154.336	119.548	148.733	147.74	174.251	290.967	189.899	150.84	161.3	179.094	157.714	221.139				mmu_circ_0009651	1.07241	-1.96181	1.96181	0.969488	-2.02355	0.0430163	NA	0	1.08254	0	2.13277	2.9491	2.84637	2.37972	2.19416	0	0	0.855402	2.0112	0	0	0.70724	0
580	Gm23953	169.428	-0.366714	0.168084	2.18174	0.0291289	168.834	143.978	185.169	117.302	154.336	119.548	148.733	147.74	174.251	290.967	189.899	150.84	161.3	179.094	157.714	221.139				mmu_circ_0009515	1.32579	-1.81067	1.81067	0.894818	-2.0235	0.0430212	NA	1.45546	5.41271	0	3.19915	0.983034	1.89758	1.18986	2.19416	1.28126	0	0	0	0.891162	2.00105	0.70724	0
783	Gm24618	169.428	-0.366714	0.168084	2.18174	0.0291289	168.834	143.978	185.169	117.302	154.336	119.548	148.733	147.74	174.251	290.967	189.899	150.84	161.3	179.094	157.714	221.139				mmu_circ_0009516	1.32579	-1.81067	1.81067	0.894818	-2.0235	0.0430212	NA	1.45546	5.41271	0	3.19915	0.983034	1.89758	1.18986	2.19416	1.28126	0	0	0	0.891162	2.00105	0.70724	0
1307	Gm26332	169.428	-0.366714	0.168084	2.18174	0.0291289	168.834	143.978	185.169	117.302	154.336	119.548	148.733	147.74	174.251	290.967	189.899	150.84	161.3	179.094	157.714	221.139				mmu_circ_0004885	2.0157	-1.6646	1.6646	0.822682	-2.02338	0.0430342	NA	0	6.49526	4.33991	0	0.983034	4.74396	5.9493	1.46277	3.84377	1.90175	0	0	0.891162	0	0.70724	0.933074
12863	mmu_circ_0012936	1.18221	-2.02731	0.929464	2.18116	0.0291715	0	0	0	1.06638	0	0.948791	0.59493	0.731387	0	1.90175	0.855402	2.0112	4.45581	4.00211	1.41448	0.933074				mmu_circ_0003109	8.30452	0.803448	-0.803448	0.397128	2.02315	0.0430578	0.904268	2.91092	12.9905	4.33991	4.26553	7.86428	5.69275	4.75944	5.8511	6.40628	15.214	15.3972	6.03361	8.02046	11.0058	18.3882	3.7323
2912	mmu_circ_0001698	2.37552	1.39771	0.641827	-2.17771	0.0294279	2.91092	2.16509	4.33991	3.19915	6.88124	2.84637	3.56958	1.46277	3.84377	0.950873	1.7108	1.0056	0	1.00053	2.12172	0				mmu_circ_0008468	29.7304	0.644053	-0.644053	0.318716	2.02078	0.0433028	0.904268	34.9311	15.1556	21.6996	20.2613	13.7625	21.8222	29.7465	28.5241	20.5001	19.0175	22.2404	48.2689	81.0958	25.0132	38.1909	35.4568
16555	mmu-miR-3085-3p	9.56289	-0.936016	0.430184	2.17585	0.0295663	7.27731	4.33017	4.33991	15.9957	6.88124	7.59033	3.56958	2.92555	19.2188	13.3122	27.3729	11.0616	9.80278	9.00474	5.65792	4.66537				mmu_circ_0006885	0.655612	-2.49373	2.49373	1.23431	-2.02034	0.0433477	NA	0	1.08254	0	0	0.983034	4.74396	0.59493	2.19416	0	0	0	0	0.891162	0	0	0
7880	mmu_circ_0007328	88.4514	-0.73854	0.339495	2.17541	0.0295993	46.5748	70.3653	73.7785	76.7795	55.0499	39.8492	57.7082	110.439	57.6565	42.7893	53.0349	84.4706	232.593	101.053	202.978	110.103				mmu_circ_0004732	2.83998	1.28229	-1.28229	0.63513	2.01894	0.043493	NA	2.91092	3.24763	2.89327	0	0	2.84637	0	2.19416	1.28126	2.85262	2.56621	6.03361	1.78232	3.00158	6.36516	7.46459
2721	mmu_circ_0001480	5.9987	-0.994514	0.457383	2.17436	0.0296781	8.73277	2.16509	1.44664	3.19915	4.91517	6.64154	1.18986	4.38832	10.25	2.85262	2.56621	8.04481	8.91162	7.00369	10.6086	13.063				mmu_circ_0012135	17.0397	-0.642348	0.642348	0.318366	-2.01764	0.0436289	0.904268	27.6538	12.9905	15.913	31.9915	10.8134	30.3613	14.8733	21.9416	7.68754	11.4105	8.55402	22.1232	17.8232	19.01	12.0231	7.46459
16741	mmu-miR-3547-3p	1.11666	-2.74413	1.2635	2.17185	0.0298671	0	0	0	0	0.983034	0	0.59493	0	2.56251	8.55785	4.27701	0	0.891162	0	0	0				mmu_circ_0014733	1.89632	-1.51763	1.51763	0.752663	-2.01635	0.0437639	NA	0	8.66034	1.44664	2.13277	1.96607	2.84637	4.16451	1.46277	0	1.90175	0.855402	0	1.78232	1.00053	2.12172	0
8845	mmu_circ_0008414	20.1604	-0.995577	0.458499	2.17138	0.0299021	5.82185	16.2381	8.67982	14.9294	12.7794	5.69275	10.7087	32.181	8.96879	16.1648	11.9756	13.0728	32.973	70.0369	50.214	12.13				mmu_circ_0008470	18.9228	0.56464	-0.56464	0.280464	2.01324	0.0440899	0.904268	20.3765	9.74289	14.4664	14.9294	11.7964	15.1807	11.3037	24.8672	17.9376	15.214	16.2526	29.1625	32.0818	15.0079	31.1185	23.3268
11149	mmu_circ_0011008	9.3335	-0.834544	0.384397	2.17105	0.0299277	4.36639	7.5778	4.33991	7.46468	6.88124	8.53912	5.35437	8.77665	2.56251	13.3122	3.42161	18.1008	17.8232	19.01	10.6086	11.1969				mmu_circ_0002137	47.5453	0.779108	-0.779108	0.387083	2.01277	0.0441391	0.904268	24.7429	37.889	21.6996	41.5889	29.491	17.0782	21.4175	85.5723	35.8752	24.7227	32.5053	25.14	72.1841	89.0469	110.329	91.4412
9073	mmu_circ_0008661	3.17	1.20223	0.554179	-2.16939	0.030053	2.91092	3.24763	5.78655	3.19915	4.91517	4.74396	4.75944	5.8511	2.56251	2.85262	0	1.0056	0	3.00158	4.95068	0.933074				mmu_circ_0013492	6.43109	0.853534	-0.853534	0.424201	2.0121	0.0442094	NA	8.73277	2.16509	1.44664	3.19915	4.91517	6.64154	2.97465	6.58249	11.5313	3.80349	2.56621	8.04481	8.91162	7.00369	11.3158	13.063
8105	mmu_circ_0007581	173.81	-0.658316	0.303988	2.1656	0.030342	221.23	158.051	130.197	168.488	78.6428	55.0299	75.5561	193.086	175.532	91.2838	212.14	166.93	351.118	196.103	219.244	288.32				mmu_circ_0005097	2.29065	-1.52063	1.52063	0.755796	-2.01196	0.0442245	NA	2.91092	6.49526	4.33991	2.13277	0.983034	1.89758	1.78479	6.58249	0	0	0	6.03361	1.78232	1.00053	0.70724	0
12154	mmu_circ_0012154	1.22163	2.00146	0.924289	-2.16541	0.0303566	2.91092	3.24763	1.44664	3.19915	0.983034	1.89758	1.18986	0.731387	1.28126	0.950873	0	0	0	1.00053	0.70724	0				mmu_circ_0001222	130.13	0.855585	-0.855585	0.425494	2.0108	0.0443463	0.904268	82.9613	88.7685	54.9722	74.6468	74.7106	48.3884	128.505	187.235	62.7815	46.5928	65.0105	126.706	534.697	134.071	152.764	219.272
5499	mmu_circ_0004620	1.71164	1.67628	0.77493	-2.16314	0.0305302	1.45546	1.08254	4.33991	4.26553	1.96607	4.74396	1.78479	1.46277	0	0	1.7108	0	0	2.00105	0.70724	1.86615				mmu_circ_0016264	1.58773	1.65675	-1.65675	0.824477	2.00946	0.0444884	NA	1.45546	1.08254	2.89327	0	0	0	0	1.46277	1.28126	3.80349	0.855402	2.0112	2.67349	2.00105	4.95068	0.933074
18394	Snord107	1916.29	-0.299511	0.138586	2.1612	0.03068	2043.47	1393.23	1553.69	1290.32	1912	1637.61	1640.22	2272.42	2562.51	1907.45	2283.92	1862.37	2076.41	2223.17	2028.36	1973.45				mmu_circ_0004583	23.8159	0.964593	-0.964593	0.480082	2.00922	0.0445133	0.904268	7.27731	27.0636	10.1265	13.863	12.7794	7.59033	6.54423	43.1519	11.5313	10.4596	13.6864	39.2185	29.4084	35.0184	19.0955	94.2405
14343	mmu_circ_0014630	0.867245	2.41231	1.11803	-2.15765	0.0309549	1.45546	0	0	2.13277	4.91517	0	1.18986	2.19416	1.28126	0	0	0	0	0	0.70724	0				mmu_circ_0015591	5.81131	0.859911	-0.859911	0.428579	2.00643	0.0448109	NA	5.82185	5.41271	1.44664	2.13277	0	5.69275	4.16451	8.04526	5.12502	4.75436	9.40942	5.02801	9.80278	9.00474	10.6086	6.53152
15695	mmu_circ_0016191	0.954403	2.17497	1.00831	-2.15705	0.0310021	0	1.08254	1.44664	4.26553	0.983034	1.89758	1.78479	1.46277	0	0	0	0	0	0	1.41448	0.933074				mmu_circ_0002910	3.49037	-1.13914	1.13914	0.568469	-2.00387	0.0450845	NA	2.91092	3.24763	1.44664	5.33191	5.89821	14.2319	2.37972	2.92555	2.56251	2.85262	4.27701	2.0112	1.78232	0	2.12172	1.86615
4394	mmu_circ_0003376	4.31154	-1.35729	0.629249	2.157	0.0310054	1.45546	1.08254	5.78655	3.19915	3.93214	0.948791	1.18986	2.19416	7.68754	1.90175	1.7108	4.02241	20.4967	8.00421	0.70724	4.66537				mmu_circ_0006081	4.84765	-1.00482	1.00482	0.502248	-2.00065	0.0454299	NA	5.82185	3.24763	1.44664	3.19915	17.6946	8.53912	3.56958	8.04526	1.28126	3.80349	1.7108	6.03361	2.67349	3.00158	2.82896	4.66537
13116	mmu_circ_0013236	1.03976	2.33446	1.08255	-2.15645	0.0310489	0	2.16509	0	5.33191	2.9491	0	2.37972	1.46277	0	0	0	0	0	0	1.41448	0.933074				mmu_circ_0004811	1.5831	1.58033	-1.58033	0.790475	1.99922	0.045585	NA	0	2.16509	0	0	0.983034	0	0.59493	2.19416	0	2.85262	2.56621	3.01681	2.67349	5.00263	1.41448	1.86615
7523	mmu_circ_0006926	9836.56	0.605854	0.281394	-2.15305	0.031315	10090.7	8704.73	16611.7	16535.3	23028.6	7689.95	5002.17	7314.6	11313.5	6802.54	9281.96	6637.98	9250.26	6728.54	6617.64	5774.79				mmu_circ_0014523	4.21131	-0.97566	0.97566	0.488215	-1.99842	0.0456709	NA	5.82185	4.33017	4.33991	4.26553	2.9491	12.3343	7.73409	2.92555	2.56251	4.75436	0.855402	3.01681	2.67349	2.00105	4.95068	1.86615
7524	mmu_circ_0006927	9839.34	0.605626	0.281338	-2.15267	0.0313449	10093.6	8707.98	16614.6	16538.5	23030.5	7691.85	5003.96	7317.53	11314.8	6803.49	9284.53	6637.98	9254.72	6731.54	6626.13	5777.59				mmu_circ_0015244	3.60422	-1.07486	1.07486	0.538054	-1.99769	0.0457507	NA	0	7.5778	4.33991	5.33191	0.983034	8.53912	7.13916	5.11971	1.28126	2.85262	2.56621	2.0112	4.45581	1.00053	3.5362	0.933074
7522	mmu_circ_0006925	9835	0.605738	0.281412	-2.15249	0.0313585	10089.3	8704.73	16607.4	16530	23026.6	7688.06	4999.79	7313.87	11313.5	6802.54	9281.11	6637.98	9249.37	6725.54	6615.52	5774.79				mmu_circ_0008811	10.4035	-0.718502	0.718502	0.359868	-1.99657	0.0458719	0.904268	5.82185	11.908	10.1265	18.1285	13.7625	21.8222	7.73409	13.8964	11.5313	6.65611	2.56621	6.03361	14.2586	6.00316	10.6086	5.59844
9044	mmu_circ_0008627	8.72584	0.727649	0.338073	-2.15235	0.03137	8.73277	6.49526	14.4664	10.6638	10.8134	13.2831	12.4935	10.2394	3.84377	13.3122	3.42161	5.02801	5.34697	6.00316	7.0724	8.39766				mmu_circ_0007587	8.82126	-0.737095	0.737095	0.369305	-1.9959	0.0459448	0.904268	2.91092	10.8254	10.1265	13.863	7.86428	17.0782	15.4682	10.2394	1.28126	7.60698	10.2648	5.02801	6.23813	8.00421	10.6086	3.7323
9045	mmu_circ_0008628	8.72584	0.727649	0.338073	-2.15235	0.03137	8.73277	6.49526	14.4664	10.6638	10.8134	13.2831	12.4935	10.2394	3.84377	13.3122	3.42161	5.02801	5.34697	6.00316	7.0724	8.39766				mmu_circ_0006869	3.55965	1.12512	-1.12512	0.563802	1.99559	0.045979	NA	2.91092	1.08254	1.44664	5.33191	1.96607	1.89758	0.59493	2.92555	3.84377	1.90175	2.56621	8.04481	11.5851	5.00263	2.12172	3.7323
9046	mmu_circ_0008629	8.72584	0.727649	0.338073	-2.15235	0.03137	8.73277	6.49526	14.4664	10.6638	10.8134	13.2831	12.4935	10.2394	3.84377	13.3122	3.42161	5.02801	5.34697	6.00316	7.0724	8.39766				mmu_circ_0000312	3.45367	-1.15636	1.15636	0.580706	-1.9913	0.0464474	NA	1.45546	1.08254	5.78655	5.33191	4.91517	0.948791	6.54423	11.7022	1.28126	1.90175	3.42161	1.0056	0.891162	5.00263	2.12172	1.86615
8557	mmu_circ_0008090	5.65136	0.952533	0.442649	-2.15189	0.0314057	2.91092	14.0731	2.89327	5.33191	8.84731	11.3855	4.75944	8.77665	5.12502	5.70524	1.7108	6.03361	0.891162	4.00211	4.24344	3.7323				mmu_circ_0015995	0.594948	-2.29055	2.29055	1.15071	-1.99055	0.0465307	NA	0	1.08254	2.89327	0	1.96607	0.948791	1.18986	0.731387	0	0	0	0	0	0	0.70724	0
939	Gm25120	3454.01	-0.651669	0.302899	2.15144	0.0314417	4149.52	1173.48	3043.72	817.915	4195.59	1410.85	3651.68	3052.81	4071.83	3076.07	3650	3555.81	4509.28	4647.45	4523.5	5734.67				mmu_circ_0011054	4.57304	-1.1013	1.1013	0.55371	-1.98894	0.0467077	NA	1.45546	3.24763	7.23318	2.13277	7.86428	9.48791	11.3037	7.31387	0	4.75436	1.7108	3.01681	0	4.00211	7.77964	1.86615
15410	mmu_circ_0015856	2.12544	-1.51722	0.70615	2.14858	0.0316676	2.91092	1.08254	1.44664	1.06638	0.983034	0	1.78479	0	1.28126	6.65611	4.27701	1.0056	4.45581	4.00211	2.12172	0.933074				mmu_circ_0012213	2.16651	1.58467	-1.58467	0.796758	1.98889	0.0467128	NA	0	0	0	1.06638	0.983034	0.948791	0.59493	4.38832	1.28126	0	0.855402	2.0112	6.23813	6.00316	2.82896	7.46459
21	Gm22047	440.532	-0.470781	0.219136	2.14835	0.031686	417.718	216.509	470.157	243.135	575.075	242.891	481.298	307.914	457.408	558.162	507.253	379.112	587.276	534.281	429.294	641.022				mmu_circ_0008704	15.252	0.523942	-0.523942	0.26354	1.9881	0.046801	0.904268	14.5546	9.74289	17.3596	11.7302	12.7794	15.1807	10.7087	9.50804	12.8126	18.0666	23.0958	25.14	14.2586	13.0068	15.5593	20.5276
491	Gm23619	440.532	-0.470781	0.219136	2.14835	0.031686	417.718	216.509	470.157	243.135	575.075	242.891	481.298	307.914	457.408	558.162	507.253	379.112	587.276	534.281	429.294	641.022				mmu_circ_0013210	10.6127	0.661172	-0.661172	0.333081	1.98502	0.0471423	0.904268	10.1882	12.9905	8.67982	4.26553	4.91517	10.4367	5.9493	8.77665	14.0938	14.2631	14.5418	22.1232	13.3674	9.00474	10.6086	5.59844
1047	Gm25474	440.532	-0.470781	0.219136	2.14835	0.031686	417.718	216.509	470.157	243.135	575.075	242.891	481.298	307.914	457.408	558.162	507.253	379.112	587.276	534.281	429.294	641.022				mmu_circ_0011798	131.869	0.836934	-0.836934	0.421767	1.98435	0.0472166	0.904268	85.8723	89.8511	56.4188	75.7132	78.6428	50.2859	130.885	188.698	65.3441	47.5436	65.8659	126.706	538.262	137.072	153.471	219.272
7525	mmu_circ_0006928	9884.89	0.602519	0.280513	-2.14791	0.0317206	10130	8744.78	16659.5	16572.7	23096.4	7740.24	5040.25	7373.12	11354.5	6831.07	9311.9	6702.34	9334.03	6783.57	6667.15	5816.78				mmu_circ_0013337	2.71255	-1.24798	1.24798	0.629163	-1.98356	0.0473046	NA	0	1.08254	4.33991	7.46468	5.89821	2.84637	3.56958	5.11971	1.28126	3.80349	0.855402	3.01681	0	2.00105	2.12172	0
11904	mmu_circ_0011859	0.668258	-2.32966	1.08516	2.14684	0.031806	0	0	0	0	0.983034	0	0	0	2.56251	1.90175	0	1.0056	0.891162	1.00053	1.41448	0.933074				mmu_circ_0014429	1.77099	-1.72482	1.72482	0.869841	-1.98291	0.0473772	NA	5.82185	7.5778	1.44664	2.13277	2.9491	0	0	2.19416	0	1.90175	0	1.0056	0.891162	1.00053	1.41448	0
2579	mmu_circ_0001327	10.4218	-1.15948	0.540747	2.14422	0.0320149	4.36639	7.5778	0	9.59744	3.93214	0.948791	2.97465	21.2102	5.12502	6.65611	7.69862	23.1288	10.6939	24.0126	9.90135	28.9253				mmu_circ_0001811	7.7597	-0.759329	0.759329	0.383042	-1.98236	0.0474385	0.904268	4.36639	11.908	2.89327	9.59744	11.7964	13.2831	7.13916	16.0905	6.40628	3.80349	3.42161	5.02801	8.91162	5.00263	4.24344	10.2638
16196	mmu-miR-187-3p	590.313	-1.66722	0.777933	2.14314	0.0321021	4162.62	162.381	690.046	329.512	246.742	115.753	359.338	48.2716	2994.3	2801.27	746.766	141.79	73.0753	171.09	105.379	149.292				mmu_circ_0015897	7.7597	-0.759329	0.759329	0.383042	-1.98236	0.0474385	0.904268	4.36639	11.908	2.89327	9.59744	11.7964	13.2831	7.13916	16.0905	6.40628	3.80349	3.42161	5.02801	8.91162	5.00263	4.24344	10.2638
1947	mmu_circ_0000638	1.4967	1.91145	0.89319	-2.14002	0.0323529	0	3.24763	2.89327	1.06638	3.93214	1.89758	4.75944	1.46277	0	0	2.56621	0	0	0	2.12172	0				mmu_circ_0003080	1.19531	1.97793	-1.97793	0.998301	1.98129	0.0475585	NA	0	0	0	3.19915	0	0	0	0.731387	0	0.950873	0.855402	1.0056	3.56465	2.00105	4.95068	1.86615
8386	mmu_circ_0007885	1.4647	-1.89689	0.887672	2.13692	0.0326041	0	1.08254	1.44664	0	0.983034	0	0	1.46277	3.84377	0	0.855402	1.0056	2.67349	4.00211	1.41448	4.66537				mmu_circ_0007738	45.3168	0.492934	-0.492934	0.248817	1.98111	0.0475792	0.904268	32.0202	34.6414	26.0395	25.5932	39.3214	32.2589	42.24	67.2876	33.3127	31.3788	46.1917	60.3361	63.2725	55.029	58.7009	77.4451
18216	Mus_musculus_tRNA-Met-CAT-1-1	62.3497	-0.999413	0.467688	2.13692	0.0326044	37.842	57.3748	72.3318	69.3149	29.491	19.9246	30.3414	16.8219	156.313	122.663	224.971	44.2465	28.5172	26.0137	29.7041	31.7245				mmu_circ_0005186	2.61302	1.30648	-1.30648	0.65961	1.98069	0.0476258	NA	1.45546	4.33017	1.44664	3.19915	0	0	0.59493	1.46277	3.84377	2.85262	2.56621	1.0056	4.45581	8.00421	5.65792	0.933074
17846	mmu-miR-877-3p	33.4235	-0.535832	0.250767	2.13677	0.0326166	26.1983	11.908	14.4664	22.394	45.2196	33.2077	32.1262	30.7183	46.1252	49.4454	43.6255	32.1793	38.32	28.0147	33.2403	47.5868				mmu_circ_0001845	37.1808	0.680748	-0.680748	0.343845	1.97981	0.0477246	0.904268	36.3866	25.981	27.4861	21.3277	34.4062	18.027	11.8986	53.3913	33.3127	11.4105	30.7945	48.2689	68.6195	63.0332	42.4344	68.1144
2493	mmu_circ_0001235	1.10314	-2.23719	1.04734	2.13606	0.0326747	0	0	0	0	1.96607	0.948791	0	0	0	0.950873	1.7108	0	3.56465	5.00263	0.70724	2.79922				mmu_circ_0013185	5.75491	0.780371	-0.780371	0.394548	1.97788	0.0479417	NA	2.91092	3.24763	4.33991	6.3983	5.89821	2.84637	2.37972	5.8511	6.40628	8.55785	5.13241	5.02801	8.02046	11.0058	5.65792	8.39766
8785	mmu_circ_0008343	2.56772	-1.26391	0.591713	2.13602	0.0326775	1.45546	0	1.44664	1.06638	2.9491	0.948791	1.78479	2.19416	3.84377	4.75436	1.7108	4.02241	2.67349	4.00211	6.36516	1.86615				mmu_circ_0006808	3.06742	-1.22142	1.22142	0.617591	-1.97773	0.0479596	NA	4.36639	5.41271	1.44664	4.26553	9.83034	4.74396	2.97465	1.46277	1.28126	0.950873	0	1.0056	0	5.00263	3.5362	2.79922
16189	mmu-mir-185	5.71238	-1.14385	0.536001	2.13405	0.0328389	5.82185	2.16509	5.78655	2.13277	5.89821	0	4.75944	2.19416	11.5313	12.3613	15.3972	7.03921	3.56465	2.00105	1.41448	9.33074				mmu_circ_0012704	3.40786	1.04234	-1.04234	0.527188	1.97716	0.0480231	NA	2.91092	2.16509	2.89327	3.19915	1.96607	1.89758	2.97465	0	7.68754	2.85262	3.42161	4.02241	7.1293	6.00316	3.5362	1.86615
1083	Gm25617	31.1698	-0.514184	0.241059	2.13302	0.0329229	36.3866	23.8159	28.9327	15.9957	18.6777	31.3101	22.6073	27.7927	53.8128	49.4454	31.6499	41.2297	32.973	22.0116	24.7534	37.323				mmu_circ_0008768	7.91431	0.733758	-0.733758	0.371631	1.97443	0.0483331	0.904268	2.91092	6.49526	4.33991	5.33191	1.96607	6.64154	10.7087	8.04526	6.40628	10.4596	11.9756	11.0616	8.91162	6.00316	16.9737	8.39766
6498	mmu_circ_0005750	12.1098	1.80608	0.848262	-2.12915	0.0332418	1.45546	1.08254	4.33991	65.0493	4.91517	5.69275	7.13916	60.7051	5.12502	5.70524	5.98781	9.05042	2.67349	12.0063	2.82896	0				mmu_circ_0014932	0.977215	2.53908	-2.53908	1.28605	1.97431	0.048346	NA	0	0	0	0	0.983034	0	0.59493	0	0	0	0.855402	0	1.78232	10.0053	1.41448	0
10598	mmu_circ_0010390	1.43237	-1.95031	0.920134	2.1196	0.03404	0	0	0	0	2.9491	0	0	1.46277	2.56251	0.950873	1.7108	2.0112	0	4.00211	3.5362	3.7323				mmu_circ_0002153	1.64274	-1.54209	1.54209	0.781672	-1.9728	0.048518	NA	2.91092	2.16509	2.89327	2.13277	1.96607	5.69275	1.18986	0.731387	1.28126	0	1.7108	2.0112	0.891162	0	0.70724	0
3667	mmu_circ_0002554	14.9406	-0.63489	0.299605	2.11909	0.0340832	14.5546	7.5778	7.23318	18.1285	11.7964	5.69275	10.7087	17.5533	11.5313	19.9683	17.108	17.0952	24.9525	24.0126	10.6086	20.5276				mmu_circ_0016073	1.1323	-2.43911	2.43911	1.23897	-1.96866	0.0489924	NA	0	6.49526	0	0	1.96607	0.948791	5.9493	0	0	0	0	0	0.891162	0	0	1.86615
9125	mmu_circ_0008722	3.09558	1.36933	0.647516	-2.11475	0.0344514	8.73277	6.49526	4.33991	3.19915	0.983034	9.48791	2.37972	0.731387	1.28126	1.90175	0.855402	1.0056	0.891162	3.00158	4.24344	0				mmu_circ_0002104	274.093	0.698416	-0.698416	0.355098	1.96682	0.0492036	0.904268	176.111	283.626	128.751	268.728	144.506	75.9033	97.5685	496.612	226.782	172.108	254.054	259.445	376.962	451.238	634.394	338.706
1880	mmu_circ_0000566	2.24917	1.3952	0.660226	-2.11322	0.0345822	4.36639	2.16509	1.44664	4.26553	4.91517	1.89758	3.56958	3.65694	0	0	3.42161	0	0	3.00158	1.41448	1.86615				mmu_circ_0010794	3.5922	-1.01351	1.01351	0.516441	-1.9625	0.0497047	NA	2.91092	8.66034	1.44664	8.53106	4.91517	5.69275	2.97465	3.65694	0	3.80349	1.7108	2.0112	0.891162	3.00158	3.5362	3.7323
7824	mmu_circ_0007259	1.70041	1.61066	0.762932	-2.11115	0.0347596	0	3.24763	1.44664	4.26553	0.983034	2.84637	3.56958	4.38832	0	0.950873	0.855402	0	0.891162	0	2.82896	0.933074				mmu_circ_0005612	60.9849	0.653614	-0.653614	0.333062	1.96244	0.0497116	0.904268	49.4857	35.7239	27.4861	56.5183	37.3553	29.4125	31.5313	111.171	35.8752	40.8875	42.7701	69.3865	116.742	84.0442	110.329	97.0397
3369	mmu_circ_0002215	2.41266	-1.28742	0.610402	2.10914	0.0349324	1.45546	1.08254	1.44664	2.13277	0	2.84637	1.78479	0.731387	1.28126	2.85262	5.13241	3.01681	2.67349	3.00158	6.36516	2.79922				mmu_circ_0008242	1.98818	-1.3208	1.3208	0.673442	-1.96127	0.0498476	NA	1.45546	3.24763	1.44664	5.33191	3.93214	2.84637	2.37972	2.19416	0	1.90175	1.7108	3.01681	0	0	1.41448	0.933074
12346	mmu_circ_0012379	1.28077	2.19971	1.04346	-2.10809	0.0350234	0	1.08254	1.44664	0	3.93214	7.59033	0.59493	2.19416	0	0	0	2.0112	0	0	0.70724	0.933074				mmu_circ_0003152	33.9688	-0.499268	0.499268	0.254659	-1.96054	0.0499328	0.904268	48.0303	42.2192	43.3991	62.9166	37.3553	28.4637	38.6705	18.2847	23.0626	42.7893	29.0837	35.1961	19.6056	28.0147	21.2172	25.193
4086	mmu_circ_0003026	1.5868	-1.7535	0.832395	2.10657	0.035155	0	0	0	1.06638	0	0	1.78479	2.19416	0	1.90175	3.42161	3.01681	0.891162	5.00263	4.24344	1.86615				mmu_circ_0008387	9.05441	0.725657	-0.725657	0.370583	1.95815	0.0502121	0.904268	1.45546	9.74289	5.78655	9.59744	2.9491	9.48791	11.3037	3.65694	6.40628	10.4596	13.6864	10.056	6.23813	14.0074	16.9737	13.063
18117	Mus_musculus_tRNA-His-GTG-2-6	10919	0.378092	0.179721	-2.10377	0.0353988	9102.46	15692.5	14382.5	11691.8	12652.6	14193.9	11320.3	9697.46	10483.2	14167.1	8720.82	9136.9	8825.18	7752.08	10854.7	6030.46				mmu_circ_0010986	1.1785	-2.08019	2.08019	1.06295	-1.95699	0.050349	NA	1.45546	8.66034	0	0	1.96607	0.948791	1.78479	0.731387	0	0	1.7108	0	0.891162	0	0.70724	0
18118	Mus_musculus_tRNA-His-GTG-2-7	10919	0.378092	0.179721	-2.10377	0.0353988	9102.46	15692.5	14382.5	11691.8	12652.6	14193.9	11320.3	9697.46	10483.2	14167.1	8720.82	9136.9	8825.18	7752.08	10854.7	6030.46				mmu_circ_0009490	6.44501	-0.754712	0.754712	0.385693	-1.95677	0.0503747	NA	5.82185	7.5778	2.89327	9.59744	11.7964	8.53912	11.8986	5.8511	5.12502	3.80349	3.42161	5.02801	6.23813	8.00421	5.65792	1.86615
18112	Mus_musculus_tRNA-His-GTG-2-1	10916.9	0.378054	0.179747	-2.10325	0.0354436	9099.55	15691.5	14378.1	11685.4	12651.7	14191.1	11320.3	9696	10479.4	14165.1	8719.96	9132.88	8825.18	7752.08	10854.7	6027.66				mmu_circ_0003323	11.4291	-0.66347	0.66347	0.339381	-1.95494	0.0505899	0.904268	10.1882	8.66034	18.8063	10.6638	7.86428	18.027	27.3668	9.50804	10.25	8.55785	9.40942	6.03361	10.6939	13.0068	6.36516	7.46459
18113	Mus_musculus_tRNA-His-GTG-2-2	10916.9	0.378054	0.179747	-2.10325	0.0354436	9099.55	15691.5	14378.1	11685.4	12651.7	14191.1	11320.3	9696	10479.4	14165.1	8719.96	9132.88	8825.18	7752.08	10854.7	6027.66				mmu_circ_0006993	0.843327	-2.39924	2.39924	1.22772	-1.95422	0.0506749	NA	0	2.16509	0	0	0.983034	6.64154	1.18986	0.731387	0	0	0	0	1.78232	0	0	0
18114	Mus_musculus_tRNA-His-GTG-2-3	10916.9	0.378054	0.179747	-2.10325	0.0354436	9099.55	15691.5	14378.1	11685.4	12651.7	14191.1	11320.3	9696	10479.4	14165.1	8719.96	9132.88	8825.18	7752.08	10854.7	6027.66				mmu_circ_0002105	276.973	0.687226	-0.687226	0.352397	1.95015	0.0511585	0.904268	180.477	285.791	133.091	272.994	150.404	77.8009	98.1635	498.806	228.064	174.01	255.765	263.468	379.635	456.24	637.223	339.639
18119	Mus_musculus_tRNA-His-GTG-2-8	10916.9	0.378054	0.179747	-2.10325	0.0354436	9099.55	15691.5	14378.1	11685.4	12651.7	14191.1	11320.3	9696	10479.4	14165.1	8719.96	9132.88	8825.18	7752.08	10854.7	6027.66				mmu_circ_0002024	49.2814	0.661174	-0.661174	0.339455	1.94775	0.051445	0.904268	49.4857	33.5588	43.3991	39.4562	28.508	17.0782	38.0755	56.3168	35.8752	22.8209	33.3607	58.3249	142.586	59.0311	43.8489	86.7759
18115	Mus_musculus_tRNA-His-GTG-2-4	10917.1	0.378051	0.179753	-2.10317	0.0354509	9099.55	15691.5	14379.6	11685.4	12651.7	14191.1	11320.3	9696	10480.7	14165.1	8719.96	9132.88	8825.18	7752.08	10854.7	6027.66				mmu_circ_0011981	4.1959	0.996665	-0.996665	0.512241	1.9457	0.0516913	NA	1.45546	3.24763	1.44664	3.19915	0.983034	3.79516	1.78479	5.8511	7.68754	0.950873	6.84321	12.0672	3.56465	3.00158	5.65792	5.59844
18116	Mus_musculus_tRNA-His-GTG-2-5	10917.1	0.378051	0.179753	-2.10317	0.0354509	9099.55	15691.5	14379.6	11685.4	12651.7	14191.1	11320.3	9696	10480.7	14165.1	8719.96	9132.88	8825.18	7752.08	10854.7	6027.66				mmu_circ_0008469	19.0586	0.536696	-0.536696	0.276146	1.94352	0.0519533	0.904268	20.3765	9.74289	14.4664	14.9294	12.7794	15.1807	12.4935	24.8672	17.9376	15.214	16.2526	29.1625	32.0818	15.0079	31.1185	23.3268
14046	mmu_circ_0014292	4336.55	0.557544	0.265335	-2.10128	0.0356161	3797.3	6329.63	2470.86	5899.23	3114.25	5998.26	3182.88	10520.3	3185.2	2961.02	3084.58	2792.56	3648.42	3584.89	3767.47	5047.93				mmu_circ_0006347	8.35092	-0.724138	0.724138	0.372776	-1.94255	0.0520703	0.904268	4.36639	8.66034	5.78655	11.7302	14.7455	11.3855	16.658	8.77665	6.40628	11.4105	1.7108	4.02241	5.34697	9.00474	7.0724	6.53152
4142	mmu_circ_0003086	15.4457	-0.72872	0.34686	2.1009	0.0356495	5.82185	10.8254	14.4664	20.2613	5.89821	13.2831	14.2783	8.04526	24.3439	23.7718	39.3485	10.056	12.4763	10.0053	18.3882	15.8623				mmu_circ_0005727	3.34769	-1.03067	1.03067	0.531012	-1.94095	0.052264	NA	5.82185	1.08254	5.78655	2.13277	2.9491	7.59033	4.75944	5.8511	1.28126	2.85262	0.855402	2.0112	0.891162	5.00263	2.82896	1.86615
12664	mmu_circ_0012725	7.49354	0.730094	0.348818	-2.09305	0.0363448	5.82185	5.41271	11.5731	8.53106	8.84731	11.3855	10.1138	13.165	3.84377	4.75436	5.13241	7.03921	5.34697	6.00316	9.19411	3.7323				mmu_circ_0016127	2.2427	1.25605	-1.25605	0.647146	1.9409	0.0522699	NA	0	2.16509	2.89327	0	0.983034	2.84637	0.59493	1.46277	0	2.85262	4.27701	4.02241	2.67349	5.00263	4.24344	1.86615
17872	mmu-miR-96-5p	5.92941	-1.58831	0.759309	2.09178	0.036458	5.82185	0	2.89327	1.06638	9.83034	1.89758	1.78479	0.731387	12.8126	0.950873	5.98781	4.02241	36.5376	4.00211	0	6.53152				mmu_circ_0011367	2.16584	-1.30885	1.30885	0.674605	-1.94017	0.052359	NA	1.45546	1.08254	2.89327	4.26553	4.91517	3.79516	4.75944	1.46277	0	0.950873	0	3.01681	0	3.00158	2.12172	0.933074
8650	mmu_circ_0008190	3.87035	-0.990532	0.47385	2.09039	0.0365828	4.36639	3.24763	2.89327	3.19915	1.96607	0.948791	1.18986	3.65694	3.84377	4.75436	5.13241	5.02801	6.23813	7.00369	5.65792	2.79922				mmu_circ_0004680	14.4055	-0.93122	0.93122	0.480174	-1.93934	0.0524602	0.904268	14.5546	6.49526	26.0395	23.4604	59.9651	6.64154	3.56958	10.9708	6.40628	5.70524	11.9756	8.04481	16.9321	11.0058	5.65792	13.063
4979	mmu_circ_0004021	1.20957	-2.09768	1.00427	2.08876	0.0367293	0	0	0	0	0.983034	0	0	2.19416	0	0	3.42161	3.01681	4.45581	2.00105	1.41448	1.86615				mmu_circ_0002042	17.7325	0.75498	-0.75498	0.389427	1.93869	0.0525386	0.904268	21.8319	11.908	7.23318	9.59744	5.89821	12.3343	8.92395	27.7927	12.8126	4.75436	15.3972	33.1849	21.3879	26.0137	25.4606	39.1891
14932	mmu_circ_0015307	0.723832	-2.50143	1.19783	2.0883	0.0367709	0	0	0	0	0	0	0.59493	0	3.84377	0	1.7108	3.01681	0	1.00053	1.41448	0				mmu_circ_0002197	1.124	-2.03183	2.03183	1.04877	-1.93736	0.0527019	NA	1.45546	0	2.89327	0	0	3.79516	3.56958	2.92555	0	0	0.855402	0	1.78232	0	0.70724	0
13499	mmu_circ_0013665	1.66812	1.71596	0.822129	-2.08721	0.0368691	2.91092	6.49526	0	2.13277	1.96607	3.79516	0.59493	2.92555	0	0	0.855402	0	0.891162	2.00105	2.12172	0				mmu_circ_0009590	0.725309	-2.0967	2.0967	1.08444	-1.93344	0.0531818	NA	0	1.08254	2.89327	0	1.96607	1.89758	0.59493	1.46277	0	0	0	0	0	1.00053	0.70724	0
10858	mmu_circ_0010677	10.6326	0.619478	0.296979	-2.08593	0.0369847	10.1882	9.74289	17.3596	11.7302	15.7286	14.2319	10.7087	13.165	8.96879	6.65611	6.84321	14.0784	8.02046	7.00369	6.36516	9.33074				mmu_circ_0002106	287.037	0.6609	-0.6609	0.341849	1.93331	0.0531983	0.904268	192.121	291.204	140.324	279.392	163.184	89.1864	109.467	514.165	234.47	179.715	262.608	273.524	390.329	481.253	646.417	345.237
9095	mmu_circ_0008687	235.994	-0.781227	0.374556	2.08574	0.037002	429.361	163.464	163.47	98.1072	279.182	66.4154	122.556	68.019	577.846	218.701	141.141	368.05	379.635	205.108	297.041	197.812				mmu_circ_0004162	4.56966	-0.921741	0.921741	0.476849	-1.93298	0.0532382	NA	7.27731	5.41271	4.33991	10.6638	7.86428	3.79516	7.13916	1.46277	5.12502	2.85262	3.42161	0	1.78232	4.00211	4.24344	3.7323
3015	mmu_circ_0001810	6.52417	0.816799	0.391774	-2.08487	0.0370808	2.91092	11.908	2.89327	7.46468	11.7964	10.4367	6.54423	11.7022	6.40628	3.80349	2.56621	4.02241	8.02046	5.00263	4.24344	4.66537				mmu_circ_0015678	1.70955	1.5382	-1.5382	0.796296	1.9317	0.0533968	NA	0	1.08254	0	0	1.96607	0.948791	1.18986	1.46277	0	2.85262	4.27701	4.02241	0.891162	3.00158	5.65792	0
8253	mmu_circ_0007740	33.7221	-0.634567	0.304489	2.08404	0.0371565	26.1983	24.8985	13.0197	19.1949	33.4232	20.8734	17.8479	54.8541	26.9064	17.1157	35.0715	50.2801	49.9051	52.0274	41.0199	56.9175				mmu_circ_0011824	1.93193	1.31237	-1.31237	0.679879	1.9303	0.0535695	NA	1.45546	2.16509	2.89327	0	0	0	1.18986	1.46277	2.56251	2.85262	1.7108	4.02241	2.67349	3.00158	2.12172	2.79922
9098	mmu_circ_0008690	199.521	-0.904231	0.433935	2.08379	0.0371791	385.697	136.4	101.265	74.6468	240.843	40.798	84.4801	49.003	541.971	153.09	83.8294	336.877	353.791	175.092	263.8	170.753				mmu_circ_0005386	0.918838	1.98588	-1.98588	1.02914	1.92965	0.0536502	NA	0	0	0	0	0.983034	0.948791	0.59493	0	0	1.90175	0.855402	2.0112	2.67349	1.00053	0	3.7323
15648	mmu_circ_0016137	6.22284	0.870623	0.419048	-2.07762	0.0377444	2.91092	8.66034	5.78655	14.9294	8.84731	7.59033	5.35437	9.50804	6.40628	1.90175	1.7108	4.02241	5.34697	7.00369	2.12172	7.46459				mmu_circ_0008353	8.312	-0.754459	0.754459	0.390984	-1.92964	0.053651	0.904268	5.82185	7.5778	8.67982	17.0621	13.7625	13.2831	8.32902	8.77665	3.84377	9.50873	9.40942	12.0672	0.891162	6.00316	4.24344	3.7323
3719	mmu_circ_0002611	4.69703	1.19958	0.577551	-2.077	0.0378013	8.73277	8.66034	2.89327	1.06638	0	13.2831	7.73409	10.2394	1.28126	0.950873	2.56621	4.02241	1.78232	3.00158	7.0724	1.86615				mmu_circ_0008378	3.06665	-1.10996	1.10996	0.575358	-1.92917	0.0537099	NA	1.45546	4.33017	8.67982	5.33191	1.96607	6.64154	2.97465	2.19416	1.28126	3.80349	0.855402	2.0112	2.67349	3.00158	0	1.86615
8413	mmu_circ_0007919	3.51048	-1.87556	0.903066	2.07688	0.0378125	0	1.08254	4.33991	1.06638	0	0	36.2907	3.65694	2.56251	55.1506	3.42161	0	0	30.0158	3.5362	2.79922				mmu_circ_0007418	45.0513	0.643772	-0.643772	0.333747	1.92892	0.0537407	0.904268	30.5647	44.3843	30.3794	44.7881	33.4232	16.1295	19.6327	62.1679	41.0002	12.3613	45.3363	63.3529	67.7283	48.0253	78.5036	83.0436
10094	mmu_circ_0009823	6.69126	1.01551	0.489915	-2.07284	0.0381875	1.45546	8.66034	7.23318	4.26553	9.83034	14.2319	19.6327	5.8511	5.12502	2.85262	1.7108	3.01681	1.78232	8.00421	10.6086	2.79922				mmu_circ_0001641	1.24166	-1.75234	1.75234	0.90854	-1.92875	0.0537623	NA	1.45546	0	2.89327	4.26553	0.983034	2.84637	2.37972	0.731387	0	0	0	1.0056	0.891162	1.00053	1.41448	0
2722	mmu_circ_0001481	8.37299	-0.734544	0.354509	2.07201	0.0382648	10.1882	4.33017	2.89327	5.33191	5.89821	9.48791	4.75944	7.31387	14.0938	4.75436	5.98781	9.05042	10.6939	12.0063	11.3158	15.8623				mmu_circ_0012317	21.7164	-0.432349	0.432349	0.224229	-1.92816	0.0538358	0.904268	23.2874	29.2287	24.5928	27.7259	25.5589	23.7198	19.0378	27.0613	12.8126	18.0666	20.5296	21.1176	19.6056	26.0137	16.9737	12.13
6210	mmu_circ_0005420	1.90831	1.51983	0.733739	-2.07134	0.0383268	1.45546	3.24763	2.89327	1.06638	3.93214	2.84637	6.54423	0.731387	0	1.90175	2.56621	0	0	1.00053	1.41448	0.933074				mmu_circ_0013866	8.87939	1.0953	-1.0953	0.569465	1.92338	0.0544317	0.904268	1.45546	6.49526	2.89327	8.53106	2.9491	1.89758	3.56958	16.8219	0	3.80349	5.13241	14.0784	26.7349	21.0111	9.90135	16.7953
11234	mmu_circ_0011099	250.068	-1.02766	0.497426	2.06596	0.0388324	94.605	143.978	78.1184	124.767	79.6258	242.891	52.3538	499.538	55.094	112.203	119.756	189.053	539.153	603.318	411.613	655.018				mmu_circ_0006626	0.644489	2.34316	-2.34316	1.21889	1.92238	0.0545585	NA	0	0	0	1.06638	0	0	0	0	0	0.950873	0	0	0.891162	2.00105	3.5362	1.86615
6312	mmu_circ_0005548	8.17597	-0.718586	0.347841	2.06584	0.0388432	2.91092	11.908	4.33991	6.3983	6.88124	7.59033	4.16451	5.11971	12.8126	7.60698	13.6864	8.04481	8.91162	14.0074	9.90135	6.53152				mmu_circ_0004683	10.1233	0.625656	-0.625656	0.325513	1.92207	0.0545976	0.904268	8.73277	3.24763	7.23318	6.3983	9.83034	7.59033	7.13916	13.165	6.40628	8.55785	10.2648	19.1064	12.4763	13.0068	12.0231	16.7953
3276	mmu_circ_0002109	3.32973	1.21958	0.591218	-2.06282	0.0391296	4.36639	3.24763	2.89327	7.46468	3.93214	2.84637	9.51888	2.92555	2.56251	0.950873	0	3.01681	0.891162	3.00158	5.65792	0				mmu_circ_0002885	3.9216	-1.22252	1.22252	0.636109	-1.92187	0.0546222	NA	13.0992	5.41271	0	11.7302	7.86428	1.89758	1.78479	2.92555	0	2.85262	3.42161	1.0056	0	3.00158	4.95068	2.79922
9097	mmu_circ_0008689	226.246	-0.799578	0.388125	2.0601	0.0393887	408.985	159.134	154.79	92.7753	273.284	60.7226	114.227	58.511	568.878	198.732	124.889	357.994	376.962	196.103	283.603	190.347				mmu_circ_0014935	7.36682	0.932411	-0.932411	0.485326	1.92121	0.0547055	0.904268	4.36639	5.41271	4.33991	5.33191	6.88124	4.74396	1.18986	8.77665	2.56251	1.90175	6.84321	10.056	5.34697	13.0068	24.0461	13.063
10093	mmu_circ_0009822	7.31717	0.94318	0.458514	-2.05704	0.0396826	2.91092	8.66034	7.23318	4.26553	9.83034	14.2319	22.6073	6.58249	6.40628	2.85262	4.27701	4.02241	1.78232	8.00421	10.6086	2.79922				mmu_circ_0010434	0.95663	2.00845	-2.00845	1.04563	1.9208	0.0547564	NA	0	0	0	0	0.983034	1.89758	0	0	1.28126	0.950873	5.13241	1.0056	0	1.00053	2.12172	0.933074
9096	mmu_circ_0008688	224.041	-0.805248	0.391699	2.05578	0.0398034	408.985	158.051	154.79	91.7089	267.385	55.0299	111.847	58.511	567.596	198.732	124.033	352.966	370.723	194.102	280.774	189.414				mmu_circ_0012711	3.89321	-0.934053	0.934053	0.486454	-1.92012	0.0548422	NA	2.91092	5.41271	4.33991	5.33191	3.93214	9.48791	4.16451	5.11971	1.28126	5.70524	0.855402	2.0112	4.45581	4.00211	1.41448	1.86615
8108	mmu_circ_0007586	7.34512	0.788649	0.38366	-2.0556	0.0398215	2.91092	8.66034	8.67982	11.7302	6.88124	13.2831	13.6834	8.77665	1.28126	4.75436	5.98781	3.01681	6.23813	8.00421	9.90135	3.7323				mmu_circ_0005616	6.7925	1.08207	-1.08207	0.563623	1.91984	0.0548775	NA	2.91092	5.41271	1.44664	6.3983	6.88124	1.89758	1.78479	8.04526	2.56251	0	8.55402	3.01681	8.02046	18.0095	14.1448	19.5946
10548	mmu_circ_0010332	139.092	0.499765	0.243312	-2.05401	0.0399746	238.696	164.547	163.47	227.139	222.166	99.6231	88.0496	100.931	157.594	111.252	126.599	126.706	123.872	89.0469	75.6746	110.103				mmu_circ_0012702	10.4663	0.580357	-0.580357	0.302495	1.91856	0.0550396	0.904268	11.6437	7.5778	11.5731	8.53106	6.88124	5.69275	9.51888	6.58249	10.25	14.2631	8.55402	10.056	16.0409	18.0095	12.0231	10.2638
11848	mmu_circ_0011799	123.987	-0.910664	0.443674	2.05255	0.0401163	69.8622	81.1907	49.1856	65.0493	67.8294	43.6444	126.72	184.31	57.6565	40.8875	60.7335	119.667	528.459	128.067	144.984	215.54				mmu_circ_0008347	73.3821	0.532158	-0.532158	0.277398	1.91839	0.0550613	0.904268	56.763	62.7875	91.1381	89.5761	40.3044	59.7738	51.7589	29.2555	108.907	84.6277	144.563	94.5266	69.5106	49.0258	44.5561	97.0397
155	Gm22496	315.798	0.606954	0.295953	-2.05085	0.0402817	257.617	489.309	169.256	500.133	260.504	449.727	165.985	756.255	321.595	279.557	339.594	180.003	242.396	216.114	171.859	252.863				mmu_circ_0007317	1.11016	-1.92813	1.92813	1.00553	-1.91753	0.0551707	NA	0	1.08254	2.89327	1.06638	3.93214	0.948791	1.18986	2.92555	0	0	0	3.01681	0	0	0.70724	0
1384	mmu_circ_0000008	1.84515	1.5284	0.745591	-2.04992	0.040372	0	4.33017	1.44664	2.13277	3.93214	5.69275	1.78479	2.19416	1.28126	0	0	2.0112	1.78232	2.00105	0	0.933074				mmu_circ_0003651	2.15951	-1.389	1.389	0.725488	-1.91457	0.0555472	NA	4.36639	7.5778	2.89327	2.13277	2.9491	2.84637	1.78479	0.731387	0	0	1.7108	5.02801	0.891162	0	0.70724	0.933074
4231	mmu_circ_0003189	62.0806	-0.785362	0.383261	2.04916	0.0404466	50.9412	61.7049	44.8457	54.3855	33.4232	17.0782	28.5566	74.6015	34.5939	28.5262	30.7945	47.2633	122.089	90.0474	166.201	108.237				mmu_circ_0008625	148.767	0.617466	-0.617466	0.322518	1.91452	0.0555543	0.904268	100.427	119.08	78.1184	135.431	157.286	83.4936	74.3663	190.892	80.7191	73.2172	98.3712	211.176	372.506	164.086	199.442	241.666
7924	mmu_circ_0007381	241.871	-0.770696	0.37626	2.04831	0.0405298	138.269	155.886	154.79	133.298	237.894	116.701	67.822	424.936	148.626	105.547	165.093	293.636	409.935	370.195	288.554	658.75				mmu_circ_0000283	1.29383	-1.83315	1.83315	0.959169	-1.91119	0.0559804	NA	1.45546	0	4.33991	2.13277	0	2.84637	1.18986	4.38832	0	0	0	0	0	2.00105	1.41448	0.933074
7925	mmu_circ_0007382	241.871	-0.770696	0.37626	2.04831	0.0405298	138.269	155.886	154.79	133.298	237.894	116.701	67.822	424.936	148.626	105.547	165.093	293.636	409.935	370.195	288.554	658.75				mmu_circ_0001707	2.46936	1.23384	-1.23384	0.645823	1.91049	0.0560702	NA	0	3.24763	2.89327	2.13277	0.983034	0	1.18986	1.46277	2.56251	2.85262	3.42161	1.0056	2.67349	9.00474	1.41448	4.66537
7979	mmu_circ_0007443	3.69411	1.12794	0.550763	-2.04795	0.0405649	4.36639	1.08254	2.89327	4.26553	6.88124	10.4367	3.56958	7.31387	1.28126	2.85262	2.56621	1.0056	5.34697	1.00053	4.24344	0				mmu_circ_0012470	11.307	0.914539	-0.914539	0.478749	1.91027	0.056099	0.904268	4.36639	7.5778	0	10.6638	4.91517	4.74396	7.13916	21.9416	5.12502	6.65611	7.69862	23.1288	12.4763	24.0126	10.6086	29.8584
8822	mmu_circ_0008389	3.59917	-1.12285	0.548804	2.046	0.040756	1.45546	2.16509	4.33991	2.13277	0.983034	3.79516	2.97465	0.731387	1.28126	2.85262	6.84321	5.02801	0.891162	5.00263	7.77964	9.33074				mmu_circ_0004107	2.853	-1.06487	1.06487	0.558719	-1.90591	0.0566618	NA	1.45546	4.33017	7.23318	1.06638	1.96607	4.74396	4.16451	5.8511	1.28126	2.85262	2.56621	1.0056	1.78232	3.00158	1.41448	0.933074
9208	mmu_circ_0008816	7.75769	0.790039	0.386274	-2.04528	0.0408271	4.36639	10.8254	7.23318	15.9957	7.86428	16.1295	5.35437	10.2394	8.96879	6.65611	1.7108	4.02241	8.91162	6.00316	4.24344	5.59844				mmu_circ_0005018	5.56519	0.846482	-0.846482	0.444266	1.90535	0.0567345	NA	7.27731	3.24763	5.78655	1.06638	2.9491	4.74396	1.18986	6.58249	5.12502	1.90175	5.98781	8.04481	7.1293	9.00474	10.6086	8.39766
6720	mmu_circ_0006011	0.750012	2.24029	1.09764	-2.041	0.0412503	1.45546	0	1.44664	0	0.983034	2.84637	2.97465	0.731387	0	0	0.855402	0	0	0	0.70724	0				mmu_circ_0007739	37.3656	0.531682	-0.531682	0.279287	1.90371	0.0569479	0.904268	27.6538	27.0636	13.0197	22.394	34.4062	24.6686	33.3161	59.9738	28.1876	23.7718	38.4931	51.2857	51.6874	52.0274	47.3851	62.5159
16941	mmu-miR-467c-5p	3.9746	-1.37778	0.675617	2.03929	0.0414211	2.91092	2.16509	1.44664	2.13277	4.91517	1.89758	2.37972	0	6.40628	2.85262	18.8188	1.0056	7.1293	3.00158	0	6.53152				mmu_circ_0012612	48.8004	-0.575537	0.575537	0.302359	-1.90349	0.0569765	0.904268	94.605	55.2097	70.8852	74.6468	83.5579	28.4637	24.9871	35.838	60.219	50.3962	48.7579	32.1793	28.5172	30.0158	23.3389	39.1891
10549	mmu_circ_0010333	140.634	0.488059	0.239484	-2.03796	0.0415536	238.696	165.629	163.47	228.206	224.132	100.572	88.6446	105.32	157.594	115.056	126.599	129.723	124.763	91.0479	77.7964	112.902				mmu_circ_0008624	149.105	0.612809	-0.612809	0.322068	1.90273	0.0570752	0.904268	101.882	119.08	78.1184	135.431	158.269	84.4424	74.9612	190.892	80.7191	73.2172	98.3712	211.176	372.506	164.086	200.856	241.666
3984	mmu_circ_0002911	2.86425	1.25363	0.615369	-2.03721	0.0416292	1.45546	3.24763	1.44664	4.26553	4.91517	12.3343	1.78479	2.92555	1.28126	1.90175	3.42161	2.0112	1.78232	0	2.12172	0.933074				mmu_circ_0011977	2.35892	-1.26474	1.26474	0.664763	-1.90255	0.0570999	NA	0	3.24763	0	2.13277	3.93214	6.64154	5.35437	5.11971	1.28126	0.950873	0.855402	0	0.891162	1.00053	3.5362	2.79922
6273	mmu_circ_0005498	16.7565	-0.761875	0.374195	2.03604	0.0417464	30.5647	10.8254	13.0197	8.53106	19.6607	6.64154	4.16451	8.04526	28.1876	13.3122	9.40942	24.1344	33.8642	23.0121	19.8027	14.9292				mmu_circ_0012719	25.4252	0.632872	-0.632872	0.333292	1.89886	0.0575835	0.904268	8.73277	19.4858	18.8063	24.5268	22.6098	13.2831	15.4682	35.838	21.7814	6.65611	33.3607	32.1793	52.5786	34.0179	28.2896	39.1891
2506	mmu_circ_0001249	3.64909	1.06057	0.521299	-2.03447	0.0419041	5.82185	3.24763	5.78655	11.7302	1.96607	4.74396	2.97465	3.65694	1.28126	1.90175	3.42161	1.0056	3.56465	4.00211	1.41448	1.86615				mmu_circ_0006193	19.6602	0.783121	-0.783121	0.412458	1.89867	0.0576084	0.904268	11.6437	19.4858	11.5731	3.19915	15.7286	7.59033	8.32902	37.3008	14.0938	16.1648	18.8188	16.0896	28.5172	61.0321	19.8027	25.193
16436	mmu-miR-27a-5p	115.115	0.699727	0.344228	-2.03274	0.0420788	133.903	167.794	316.813	191.949	75.6937	106.265	99.3533	49.003	125.563	63.7085	112.058	147.823	87.3339	70.0369	51.6285	42.9214				mmu_circ_0013198	1.2387	-1.74457	1.74457	0.921112	-1.89398	0.0582271	NA	1.45546	2.16509	4.33991	0	0	2.84637	1.78479	2.92555	0	0.950873	1.7108	0	0	0	0.70724	0.933074
14348	mmu_circ_0014636	0.820495	-2.29981	1.13152	2.0325	0.042103	0	0	0	0	0	0	0.59493	0.731387	1.28126	0	5.98781	0	0.891162	2.00105	0.70724	0.933074				mmu_circ_0002357	2.71381	1.20603	-1.20603	0.636785	1.89393	0.058234	NA	2.91092	1.08254	2.89327	4.26553	0	0	1.18986	1.46277	1.28126	5.70524	4.27701	9.05042	2.67349	1.00053	2.82896	2.79922
841	Gm24830	591.206	0.297841	0.146656	-2.03088	0.0422674	851.445	575.913	594.568	637.697	754.97	684.078	569.348	548.541	690.597	562.917	479.88	607.384	401.914	435.229	548.818	515.99				mmu_circ_0014262	9.33239	1.07947	-1.07947	0.570287	1.89285	0.0583775	0.904268	2.91092	2.16509	7.23318	1.06638	10.8134	1.89758	8.92395	12.4336	8.96879	0.950873	4.27701	6.03361	34.7553	10.0053	24.7534	12.13
1271	Gm26232	591.206	0.297841	0.146656	-2.03088	0.0422674	851.445	575.913	594.568	637.697	754.97	684.078	569.348	548.541	690.597	562.917	479.88	607.384	401.914	435.229	548.818	515.99				mmu_circ_0006959	61.2837	0.741813	-0.741813	0.392244	1.8912	0.0585972	0.904268	21.8319	67.1177	27.4861	70.3812	32.4401	22.771	29.1516	95.0804	21.7814	32.3297	53.0349	90.5042	119.416	84.0442	62.9443	150.225
18339	Rnu1b6	591.206	0.297841	0.146656	-2.03088	0.0422674	851.445	575.913	594.568	637.697	754.97	684.078	569.348	548.541	690.597	562.917	479.88	607.384	401.914	435.229	548.818	515.99				mmu_circ_0001716	1.03896	1.90877	-1.90877	1.00972	1.89039	0.0587059	NA	0	0	0	0	0	0.948791	1.78479	0	3.84377	1.90175	1.7108	1.0056	0.891162	1.00053	3.5362	0
1792	mmu_circ_0000470	9.79653	-1.09012	0.536984	2.03007	0.042349	2.91092	8.66034	2.89327	6.3983	4.91517	2.84637	4.16451	16.8219	1.28126	7.60698	8.55402	5.02801	6.23813	34.0179	30.4113	13.9961				mmu_circ_0005406	17.1265	0.474615	-0.474615	0.251158	1.88971	0.0587966	0.904268	8.73277	14.0731	11.5731	14.9294	16.7116	16.1295	14.2783	16.8219	28.1876	19.9683	27.3729	13.0728	15.1498	19.01	21.2172	16.7953
6152	mmu_circ_0005359	1.30422	-1.96429	0.968831	2.02749	0.0426126	1.45546	1.08254	1.44664	0	0	0	0	0.731387	5.12502	2.85262	0	0	0.891162	4.00211	1.41448	1.86615				mmu_circ_0011725	4.28396	0.885319	-0.885319	0.469104	1.88726	0.0591259	NA	1.45546	1.08254	4.33991	5.33191	4.91517	1.89758	2.37972	2.92555	1.28126	8.55785	4.27701	6.03361	7.1293	5.00263	3.5362	8.39766
3079	mmu_circ_0001883	35.5917	0.562855	0.27772	-2.0267	0.0426929	36.3866	22.7334	43.3991	55.4519	78.6428	28.4637	35.1009	39.4949	19.2188	22.8209	24.8066	27.1512	24.0614	45.0237	21.9244	44.7875				mmu_circ_0013136	2.38193	-1.53519	1.53519	0.813592	-1.88693	0.0591699	NA	0	3.24763	14.4664	1.06638	1.96607	2.84637	4.16451	0.731387	0	2.85262	0.855402	4.02241	0.891162	1.00053	0	0
15263	mmu_circ_0015686	12.3731	-0.772449	0.381208	2.02632	0.042732	10.1882	9.74289	4.33991	15.9957	8.84731	4.74396	9.51888	10.2394	5.12502	5.70524	18.8188	13.0728	15.1498	12.0063	33.9475	20.5276				mmu_circ_0010984	3.05013	-1.08372	1.08372	0.574352	-1.88685	0.05918	NA	0	3.24763	11.5731	2.13277	2.9491	3.79516	5.9493	3.65694	2.56251	2.85262	1.7108	2.0112	0.891162	1.00053	3.5362	0.933074
17383	mmu-miR-6962-5p	3.70349	-1.1003	0.543101	2.02596	0.0427687	5.82185	3.24763	2.89327	2.13277	0.983034	1.89758	0.59493	2.19416	6.40628	8.55785	5.13241	6.03361	5.34697	1.00053	1.41448	5.59844				mmu_circ_0004615	0.550714	-2.70806	2.70806	1.43525	-1.88682	0.0591849	NA	0	2.16509	0	1.06638	0	3.79516	1.78479	0	0	0	0	0	0	0	0	0
12563	mmu_circ_0012613	53.077	0.560864	0.276966	-2.02502	0.0428648	98.9714	66.0351	72.3318	76.7795	87.4901	32.2589	31.5313	41.6891	65.3441	54.1997	52.1795	35.1961	33.8642	32.0169	28.2896	41.0552				mmu_circ_0006815	3.31269	1.27449	-1.27449	0.675591	1.88648	0.05923	NA	0	1.08254	1.44664	1.06638	3.93214	2.84637	1.78479	2.92555	0	0	1.7108	7.03921	3.56465	9.00474	3.5362	13.063
9942	mmu_circ_0009650	1.07241	1.96181	0.969488	-2.02355	0.0430163	0	1.08254	0	2.13277	2.9491	2.84637	2.37972	2.19416	0	0	0.855402	2.0112	0	0	0.70724	0				mmu_circ_0010619	5.71214	-0.734777	0.734777	0.38979	-1.88506	0.0594221	NA	7.27731	8.66034	4.33991	4.26553	9.83034	5.69275	8.92395	8.04526	2.56251	2.85262	2.56621	4.02241	4.45581	5.00263	6.36516	6.53152
9943	mmu_circ_0009651	1.07241	1.96181	0.969488	-2.02355	0.0430163	0	1.08254	0	2.13277	2.9491	2.84637	2.37972	2.19416	0	0	0.855402	2.0112	0	0	0.70724	0				mmu_circ_0000503	1.54173	-1.58646	1.58646	0.84162	-1.88501	0.059429	NA	0	4.33017	1.44664	0	4.91517	1.89758	2.97465	2.92555	0	0	0.855402	3.01681	0.891162	0	1.41448	0
9816	mmu_circ_0009515	1.32579	1.81067	0.894818	-2.0235	0.0430212	1.45546	5.41271	0	3.19915	0.983034	1.89758	1.18986	2.19416	1.28126	0	0	0	0.891162	2.00105	0.70724	0				mmu_circ_0010560	0.774275	2.04706	-2.04706	1.08622	1.88457	0.0594873	NA	1.45546	0	0	0	0.983034	0	0	0	2.56251	0.950873	1.7108	1.0056	0.891162	0	2.82896	0
9817	mmu_circ_0009516	1.32579	1.81067	0.894818	-2.0235	0.0430212	1.45546	5.41271	0	3.19915	0.983034	1.89758	1.18986	2.19416	1.28126	0	0	0	0.891162	2.00105	0.70724	0				mmu_circ_0006960	57.2382	0.786645	-0.786645	0.417745	1.88308	0.0596901	0.904268	20.3765	59.5399	21.6996	66.1157	31.4571	19.9246	25.582	90.692	17.9376	25.6736	47.0471	87.4874	118.525	79.0416	57.2864	147.426
5733	mmu_circ_0004885	2.0157	1.6646	0.822682	-2.02338	0.0430342	0	6.49526	4.33991	0	0.983034	4.74396	5.9493	1.46277	3.84377	1.90175	0	0	0.891162	0	0.70724	0.933074				mmu_circ_0003402	3.72362	1.0711	-1.0711	0.569071	1.88218	0.0598112	NA	2.91092	2.16509	2.89327	3.19915	0.983034	0	1.18986	5.8511	5.12502	1.90175	3.42161	3.01681	4.45581	14.0074	5.65792	2.79922
4164	mmu_circ_0003109	8.30452	-0.803448	0.397128	2.02315	0.0430578	2.91092	12.9905	4.33991	4.26553	7.86428	5.69275	4.75944	5.8511	6.40628	15.214	15.3972	6.03361	8.02046	11.0058	18.3882	3.7323				mmu_circ_0011569	30.5621	0.547713	-0.547713	0.291074	1.88169	0.0598776	0.904268	20.3765	35.7239	33.2726	28.7923	32.4401	16.1295	16.0631	16.8219	48.6877	50.3962	60.7335	29.1625	26.7349	20.0105	21.9244	31.7245
8895	mmu_circ_0008468	29.7304	-0.644053	0.318716	2.02078	0.0433028	34.9311	15.1556	21.6996	20.2613	13.7625	21.8222	29.7465	28.5241	20.5001	19.0175	22.2404	48.2689	81.0958	25.0132	38.1909	35.4568				mmu_circ_0007493	0.84997	-1.97867	1.97867	1.05178	-1.88125	0.0599379	NA	1.45546	0	1.44664	2.13277	0.983034	0	3.56958	1.46277	0	0.950873	0	0	0.891162	0	0.70724	0
7483	mmu_circ_0006885	0.655612	2.49373	1.23431	-2.02034	0.0433477	0	1.08254	0	0	0.983034	4.74396	0.59493	2.19416	0	0	0	0	0.891162	0	0	0				mmu_circ_0013493	8.80538	0.64855	-0.64855	0.344855	1.88064	0.0600204	0.904268	10.1882	4.33017	2.89327	5.33191	5.89821	9.48791	6.54423	9.50804	15.3751	5.70524	5.98781	9.05042	10.6939	12.0063	12.0231	15.8623
17127	mmu-mir-6239	6.69697	-1.01521	0.502521	2.02024	0.0433583	8.73277	2.16509	2.89327	4.26553	8.84731	1.89758	2.97465	4.38832	8.96879	3.80349	2.56621	2.0112	17.8232	6.00316	17.681	12.13				mmu_circ_0002469	2.86186	1.18634	-1.18634	0.631669	1.8781	0.0603677	NA	1.45546	1.08254	2.89327	1.06638	29.491	0.948791	2.37972	2.19416	1.28126	0.950873	9.40942	1.0056	4.45581	10.0053	2.82896	1.86615
5596	mmu_circ_0004732	2.83998	-1.28229	0.63513	2.01894	0.043493	2.91092	3.24763	2.89327	0	0	2.84637	0	2.19416	1.28126	2.85262	2.56621	6.03361	1.78232	3.00158	6.36516	7.46459				mmu_circ_0008450	27.5012	0.517858	-0.517858	0.275982	1.87642	0.0605972	0.904268	16.0101	14.0731	15.913	21.3277	30.4741	18.027	23.7972	39.4949	26.9064	26.6244	23.0958	35.1961	60.599	28.0147	26.8751	33.5907
12136	mmu_circ_0012135	17.0397	0.642348	0.318366	-2.01764	0.0436289	27.6538	12.9905	15.913	31.9915	10.8134	30.3613	14.8733	21.9416	7.68754	11.4105	8.55402	22.1232	17.8232	19.01	12.0231	7.46459				mmu_circ_0013175	86.4145	0.651172	-0.651172	0.347249	1.87523	0.0607607	0.904268	96.0605	86.6034	70.8852	51.1864	65.8633	22.771	22.6073	122.873	78.1566	34.2314	99.2266	107.599	116.742	126.066	108.208	173.552
18456	Snord58b	704.89	-0.70274	0.348318	2.01753	0.0436407	650.592	531.529	695.832	605.705	359.791	410.827	494.387	544.152	1296.63	1225.67	2235.16	401.235	468.751	512.27	498.604	347.103				mmu_circ_0014988	4.67239	-0.972643	0.972643	0.518904	-1.87442	0.0608729	NA	1.45546	5.41271	11.5731	3.19915	8.84731	8.53912	1.18986	9.50804	1.28126	7.60698	1.7108	4.02241	1.78232	3.00158	2.82896	2.79922
14430	mmu_circ_0014733	1.89632	1.51763	0.752663	-2.01635	0.0437639	0	8.66034	1.44664	2.13277	1.96607	2.84637	4.16451	1.46277	0	1.90175	0.855402	0	1.78232	1.00053	2.12172	0				mmu_circ_0013176	85.431	0.661445	-0.661445	0.352896	1.87433	0.0608845	0.904268	96.0605	84.4383	69.4386	50.12	63.8972	22.771	20.8226	122.873	75.5941	33.2805	98.3712	106.594	116.742	125.066	108.208	172.619
8897	mmu_circ_0008470	18.9228	-0.56464	0.280464	2.01324	0.0440899	20.3765	9.74289	14.4664	14.9294	11.7964	15.1807	11.3037	24.8672	17.9376	15.214	16.2526	29.1625	32.0818	15.0079	31.1185	23.3268				mmu_circ_0001123	10.0726	-0.580248	0.580248	0.30997	-1.87194	0.0612143	0.904268	8.73277	9.74289	17.3596	11.7302	14.7455	14.2319	8.32902	11.7022	8.96879	6.65611	5.98781	14.0784	7.1293	7.00369	6.36516	8.39766
3300	mmu_circ_0002137	47.5453	-0.779108	0.387083	2.01277	0.0441391	24.7429	37.889	21.6996	41.5889	29.491	17.0782	21.4175	85.5723	35.8752	24.7227	32.5053	25.14	72.1841	89.0469	110.329	91.4412				mmu_circ_0003844	19.2116	-0.480636	0.480636	0.257005	-1.87015	0.0614634	0.904268	21.8319	11.908	24.5928	25.5932	20.6437	25.6174	20.2276	28.5241	12.8126	13.3122	9.40942	23.1288	24.0614	15.0079	14.852	15.8623
13344	mmu_circ_0013492	6.43109	-0.853534	0.424201	2.0121	0.0442094	8.73277	2.16509	1.44664	3.19915	4.91517	6.64154	2.97465	6.58249	11.5313	3.80349	2.56621	8.04481	8.91162	7.00369	11.3158	13.063				mmu_circ_0014578	9.24182	-0.908898	0.908898	0.486017	-1.87009	0.0614707	0.904268	4.36639	12.9905	23.1462	7.46468	14.7455	14.2319	11.8986	8.77665	1.28126	12.3613	1.7108	2.0112	5.34697	4.00211	19.8027	3.7323
5924	mmu_circ_0005097	2.29065	1.52063	0.755796	-2.01196	0.0442245	2.91092	6.49526	4.33991	2.13277	0.983034	1.89758	1.78479	6.58249	0	0	0	6.03361	1.78232	1.00053	0.70724	0				mmu_circ_0011594	75.9105	0.532922	-0.532922	0.284987	1.86999	0.0614857	0.904268	90.2387	66.0351	49.1856	67.1821	44.2365	27.5149	32.7212	119.948	75.5941	53.2489	82.1186	75.4201	122.089	90.0474	106.086	112.902
2480	mmu_circ_0001222	130.13	-0.855585	0.425494	2.0108	0.0443463	82.9613	88.7685	54.9722	74.6468	74.7106	48.3884	128.505	187.235	62.7815	46.5928	65.0105	126.706	534.697	134.071	152.764	219.272				mmu_circ_0001190	0.892328	-1.95252	1.95252	1.04462	-1.86913	0.061605	NA	2.91092	1.08254	1.44664	0	0	2.84637	2.37972	0.731387	1.28126	0	0	0	0.891162	0	0.70724	0
17327	mmu-mir-6932	0.984009	-2.08846	1.03868	2.01069	0.044358	0	0	1.44664	0	0	0	0.59493	0.731387	0	2.85262	4.27701	3.01681	0.891162	1.00053	0	0.933074				mmu_circ_0001022	2.79933	1.11525	-1.11525	0.596822	1.86865	0.0616722	NA	4.36639	2.16509	0	1.06638	1.96607	1.89758	2.97465	0	0	2.85262	4.27701	6.03361	5.34697	2.00105	4.24344	5.59844
17593	mmu-miR-7055-5p	0.7879	-2.60484	1.2956	2.01053	0.0443747	0	1.08254	0	0	0	0	0	0	0	0	1.7108	2.0112	0	5.00263	0	2.79922				mmu_circ_0001401	3.34759	-0.988433	0.988433	0.529057	-1.86829	0.0617213	NA	4.36639	3.24763	7.23318	1.06638	6.88124	5.69275	3.56958	3.65694	3.84377	2.85262	1.7108	2.0112	0.891162	3.00158	3.5362	0
15757	mmu_circ_0016264	1.58773	-1.65675	0.824477	2.00946	0.0444884	1.45546	1.08254	2.89327	0	0	0	0	1.46277	1.28126	3.80349	0.855402	2.0112	2.67349	2.00105	4.95068	0.933074				mmu_circ_0004513	4.82994	0.819809	-0.819809	0.438872	1.86799	0.061763	NA	2.91092	2.16509	1.44664	2.13277	2.9491	5.69275	4.75944	5.11971	1.28126	9.50873	3.42161	8.04481	6.23813	8.00421	7.0724	6.53152
5468	mmu_circ_0004583	23.8159	-0.964593	0.480082	2.00922	0.0445133	7.27731	27.0636	10.1265	13.863	12.7794	7.59033	6.54423	43.1519	11.5313	10.4596	13.6864	39.2185	29.4084	35.0184	19.0955	94.2405				mmu_circ_0005397	2.45179	1.14844	-1.14844	0.615588	1.8656	0.0620974	NA	0	2.16509	1.44664	2.13277	1.96607	1.89758	1.78479	0.731387	2.56251	3.80349	0.855402	3.01681	3.56465	6.00316	6.36516	0.933074
1233	Gm26097	133.353	-0.434714	0.216398	2.00887	0.0445513	136.813	68.2002	150.45	72.514	175.963	75.9033	131.48	96.5431	179.376	160.697	147.984	116.65	179.124	156.082	121.645	164.221				mmu_circ_0012855	6.24025	0.791004	-0.791004	0.42401	1.86553	0.0621069	NA	2.91092	3.24763	7.23318	5.33191	4.91517	4.74396	3.56958	4.38832	19.2188	8.55785	5.98781	2.0112	10.6939	6.00316	6.36516	4.66537
15178	mmu_circ_0015591	5.81131	-0.859911	0.428579	2.00643	0.0448109	5.82185	5.41271	1.44664	2.13277	0	5.69275	4.16451	8.04526	5.12502	4.75436	9.40942	5.02801	9.80278	9.00474	10.6086	6.53152				mmu_circ_0001415	6.68539	-0.867503	0.867503	0.465092	-1.86523	0.0621493	NA	1.45546	7.5778	7.23318	4.26553	19.6607	18.027	4.16451	6.58249	2.56251	3.80349	5.98781	6.03361	3.56465	9.00474	4.24344	2.79922
3983	mmu_circ_0002910	3.49037	1.13914	0.568469	-2.00387	0.0450845	2.91092	3.24763	1.44664	5.33191	5.89821	14.2319	2.37972	2.92555	2.56251	2.85262	4.27701	2.0112	1.78232	0	2.12172	1.86615				mmu_circ_0014985	0.720379	2.0398	-2.0398	1.09383	1.86482	0.0622066	NA	0	0	0	0	0.983034	0	0	0.731387	1.28126	1.90175	0.855402	2.0112	0	0	2.82896	0.933074
16680	mmu-miR-342-3p	925.555	-0.51458	0.256855	2.00339	0.0451359	1106.15	639.783	1038.69	684.618	944.696	553.145	696.068	436.638	1169.79	1113.47	1465.3	1261.02	1256.54	578.304	480.923	1383.75				mmu_circ_0007787	4.53406	-0.798246	0.798246	0.428388	-1.86337	0.0624101	NA	5.82185	5.41271	2.89327	7.46468	7.86428	5.69275	6.54423	4.38832	2.56251	4.75436	4.27701	3.01681	2.67349	4.00211	4.24344	0.933074
6779	mmu_circ_0006081	4.84765	1.00482	0.502248	-2.00065	0.0454299	5.82185	3.24763	1.44664	3.19915	17.6946	8.53912	3.56958	8.04526	1.28126	3.80349	1.7108	6.03361	2.67349	3.00158	2.82896	4.66537				mmu_circ_0011033	3.6043	-0.938951	0.938951	0.504249	-1.86208	0.0625922	NA	4.36639	6.49526	2.89327	3.19915	5.89821	7.59033	2.97465	4.38832	1.28126	2.85262	2.56621	1.0056	1.78232	5.00263	0.70724	4.66537
5667	mmu_circ_0004811	1.5831	-1.58033	0.790475	1.99922	0.045585	0	2.16509	0	0	0.983034	0	0.59493	2.19416	0	2.85262	2.56621	3.01681	2.67349	5.00263	1.41448	1.86615				mmu_circ_0004703	15.3581	-0.621501	0.621501	0.334097	-1.86024	0.0628517	0.918804	14.5546	11.908	21.6996	14.9294	12.7794	27.5149	17.8479	28.5241	3.84377	10.4596	8.55402	7.03921	12.4763	16.0084	25.4606	12.13
14246	mmu_circ_0014523	4.21131	0.97566	0.488215	-1.99842	0.0456709	5.82185	4.33017	4.33991	4.26553	2.9491	12.3343	7.73409	2.92555	2.56251	4.75436	0.855402	3.01681	2.67349	2.00105	4.95068	1.86615				mmu_circ_0008189	1.54817	1.45034	-1.45034	0.780112	1.85914	0.0630072	NA	0	3.24763	0	1.06638	0.983034	0	0.59493	0.731387	1.28126	2.85262	0.855402	1.0056	4.45581	3.00158	2.82896	1.86615
14881	mmu_circ_0015244	3.60422	1.07486	0.538054	-1.99769	0.0457507	0	7.5778	4.33991	5.33191	0.983034	8.53912	7.13916	5.11971	1.28126	2.85262	2.56621	2.0112	4.45581	1.00053	3.5362	0.933074				mmu_circ_0002284	1.07894	-1.86056	1.86056	1.00105	-1.85861	0.0630819	NA	1.45546	0	0	3.19915	3.93214	0.948791	2.37972	1.46277	0	0.950873	0	0	0	2.00105	0	0.933074
1167	Gm25854	230.784	-0.495756	0.248259	1.99693	0.0458328	184.844	173.207	224.229	195.148	262.47	205.888	126.125	160.905	308.783	407.924	378.088	230.283	290.519	162.085	106.793	275.257				mmu_circ_0010615	7.34488	-0.721743	0.721743	0.388645	-1.85708	0.0633003	0.921184	8.73277	7.5778	7.23318	11.7302	18.6777	7.59033	5.9493	5.8511	2.56251	9.50873	3.42161	7.03921	5.34697	6.00316	2.82896	7.46459
9203	mmu_circ_0008811	10.4035	0.718502	0.359868	-1.99657	0.0458719	5.82185	11.908	10.1265	18.1285	13.7625	21.8222	7.73409	13.8964	11.5313	6.65611	2.56621	6.03361	14.2586	6.00316	10.6086	5.59844				mmu_circ_0015893	6.18048	-0.798974	0.798974	0.430341	-1.85661	0.063367	NA	1.45546	6.49526	5.78655	9.59744	7.86428	14.2319	5.35437	11.7022	5.12502	2.85262	1.7108	3.01681	2.67349	6.00316	8.48687	6.53152
8109	mmu_circ_0007587	8.82126	0.737095	0.369305	-1.9959	0.0459448	2.91092	10.8254	10.1265	13.863	7.86428	17.0782	15.4682	10.2394	1.28126	7.60698	10.2648	5.02801	6.23813	8.00421	10.6086	3.7323				mmu_circ_0013508	8.90052	-0.699749	0.699749	0.377409	-1.85409	0.0637264	0.921184	10.1882	8.66034	0	12.7966	14.7455	13.2831	10.7087	16.8219	5.12502	3.80349	6.84321	7.03921	7.1293	14.0074	5.65792	5.59844
7471	mmu_circ_0006869	3.55965	-1.12512	0.563802	1.99559	0.045979	2.91092	1.08254	1.44664	5.33191	1.96607	1.89758	0.59493	2.92555	3.84377	1.90175	2.56621	8.04481	11.5851	5.00263	2.12172	3.7323				mmu_circ_0012516	3.4917	-1.08773	1.08773	0.587563	-1.85125	0.0641338	NA	2.91092	1.08254	8.67982	4.26553	10.8134	0.948791	7.73409	1.46277	2.56251	0.950873	3.42161	2.0112	2.67349	4.00211	1.41448	0.933074
1651	mmu_circ_0000312	3.45367	1.15636	0.580706	-1.9913	0.0464474	1.45546	1.08254	5.78655	5.33191	4.91517	0.948791	6.54423	11.7022	1.28126	1.90175	3.42161	1.0056	0.891162	5.00263	2.12172	1.86615				mmu_circ_0012639	4.67543	0.869818	-0.869818	0.470068	1.85041	0.0642548	NA	2.91092	1.08254	2.89327	2.13277	2.9491	6.64154	4.75944	2.19416	11.5313	10.4596	3.42161	5.02801	6.23813	6.00316	2.82896	3.7323
15542	mmu_circ_0015995	0.594948	2.29055	1.15071	-1.99055	0.0465307	0	1.08254	2.89327	0	1.96607	0.948791	1.18986	0.731387	0	0	0	0	0	0	0.70724	0				mmu_circ_0008988	0.902387	-2.09424	2.09424	1.13189	-1.85022	0.0642817	NA	1.45546	0	0	2.13277	1.96607	0	4.75944	1.46277	0	0.950873	1.7108	0	0	0	0	0
11191	mmu_circ_0011054	4.57304	1.1013	0.55371	-1.98894	0.0467077	1.45546	3.24763	7.23318	2.13277	7.86428	9.48791	11.3037	7.31387	0	4.75436	1.7108	3.01681	0	4.00211	7.77964	1.86615				mmu_circ_0014342	11.0033	-0.7313	0.7313	0.395604	-1.84857	0.0645204	0.922148	10.1882	14.0731	1.44664	9.59744	23.5928	22.771	16.0631	11.7022	5.12502	9.50873	5.13241	12.0672	14.2586	2.00105	9.19411	9.33074
12203	mmu_circ_0012213	2.16651	-1.58467	0.796758	1.98889	0.0467128	0	0	0	1.06638	0.983034	0.948791	0.59493	4.38832	1.28126	0	0.855402	2.0112	6.23813	6.00316	2.82896	7.46459				mmu_circ_0000495	0.711459	-2.15454	2.15454	1.16579	-1.84813	0.0645832	NA	0	0	0	3.19915	0.983034	0.948791	3.56958	0.731387	0	0.950873	0	0	0	1.00053	0	0
9109	mmu_circ_0008704	15.252	-0.523942	0.26354	1.9881	0.046801	14.5546	9.74289	17.3596	11.7302	12.7794	15.1807	10.7087	9.50804	12.8126	18.0666	23.0958	25.14	14.2586	13.0068	15.5593	20.5276				mmu_circ_0001503	13.1659	0.579891	-0.579891	0.313786	1.84805	0.0645958	0.922148	16.0101	14.0731	10.1265	7.46468	12.7794	8.53912	10.1138	5.8511	20.5001	19.9683	20.5296	11.0616	16.0409	17.009	5.65792	14.9292
13095	mmu_circ_0013210	10.6127	-0.661172	0.333081	1.98502	0.0471423	10.1882	12.9905	8.67982	4.26553	4.91517	10.4367	5.9493	8.77665	14.0938	14.2631	14.5418	22.1232	13.3674	9.00474	10.6086	5.59844				mmu_circ_0015457	1.34081	-1.87976	1.87976	1.01809	-1.84636	0.0648404	NA	0	0	4.33991	1.06638	8.84731	0	0.59493	2.19416	0	0.950873	0.855402	1.0056	0.891162	0	0.70724	0
11847	mmu_circ_0011798	131.869	-0.836934	0.421767	1.98435	0.0472166	85.8723	89.8511	56.4188	75.7132	78.6428	50.2859	130.885	188.698	65.3441	47.5436	65.8659	126.706	538.262	137.072	153.471	219.272				mmu_circ_0002212	4.82705	0.772643	-0.772643	0.419021	1.84392	0.0651941	NA	1.45546	4.33017	2.89327	3.19915	1.96607	5.69275	4.75944	3.65694	5.12502	5.70524	5.13241	7.03921	5.34697	8.00421	9.19411	3.7323
16784	mmu-miR-376c-3p	5.16194	-1.09798	0.55336	1.9842	0.047233	0	2.16509	5.78655	9.59744	1.96607	1.89758	3.56958	1.46277	7.68754	2.85262	18.8188	8.04481	8.02046	3.00158	2.12172	5.59844				mmu_circ_0010559	0.465749	2.34067	-2.34067	1.27084	1.84183	0.0654994	NA	0	0	0	0	0	0	0	0	1.28126	0	2.56621	1.0056	0.891162	1.00053	0.70724	0
13209	mmu_circ_0013337	2.71255	1.24798	0.629163	-1.98356	0.0473046	0	1.08254	4.33991	7.46468	5.89821	2.84637	3.56958	5.11971	1.28126	3.80349	0.855402	3.01681	0	2.00105	2.12172	0				mmu_circ_0014362	0.820181	-1.83854	1.83854	0.998694	-1.84094	0.06563	NA	1.45546	1.08254	1.44664	1.06638	1.96607	0.948791	1.78479	0.731387	0	0	0	0	0	1.00053	0.70724	0.933074
14163	mmu_circ_0014429	1.77099	1.72482	0.869841	-1.98291	0.0473772	5.82185	7.5778	1.44664	2.13277	2.9491	0	0	2.19416	0	1.90175	0	1.0056	0.891162	1.00053	1.41448	0				mmu_circ_0001985	4.51973	-0.891571	0.891571	0.484701	-1.83942	0.0658528	NA	4.36639	8.66034	5.78655	5.33191	4.91517	2.84637	11.3037	3.65694	1.28126	2.85262	1.7108	8.04481	2.67349	3.00158	4.95068	0.933074
3016	mmu_circ_0001811	7.7597	0.759329	0.383042	-1.98236	0.0474385	4.36639	11.908	2.89327	9.59744	11.7964	13.2831	7.13916	16.0905	6.40628	3.80349	3.42161	5.02801	8.91162	5.00263	4.24344	10.2638				mmu_circ_0006138	1.20657	-1.77346	1.77346	0.964764	-1.83823	0.0660281	NA	0	0	2.89327	0	1.96607	4.74396	1.78479	3.65694	0	0.950873	1.7108	0	0.891162	0	0.70724	0
15447	mmu_circ_0015897	7.7597	0.759329	0.383042	-1.98236	0.0474385	4.36639	11.908	2.89327	9.59744	11.7964	13.2831	7.13916	16.0905	6.40628	3.80349	3.42161	5.02801	8.91162	5.00263	4.24344	10.2638				mmu_circ_0009727	0.582882	2.15055	-2.15055	1.1703	1.83761	0.0661199	NA	0	0	0	0	0	0.948791	0	0	1.28126	0.950873	2.56621	1.0056	0	0	0.70724	1.86615
4136	mmu_circ_0003080	1.19531	-1.97793	0.998301	1.98129	0.0475585	0	0	0	3.19915	0	0	0	0.731387	0	0.950873	0.855402	1.0056	3.56465	2.00105	4.95068	1.86615				mmu_circ_0004542	3.62697	0.957641	-0.957641	0.521191	1.83741	0.0661497	NA	5.82185	5.41271	0	1.06638	3.93214	0	1.78479	2.19416	5.12502	4.75436	7.69862	3.01681	2.67349	4.00211	4.95068	5.59844
8251	mmu_circ_0007738	45.3168	-0.492934	0.248817	1.98111	0.0475792	32.0202	34.6414	26.0395	25.5932	39.3214	32.2589	42.24	67.2876	33.3127	31.3788	46.1917	60.3361	63.2725	55.029	58.7009	77.4451				mmu_circ_0004822	3.62124	1.03693	-1.03693	0.564448	1.83707	0.0662002	NA	5.82185	1.08254	1.44664	2.13277	2.9491	1.89758	1.78479	2.19416	2.56251	2.85262	4.27701	10.056	5.34697	7.00369	0	6.53152
6003	mmu_circ_0005186	2.61302	-1.30648	0.65961	1.98069	0.0476258	1.45546	4.33017	1.44664	3.19915	0	0	0.59493	1.46277	3.84377	2.85262	2.56621	1.0056	4.45581	8.00421	5.65792	0.933074				mmu_circ_0003389	11.4136	-0.554871	0.554871	0.302098	-1.83673	0.0662505	0.936634	10.1882	16.2381	17.3596	13.863	17.6946	9.48791	13.0885	11.7022	6.40628	9.50873	14.5418	9.05042	8.02046	9.00474	12.7303	3.7323
3046	mmu_circ_0001845	37.1808	-0.680748	0.343845	1.97981	0.0477246	36.3866	25.981	27.4861	21.3277	34.4062	18.027	11.8986	53.3913	33.3127	11.4105	30.7945	48.2689	68.6195	63.0332	42.4344	68.1144				mmu_circ_0003571	2.08602	-1.55169	1.55169	0.845624	-1.83496	0.0665116	NA	0	6.49526	5.78655	0	3.93214	4.74396	1.78479	2.19416	0	0	3.42161	3.01681	0	2.00105	0	0
13072	mmu_circ_0013185	5.75491	-0.780371	0.394548	1.97788	0.0479417	2.91092	3.24763	4.33991	6.3983	5.89821	2.84637	2.37972	5.8511	6.40628	8.55785	5.13241	5.02801	8.02046	11.0058	5.65792	8.39766				mmu_circ_0009652	0.548317	-2.21761	2.21761	1.20857	-1.8349	0.066521	NA	0	0	0	2.13277	1.96607	1.89758	1.18986	0.731387	0	0	0.855402	0	0	0	0	0
7413	mmu_circ_0006808	3.06742	1.22142	0.617591	-1.97773	0.0479596	4.36639	5.41271	1.44664	4.26553	9.83034	4.74396	2.97465	1.46277	1.28126	0.950873	0	1.0056	0	5.00263	3.5362	2.79922				mmu_circ_0015318	29.2015	-0.566004	0.566004	0.308525	-1.83455	0.0665726	0.936634	14.5546	57.3748	34.7193	21.3277	23.5928	43.6444	48.1893	35.1066	15.3751	19.0175	21.385	29.1625	12.4763	37.0195	37.4837	16.7953
12648	mmu_circ_0012704	3.40786	-1.04234	0.527188	1.97716	0.0480231	2.91092	2.16509	2.89327	3.19915	1.96607	1.89758	2.97465	0	7.68754	2.85262	3.42161	4.02241	7.1293	6.00316	3.5362	1.86615				mmu_circ_0012461	1.26556	-1.66198	1.66198	0.906472	-1.83346	0.0667349	NA	4.36639	2.16509	2.89327	1.06638	1.96607	0	2.37972	0.731387	0	0	0.855402	0	0.891162	2.00105	0	0.933074
540	Gm23787	67.3377	-0.52893	0.267887	1.97445	0.0483302	52.3966	31.3937	43.3991	49.0536	80.6088	39.8492	48.1893	95.0804	80.7191	62.7576	158.249	60.3361	64.1637	74.039	67.1878	69.9805				mmu_circ_0002804	1.17163	-1.69438	1.69438	0.925586	-1.8306	0.0671598	NA	1.45546	2.16509	0	1.06638	0	5.69275	1.78479	2.19416	0	0	0.855402	0	0.891162	1.00053	0.70724	0.933074
9165	mmu_circ_0008768	7.91431	-0.733758	0.371631	1.97443	0.0483331	2.91092	6.49526	4.33991	5.33191	1.96607	6.64154	10.7087	8.04526	6.40628	10.4596	11.9756	11.0616	8.91162	6.00316	16.9737	8.39766				mmu_circ_0006767	7.1754	-0.974385	0.974385	0.532474	-1.82992	0.0672618	0.940496	5.82185	2.16509	10.1265	12.7966	27.525	3.79516	6.54423	7.31387	7.68754	1.90175	1.7108	1.0056	5.34697	10.0053	9.19411	1.86615
14606	mmu_circ_0014932	0.977215	-2.53908	1.28605	1.97431	0.048346	0	0	0	0	0.983034	0	0.59493	0	0	0	0.855402	0	1.78232	10.0053	1.41448	0				mmu_circ_0004468	4.83244	-0.834355	0.834355	0.456246	-1.82874	0.0674384	NA	5.82185	4.33017	5.78655	10.6638	4.91517	2.84637	5.35437	10.2394	1.28126	0	4.27701	4.02241	4.45581	3.00158	5.65792	4.66537
3316	mmu_circ_0002153	1.64274	1.54209	0.781672	-1.9728	0.048518	2.91092	2.16509	2.89327	2.13277	1.96607	5.69275	1.18986	0.731387	1.28126	0	1.7108	2.0112	0.891162	0	0.70724	0				mmu_circ_0004172	8.51948	0.748716	-0.748716	0.4098	1.82703	0.0676955	0.940496	5.82185	5.41271	4.33991	8.53106	11.7964	5.69275	2.37972	7.31387	2.56251	6.65611	8.55402	6.03361	15.1498	21.0111	9.19411	15.8623
17961	Mus_musculus_tRNA-Asp-GTC-1-1	1823.28	0.381351	0.193356	-1.97227	0.0485786	1814.96	1761.3	2097.62	1664.62	2182.34	1643.31	3270.33	2066.9	1711.76	1770.52	1322.45	1275.1	1394.67	1991.05	2195.98	1009.59				mmu_circ_0003793	9.2552	0.879944	-0.879944	0.481768	1.82649	0.0677767	0.940496	5.82185	9.74289	0	5.33191	7.86428	3.79516	3.56958	15.3591	6.40628	4.75436	9.40942	8.04481	33.8642	17.009	7.77964	9.33074
17963	Mus_musculus_tRNA-Asp-GTC-1-11	1806.32	0.380593	0.193198	-1.96996	0.0488424	1780.03	1748.31	2068.69	1646.49	2172.51	1629.07	3245.94	2053	1704.07	1742	1313.9	1266.05	1379.52	1981.04	2165.57	1004.92				mmu_circ_0004465	235.434	-0.330802	0.330802	0.181138	-1.82625	0.0678131	0.940496	324.568	334.506	202.529	255.932	275.25	228.659	221.314	255.254	267.783	139.778	156.539	261.456	278.043	191.101	183.882	190.347
15597	mmu_circ_0016073	1.1323	2.43911	1.23897	-1.96866	0.0489924	0	6.49526	0	0	1.96607	0.948791	5.9493	0	0	0	0	0	0.891162	0	0	1.86615				mmu_circ_0011310	4.5258	0.933424	-0.933424	0.511433	1.82512	0.0679836	NA	1.45546	3.24763	7.23318	3.19915	1.96607	0	2.97465	5.11971	5.12502	2.85262	4.27701	3.01681	6.23813	13.0068	9.90135	2.79922
17965	Mus_musculus_tRNA-Asp-GTC-1-13	1827.85	0.380844	0.193456	-1.96864	0.0489945	1820.78	1766.71	2103.41	1671.02	2186.27	1645.2	3276.28	2070.56	1714.32	1774.33	1325.87	1278.12	1399.12	2000.05	2203.05	1010.52				mmu_circ_0012109	1.89926	-1.28024	1.28024	0.701638	-1.82464	0.0680549	NA	4.36639	1.08254	1.44664	2.13277	3.93214	2.84637	2.37972	3.65694	1.28126	0	0.855402	1.0056	0	0	3.5362	1.86615
3271	mmu_circ_0002104	274.093	-0.698416	0.355098	1.96682	0.0492036	176.111	283.626	128.751	268.728	144.506	75.9033	97.5685	496.612	226.782	172.108	254.054	259.445	376.962	451.238	634.394	338.706				mmu_circ_0010813	1.82471	-1.62308	1.62308	0.890407	-1.82285	0.0683262	NA	0	5.41271	0	2.13277	0	3.79516	5.35437	5.11971	0	1.90175	0.855402	0	0.891162	0	0	3.7323
16632	mmu-miR-322-3p	39.4559	-0.610598	0.310485	1.96659	0.0492302	30.5647	31.3937	30.3794	25.5932	52.1008	25.6174	35.6958	18.2847	49.969	29.4771	64.1551	77.4313	68.6195	23.0121	17.681	51.3191				mmu_circ_0006831	19.3447	-0.442539	0.442539	0.242863	-1.82218	0.0684277	0.944279	21.8319	11.908	20.2529	20.2613	22.6098	28.4637	21.4175	30.7183	20.5001	15.214	20.5296	13.0728	12.4763	16.0084	18.3882	15.8623
16893	mmu-miR-466a-3p	1.2729	-2.16993	1.10365	1.96614	0.0492827	0	0	1.44664	1.06638	0	0	1.18986	0	1.28126	0.950873	11.1202	1.0056	0.891162	0	1.41448	0				mmu_circ_0009906	0.994872	1.82679	-1.82679	1.00264	1.82197	0.0684591	NA	0	0	0	0	0	0	1.18986	1.46277	3.84377	1.90175	0.855402	2.0112	0.891162	0	2.82896	0.933074
16911	mmu-miR-466e-3p	1.2729	-2.16993	1.10365	1.96614	0.0492827	0	0	1.44664	1.06638	0	0	1.18986	0	1.28126	0.950873	11.1202	1.0056	0.891162	0	1.41448	0				mmu_circ_0014736	29.0005	0.641191	-0.641191	0.352187	1.8206	0.0686678	0.944279	40.7529	33.5588	30.3794	23.4604	8.84731	11.3855	17.8479	16.0905	69.1878	20.9192	30.7945	45.2521	44.5581	23.0121	13.4376	34.5237
17973	Mus_musculus_tRNA-Asp-GTC-1-9	1827.98	0.380156	0.193452	-1.96512	0.0494003	1820.78	1766.71	2101.96	1671.02	2186.27	1645.2	3276.87	2069.09	1715.6	1774.33	1325.87	1280.13	1399.12	2001.05	2203.05	1010.52				mmu_circ_0009632	2.89741	0.992943	-0.992943	0.54599	1.81861	0.0689712	NA	1.45546	1.08254	0	1.06638	2.9491	2.84637	1.78479	3.65694	2.56251	3.80349	5.98781	5.02801	5.34697	2.00105	2.12172	4.66537
17971	Mus_musculus_tRNA-Asp-GTC-1-7	1826.74	0.380332	0.193645	-1.96407	0.0495219	1816.42	1763.46	2097.62	1666.76	2184.3	1644.26	3279.85	2074.95	1718.16	1776.23	1323.31	1276.11	1400.02	1994.05	2200.93	1011.45				mmu_circ_0008837	4.37058	-0.867055	0.867055	0.476782	-1.81856	0.0689792	NA	1.45546	6.49526	5.78655	6.3983	4.91517	9.48791	5.9493	4.38832	6.40628	0.950873	1.7108	2.0112	2.67349	4.00211	6.36516	0.933074
17970	Mus_musculus_tRNA-Asp-GTC-1-6	1825.96	0.380127	0.193551	-1.96396	0.0495344	1816.42	1765.63	2100.52	1668.89	2184.3	1643.31	3275.09	2065.44	1714.32	1773.38	1324.16	1279.13	1398.23	1997.05	2200.93	1008.65				mmu_circ_0013565	2.83633	1.08919	-1.08919	0.600551	1.81365	0.0697319	NA	0	3.24763	2.89327	4.26553	0	0.948791	1.78479	1.46277	2.56251	4.75436	1.7108	6.03361	1.78232	2.00105	3.5362	8.39766
17969	Mus_musculus_tRNA-Asp-GTC-1-5	1827.47	0.380314	0.193707	-1.96335	0.0496056	1819.33	1765.63	2103.41	1668.89	2186.27	1645.2	3276.28	2069.09	1714.32	1774.33	1324.16	1280.13	1398.23	2001.05	2204.47	1008.65				mmu_circ_0002975	0.810647	-1.94306	1.94306	1.07137	-1.81362	0.0697357	NA	0	2.16509	0	1.06638	1.96607	0	2.97465	2.19416	0	0	0	1.0056	0.891162	0	0.70724	0
10963	mmu_circ_0010794	3.5922	1.01351	0.516441	-1.9625	0.0497047	2.91092	8.66034	1.44664	8.53106	4.91517	5.69275	2.97465	3.65694	0	3.80349	1.7108	2.0112	0.891162	3.00158	3.5362	3.7323				mmu_circ_0008390	3.98079	0.963812	-0.963812	0.531436	1.8136	0.0697393	NA	1.45546	2.16509	4.33991	3.19915	1.96607	3.79516	4.16451	0.731387	1.28126	2.85262	6.84321	5.02801	0.891162	6.00316	7.77964	11.1969
6373	mmu_circ_0005612	60.9849	-0.653614	0.333062	1.96244	0.0497116	49.4857	35.7239	27.4861	56.5183	37.3553	29.4125	31.5313	111.171	35.8752	40.8875	42.7701	69.3865	116.742	84.0442	110.329	97.0397				mmu_circ_0015857	1.02738	1.96861	-1.96861	1.08765	1.80996	0.0703013	NA	2.91092	0	0	1.06638	0	0	0	0	1.28126	4.75436	1.7108	1.0056	0	3.00158	0.70724	0
8698	mmu_circ_0008242	1.98818	1.3208	0.673442	-1.96127	0.0498476	1.45546	3.24763	1.44664	5.33191	3.93214	2.84637	2.37972	2.19416	0	1.90175	1.7108	3.01681	0	0	1.41448	0.933074				mmu_circ_0003657	1.45424	-1.69333	1.69333	0.935784	-1.80953	0.0703683	NA	0	1.08254	1.44664	3.19915	4.91517	2.84637	0.59493	3.65694	0	2.85262	0	0	2.67349	0	0	0
4199	mmu_circ_0003152	33.9688	0.499268	0.254659	-1.96054	0.0499328	48.0303	42.2192	43.3991	62.9166	37.3553	28.4637	38.6705	18.2847	23.0626	42.7893	29.0837	35.1961	19.6056	28.0147	21.2172	25.193				mmu_circ_0002353	0.89835	2.00429	-2.00429	1.10779	1.80926	0.0704107	NA	0	0	0	1.06638	0	0	1.18986	0	2.56251	2.85262	3.42161	0	0	0	1.41448	1.86615
16570	mmu-miR-3093-3p	117.31	0.407592	0.20813	-1.95835	0.050189	171.745	111.502	134.537	163.157	152.37	135.677	99.9482	100.931	152.469	92.2346	106.925	142.795	85.5516	79.0416	62.2371	85.8428				mmu_circ_0013438	1.9291	1.42426	-1.42426	0.78736	1.80891	0.0704657	NA	0	0	2.89327	0	0	2.84637	1.78479	0.731387	1.28126	1.90175	4.27701	5.02801	4.45581	1.00053	0	4.66537
8820	mmu_circ_0008387	9.05441	-0.725657	0.370583	1.95815	0.0502121	1.45546	9.74289	5.78655	9.59744	2.9491	9.48791	11.3037	3.65694	6.40628	10.4596	13.6864	10.056	6.23813	14.0074	16.9737	13.063				mmu_circ_0010575	9.85808	0.630549	-0.630549	0.348649	1.80855	0.070521	0.954132	2.91092	10.8254	4.33991	2.13277	12.7794	10.4367	5.9493	11.7022	7.68754	11.4105	7.69862	12.0672	11.5851	15.0079	16.2665	14.9292
11127	mmu_circ_0010986	1.1785	2.08019	1.06295	-1.95699	0.050349	1.45546	8.66034	0	0	1.96607	0.948791	1.78479	0.731387	0	0	1.7108	0	0.891162	0	0.70724	0				mmu_circ_0010568	0.846293	-1.86557	1.86557	1.03245	-1.80694	0.0707713	NA	0	2.16509	2.89327	0	1.96607	1.89758	1.18986	0.731387	0	0.950873	0.855402	0	0.891162	0	0	0
9794	mmu_circ_0009490	6.44501	0.754712	0.385693	-1.95677	0.0503747	5.82185	7.5778	2.89327	9.59744	11.7964	8.53912	11.8986	5.8511	5.12502	3.80349	3.42161	5.02801	6.23813	8.00421	5.65792	1.86615				mmu_circ_0008410	4.35859	-1.11009	1.11009	0.614345	-1.80694	0.0707715	NA	4.36639	7.5778	0	1.06638	6.88124	5.69275	17.253	4.38832	1.28126	5.70524	0	3.01681	0.891162	2.00105	4.95068	4.66537
17972	Mus_musculus_tRNA-Asp-GTC-1-8	1830.92	0.379434	0.19399	-1.95594	0.0504718	1820.78	1766.71	2103.41	1671.02	2189.22	1646.15	3285.8	2077.87	1720.73	1780.03	1325.02	1281.14	1403.58	2004.06	2208.71	1010.52				mmu_circ_0012701	11.1377	0.530068	-0.530068	0.293365	1.80685	0.0707852	0.954132	13.0992	7.5778	11.5731	8.53106	7.86428	7.59033	10.1138	7.31387	11.5313	16.1648	8.55402	11.0616	16.9321	18.0095	12.0231	10.2638
4348	mmu_circ_0003323	11.4291	0.66347	0.339381	-1.95494	0.0505899	10.1882	8.66034	18.8063	10.6638	7.86428	18.027	27.3668	9.50804	10.25	8.55785	9.40942	6.03361	10.6939	13.0068	6.36516	7.46459				mmu_circ_0015141	1.55549	-1.66052	1.66052	0.919325	-1.80624	0.0708805	NA	4.36639	1.08254	7.23318	2.13277	1.96607	0	2.37972	0	0	0	0	2.0112	1.78232	1.00053	0	0.933074
7583	mmu_circ_0006993	0.843327	2.39924	1.22772	-1.95422	0.0506749	0	2.16509	0	0	0.983034	6.64154	1.18986	0.731387	0	0	0	0	1.78232	0	0	0				mmu_circ_0001214	4.32114	0.838164	-0.838164	0.464124	1.8059	0.0709332	NA	1.45546	1.08254	4.33991	5.33191	4.91517	1.89758	2.97465	2.92555	1.28126	8.55785	4.27701	6.03361	7.1293	5.00263	3.5362	8.39766
16197	mmu-miR-187-5p	62.6734	-1.45675	0.745455	1.95417	0.0506806	462.837	19.4858	63.652	38.3898	44.2365	16.1295	42.24	10.2394	298.533	305.23	54.7457	18.1008	10.6939	26.0137	14.1448	7.46459				mmu_circ_0000351	6.07073	0.788993	-0.788993	0.43692	1.80581	0.0709486	NA	8.73277	5.41271	7.23318	0	6.88124	1.89758	3.56958	2.92555	7.68754	9.50873	5.13241	13.0728	8.02046	3.00158	5.65792	8.39766
3272	mmu_circ_0002105	276.973	-0.687226	0.352397	1.95015	0.0511585	180.477	285.791	133.091	272.994	150.404	77.8009	98.1635	498.806	228.064	174.01	255.765	263.468	379.635	456.24	637.223	339.639				mmu_circ_0002698	28.96	0.66629	-0.66629	0.369062	1.80536	0.0710181	0.954132	24.7429	18.4032	11.5731	22.394	6.88124	19.9246	22.6073	51.9285	16.6563	15.214	22.2404	35.1961	52.5786	39.0205	62.9443	41.0552
16961	mmu-miR-486b-3p	9.40344	0.957091	0.490791	-1.9501	0.0511645	16.0101	10.8254	17.3596	12.7966	25.5589	10.4367	2.37972	3.65694	20.5001	5.70524	6.84321	3.01681	4.45581	2.00105	4.24344	4.66537				mmu_circ_0002699	28.96	0.66629	-0.66629	0.369062	1.80536	0.0710181	0.954132	24.7429	18.4032	11.5731	22.394	6.88124	19.9246	22.6073	51.9285	16.6563	15.214	22.2404	35.1961	52.5786	39.0205	62.9443	41.0552
17124	mmu-miR-615-3p	0.844734	2.29324	1.17732	-1.94785	0.0514332	1.45546	4.33017	0	1.06638	3.93214	0	0.59493	0	1.28126	0	0.855402	0	0	0	0	0				mmu_circ_0002700	28.96	0.66629	-0.66629	0.369062	1.80536	0.0710181	0.954132	24.7429	18.4032	11.5731	22.394	6.88124	19.9246	22.6073	51.9285	16.6563	15.214	22.2404	35.1961	52.5786	39.0205	62.9443	41.0552
3206	mmu_circ_0002024	49.2814	-0.661174	0.339455	1.94775	0.051445	49.4857	33.5588	43.3991	39.4562	28.508	17.0782	38.0755	56.3168	35.8752	22.8209	33.3607	58.3249	142.586	59.0311	43.8489	86.7759				mmu_circ_0002701	28.96	0.66629	-0.66629	0.369062	1.80536	0.0710181	0.954132	24.7429	18.4032	11.5731	22.394	6.88124	19.9246	22.6073	51.9285	16.6563	15.214	22.2404	35.1961	52.5786	39.0205	62.9443	41.0552
1155	Gm25813	2600.63	0.276651	0.142147	-1.94624	0.0516263	2666.41	2195.4	3208.64	3119.17	2761.34	2796.09	3263.19	2782.93	2211.45	2181.3	1924.65	3390.89	1907.09	2173.14	2497.97	2530.5				mmu_circ_0005497	4.04014	0.922496	-0.922496	0.511114	1.80487	0.0710945	NA	4.36639	0	4.33991	3.19915	3.93214	2.84637	0.59493	3.65694	6.40628	1.90175	9.40942	5.02801	6.23813	5.00263	2.12172	5.59844
12007	mmu_circ_0011981	4.1959	-0.996665	0.512241	1.9457	0.0516913	1.45546	3.24763	1.44664	3.19915	0.983034	3.79516	1.78479	5.8511	7.68754	0.950873	6.84321	12.0672	3.56465	3.00158	5.65792	5.59844				mmu_circ_0012417	3.68541	-0.894	0.894	0.495743	-1.80335	0.0713328	NA	2.91092	2.16509	2.89327	3.19915	5.89821	6.64154	5.35437	8.77665	2.56251	0.950873	2.56621	2.0112	3.56465	5.00263	3.5362	0.933074
16043	mmu-mir-1298	8.61852	-1.4111	0.725342	1.94543	0.051723	17.4655	0	1.44664	3.19915	5.89821	5.69275	1.78479	2.92555	14.0938	34.2314	35.0715	4.02241	0.891162	3.00158	0.70724	7.46459				mmu_circ_0005833	0.705552	1.96295	-1.96295	1.08886	1.80275	0.0714268	NA	0	0	0	1.06638	0	0	0.59493	0	2.56251	0	1.7108	1.0056	0	2.00105	1.41448	0.933074
8896	mmu_circ_0008469	19.0586	-0.536696	0.276146	1.94352	0.0519533	20.3765	9.74289	14.4664	14.9294	12.7794	15.1807	12.4935	24.8672	17.9376	15.214	16.2526	29.1625	32.0818	15.0079	31.1185	23.3268				mmu_circ_0002523	226.689	0.687126	-0.687126	0.381293	1.8021	0.0715302	0.954132	197.943	217.591	109.944	159.957	145.489	51.2347	109.467	397.875	140.938	77.0207	184.767	228.272	422.411	418.22	450.512	315.379
7022	mmu_circ_0006347	8.35092	0.724138	0.372776	-1.94255	0.0520703	4.36639	8.66034	5.78655	11.7302	14.7455	11.3855	16.658	8.77665	6.40628	11.4105	1.7108	4.02241	5.34697	9.00474	7.0724	6.53152				mmu_circ_0002154	6.28976	-0.746698	0.746698	0.41492	-1.79962	0.0719206	NA	1.45546	7.5778	4.33991	3.19915	13.7625	8.53912	13.6834	9.50804	2.56251	3.80349	5.13241	7.03921	5.34697	6.00316	4.95068	3.7323
6477	mmu_circ_0005727	3.34769	1.03067	0.531012	-1.94095	0.052264	5.82185	1.08254	5.78655	2.13277	2.9491	7.59033	4.75944	5.8511	1.28126	2.85262	0.855402	2.0112	0.891162	5.00263	2.82896	1.86615				mmu_circ_0010139	2.54633	1.11756	-1.11756	0.621115	1.79928	0.0719749	NA	0	3.24763	2.89327	0	1.96607	1.89758	0.59493	2.19416	7.68754	2.85262	5.13241	4.02241	1.78232	2.00105	3.5362	0.933074
15641	mmu_circ_0016127	2.2427	-1.25605	0.647146	1.9409	0.0522699	0	2.16509	2.89327	0	0.983034	2.84637	0.59493	1.46277	0	2.85262	4.27701	4.02241	2.67349	5.00263	4.24344	1.86615				mmu_circ_0016079	27.1382	0.542414	-0.542414	0.30147	1.79923	0.0719825	0.954132	18.921	23.8159	13.0197	12.7966	18.6777	33.2077	21.4175	33.6438	26.9064	14.2631	25.6621	23.1288	56.1432	47.0248	25.4606	40.1222
11470	mmu_circ_0011367	2.16584	1.30885	0.674605	-1.94017	0.052359	1.45546	1.08254	2.89327	4.26553	4.91517	3.79516	4.75944	1.46277	0	0.950873	0	3.01681	0	3.00158	2.12172	0.933074				mmu_circ_0000332	5.56898	0.82754	-0.82754	0.460004	1.79898	0.0720213	NA	4.36639	6.49526	5.78655	2.13277	2.9491	1.89758	4.75944	4.38832	3.84377	4.75436	2.56621	8.04481	7.1293	6.00316	18.3882	5.59844
5546	mmu_circ_0004680	14.4055	0.93122	0.480174	-1.93934	0.0524602	14.5546	6.49526	26.0395	23.4604	59.9651	6.64154	3.56958	10.9708	6.40628	5.70524	11.9756	8.04481	16.9321	11.0058	5.65792	13.063				mmu_circ_0002733	5.56898	0.82754	-0.82754	0.460004	1.79898	0.0720213	NA	4.36639	6.49526	5.78655	2.13277	2.9491	1.89758	4.75944	4.38832	3.84377	4.75436	2.56621	8.04481	7.1293	6.00316	18.3882	5.59844
3223	mmu_circ_0002042	17.7325	-0.75498	0.389427	1.93869	0.0525386	21.8319	11.908	7.23318	9.59744	5.89821	12.3343	8.92395	27.7927	12.8126	4.75436	15.3972	33.1849	21.3879	26.0137	25.4606	39.1891				mmu_circ_0002734	5.56898	0.82754	-0.82754	0.460004	1.79898	0.0720213	NA	4.36639	6.49526	5.78655	2.13277	2.9491	1.89758	4.75944	4.38832	3.84377	4.75436	2.56621	8.04481	7.1293	6.00316	18.3882	5.59844
17962	Mus_musculus_tRNA-Asp-GTC-1-10	1824.36	0.37477	0.193436	-1.93744	0.0526917	1820.78	1766.71	2091.84	1661.42	2144.98	1645.2	3276.87	2070.56	1715.6	1774.33	1325.87	1280.13	1399.12	2001.05	2203.76	1011.45				mmu_circ_0002735	5.56898	0.82754	-0.82754	0.460004	1.79898	0.0720213	NA	4.36639	6.49526	5.78655	2.13277	2.9491	1.89758	4.75944	4.38832	3.84377	4.75436	2.56621	8.04481	7.1293	6.00316	18.3882	5.59844
3353	mmu_circ_0002197	1.124	2.03183	1.04877	-1.93736	0.0527019	1.45546	0	2.89327	0	0	3.79516	3.56958	2.92555	0	0	0.855402	0	1.78232	0	0.70724	0				mmu_circ_0001999	4.57284	-0.967279	0.967279	0.538054	-1.79773	0.072219	NA	2.91092	6.49526	1.44664	5.33191	14.7455	2.84637	8.32902	5.8511	1.28126	0	2.56621	9.05042	4.45581	2.00105	2.12172	3.7323
17964	Mus_musculus_tRNA-Asp-GTC-1-12	1824.38	0.374805	0.193465	-1.93733	0.0527049	1820.78	1767.79	2091.84	1661.42	2144.98	1645.2	3276.87	2069.83	1715.6	1774.33	1325.87	1280.13	1400.02	2001.05	2203.76	1010.52				mmu_circ_0002000	4.57284	-0.967279	0.967279	0.538054	-1.79773	0.072219	NA	2.91092	6.49526	1.44664	5.33191	14.7455	2.84637	8.32902	5.8511	1.28126	0	2.56621	9.05042	4.45581	2.00105	2.12172	3.7323
9885	mmu_circ_0009590	0.725309	2.0967	1.08444	-1.93344	0.0531818	0	1.08254	2.89327	0	1.96607	1.89758	0.59493	1.46277	0	0	0	0	0	1.00053	0.70724	0				mmu_circ_0004123	1.01407	-1.81152	1.81152	1.00784	-1.79743	0.0722673	NA	0	1.08254	1.44664	1.06638	0.983034	3.79516	0.59493	3.65694	0	0	0	0	0.891162	2.00105	0.70724	0
3273	mmu_circ_0002106	287.037	-0.6609	0.341849	1.93331	0.0531983	192.121	291.204	140.324	279.392	163.184	89.1864	109.467	514.165	234.47	179.715	262.608	273.524	390.329	481.253	646.417	345.237				mmu_circ_0005321	4.56009	-0.86304	0.86304	0.480249	-1.79707	0.072325	NA	8.73277	3.24763	0	2.13277	8.84731	8.53912	9.51888	5.8511	1.28126	1.90175	3.42161	2.0112	3.56465	5.00263	4.24344	4.66537
5110	mmu_circ_0004162	4.56966	0.921741	0.476849	-1.93298	0.0532382	7.27731	5.41271	4.33991	10.6638	7.86428	3.79516	7.13916	1.46277	5.12502	2.85262	3.42161	0	1.78232	4.00211	4.24344	3.7323				mmu_circ_0015309	3.60426	-1.57675	1.57675	0.877943	-1.79596	0.0725002	NA	0	5.41271	0	4.26553	28.508	1.89758	0.59493	2.19416	5.12502	4.75436	0.855402	1.0056	0	0	2.12172	0.933074
68	Gm22220	373.688	0.311531	0.161262	-1.93183	0.0533807	547.254	350.744	338.513	364.703	448.264	494.32	314.123	452.729	411.283	285.262	289.981	418.33	254.872	356.188	332.403	320.044				mmu_circ_0008351	13.608	-0.614177	0.614177	0.342155	-1.79502	0.0726498	0.954132	10.1882	11.908	13.0197	25.5932	22.6098	17.0782	17.8479	13.165	6.40628	20.9192	16.2526	15.084	3.56465	10.0053	8.48687	5.59844
15256	mmu_circ_0015678	1.70955	-1.5382	0.796296	1.9317	0.0533968	0	1.08254	0	0	1.96607	0.948791	1.18986	1.46277	0	2.85262	4.27701	4.02241	0.891162	3.00158	5.65792	0				mmu_circ_0008723	5.09668	-0.89048	0.89048	0.496093	-1.79499	0.0726557	NA	13.0992	7.5778	5.78655	7.46468	1.96607	10.4367	5.35437	2.19416	1.28126	7.60698	0.855402	3.01681	2.67349	4.00211	6.36516	1.86615
11871	mmu_circ_0011824	1.93193	-1.31237	0.679879	1.9303	0.0535695	1.45546	2.16509	2.89327	0	0	0	1.18986	1.46277	2.56251	2.85262	1.7108	4.02241	2.67349	3.00158	2.12172	2.79922				mmu_circ_0001659	9.702	0.861888	-0.861888	0.48044	1.79395	0.0728204	0.954132	7.27731	8.66034	4.33991	3.19915	3.93214	2.84637	5.35437	19.0161	2.56251	1.90175	10.2648	19.1064	16.9321	14.0074	13.4376	22.3938
16373	mmu-miR-216a-5p	1.63026	-2.41249	1.24983	1.93025	0.0535758	0	0	4.33991	0	0	0	0.59493	0	1.28126	15.214	0	1.0056	1.78232	0	0	1.86615				mmu_circ_0007202	1.91527	-1.28574	1.28574	0.717062	-1.79306	0.0729632	NA	1.45546	2.16509	0	6.3983	5.89821	1.89758	1.18986	2.92555	0	1.90175	0.855402	2.0112	0.891162	0	2.12172	0.933074
6178	mmu_circ_0005386	0.918838	-1.98588	1.02914	1.92965	0.0536502	0	0	0	0	0.983034	0.948791	0.59493	0	0	1.90175	0.855402	2.0112	2.67349	1.00053	0	3.7323				mmu_circ_0012422	26.4021	0.731975	-0.731975	0.408263	1.7929	0.0729889	0.954132	50.9412	23.8159	27.4861	21.3277	4.91517	14.2319	13.6834	4.38832	51.2502	30.4279	36.7823	28.1569	35.6465	16.0084	14.852	48.5198
8792	mmu_circ_0008353	8.312	0.754459	0.390984	-1.92964	0.053651	5.82185	7.5778	8.67982	17.0621	13.7625	13.2831	8.32902	8.77665	3.84377	9.50873	9.40942	12.0672	0.891162	6.00316	4.24344	3.7323				mmu_circ_0015733	2.97737	-0.999389	0.999389	0.558034	-1.79091	0.0733078	NA	2.91092	3.24763	4.33991	4.26553	4.91517	2.84637	1.78479	7.31387	2.56251	1.90175	0.855402	1.0056	3.56465	4.00211	2.12172	0
8812	mmu_circ_0008378	3.06665	1.10996	0.575358	-1.92917	0.0537099	1.45546	4.33017	8.67982	5.33191	1.96607	6.64154	2.97465	2.19416	1.28126	3.80349	0.855402	2.0112	2.67349	3.00158	0	1.86615				mmu_circ_0011839	0.644279	2.19015	-2.19015	1.22295	1.79088	0.0733129	NA	1.45546	0	0	0	0	0	0	0	3.84377	0.950873	1.7108	0	0	0	1.41448	0.933074
7959	mmu_circ_0007418	45.0513	-0.643772	0.333747	1.92892	0.0537407	30.5647	44.3843	30.3794	44.7881	33.4232	16.1295	19.6327	62.1679	41.0002	12.3613	45.3363	63.3529	67.7283	48.0253	78.5036	83.0436				mmu_circ_0002403	11.6826	-0.762746	0.762746	0.426079	-1.79015	0.0734293	0.954132	17.4655	7.5778	20.2529	9.59744	35.3892	4.74396	9.51888	13.8964	3.84377	3.80349	5.13241	12.0672	18.7144	8.00421	11.3158	5.59844
2862	mmu_circ_0001641	1.24166	1.75234	0.90854	-1.92875	0.0537623	1.45546	0	2.89327	4.26553	0.983034	2.84637	2.37972	0.731387	0	0	0	1.0056	0.891162	1.00053	1.41448	0				mmu_circ_0006768	7.33833	-0.929689	0.929689	0.519611	-1.7892	0.073582	0.954132	5.82185	2.16509	10.1265	12.7966	27.525	4.74396	6.54423	7.31387	7.68754	2.85262	1.7108	1.0056	5.34697	10.0053	9.90135	1.86615
16730	mmu-miR-34c-5p	523.002	0.839218	0.435234	-1.9282	0.0538302	969.338	190.528	1679.55	844.575	295.893	503.808	754.371	130.918	319.033	615.215	790.391	316.765	216.552	200.105	336.646	204.343				mmu_circ_0015009	4.1464	-0.797463	0.797463	0.445912	-1.78838	0.0737141	NA	5.82185	5.41271	4.33991	4.26553	6.88124	4.74396	4.75944	5.8511	2.56251	2.85262	5.13241	1.0056	3.56465	4.00211	1.41448	3.7323
12288	mmu_circ_0012317	21.7164	0.432349	0.224229	-1.92816	0.0538358	23.2874	29.2287	24.5928	27.7259	25.5589	23.7198	19.0378	27.0613	12.8126	18.0666	20.5296	21.1176	19.6056	26.0137	16.9737	12.13				mmu_circ_0000408	200.236	0.59293	-0.59293	0.331602	1.78808	0.0737632	0.954132	171.745	168.877	266.181	251.666	112.066	111.009	118.986	78.2584	312.626	245.325	469.616	258.44	186.253	96.0506	89.8194	266.859
13687	mmu_circ_0013866	8.87939	-1.0953	0.569465	1.92338	0.0544317	1.45546	6.49526	2.89327	8.53106	2.9491	1.89758	3.56958	16.8219	0	3.80349	5.13241	14.0784	26.7349	21.0111	9.90135	16.7953				mmu_circ_0004958	2.50255	1.20637	-1.20637	0.674747	1.78788	0.0737947	NA	0	3.24763	0	3.19915	0	0.948791	4.16451	0	0	4.75436	3.42161	4.02241	6.23813	3.00158	4.24344	2.79922
1058	Gm25514	427.045	0.345208	0.179533	-1.92282	0.0545032	689.889	436.265	393.485	496.934	548.533	536.067	355.173	367.156	544.534	387.005	349.859	436.431	293.192	295.155	352.205	350.836				mmu_circ_0002387	0.783191	2.14153	-2.14153	1.19788	1.78777	0.0738137	NA	0	1.08254	0	0	0.983034	0	0	0	0	2.85262	0	0	1.78232	3.00158	2.82896	0
7256	mmu_circ_0006626	0.644489	-2.34316	1.21889	1.92238	0.0545585	0	0	0	1.06638	0	0	0	0	0	0.950873	0	0	0.891162	2.00105	3.5362	1.86615				mmu_circ_0000809	1131.8	1.13641	-1.13641	0.636735	1.78475	0.0743018	0.956881	371.143	856.291	335.62	623.834	320.469	126.189	223.694	2804.14	340.814	641.839	373.811	867.834	1613	2299.21	3674.11	2636.87
5549	mmu_circ_0004683	10.1233	-0.625656	0.325513	1.92207	0.0545976	8.73277	3.24763	7.23318	6.3983	9.83034	7.59033	7.13916	13.165	6.40628	8.55785	10.2648	19.1064	12.4763	13.0068	12.0231	16.7953				mmu_circ_0013250	2.01349	-1.21869	1.21869	0.682871	-1.78466	0.0743169	NA	1.45546	5.41271	1.44664	3.19915	0	3.79516	2.97465	4.38832	0	0.950873	2.56621	1.0056	2.67349	0	1.41448	0.933074
3960	mmu_circ_0002885	3.9216	1.22252	0.636109	-1.92187	0.0546222	13.0992	5.41271	0	11.7302	7.86428	1.89758	1.78479	2.92555	0	2.85262	3.42161	1.0056	0	3.00158	4.95068	2.79922				mmu_circ_0000500	4.16129	0.811425	-0.811425	0.454705	1.78451	0.0743411	NA	1.45546	5.41271	1.44664	3.19915	1.96607	2.84637	2.37972	5.11971	5.12502	2.85262	7.69862	6.03361	6.23813	4.00211	7.0724	3.7323
17931	Mus_musculus_tRNA-Arg-CCG-3-1	92.1746	0.399308	0.207827	-1.92135	0.0546881	117.892	96.3463	79.565	88.5098	116.981	113.855	114.227	111.171	85.8442	92.2346	58.1673	52.2913	77.5311	107.056	117.402	45.7206				mmu_circ_0005421	1.7291	-1.30945	1.30945	0.734243	-1.7834	0.0745216	NA	1.45546	2.16509	2.89327	1.06638	3.93214	2.84637	4.75944	0.731387	0	1.90175	2.56621	0	0	1.00053	1.41448	0.933074
14608	mmu_circ_0014935	7.36682	-0.932411	0.485326	1.92121	0.0547055	4.36639	5.41271	4.33991	5.33191	6.88124	4.74396	1.18986	8.77665	2.56251	1.90175	6.84321	10.056	5.34697	13.0068	24.0461	13.063				mmu_circ_0009894	20.5286	0.689496	-0.689496	0.387024	1.78153	0.0748255	0.957518	23.2874	17.3207	15.913	12.7966	15.7286	5.69275	11.8986	23.4044	24.3439	1.90175	25.6621	28.1569	31.1907	28.0147	15.5593	47.5868
10637	mmu_circ_0010434	0.95663	-2.00845	1.04563	1.9208	0.0547564	0	0	0	0	0.983034	1.89758	0	0	1.28126	0.950873	5.13241	1.0056	0	1.00053	2.12172	0.933074				mmu_circ_0000364	17.7421	-0.485829	0.485829	0.272713	-1.78146	0.0748366	0.957518	21.8319	11.908	23.1462	24.5268	17.6946	23.7198	16.658	26.3299	12.8126	12.3613	8.55402	22.1232	24.0614	10.0053	14.1448	13.9961
12654	mmu_circ_0012711	3.89321	0.934053	0.486454	-1.92012	0.0548422	2.91092	5.41271	4.33991	5.33191	3.93214	9.48791	4.16451	5.11971	1.28126	5.70524	0.855402	2.0112	4.45581	4.00211	1.41448	1.86615				mmu_circ_0016180	2.62008	1.11193	-1.11193	0.624529	1.78042	0.0750065	NA	0	3.24763	1.44664	1.06638	2.9491	2.84637	1.78479	0	2.56251	4.75436	7.69862	1.0056	2.67349	4.00211	4.95068	0.933074
6377	mmu_circ_0005616	6.7925	-1.08207	0.563623	1.91984	0.0548775	2.91092	5.41271	1.44664	6.3983	6.88124	1.89758	1.78479	8.04526	2.56251	0	8.55402	3.01681	8.02046	18.0095	14.1448	19.5946				mmu_circ_0015913	0.583846	-2.30794	2.30794	1.2974	-1.7789	0.0752562	NA	0	2.16509	0	0	1.96607	1.89758	2.37972	0	0	0	0	0	0	0	0	0.933074
418	Gm23405	2.12102	1.63562	0.852391	-1.91886	0.0550023	1.45546	0	2.89327	2.13277	11.7964	3.79516	0	3.65694	1.28126	0	1.7108	0	0	1.00053	1.41448	2.79922				mmu_circ_0004344	199.319	0.593628	-0.593628	0.333801	1.77839	0.0753401	0.957518	171.745	168.877	266.181	251.666	112.066	109.111	115.416	77.5271	312.626	243.423	469.616	256.428	182.688	95.05	89.8194	266.859
12646	mmu_circ_0012702	10.4663	-0.580357	0.302495	1.91856	0.0550396	11.6437	7.5778	11.5731	8.53106	6.88124	5.69275	9.51888	6.58249	10.25	14.2631	8.55402	10.056	16.0409	18.0095	12.0231	10.2638				mmu_circ_0004546	7.41375	-0.811998	0.811998	0.456676	-1.77806	0.075394	0.957518	5.82185	6.49526	4.33991	5.33191	9.83034	13.2831	11.8986	18.2847	2.56251	0.950873	4.27701	3.01681	2.67349	12.0063	11.3158	6.53152
8789	mmu_circ_0008347	73.3821	-0.532158	0.277398	1.91839	0.0550613	56.763	62.7875	91.1381	89.5761	40.3044	59.7738	51.7589	29.2555	108.907	84.6277	144.563	94.5266	69.5106	49.0258	44.5561	97.0397				mmu_circ_0006916	5.94712	-0.766487	0.766487	0.431142	-1.7778	0.075436	NA	7.27731	6.49526	10.1265	5.33191	8.84731	11.3855	2.97465	8.04526	5.12502	5.70524	1.7108	6.03361	2.67349	4.00211	8.48687	0.933074
7869	mmu_circ_0007317	1.11016	1.92813	1.00553	-1.91753	0.0551707	0	1.08254	2.89327	1.06638	3.93214	0.948791	1.18986	2.92555	0	0	0	3.01681	0	0	0.70724	0				mmu_circ_0010565	3.84537	-1.04085	1.04085	0.58579	-1.77683	0.0755958	NA	4.36639	7.5778	2.89327	2.13277	4.91517	15.1807	2.37972	2.19416	1.28126	5.70524	0.855402	3.01681	1.78232	3.00158	4.24344	0
16781	mmu-miR-376b-3p	16.2581	-0.763286	0.398362	1.91606	0.0553577	23.2874	5.41271	23.1462	14.9294	8.84731	7.59033	7.73409	7.31387	24.3439	29.4771	21.385	20.112	25.8437	4.00211	7.77964	28.9253				mmu_circ_0011055	8.75782	-0.894745	0.894745	0.503799	-1.776	0.0757333	0.957518	1.45546	8.66034	10.1265	5.33191	14.7455	22.771	17.253	10.9708	0	7.60698	2.56621	8.04481	4.45581	8.00421	16.2665	1.86615
673	Gm24264	165.118	-0.350975	0.183191	1.9159	0.0553782	160.101	135.318	202.529	116.236	141.557	111.009	145.163	150.666	179.376	262.441	186.478	137.767	185.362	148.078	137.204	242.599				mmu_circ_0015700	1.65777	-1.37344	1.37344	0.773543	-1.77552	0.0758118	NA	2.91092	1.08254	4.33991	1.06638	0	2.84637	5.35437	1.46277	1.28126	1.90175	0.855402	0	1.78232	0	0.70724	0.933074
4640	mmu_circ_0003651	2.15951	1.389	0.725488	-1.91457	0.0555472	4.36639	7.5778	2.89327	2.13277	2.9491	2.84637	1.78479	0.731387	0	0	1.7108	5.02801	0.891162	0	0.70724	0.933074				mmu_circ_0009943	2.79355	-1.08777	1.08777	0.613186	-1.77397	0.0760679	NA	0	5.41271	0	3.19915	0.983034	7.59033	5.9493	6.58249	1.28126	1.90175	0.855402	2.0112	1.78232	2.00105	1.41448	3.7323
9042	mmu_circ_0008625	148.767	-0.617466	0.322518	1.91452	0.0555543	100.427	119.08	78.1184	135.431	157.286	83.4936	74.3663	190.892	80.7191	73.2172	98.3712	211.176	372.506	164.086	199.442	241.666				mmu_circ_0003425	4.99717	0.831627	-0.831627	0.468953	1.77337	0.0761677	NA	1.45546	6.49526	2.89327	1.06638	3.93214	2.84637	5.9493	3.65694	5.12502	7.60698	11.9756	5.02801	1.78232	3.00158	10.6086	6.53152
1628	mmu_circ_0000283	1.29383	1.83315	0.959169	-1.91119	0.0559804	1.45546	0	4.33991	2.13277	0	2.84637	1.18986	4.38832	0	0	0	0	0	2.00105	1.41448	0.933074				mmu_circ_0008838	2.00326	-1.25306	1.25306	0.708084	-1.76965	0.0767847	NA	1.45546	1.08254	5.78655	2.13277	0.983034	6.64154	2.97465	1.46277	2.56251	0.950873	0	1.0056	0.891162	2.00105	2.12172	0
2919	mmu_circ_0001707	2.46936	-1.23384	0.645823	1.91049	0.0560702	0	3.24763	2.89327	2.13277	0.983034	0	1.18986	1.46277	2.56251	2.85262	3.42161	1.0056	2.67349	9.00474	1.41448	4.66537				mmu_circ_0013199	42.4073	0.584633	-0.584633	0.330508	1.76889	0.0769118	0.961282	24.7429	42.2192	20.2529	38.3898	66.8463	12.3343	19.6327	46.8088	39.7189	25.6736	30.7945	58.3249	73.0753	40.0211	62.2371	77.4451
12434	mmu_circ_0012470	11.307	-0.914539	0.478749	1.91027	0.056099	4.36639	7.5778	0	10.6638	4.91517	4.74396	7.13916	21.9416	5.12502	6.65611	7.69862	23.1288	12.4763	24.0126	10.6086	29.8584				mmu_circ_0002727	8.42738	-0.68082	0.68082	0.38493	-1.76869	0.0769462	0.961282	5.82185	19.4858	5.78655	7.46468	5.89821	14.2319	14.2783	10.2394	3.84377	7.60698	5.13241	4.02241	5.34697	5.00263	14.1448	6.53152
16763	mmu-miR-365-2-5p	19.4972	0.646186	0.338728	-1.90769	0.0564319	23.2874	2.16509	18.8063	36.257	38.3383	23.7198	24.3921	23.4044	12.8126	13.3122	17.9634	17.0952	8.02046	16.0084	20.5099	15.8623				mmu_circ_0008388	7.97817	0.717488	-0.717488	0.405854	1.76785	0.0770867	0.961282	1.45546	7.5778	5.78655	8.53106	2.9491	8.53912	10.1138	2.92555	3.84377	8.55785	11.1202	10.056	3.56465	14.0074	15.5593	13.063
5059	mmu_circ_0004107	2.853	1.06487	0.558719	-1.90591	0.0566618	1.45546	4.33017	7.23318	1.06638	1.96607	4.74396	4.16451	5.8511	1.28126	2.85262	2.56621	1.0056	1.78232	3.00158	1.41448	0.933074				mmu_circ_0006901	2.79617	-1.08407	1.08407	0.613237	-1.76778	0.0770973	NA	4.36639	1.08254	2.89327	2.13277	4.91517	7.59033	1.18986	6.58249	0	0	3.42161	2.0112	3.56465	1.00053	2.12172	1.86615
16766	mmu-miR-369-3p	151.783	-0.619275	0.324948	1.90577	0.0566805	250.339	84.4383	156.237	111.97	116.981	84.4424	96.3787	59.2424	165.282	214.897	325.053	186.036	172.885	76.04	76.3819	251.93				mmu_circ_0000569	0.703756	1.94018	-1.94018	1.09802	1.76699	0.0772306	NA	0	0	0	0	1.96607	0	0	0	1.28126	0.950873	2.56621	1.0056	1.78232	1.00053	0.70724	0
5852	mmu_circ_0005018	5.56519	-0.846482	0.444266	1.90535	0.0567345	7.27731	3.24763	5.78655	1.06638	2.9491	4.74396	1.18986	6.58249	5.12502	1.90175	5.98781	8.04481	7.1293	9.00474	10.6086	8.39766				mmu_circ_0016113	0.584006	2.14083	-2.14083	1.21182	1.76663	0.0772906	NA	0	1.08254	0	0	0	0	0	0	0	1.90175	0	2.0112	0	2.00105	1.41448	0.933074
16939	mmu-miR-467b-5p	9.77336	-1.09731	0.576153	1.90454	0.0568393	8.73277	3.24763	2.89327	3.19915	15.7286	3.79516	8.32902	3.65694	20.5001	18.0666	46.1917	7.03921	3.56465	3.00158	2.82896	5.59844				mmu_circ_0003031	51.4544	0.67423	-0.67423	0.382042	1.76481	0.0775961	0.961282	46.5748	51.9621	66.5453	43.7217	38.3383	36.0541	21.4175	13.8964	101.219	78.9224	132.587	47.2633	39.2111	23.0121	19.0955	63.449
8252	mmu_circ_0007739	37.3656	-0.531682	0.279287	1.90371	0.0569479	27.6538	27.0636	13.0197	22.394	34.4062	24.6686	33.3161	59.9738	28.1876	23.7718	38.4931	51.2857	51.6874	52.0274	47.3851	62.5159				mmu_circ_0000336	18.0566	-0.511462	0.511462	0.289821	-1.76475	0.0776055	0.961282	26.1983	7.5778	15.913	12.7966	25.5589	22.771	32.7212	25.5986	14.0938	16.1648	17.108	8.04481	14.2586	17.009	19.0955	13.9961
12562	mmu_circ_0012612	48.8004	0.575537	0.302359	-1.90349	0.0569765	94.605	55.2097	70.8852	74.6468	83.5579	28.4637	24.9871	35.838	60.219	50.3962	48.7579	32.1793	28.5172	30.0158	23.3389	39.1891				mmu_circ_0010788	3.82566	1.29481	-1.29481	0.733971	1.76412	0.0777118	NA	0	3.24763	4.33991	2.13277	1.96607	2.84637	1.78479	1.46277	1.28126	0	3.42161	28.1569	1.78232	2.00105	2.12172	4.66537
161	Gm22510	2200.65	-0.642839	0.337729	1.90342	0.0569863	3581.89	645.196	2203.23	630.232	2500.84	614.817	2438.62	1132.92	3214.67	2385.74	2547.39	2200.26	2914.99	2789.47	2374.91	3035.29				mmu_circ_0012699	0.966591	-1.77736	1.77736	1.00785	-1.76351	0.0778141	NA	0	2.16509	1.44664	0	0.983034	2.84637	2.97465	1.46277	1.28126	0	0	0	0.891162	0	1.41448	0
1322	Gm26390	2200.65	-0.642839	0.337729	1.90342	0.0569863	3581.89	645.196	2203.23	630.232	2500.84	614.817	2438.62	1132.92	3214.67	2385.74	2547.39	2200.26	2914.99	2789.47	2374.91	3035.29				mmu_circ_0002039	1.46855	1.48062	-1.48062	0.839662	1.76335	0.0778408	NA	0	0	0	1.06638	0.983034	0	1.78479	1.46277	6.40628	1.90175	0	2.0112	0.891162	3.00158	2.12172	1.86615
9041	mmu_circ_0008624	149.105	-0.612809	0.322068	1.90273	0.0570752	101.882	119.08	78.1184	135.431	158.269	84.4424	74.9612	190.892	80.7191	73.2172	98.3712	211.176	372.506	164.086	200.856	241.666				mmu_circ_0006512	7.54372	-0.655197	0.655197	0.371864	-1.76192	0.078082	0.962409	8.73277	18.4032	4.33991	6.3983	5.89821	12.3343	10.7087	7.31387	2.56251	6.65611	4.27701	6.03361	8.02046	4.00211	8.48687	6.53152
1309	Gm26336	2200.26	-0.642708	0.337794	1.90267	0.0570842	3581.89	644.113	2203.23	630.232	2500.84	614.817	2438.02	1132.92	3212.11	2385.74	2547.39	2199.25	2914.99	2788.47	2374.91	3035.29				mmu_circ_0010184	8.02084	-1.15634	1.15634	0.656753	-1.7607	0.0782897	0.962409	1.45546	2.16509	10.1265	13.863	49.1517	0	8.92395	2.92555	1.28126	4.75436	7.69862	6.03361	4.45581	8.00421	2.82896	4.66537
12003	mmu_circ_0011977	2.35892	1.26474	0.664763	-1.90255	0.0570999	0	3.24763	0	2.13277	3.93214	6.64154	5.35437	5.11971	1.28126	0.950873	0.855402	0	0.891162	1.00053	3.5362	2.79922				mmu_circ_0007531	0.952695	1.82147	-1.82147	1.03622	1.7578	0.0787821	NA	0	1.08254	0	0	0	0	1.78479	0	0	0.950873	1.7108	1.0056	0.891162	1.00053	4.95068	1.86615
12660	mmu_circ_0012719	25.4252	-0.632872	0.333292	1.89886	0.0575835	8.73277	19.4858	18.8063	24.5268	22.6098	13.2831	15.4682	35.838	21.7814	6.65611	33.3607	32.1793	52.5786	34.0179	28.2896	39.1891				mmu_circ_0012262	4.79389	0.79964	-0.79964	0.454916	1.75778	0.0787855	NA	4.36639	6.49526	5.78655	3.19915	1.96607	3.79516	1.18986	2.19416	6.40628	4.75436	4.27701	10.056	5.34697	4.00211	3.5362	9.33074
6882	mmu_circ_0006193	19.6602	-0.783121	0.412458	1.89867	0.0576084	11.6437	19.4858	11.5731	3.19915	15.7286	7.59033	8.32902	37.3008	14.0938	16.1648	18.8188	16.0896	28.5172	61.0321	19.8027	25.193				mmu_circ_0013569	2.60999	-1.08762	1.08762	0.61885	-1.75749	0.078834	NA	2.91092	2.16509	7.23318	0	3.93214	2.84637	5.35437	3.65694	2.56251	3.80349	0.855402	3.01681	1.78232	0	0.70724	0.933074
18393	Snord104	408.299	0.593192	0.312457	-1.89848	0.0576334	452.649	328.011	899.808	751.8	558.364	303.613	392.059	242.821	524.034	479.24	517.518	239.333	210.314	211.111	212.172	209.942				mmu_circ_0007212	4.06822	-1.10098	1.10098	0.626821	-1.75645	0.0790111	NA	0	2.16509	8.67982	7.46468	16.7116	2.84637	1.78479	5.11971	0	2.85262	3.42161	3.01681	1.78232	5.00263	4.24344	0
16727	mmu-miR-34b-5p	44.8743	0.90614	0.477398	-1.89808	0.0576853	80.0504	20.5683	166.363	77.8459	19.6607	27.5149	64.2524	13.165	20.5001	51.3471	74.4199	27.1512	14.2586	13.0068	28.2896	19.5946				mmu_circ_0003801	1.44808	1.51455	-1.51455	0.86231	1.75639	0.0790219	NA	0	0	0	1.06638	0.983034	0.948791	2.37972	0	1.28126	0	2.56621	4.02241	5.34697	2.00105	0.70724	1.86615
18294	Mus_musculus_tRNA-Trp-CCA-1-1	30.8723	0.618275	0.326179	-1.89551	0.0580253	49.4857	41.1366	72.3318	29.8587	26.5419	25.6174	35.1009	19.7475	34.5939	35.1823	28.2283	35.1961	25.8437	10.0053	12.0231	13.063				mmu_circ_0004079	66.6567	-0.557327	0.557327	0.317425	-1.75578	0.0791265	0.970246	65.4958	54.1271	109.944	153.559	118.947	52.1835	50.5691	30.7183	62.7815	55.1506	58.1673	65.3641	59.7079	28.0147	28.9968	72.7798
13083	mmu_circ_0013198	1.2387	1.74457	0.921112	-1.89398	0.0582271	1.45546	2.16509	4.33991	0	0	2.84637	1.78479	2.92555	0	0.950873	1.7108	0	0	0	0.70724	0.933074				mmu_circ_0003589	2.0779	1.23877	-1.23877	0.705911	1.75485	0.0792853	NA	0	4.33017	0	0	0.983034	0.948791	2.37972	0.731387	5.12502	1.90175	1.7108	2.0112	0.891162	4.00211	6.36516	1.86615
3498	mmu_circ_0002357	2.71381	-1.20603	0.636785	1.89393	0.058234	2.91092	1.08254	2.89327	4.26553	0	0	1.18986	1.46277	1.28126	5.70524	4.27701	9.05042	2.67349	1.00053	2.82896	2.79922				mmu_circ_0005009	2.19618	1.29651	-1.29651	0.738856	1.75475	0.0793018	NA	1.45546	0	2.89327	0	0	2.84637	2.37972	0.731387	0	0.950873	7.69862	1.0056	4.45581	3.00158	2.12172	5.59844
14020	mmu_circ_0014262	9.33239	-1.07947	0.570287	1.89285	0.0583775	2.91092	2.16509	7.23318	1.06638	10.8134	1.89758	8.92395	12.4336	8.96879	0.950873	4.27701	6.03361	34.7553	10.0053	24.7534	12.13				mmu_circ_0013557	64.1707	0.55359	-0.55359	0.315941	1.75219	0.0797406	0.972846	45.1193	60.6224	41.9525	107.705	42.2705	21.8222	32.1262	65.0935	30.7501	54.1997	52.1795	101.566	98.919	69.0363	84.8687	118.5
972	Gm25189	748.97	0.276115	0.145901	-1.89248	0.0584275	1031.92	780.513	814.456	813.65	868.019	796.985	760.321	698.475	848.191	810.143	639.84	755.207	468.751	545.287	751.796	599.966				mmu_circ_0013439	2.49804	1.05574	-1.05574	0.603484	1.7494	0.0802219	NA	0	1.08254	2.89327	1.06638	0.983034	3.79516	2.37972	0.731387	1.28126	1.90175	4.27701	5.02801	5.34697	1.00053	3.5362	4.66537
7550	mmu_circ_0006959	61.2837	-0.741813	0.392244	1.8912	0.0585972	21.8319	67.1177	27.4861	70.3812	32.4401	22.771	29.1516	95.0804	21.7814	32.3297	53.0349	90.5042	119.416	84.0442	62.9443	150.225				mmu_circ_0004870	7.32568	0.700898	-0.700898	0.400654	1.74939	0.080224	0.972846	2.91092	4.33017	10.1265	5.33191	3.93214	5.69275	5.9493	6.58249	6.40628	3.80349	11.1202	3.01681	17.8232	14.0074	7.77964	8.39766
2928	mmu_circ_0001716	1.03896	-1.90877	1.00972	1.89039	0.0587059	0	0	0	0	0	0.948791	1.78479	0	3.84377	1.90175	1.7108	1.0056	0.891162	1.00053	3.5362	0				mmu_circ_0002900	10.822	-0.644147	0.644147	0.36827	-1.74911	0.0802712	0.972846	16.0101	9.74289	17.3596	9.59744	12.7794	24.6686	5.9493	10.2394	10.25	8.55785	11.1202	7.03921	13.3674	1.00053	7.0724	8.39766
6196	mmu_circ_0005406	17.1265	-0.474615	0.251158	1.88971	0.0587966	8.73277	14.0731	11.5731	14.9294	16.7116	16.1295	14.2783	16.8219	28.1876	19.9683	27.3729	13.0728	15.1498	19.01	21.2172	16.7953				mmu_circ_0001488	57.6422	0.643354	-0.643354	0.368331	1.74667	0.0806942	0.972846	40.7529	51.9621	27.4861	103.439	33.4232	13.2831	25.582	64.3621	25.6251	48.4945	43.6255	96.5378	97.1367	58.0305	74.9674	117.567
17967	Mus_musculus_tRNA-Asp-GTC-1-3	1813.24	0.365594	0.193538	-1.889	0.0588917	1817.87	1762.38	2073.03	1645.43	2051.59	1643.31	3275.68	2063.24	1707.91	1772.43	1322.45	1274.1	1399.12	1996.05	2196.69	1010.52				mmu_circ_0013546	0.877251	-2.00951	2.00951	1.15066	-1.7464	0.0807415	NA	0	1.08254	4.33991	0	0	1.89758	3.56958	0.731387	0	0	0	0	0	1.00053	1.41448	0
17968	Mus_musculus_tRNA-Asp-GTC-1-4	1813.24	0.365594	0.193538	-1.889	0.0588917	1817.87	1762.38	2073.03	1645.43	2051.59	1643.31	3275.68	2063.24	1707.91	1772.43	1322.45	1274.1	1399.12	1996.05	2196.69	1010.52				mmu_circ_0015035	0.587548	2.14942	-2.14942	1.23127	1.74569	0.0808647	NA	0	1.08254	0	0	0	0	0	0	0	2.85262	0	0	0.891162	2.00105	0.70724	1.86615
11782	mmu_circ_0011725	4.28396	-0.885319	0.469104	1.88726	0.0591259	1.45546	1.08254	4.33991	5.33191	4.91517	1.89758	2.37972	2.92555	1.28126	8.55785	4.27701	6.03361	7.1293	5.00263	3.5362	8.39766				mmu_circ_0013939	2.04872	1.15783	-1.15783	0.664052	1.74358	0.0812317	NA	2.91092	1.08254	0	1.06638	2.9491	0.948791	0.59493	0.731387	5.12502	1.90175	0.855402	3.01681	2.67349	4.00211	2.12172	2.79922
13025	mmu_circ_0013136	2.38193	1.53519	0.813592	-1.88693	0.0591699	0	3.24763	14.4664	1.06638	1.96607	2.84637	4.16451	0.731387	0	2.85262	0.855402	4.02241	0.891162	1.00053	0	0				mmu_circ_0008340	76.9031	0.480324	-0.480324	0.275822	1.74143	0.0816082	0.972846	65.4958	73.6129	96.9247	92.7753	38.3383	63.569	52.3538	32.181	112.751	85.5785	146.274	97.5434	70.4018	58.0305	43.8489	100.772
11125	mmu_circ_0010984	3.05013	1.08372	0.574352	-1.88685	0.05918	0	3.24763	11.5731	2.13277	2.9491	3.79516	5.9493	3.65694	2.56251	2.85262	1.7108	2.0112	0.891162	1.00053	3.5362	0.933074				mmu_circ_0010397	4.69057	-0.76249	0.76249	0.438349	-1.73946	0.0819537	NA	4.36639	6.49526	4.33991	6.3983	5.89821	5.69275	5.35437	8.77665	2.56251	7.60698	2.56621	2.0112	4.45581	1.00053	5.65792	1.86615
5494	mmu_circ_0004615	0.550714	2.70806	1.43525	-1.88682	0.0591849	0	2.16509	0	1.06638	0	3.79516	1.78479	0	0	0	0	0	0	0	0	0				mmu_circ_0014510	2.01104	-1.20397	1.20397	0.692662	-1.73818	0.0821796	NA	0	3.24763	1.44664	4.26553	0.983034	3.79516	4.75944	3.65694	1.28126	0	3.42161	1.0056	2.67349	0	0.70724	0.933074
7420	mmu_circ_0006815	3.31269	-1.27449	0.675591	1.88648	0.05923	0	1.08254	1.44664	1.06638	3.93214	2.84637	1.78479	2.92555	0	0	1.7108	7.03921	3.56465	9.00474	3.5362	13.063				mmu_circ_0010086	16.8362	0.488208	-0.488208	0.280877	1.73815	0.0821836	0.972846	4.36639	15.1556	13.0197	20.2613	8.84731	11.3855	20.2276	17.5533	12.8126	17.1157	18.8188	20.112	19.6056	25.0132	28.2896	16.7953
10803	mmu_circ_0010619	5.71214	0.734777	0.38979	-1.88506	0.0594221	7.27731	8.66034	4.33991	4.26553	9.83034	5.69275	8.92395	8.04526	2.56251	2.85262	2.56621	4.02241	4.45581	5.00263	6.36516	6.53152				mmu_circ_0013495	10.6181	0.5421	-0.5421	0.311896	1.73808	0.082197	0.972846	13.0992	6.49526	4.33991	7.46468	6.88124	13.2831	7.73409	9.50804	15.3751	8.55785	6.84321	13.0728	12.4763	15.0079	12.0231	17.7284
1822	mmu_circ_0000503	1.54173	1.58646	0.84162	-1.88501	0.059429	0	4.33017	1.44664	0	4.91517	1.89758	2.97465	2.92555	0	0	0.855402	3.01681	0.891162	0	1.41448	0				mmu_circ_0002526	5.16752	-0.721973	0.721973	0.415825	-1.73624	0.0825211	NA	7.27731	3.24763	7.23318	7.46468	8.84731	6.64154	4.16451	7.31387	1.28126	3.80349	6.84321	5.02801	1.78232	4.00211	4.95068	2.79922
995	Gm25280	29.2505	0.423309	0.224578	-1.88491	0.0594424	39.2975	34.6414	31.826	23.4604	27.525	46.4908	26.7719	37.3008	30.7501	19.0175	26.5175	32.1793	23.1702	29.0153	14.852	25.193				mmu_circ_0009545	33.6845	0.67634	-0.67634	0.38955	1.73621	0.0825267	0.972846	21.8319	25.981	21.6996	49.0536	20.6437	18.027	11.8986	38.7635	11.5313	19.0175	21.385	73.4089	36.5376	26.0137	60.1154	83.0436
10747	mmu_circ_0010560	0.774275	-2.04706	1.08622	1.88457	0.0594873	1.45546	0	0	0	0.983034	0	0	0	2.56251	0.950873	1.7108	1.0056	0.891162	0	2.82896	0				mmu_circ_0013433	4.9935	-1.02023	1.02023	0.587657	-1.73609	0.082548	NA	18.921	5.41271	10.1265	6.3983	1.96607	5.69275	2.37972	2.92555	5.12502	0	1.7108	10.056	2.67349	3.00158	0.70724	2.79922
453	Gm23502	42.5776	0.388723	0.20629	-1.88435	0.0595174	53.8521	35.7239	47.739	40.5225	49.1517	38.9004	52.3538	67.2876	41.0002	25.6736	26.5175	47.2633	40.9935	37.0195	47.3851	29.8584				mmu_circ_0003910	32.9841	-0.480342	0.480342	0.276727	-1.7358	0.0825998	0.972846	30.5647	53.0446	31.826	54.3855	35.3892	43.6444	23.7972	34.3752	37.1564	47.5436	35.0715	16.0896	20.4967	18.0095	15.5593	30.7914
7551	mmu_circ_0006960	57.2382	-0.786645	0.417745	1.88308	0.0596901	20.3765	59.5399	21.6996	66.1157	31.4571	19.9246	25.582	90.692	17.9376	25.6736	47.0471	87.4874	118.525	79.0416	57.2864	147.426				mmu_circ_0005164	4.26276	-0.833239	0.833239	0.481026	-1.73221	0.0832361	NA	7.27731	2.16509	7.23318	4.26553	2.9491	5.69275	7.73409	6.58249	2.56251	7.60698	2.56621	2.0112	2.67349	1.00053	4.95068	0.933074
4418	mmu_circ_0003402	3.72362	-1.0711	0.569071	1.88218	0.0598112	2.91092	2.16509	2.89327	3.19915	0.983034	0	1.18986	5.8511	5.12502	1.90175	3.42161	3.01681	4.45581	14.0074	5.65792	2.79922				mmu_circ_0003794	4.18019	-0.894679	0.894679	0.51662	-1.73179	0.0833103	NA	5.82185	4.33017	1.44664	1.06638	4.91517	14.2319	7.13916	4.38832	1.28126	2.85262	0.855402	2.0112	3.56465	5.00263	4.24344	3.7323
11648	mmu_circ_0011569	30.5621	-0.547713	0.291074	1.88169	0.0598776	20.3765	35.7239	33.2726	28.7923	32.4401	16.1295	16.0631	16.8219	48.6877	50.3962	60.7335	29.1625	26.7349	20.0105	21.9244	31.7245				mmu_circ_0000326	4.10342	-0.901091	0.901091	0.520388	-1.73158	0.0833491	NA	1.45546	3.24763	2.89327	5.33191	6.88124	4.74396	12.4935	5.11971	1.28126	4.75436	0	5.02801	2.67349	2.00105	4.95068	2.79922
8026	mmu_circ_0007493	0.84997	1.97867	1.05178	-1.88125	0.0599379	1.45546	0	1.44664	2.13277	0.983034	0	3.56958	1.46277	0	0.950873	0	0	0.891162	0	0.70724	0				mmu_circ_0001849	6.40828	-0.860821	0.860821	0.497161	-1.73147	0.0833673	NA	23.2874	6.49526	7.23318	9.59744	3.93214	5.69275	4.75944	5.8511	6.40628	10.4596	8.55402	2.0112	1.78232	2.00105	3.5362	0.933074
17966	Mus_musculus_tRNA-Asp-GTC-1-2	1816.7	0.3646	0.193836	-1.88097	0.0599761	1819.33	1764.54	2073.03	1647.56	2053.56	1644.26	3285.2	2071.29	1714.32	1778.13	1323.31	1275.1	1404.47	1999.05	2201.64	1012.39				mmu_circ_0010680	0.664008	2.01058	-2.01058	1.16126	1.73138	0.0833843	NA	0	0	0	0	0	0	1.18986	0	0	2.85262	0.855402	1.0056	0.891162	1.00053	2.82896	0
282	Gm22958	237.489	0.316792	0.168441	-1.88073	0.0600085	302.736	248.985	232.909	221.808	301.792	362.438	189.188	247.209	265.22	187.322	189.899	282.574	172.885	220.116	188.126	186.615				mmu_circ_0014809	3.76681	-0.984386	0.984386	0.568741	-1.73082	0.0834846	NA	10.1882	5.41271	5.78655	2.13277	8.84731	2.84637	4.16451	1.46277	2.56251	2.85262	3.42161	0	5.34697	1.00053	4.24344	0
13345	mmu_circ_0013493	8.80538	-0.64855	0.344855	1.88064	0.0600204	10.1882	4.33017	2.89327	5.33191	5.89821	9.48791	6.54423	9.50804	15.3751	5.70524	5.98781	9.05042	10.6939	12.0063	12.0231	15.8623				mmu_circ_0002897	43.7651	-0.332233	0.332233	0.192013	-1.73027	0.0835829	0.972846	55.3076	51.9621	40.5058	47.9872	40.3044	69.2618	38.6705	46.8088	42.2814	38.0349	41.0593	31.1737	49.0139	27.0142	36.0692	44.7875
16665	mmu-miR-337-3p	1.69912	-1.74359	0.927334	1.88022	0.0600782	1.45546	3.24763	1.44664	0	0	0	0.59493	0	2.56251	2.85262	2.56621	0	8.02046	0	0.70724	3.7323				mmu_circ_0008985	3.18418	1.01353	-1.01353	0.585792	1.73019	0.0835962	NA	0	3.24763	1.44664	1.06638	0.983034	0.948791	4.75944	3.65694	0	5.70524	5.13241	7.03921	2.67349	3.00158	8.48687	2.79922
3594	mmu_circ_0002469	2.86186	-1.18634	0.631669	1.8781	0.0603677	1.45546	1.08254	2.89327	1.06638	29.491	0.948791	2.37972	2.19416	1.28126	0.950873	9.40942	1.0056	4.45581	10.0053	2.82896	1.86615				mmu_circ_0001188	22.3741	0.722322	-0.722322	0.417595	1.72972	0.0836803	0.972846	17.4655	25.981	26.0395	23.4604	23.5928	9.48791	5.9493	4.38832	42.2814	40.8875	55.6011	16.0896	14.2586	12.0063	13.4376	27.0591
8878	mmu_circ_0008450	27.5012	-0.517858	0.275982	1.87642	0.0605972	16.0101	14.0731	15.913	21.3277	30.4741	18.027	23.7972	39.4949	26.9064	26.6244	23.0958	35.1961	60.599	28.0147	26.8751	33.5907				mmu_circ_0001637	6.13489	0.694737	-0.694737	0.401667	1.72964	0.0836953	NA	4.36639	6.49526	7.23318	8.53106	3.93214	1.89758	4.75944	1.46277	5.12502	6.65611	8.55402	7.03921	4.45581	7.00369	11.3158	9.33074
13063	mmu_circ_0013175	86.4145	-0.651172	0.347249	1.87523	0.0607607	96.0605	86.6034	70.8852	51.1864	65.8633	22.771	22.6073	122.873	78.1566	34.2314	99.2266	107.599	116.742	126.066	108.208	173.552				mmu_circ_0013956	6.13489	0.694737	-0.694737	0.401667	1.72964	0.0836953	NA	4.36639	6.49526	7.23318	8.53106	3.93214	1.89758	4.75944	1.46277	5.12502	6.65611	8.55402	7.03921	4.45581	7.00369	11.3158	9.33074
14653	mmu_circ_0014988	4.67239	0.972643	0.518904	-1.87442	0.0608729	1.45546	5.41271	11.5731	3.19915	8.84731	8.53912	1.18986	9.50804	1.28126	7.60698	1.7108	4.02241	1.78232	3.00158	2.82896	2.79922				mmu_circ_0008297	1.47271	-1.45648	1.45648	0.84258	-1.7286	0.0838808	NA	0	6.49526	1.44664	2.13277	1.96607	2.84637	1.78479	0.731387	1.28126	1.90175	0.855402	0	0	0	2.12172	0
13064	mmu_circ_0013176	85.431	-0.661445	0.352896	1.87433	0.0608845	96.0605	84.4383	69.4386	50.12	63.8972	22.771	20.8226	122.873	75.5941	33.2805	98.3712	106.594	116.742	125.066	108.208	172.619				mmu_circ_0006836	4.45202	0.853816	-0.853816	0.494146	1.72786	0.084013	NA	1.45546	3.24763	2.89327	5.33191	2.9491	2.84637	3.56958	2.92555	2.56251	5.70524	1.7108	12.0672	8.91162	1.00053	5.65792	8.39766
755	Gm24523	12.5831	-0.641825	0.342803	1.87229	0.0611669	14.5546	9.74289	18.8063	5.33191	5.89821	3.79516	10.1138	11.7022	11.5313	20.9192	9.40942	22.1232	8.91162	17.009	21.2172	10.2638				mmu_circ_0014446	22.9211	0.824907	-0.824907	0.477711	1.72679	0.084205	0.972846	50.9412	14.0731	15.913	12.7966	10.8134	15.1807	9.51888	4.38832	62.7815	65.6102	15.3972	24.1344	22.2791	9.00474	7.77964	26.1261
2389	mmu_circ_0001123	10.0726	0.580248	0.30997	-1.87194	0.0612143	8.73277	9.74289	17.3596	11.7302	14.7455	14.2319	8.32902	11.7022	8.96879	6.65611	5.98781	14.0784	7.1293	7.00369	6.36516	8.39766				mmu_circ_0004733	7.76894	0.649419	-0.649419	0.376179	1.72636	0.0842834	0.972846	5.82185	6.49526	5.78655	3.19915	6.88124	7.59033	2.97465	9.50804	14.0938	7.60698	8.55402	8.04481	3.56465	7.00369	11.3158	15.8623
4816	mmu_circ_0003844	19.2116	0.480636	0.257005	-1.87015	0.0614634	21.8319	11.908	24.5928	25.5932	20.6437	25.6174	20.2276	28.5241	12.8126	13.3122	9.40942	23.1288	24.0614	15.0079	14.852	15.8623				mmu_circ_0004534	132.389	0.528264	-0.528264	0.306009	1.7263	0.0842932	0.972846	206.676	86.6034	104.158	101.306	135.659	104.367	69.6068	60.7051	217.814	181.617	279.716	126.706	157.736	65.0342	74.9674	145.56
14296	mmu_circ_0014578	9.24182	0.908898	0.486017	-1.87009	0.0614707	4.36639	12.9905	23.1462	7.46468	14.7455	14.2319	11.8986	8.77665	1.28126	12.3613	1.7108	2.0112	5.34697	4.00211	19.8027	3.7323				mmu_circ_0005698	2.80676	-1.09785	1.09785	0.635979	-1.72623	0.0843054	NA	8.73277	1.08254	10.1265	4.26553	0	2.84637	2.37972	2.19416	0	1.90175	1.7108	1.0056	2.67349	2.00105	2.12172	1.86615
11670	mmu_circ_0011594	75.9105	-0.532922	0.284987	1.86999	0.0614857	90.2387	66.0351	49.1856	67.1821	44.2365	27.5149	32.7212	119.948	75.5941	53.2489	82.1186	75.4201	122.089	90.0474	106.086	112.902				mmu_circ_0010537	4.55089	-0.812183	0.812183	0.470624	-1.72576	0.0843912	NA	4.36639	9.74289	2.89327	8.53106	2.9491	1.89758	8.32902	7.31387	2.56251	2.85262	3.42161	3.01681	0.891162	7.00369	4.24344	2.79922
2452	mmu_circ_0001190	0.892328	1.95252	1.04462	-1.86913	0.061605	2.91092	1.08254	1.44664	0	0	2.84637	2.37972	0.731387	1.28126	0	0	0	0.891162	0	0.70724	0				mmu_circ_0013713	7.14419	-0.611301	0.611301	0.354385	-1.72496	0.0845341	0.972846	8.73277	7.5778	10.1265	5.33191	10.8134	5.69275	8.32902	12.4336	6.40628	6.65611	5.13241	2.0112	4.45581	7.00369	7.0724	6.53152
2294	mmu_circ_0001022	2.79933	-1.11525	0.596822	1.86865	0.0616722	4.36639	2.16509	0	1.06638	1.96607	1.89758	2.97465	0	0	2.85262	4.27701	6.03361	5.34697	2.00105	4.24344	5.59844				mmu_circ_0014831	11.1683	0.69552	-0.69552	0.403234	1.72486	0.0845534	0.972846	16.0101	12.9905	15.913	9.59744	1.96607	3.79516	4.75944	5.11971	15.3751	17.1157	24.8066	15.084	8.02046	8.00421	7.0724	13.063
2650	mmu_circ_0001401	3.34759	0.988433	0.529057	-1.86829	0.0617213	4.36639	3.24763	7.23318	1.06638	6.88124	5.69275	3.56958	3.65694	3.84377	2.85262	1.7108	2.0112	0.891162	3.00158	3.5362	0				mmu_circ_0006978	3.152	0.953616	-0.953616	0.553369	1.72329	0.0848361	NA	2.91092	2.16509	0	0	2.9491	2.84637	2.37972	3.65694	2.56251	4.75436	5.98781	1.0056	3.56465	6.00316	7.77964	1.86615
5412	mmu_circ_0004513	4.82994	-0.819809	0.438872	1.86799	0.061763	2.91092	2.16509	1.44664	2.13277	2.9491	5.69275	4.75944	5.11971	1.28126	9.50873	3.42161	8.04481	6.23813	8.00421	7.0724	6.53152				mmu_circ_0004734	9.80281	0.608359	-0.608359	0.353069	1.72306	0.0848773	0.972846	8.73277	6.49526	5.78655	5.33191	11.7964	9.48791	4.16451	10.2394	15.3751	9.50873	8.55402	11.0616	3.56465	13.0068	14.1448	19.5946
6188	mmu_circ_0005397	2.45179	-1.14844	0.615588	1.8656	0.0620974	0	2.16509	1.44664	2.13277	1.96607	1.89758	1.78479	0.731387	2.56251	3.80349	0.855402	3.01681	3.56465	6.00316	6.36516	0.933074				mmu_circ_0001950	2.56376	-1.0905	1.0905	0.632998	-1.72276	0.0849323	NA	5.82185	2.16509	0	6.3983	2.9491	0.948791	4.16451	5.11971	2.56251	0	2.56621	3.01681	0.891162	3.00158	1.41448	0
12786	mmu_circ_0012855	6.24025	-0.791004	0.42401	1.86553	0.0621069	2.91092	3.24763	7.23318	5.33191	4.91517	4.74396	3.56958	4.38832	19.2188	8.55785	5.98781	2.0112	10.6939	6.00316	6.36516	4.66537				mmu_circ_0002265	14.4252	0.552432	-0.552432	0.320875	1.72164	0.0851346	0.972846	5.82185	22.7334	8.67982	8.53106	9.83034	6.64154	13.6834	16.0905	20.5001	14.2631	15.3972	20.112	19.6056	15.0079	7.77964	26.1261
2664	mmu_circ_0001415	6.68539	0.867503	0.465092	-1.86523	0.0621493	1.45546	7.5778	7.23318	4.26553	19.6607	18.027	4.16451	6.58249	2.56251	3.80349	5.98781	6.03361	3.56465	9.00474	4.24344	2.79922				mmu_circ_0005098	2.49953	-1.18326	1.18326	0.687303	-1.7216	0.0851415	NA	2.91092	6.49526	4.33991	2.13277	0.983034	1.89758	2.37972	6.58249	0	0	0.855402	6.03361	2.67349	2.00105	0.70724	0
14650	mmu_circ_0014985	0.720379	-2.0398	1.09383	1.86482	0.0622066	0	0	0	0	0.983034	0	0	0.731387	1.28126	1.90175	0.855402	2.0112	0	0	2.82896	0.933074				mmu_circ_0006153	4614.09	-0.345316	0.345316	0.200741	-1.7202	0.0853954	0.972846	6457.89	3575.64	5530.49	5573.98	5134.39	3472.58	6103.39	5461.27	5324.9	3948.97	5531.88	2326.96	3841.8	3886.05	4759.02	2896.26
8299	mmu_circ_0007787	4.53406	0.798246	0.428388	-1.86337	0.0624101	5.82185	5.41271	2.89327	7.46468	7.86428	5.69275	6.54423	4.38832	2.56251	4.75436	4.27701	3.01681	2.67349	4.00211	4.24344	0.933074				mmu_circ_0010566	6.75091	-0.773516	0.773516	0.449958	-1.71909	0.0855985	NA	5.82185	12.9905	4.33991	4.26553	11.7964	17.0782	6.54423	5.11971	5.12502	10.4596	1.7108	7.03921	1.78232	5.00263	7.0724	1.86615
17033	mmu-mir-5119	260.649	-0.717927	0.385289	1.86335	0.0624137	141.18	189.445	107.051	184.484	224.132	101.521	99.3533	528.793	142.219	135.975	140.286	294.641	460.731	387.204	486.581	546.781				mmu_circ_0010511	1.29757	-1.50084	1.50084	0.873103	-1.71898	0.0856189	NA	1.45546	4.33017	2.89327	0	0.983034	2.84637	2.37972	0.731387	0	0	0.855402	1.0056	0	0	1.41448	1.86615
11172	mmu_circ_0011033	3.6043	0.938951	0.504249	-1.86208	0.0625922	4.36639	6.49526	2.89327	3.19915	5.89821	7.59033	2.97465	4.38832	1.28126	2.85262	2.56621	1.0056	1.78232	5.00263	0.70724	4.66537				mmu_circ_0009948	12.3764	-0.528403	0.528403	0.307419	-1.71883	0.0856444	0.972846	7.27731	20.5683	13.0197	12.7966	20.6437	15.1807	12.4935	14.6277	12.8126	8.55785	11.1202	11.0616	2.67349	11.0058	14.852	9.33074
5567	mmu_circ_0004703	15.3581	0.621501	0.334097	-1.86024	0.0628517	14.5546	11.908	21.6996	14.9294	12.7794	27.5149	17.8479	28.5241	3.84377	10.4596	8.55402	7.03921	12.4763	16.0084	25.4606	12.13				mmu_circ_0012611	44.6311	-0.560647	0.560647	0.32641	-1.71761	0.085867	0.972846	91.6941	50.8795	66.5453	71.4476	68.8124	26.5662	19.0378	31.4497	60.219	46.5928	47.0471	29.1625	28.5172	26.0137	18.3882	31.7245
16560	mmu-mir-3087	0.890565	-2.21706	1.19246	1.85924	0.0629938	2.91092	0	0	0	0	0	0	0	2.56251	1.90175	1.7108	0	4.45581	0	0.70724	0				mmu_circ_0012911	13.135	0.575777	-0.575777	0.335537	1.71599	0.0861648	0.972846	11.6437	6.49526	17.3596	8.53106	8.84731	9.48791	9.51888	13.165	8.96879	8.55785	7.69862	30.1681	12.4763	16.0084	16.9737	24.2599
8649	mmu_circ_0008189	1.54817	-1.45034	0.780112	1.85914	0.0630072	0	3.24763	0	1.06638	0.983034	0	0.59493	0.731387	1.28126	2.85262	0.855402	1.0056	4.45581	3.00158	2.82896	1.86615				mmu_circ_0008952	0.869266	-2.07911	2.07911	1.21176	-1.71578	0.0862019	NA	0	3.24763	0	2.13277	0	0	4.75944	1.46277	0	0	0	0	0.891162	0	1.41448	0
3432	mmu_circ_0002284	1.07894	1.86056	1.00105	-1.85861	0.0630819	1.45546	0	0	3.19915	3.93214	0.948791	2.37972	1.46277	0	0.950873	0	0	0	2.00105	0	0.933074				mmu_circ_0006152	4617.29	-0.34433	0.34433	0.200744	-1.71527	0.086296	0.972846	6459.34	3577.8	5531.94	5575.05	5135.37	3476.37	6105.77	5464.19	5330.02	3952.78	5542.15	2329.98	3845.36	3887.05	4765.38	2898.13
10800	mmu_circ_0010615	7.34488	0.721743	0.388645	-1.85708	0.0633003	8.73277	7.5778	7.23318	11.7302	18.6777	7.59033	5.9493	5.8511	2.56251	9.50873	3.42161	7.03921	5.34697	6.00316	2.82896	7.46459				mmu_circ_0006810	12.135	-0.491878	0.491878	0.28682	-1.71494	0.0863568	0.972846	11.6437	16.2381	20.2529	12.7966	17.6946	15.1807	10.1138	10.9708	5.12502	12.3613	9.40942	14.0784	9.80278	9.00474	12.0231	7.46459
15443	mmu_circ_0015893	6.18048	0.798974	0.430341	-1.85661	0.063367	1.45546	6.49526	5.78655	9.59744	7.86428	14.2319	5.35437	11.7022	5.12502	2.85262	1.7108	3.01681	2.67349	6.00316	8.48687	6.53152				mmu_circ_0001110	0.727216	1.95397	-1.95397	1.14041	1.71339	0.0866402	NA	0	2.16509	0	0	0	0	0	0	1.28126	0	0	3.01681	0.891162	1.00053	1.41448	1.86615
16179	mmu-miR-1839-3p	73.2461	-0.617305	0.332929	1.85417	0.0637152	56.763	55.2097	83.9049	61.8502	87.4901	51.2347	41.6451	25.5986	69.1878	59.905	103.504	136.762	102.484	34.0179	35.362	167.02				mmu_circ_0008345	1.24395	1.57111	-1.57111	0.917228	1.71289	0.0867326	NA	0	0	1.44664	1.06638	1.96607	0	0	0.731387	3.84377	0.950873	0	1.0056	1.78232	1.00053	4.24344	1.86615
13359	mmu_circ_0013508	8.90052	0.699749	0.377409	-1.85409	0.0637264	10.1882	8.66034	0	12.7966	14.7455	13.2831	10.7087	16.8219	5.12502	3.80349	6.84321	7.03921	7.1293	14.0074	5.65792	5.59844				mmu_circ_0007585	2.52593	-1.18299	1.18299	0.690838	-1.7124	0.0868234	NA	1.45546	1.08254	2.89327	6.3983	1.96607	4.74396	7.73409	2.19416	0	1.90175	0.855402	0	0.891162	1.00053	6.36516	0.933074
16984	mmu-miR-496a-3p	7.69193	-0.970168	0.523347	1.85377	0.0637714	10.1882	3.24763	8.67982	11.7302	3.93214	0	3.56958	1.46277	12.8126	9.50873	16.2526	11.0616	6.23813	1.00053	5.65792	17.7284				mmu_circ_0002402	9.02543	-0.948371	0.948371	0.553871	-1.71226	0.0868488	0.972846	16.0101	6.49526	18.8063	7.46468	34.4062	2.84637	2.37972	7.31387	3.84377	2.85262	0.855402	12.0672	14.2586	4.00211	7.0724	3.7323
12475	mmu_circ_0012516	3.4917	1.08773	0.587563	-1.85125	0.0641338	2.91092	1.08254	8.67982	4.26553	10.8134	0.948791	7.73409	1.46277	2.56251	0.950873	3.42161	2.0112	2.67349	4.00211	1.41448	0.933074				mmu_circ_0006028	1.13907	-1.58055	1.58055	0.92325	-1.71194	0.086907	NA	0	3.24763	1.44664	2.13277	0.983034	1.89758	2.37972	1.46277	0	0.950873	0	3.01681	0	0	0.70724	0
16387	mmu-mir-219a-2	483.269	0.563554	0.30452	-1.85063	0.0642229	601.106	474.154	899.808	861.637	365.689	332.077	794.232	282.316	818.723	436.451	337.884	378.106	181.797	303.16	321.794	343.371				mmu_circ_0003108	7.3474	0.674004	-0.674004	0.393988	1.71072	0.0871325	0.972846	2.91092	10.8254	4.33991	4.26553	6.88124	5.69275	4.75944	5.8511	5.12502	12.3613	15.3972	5.02801	6.23813	10.0053	14.1448	3.7323
18312	Mus_musculus_tRNA-Tyr-GTA-6-1	8668.21	0.417739	0.225753	-1.85042	0.0642525	10764.6	11287.7	11101.5	8693.15	10180.3	11150.2	9941.88	6196.31	8030.91	6834.87	4661.94	14086.5	8330.58	5330.81	4648.69	7451.53				mmu_circ_0011105	3.48262	0.870611	-0.870611	0.509004	1.71042	0.0871882	NA	1.45546	1.08254	1.44664	2.13277	4.91517	2.84637	1.78479	3.65694	1.28126	3.80349	3.42161	9.05042	5.34697	6.00316	2.82896	4.66537
12587	mmu_circ_0012639	4.67543	-0.869818	0.470068	1.85041	0.0642548	2.91092	1.08254	2.89327	2.13277	2.9491	6.64154	4.75944	2.19416	11.5313	10.4596	3.42161	5.02801	6.23813	6.00316	2.82896	3.7323				mmu_circ_0004221	1.21505	1.96334	-1.96334	1.14808	1.7101	0.0872472	NA	0	0	0	0	0.983034	0	2.37972	0	0	0	0	1.0056	4.45581	1.00053	4.95068	4.66537
9358	mmu_circ_0008988	0.902387	2.09424	1.13189	-1.85022	0.0642817	1.45546	0	0	2.13277	1.96607	0	4.75944	1.46277	0	0.950873	1.7108	0	0	0	0	0				mmu_circ_0015097	6.26413	0.713156	-0.713156	0.417615	1.70769	0.0876939	NA	1.45546	6.49526	2.89327	1.06638	6.88124	3.79516	8.92395	5.11971	7.68754	9.50873	5.98781	2.0112	9.80278	11.0058	9.19411	8.39766
14089	mmu_circ_0014342	11.0033	0.7313	0.395604	-1.84857	0.0645204	10.1882	14.0731	1.44664	9.59744	23.5928	22.771	16.0631	11.7022	5.12502	9.50873	5.13241	12.0672	14.2586	2.00105	9.19411	9.33074				mmu_circ_0002810	0.487196	-2.53448	2.53448	1.48429	-1.70753	0.0877231	NA	0	4.33017	0	0	0	0.948791	1.78479	0.731387	0	0	0	0	0	0	0	0
1815	mmu_circ_0000495	0.711459	2.15454	1.16579	-1.84813	0.0645832	0	0	0	3.19915	0.983034	0.948791	3.56958	0.731387	0	0.950873	0	0	0	1.00053	0	0				mmu_circ_0002179	0.83419	-1.85742	1.85742	1.08799	-1.70721	0.087783	NA	1.45546	1.08254	0	1.06638	2.9491	2.84637	1.18986	0	0	0	0	0	0.891162	0	0	1.86615
2742	mmu_circ_0001503	13.1659	-0.579891	0.313786	1.84805	0.0645958	16.0101	14.0731	10.1265	7.46468	12.7794	8.53912	10.1138	5.8511	20.5001	19.9683	20.5296	11.0616	16.0409	17.009	5.65792	14.9292				mmu_circ_0005377	0.673231	2.30925	-2.30925	1.3534	1.70627	0.0879587	NA	0	0	1.44664	0	0	0	0	0	0	0.950873	0	0	0	3.00158	0.70724	4.66537
15068	mmu_circ_0015457	1.34081	1.87976	1.01809	-1.84636	0.0648404	0	0	4.33991	1.06638	8.84731	0	0.59493	2.19416	0	0.950873	0.855402	1.0056	0.891162	0	0.70724	0				mmu_circ_0009833	4.37842	-1.02429	1.02429	0.600413	-1.70598	0.0880114	NA	4.36639	1.08254	2.89327	9.59744	21.6268	2.84637	1.78479	2.92555	2.56251	1.90175	3.42161	2.0112	2.67349	1.00053	2.82896	6.53152
16726	mmu-miR-34b-3p	56.6628	0.892287	0.483619	-1.84502	0.0650345	64.0403	19.4858	196.743	122.634	33.4232	57.8763	88.0496	8.04526	24.3439	58.9541	83.8294	24.1344	34.7553	27.0142	50.214	13.063				mmu_circ_0002405	7.87544	-1.11472	1.11472	0.653541	-1.70566	0.0880721	0.976454	16.0101	6.49526	18.8063	5.33191	33.4232	0.948791	1.18986	4.38832	3.84377	1.90175	0.855402	12.0672	12.4763	1.00053	3.5362	3.7323
3366	mmu_circ_0002212	4.82705	-0.772643	0.419021	1.84392	0.0651941	1.45546	4.33017	2.89327	3.19915	1.96607	5.69275	4.75944	3.65694	5.12502	5.70524	5.13241	7.03921	5.34697	8.00421	9.19411	3.7323				mmu_circ_0007058	1.61415	1.39377	-1.39377	0.817446	1.70503	0.0881883	NA	0	0	0	1.06638	2.9491	0	1.18986	1.46277	2.56251	3.80349	0	0	4.45581	2.00105	3.5362	2.79922
10746	mmu_circ_0010559	0.465749	-2.34067	1.27084	1.84183	0.0654994	0	0	0	0	0	0	0	0	1.28126	0	2.56621	1.0056	0.891162	1.00053	0.70724	0				mmu_circ_0005159	10.9178	-0.59567	0.59567	0.349436	-1.70466	0.088258	0.976454	26.1983	4.33017	13.0197	10.6638	10.8134	18.9758	11.3037	10.9708	5.12502	10.4596	6.84321	11.0616	14.2586	4.00211	9.19411	7.46459
14107	mmu_circ_0014362	0.820181	1.83854	0.998694	-1.84094	0.06563	1.45546	1.08254	1.44664	1.06638	1.96607	0.948791	1.78479	0.731387	0	0	0	0	0	1.00053	0.70724	0.933074				mmu_circ_0015780	4.65745	0.825443	-0.825443	0.484546	1.70354	0.0884675	NA	2.91092	0	4.33991	3.19915	7.86428	3.79516	0.59493	4.38832	7.68754	9.50873	7.69862	4.02241	6.23813	5.00263	3.5362	3.7323
3168	mmu_circ_0001985	4.51973	0.891571	0.484701	-1.83942	0.0658528	4.36639	8.66034	5.78655	5.33191	4.91517	2.84637	11.3037	3.65694	1.28126	2.85262	1.7108	8.04481	2.67349	3.00158	4.95068	0.933074				mmu_circ_0007730	1.84048	1.25567	-1.25567	0.737227	1.70323	0.0885256	NA	2.91092	0	0	0	0.983034	2.84637	1.18986	0.731387	5.12502	4.75436	1.7108	2.0112	1.78232	0	3.5362	1.86615
6831	mmu_circ_0006138	1.20657	1.77346	0.964764	-1.83823	0.0660281	0	0	2.89327	0	1.96607	4.74396	1.78479	3.65694	0	0.950873	1.7108	0	0.891162	0	0.70724	0				mmu_circ_0003911	2.0662	-1.29222	1.29222	0.759072	-1.70237	0.0886856	NA	0	7.5778	0	3.19915	0.983034	4.74396	4.75944	2.19416	0	0	0.855402	0	0.891162	2.00105	2.12172	3.7323
10009	mmu_circ_0009727	0.582882	-2.15055	1.1703	1.83761	0.0661199	0	0	0	0	0	0.948791	0	0	1.28126	0.950873	2.56621	1.0056	0	0	0.70724	1.86615				mmu_circ_0015314	17.4556	-0.620166	0.620166	0.364412	-1.70183	0.088788	0.980039	4.36639	34.6414	21.6996	13.863	13.7625	23.7198	36.2907	20.4788	7.68754	14.2631	14.5418	21.1176	8.91162	15.0079	23.3389	5.59844
5434	mmu_circ_0004542	3.62697	-0.957641	0.521191	1.83741	0.0661497	5.82185	5.41271	0	1.06638	3.93214	0	1.78479	2.19416	5.12502	4.75436	7.69862	3.01681	2.67349	4.00211	4.95068	5.59844				mmu_circ_0008725	1.86738	-1.19337	1.19337	0.701729	-1.70061	0.0890167	NA	2.91092	1.08254	1.44664	2.13277	1.96607	1.89758	1.78479	7.31387	1.28126	2.85262	0.855402	1.0056	0	1.00053	1.41448	0.933074
5675	mmu_circ_0004822	3.62124	-1.03693	0.564448	1.83707	0.0662002	5.82185	1.08254	1.44664	2.13277	2.9491	1.89758	1.78479	2.19416	2.56251	2.85262	4.27701	10.056	5.34697	7.00369	0	6.53152				mmu_circ_0009596	2.08833	-1.11917	1.11917	0.658495	-1.69959	0.0892078	NA	1.45546	3.24763	2.89327	2.13277	0.983034	3.79516	4.75944	3.65694	0	0	2.56621	2.0112	3.56465	0	1.41448	0.933074
4406	mmu_circ_0003389	11.4136	0.554871	0.302098	-1.83673	0.0662505	10.1882	16.2381	17.3596	13.863	17.6946	9.48791	13.0885	11.7022	6.40628	9.50873	14.5418	9.05042	8.02046	9.00474	12.7303	3.7323				mmu_circ_0004497	4.49783	-0.812072	0.812072	0.477833	-1.69949	0.0892273	NA	4.36639	9.74289	4.33991	3.19915	5.89821	5.69275	4.75944	8.04526	1.28126	1.90175	3.42161	1.0056	1.78232	9.00474	5.65792	1.86615
4569	mmu_circ_0003571	2.08602	1.55169	0.845624	-1.83496	0.0665116	0	6.49526	5.78655	0	3.93214	4.74396	1.78479	2.19416	0	0	3.42161	3.01681	0	2.00105	0	0				mmu_circ_0002726	15.4141	-0.534677	0.534677	0.314682	-1.6991	0.0893	0.980039	8.73277	24.8985	15.913	14.9294	12.7794	25.6174	25.582	17.5533	8.96879	12.3613	9.40942	9.05042	14.2586	12.0063	26.1679	8.39766
9944	mmu_circ_0009652	0.548317	2.21761	1.20857	-1.8349	0.066521	0	0	0	2.13277	1.96607	1.89758	1.18986	0.731387	0	0	0.855402	0	0	0	0	0				mmu_circ_0014960	0.683573	1.89069	-1.89069	1.11277	1.69908	0.0893048	NA	0	1.08254	0	1.06638	0	0	0	0	1.28126	0.950873	0.855402	1.0056	0	0	2.82896	1.86615
392	Gm23310	2020.85	-0.494274	0.269401	1.83472	0.0665473	2218.12	989.444	1542.11	727.273	2382.88	964.921	2277.39	2321.42	1983.38	1739.15	1774.1	1827.18	2656.55	2575.36	2641.54	3712.7				mmu_circ_0012608	8.45632	-0.731857	0.731857	0.430811	-1.69879	0.0893589	0.980039	1.45546	17.3207	11.5731	3.19915	10.8134	13.2831	13.0885	13.8964	1.28126	7.60698	5.98781	4.02241	6.23813	10.0053	12.7303	2.79922
1041	Gm25461	2020.85	-0.494274	0.269401	1.83472	0.0665473	2218.12	989.444	1542.11	727.273	2382.88	964.921	2277.39	2321.42	1983.38	1739.15	1774.1	1827.18	2656.55	2575.36	2641.54	3712.7				mmu_circ_0013556	65.2208	0.533418	-0.533418	0.314276	1.69729	0.0896418	0.980039	48.0303	60.6224	41.9525	109.837	42.2705	23.7198	33.3161	67.2876	30.7501	54.1997	52.1795	103.577	99.8102	70.0369	85.576	120.367
14942	mmu_circ_0015318	29.2015	0.566004	0.308525	-1.83455	0.0665726	14.5546	57.3748	34.7193	21.3277	23.5928	43.6444	48.1893	35.1066	15.3751	19.0175	21.385	29.1625	12.4763	37.0195	37.4837	16.7953				mmu_circ_0000482	1.08195	-1.85713	1.85713	1.09451	-1.69676	0.0897412	NA	0	7.5778	2.89327	1.06638	0.983034	0	0.59493	0.731387	0	1.90175	0.855402	0	0	0	0.70724	0
12425	mmu_circ_0012461	1.26556	1.66198	0.906472	-1.83346	0.0667349	4.36639	2.16509	2.89327	1.06638	1.96607	0	2.37972	0.731387	0	0	0.855402	0	0.891162	2.00105	0	0.933074				mmu_circ_0010771	0.794886	1.7125	-1.7125	1.01049	1.69471	0.0901297	NA	0	0	0	2.13277	0	0	0.59493	0	1.28126	1.90175	0.855402	1.0056	0.891162	1.00053	2.12172	0.933074
3889	mmu_circ_0002804	1.17163	1.69438	0.925586	-1.8306	0.0671598	1.45546	2.16509	0	1.06638	0	5.69275	1.78479	2.19416	0	0	0.855402	0	0.891162	1.00053	0.70724	0.933074				mmu_circ_0013637	7.74414	0.630779	-0.630779	0.372263	1.69445	0.0901805	0.980039	5.82185	5.41271	4.33991	2.13277	6.88124	10.4367	6.54423	6.58249	7.68754	12.3613	5.98781	6.03361	10.6939	17.009	11.3158	4.66537
7376	mmu_circ_0006767	7.1754	0.974385	0.532474	-1.82992	0.0672618	5.82185	2.16509	10.1265	12.7966	27.525	3.79516	6.54423	7.31387	7.68754	1.90175	1.7108	1.0056	5.34697	10.0053	9.19411	1.86615				mmu_circ_0008302	9.18561	0.542133	-0.542133	0.319998	1.69418	0.0902319	0.980039	10.1882	5.41271	8.67982	6.3983	11.7964	4.74396	6.54423	6.58249	12.8126	14.2631	7.69862	11.0616	14.2586	8.00421	9.19411	9.33074
16707	mmu-mir-346	4.56489	-0.880106	0.48096	1.82989	0.0672658	7.27731	0	2.89327	3.19915	4.91517	2.84637	2.97465	2.19416	5.12502	11.4105	9.40942	3.01681	5.34697	4.00211	2.82896	5.59844				mmu_circ_0005500	14.3576	0.695885	-0.695885	0.410789	1.69402	0.0902616	0.980039	27.6538	10.8254	11.5731	8.53106	16.7116	4.74396	3.56958	5.8511	25.6251	13.3122	5.13241	22.1232	29.4084	16.0084	18.3882	10.2638
5368	mmu_circ_0004468	4.83244	0.834355	0.456246	-1.82874	0.0674384	5.82185	4.33017	5.78655	10.6638	4.91517	2.84637	5.35437	10.2394	1.28126	0	4.27701	4.02241	4.45581	3.00158	5.65792	4.66537				mmu_circ_0000344	0.787122	-1.78449	1.78449	1.05356	-1.69377	0.0903084	NA	1.45546	2.16509	0	1.06638	1.96607	0	2.37972	0.731387	0	0	0	1.0056	0.891162	0	0	0.933074
17220	mmu-miR-670-5p	1.75938	-1.50087	0.821108	1.82786	0.067571	2.91092	0	1.44664	1.06638	0.983034	0.948791	0	0.731387	0	0.950873	6.84321	5.02801	0.891162	4.00211	1.41448	0.933074				mmu_circ_0008744	1.58503	1.96348	-1.96348	1.15949	1.6934	0.0903802	NA	0	0	0	1.06638	0.983034	0	0	2.92555	0	0.950873	1.7108	1.0056	0	0	14.852	1.86615
5119	mmu_circ_0004172	8.51948	-0.748716	0.4098	1.82703	0.0676955	5.82185	5.41271	4.33991	8.53106	11.7964	5.69275	2.37972	7.31387	2.56251	6.65611	8.55402	6.03361	15.1498	21.0111	9.19411	15.8623				mmu_circ_0007949	11.6243	-0.766791	0.766791	0.453098	-1.69233	0.0905833	0.980039	1.45546	18.4032	15.913	8.53106	6.88124	27.5149	22.6073	15.3591	8.96879	14.2631	0.855402	8.04481	4.45581	9.00474	16.2665	7.46459
535	Gm23763	10.9698	-0.795855	0.435701	1.82661	0.0677586	21.8319	4.33017	7.23318	9.59744	7.86428	0.948791	4.75944	8.77665	17.9376	4.75436	15.3972	15.084	11.5851	8.00421	8.48687	28.9253				mmu_circ_0000257	12.01	0.657596	-0.657596	0.388589	1.69227	0.0905952	0.980039	5.82185	8.66034	10.1265	17.0621	3.93214	11.3855	10.7087	6.58249	23.0626	14.2631	32.5053	8.04481	11.5851	5.00263	8.48687	14.9292
4769	mmu_circ_0003793	9.2552	-0.879944	0.481768	1.82649	0.0677767	5.82185	9.74289	0	5.33191	7.86428	3.79516	3.56958	15.3591	6.40628	4.75436	9.40942	8.04481	33.8642	17.009	7.77964	9.33074				mmu_circ_0011529	1.25217	-1.43377	1.43377	0.847748	-1.69127	0.0907857	NA	0	1.08254	1.44664	3.19915	2.9491	1.89758	1.78479	2.19416	0	1.90175	0	1.0056	0	0	0.70724	1.86615
5365	mmu_circ_0004465	235.434	0.330802	0.181138	-1.82625	0.0678131	324.568	334.506	202.529	255.932	275.25	228.659	221.314	255.254	267.783	139.778	156.539	261.456	278.043	191.101	183.882	190.347				mmu_circ_0011530	1.25217	-1.43377	1.43377	0.847748	-1.69127	0.0907857	NA	0	1.08254	1.44664	3.19915	2.9491	1.89758	1.78479	2.19416	0	1.90175	0	1.0056	0	0	0.70724	1.86615
11415	mmu_circ_0011310	4.5258	-0.933424	0.511433	1.82512	0.0679836	1.45546	3.24763	7.23318	3.19915	1.96607	0	2.97465	5.11971	5.12502	2.85262	4.27701	3.01681	6.23813	13.0068	9.90135	2.79922				mmu_circ_0009579	5.80274	-0.647795	0.647795	0.383177	-1.69059	0.0909152	NA	4.36639	6.49526	5.78655	9.59744	8.84731	8.53912	5.35437	8.04526	2.56251	2.85262	3.42161	4.02241	5.34697	4.00211	7.0724	6.53152
12115	mmu_circ_0012109	1.89926	1.28024	0.701638	-1.82464	0.0680549	4.36639	1.08254	1.44664	2.13277	3.93214	2.84637	2.37972	3.65694	1.28126	0	0.855402	1.0056	0	0	3.5362	1.86615				mmu_circ_0004881	1.4485	-1.46828	1.46828	0.86951	-1.68863	0.0912912	NA	4.36639	3.24763	0	4.26553	1.96607	0.948791	1.18986	0.731387	2.56251	0	0	1.0056	0.891162	2.00105	0	0
10978	mmu_circ_0010813	1.82471	1.62308	0.890407	-1.82285	0.0683262	0	5.41271	0	2.13277	0	3.79516	5.35437	5.11971	0	1.90175	0.855402	0	0.891162	0	0	3.7323				mmu_circ_0007671	3.39877	0.908304	-0.908304	0.537953	1.68845	0.0913256	NA	2.91092	1.08254	1.44664	1.06638	6.88124	0.948791	1.18986	3.65694	1.28126	4.75436	5.98781	5.02801	3.56465	4.00211	7.77964	2.79922
7436	mmu_circ_0006831	19.3447	0.442539	0.242863	-1.82218	0.0684277	21.8319	11.908	20.2529	20.2613	22.6098	28.4637	21.4175	30.7183	20.5001	15.214	20.5296	13.0728	12.4763	16.0084	18.3882	15.8623				mmu_circ_0009491	0.779114	-1.90538	1.90538	1.12902	-1.68764	0.0914797	NA	0	0	0	2.13277	0.983034	1.89758	3.56958	1.46277	0	0	0	1.0056	0	0	1.41448	0
10166	mmu_circ_0009906	0.994872	-1.82679	1.00264	1.82197	0.0684591	0	0	0	0	0	0	1.18986	1.46277	3.84377	1.90175	0.855402	2.0112	0.891162	0	2.82896	0.933074				mmu_circ_0003593	6.71193	0.625046	-0.625046	0.370595	1.6866	0.0916804	NA	2.91092	3.24763	10.1265	5.33191	7.86428	3.79516	5.9493	3.65694	6.40628	6.65611	9.40942	4.02241	8.91162	8.00421	9.90135	11.1969
18177	Mus_musculus_tRNA-Leu-TAG-3-1	2269.21	0.374692	0.205672	-1.8218	0.0684857	3705.61	2350.2	2725.46	3537.19	1779.29	2946.95	1446.87	2008.39	2106.38	1739.15	1333.57	2569.31	1948.08	2067.09	1858.63	2185.26				mmu_circ_0008595	18.4142	-0.422652	0.422652	0.250651	-1.68622	0.0917534	0.983582	14.5546	30.3112	24.5928	22.394	21.6268	15.1807	18.4428	22.673	10.25	14.2631	14.5418	18.1008	15.1498	18.0095	23.3389	11.1969
14433	mmu_circ_0014736	29.0005	-0.641191	0.352187	1.8206	0.0686678	40.7529	33.5588	30.3794	23.4604	8.84731	11.3855	17.8479	16.0905	69.1878	20.9192	30.7945	45.2521	44.5581	23.0121	13.4376	34.5237				mmu_circ_0004704	15.8589	-0.545874	0.545874	0.323851	-1.68557	0.0918782	0.983582	14.5546	11.908	21.6996	14.9294	13.7625	27.5149	18.4428	28.5241	5.12502	11.4105	8.55402	8.04481	14.2586	16.0084	26.8751	12.13
17494	mmu-miR-7015-5p	4.61874	-0.955616	0.52525	1.81935	0.0688573	5.82185	6.49526	2.89327	3.19915	0.983034	0.948791	2.37972	2.92555	10.25	3.80349	10.2648	4.02241	8.91162	0	3.5362	7.46459				mmu_circ_0008017	27.1787	0.581928	-0.581928	0.345299	1.68529	0.091933	0.983582	18.921	32.4763	31.826	19.1949	15.7286	30.3613	11.3037	15.3591	42.2814	60.8558	57.3119	16.0896	15.1498	22.0116	25.4606	20.5276
9926	mmu_circ_0009632	2.89741	-0.992943	0.54599	1.81861	0.0689712	1.45546	1.08254	0	1.06638	2.9491	2.84637	1.78479	3.65694	2.56251	3.80349	5.98781	5.02801	5.34697	2.00105	2.12172	4.66537				mmu_circ_0006887	37.9974	0.582801	-0.582801	0.346155	1.68364	0.0922512	0.984822	29.1092	30.3112	18.8063	21.3277	28.508	20.8734	24.3921	69.4818	24.3439	13.3122	31.6499	54.3025	53.4697	57.03	83.4543	47.5868
9225	mmu_circ_0008837	4.37058	0.867055	0.476782	-1.81856	0.0689792	1.45546	6.49526	5.78655	6.3983	4.91517	9.48791	5.9493	4.38832	6.40628	0.950873	1.7108	2.0112	2.67349	4.00211	6.36516	0.933074				mmu_circ_0014607	12.9574	0.547966	-0.547966	0.325708	1.68238	0.0924948	0.985262	14.5546	6.49526	5.78655	19.1949	5.89821	10.4367	8.32902	13.165	19.2188	9.50873	14.5418	18.1008	22.2791	15.0079	7.0724	17.7284
13408	mmu_circ_0013565	2.83633	-1.08919	0.600551	1.81365	0.0697319	0	3.24763	2.89327	4.26553	0	0.948791	1.78479	1.46277	2.56251	4.75436	1.7108	6.03361	1.78232	2.00105	3.5362	8.39766				mmu_circ_0003934	1.8249	-1.19309	1.19309	0.709471	-1.68166	0.0926347	NA	1.45546	3.24763	0	1.06638	4.91517	3.79516	4.16451	1.46277	1.28126	0	0.855402	0	2.67349	1.00053	1.41448	1.86615
4044	mmu_circ_0002975	0.810647	1.94306	1.07137	-1.81362	0.0697357	0	2.16509	0	1.06638	1.96607	0	2.97465	2.19416	0	0	0	1.0056	0.891162	0	0.70724	0				mmu_circ_0002214	1.04579	1.63513	-1.63513	0.973071	1.68038	0.0928839	NA	1.45546	1.08254	0	1.06638	0	0.948791	0	0	0	0.950873	3.42161	2.0112	2.67349	1.00053	2.12172	0
8823	mmu_circ_0008390	3.98079	-0.963812	0.531436	1.8136	0.0697393	1.45546	2.16509	4.33991	3.19915	1.96607	3.79516	4.16451	0.731387	1.28126	2.85262	6.84321	5.02801	0.891162	6.00316	7.77964	11.1969				mmu_circ_0012378	4.84112	-0.857313	0.857313	0.510331	-1.67992	0.0929738	NA	4.36639	1.08254	5.78655	3.19915	7.86428	12.3343	6.54423	8.77665	1.28126	0.950873	0.855402	5.02801	1.78232	4.00211	7.0724	6.53152
17673	mmu-miR-7117-5p	0.921362	1.91545	1.05663	-1.8128	0.0698634	0	1.08254	4.33991	1.06638	2.9491	0.948791	1.18986	0	1.28126	0.950873	0	0	0	0	0	0.933074				mmu_circ_0016409	0.527712	1.99015	-1.99015	1.18526	1.67908	0.0931358	NA	0	0	0	0	0	0.948791	0	0	0	0.950873	0	2.0112	0.891162	2.00105	0.70724	0.933074
234	Gm22776	775.488	-0.330021	0.182238	1.81094	0.0701506	842.713	464.411	907.041	516.129	810.02	477.242	829.332	651.666	900.723	929.953	834.017	588.277	980.278	873.46	783.621	1018.92				mmu_circ_0014785	1.09786	-1.55946	1.55946	0.929466	-1.6778	0.0933854	NA	1.45546	0	2.89327	1.06638	1.96607	1.89758	1.18986	2.92555	0	1.90175	0.855402	0	0	0	1.41448	0
15411	mmu_circ_0015857	1.02738	-1.96861	1.08765	1.80996	0.0703013	2.91092	0	0	1.06638	0	0	0	0	1.28126	4.75436	1.7108	1.0056	0	3.00158	0.70724	0				mmu_circ_0012360	0.528432	-2.53196	2.53196	1.5091	-1.6778	0.0933867	NA	0	1.08254	4.33991	1.06638	1.96607	0	0	0	0	0	0	0	0	0	0	0
4645	mmu_circ_0003657	1.45424	1.69333	0.935784	-1.80953	0.0703683	0	1.08254	1.44664	3.19915	4.91517	2.84637	0.59493	3.65694	0	2.85262	0	0	2.67349	0	0	0				mmu_circ_0015898	3.91016	-0.806218	0.806218	0.480632	-1.67741	0.093462	NA	2.91092	7.5778	2.89327	5.33191	4.91517	4.74396	4.75944	5.8511	6.40628	0.950873	1.7108	3.01681	5.34697	1.00053	1.41448	3.7323
3494	mmu_circ_0002353	0.89835	-2.00429	1.10779	1.80926	0.0704107	0	0	0	1.06638	0	0	1.18986	0	2.56251	2.85262	3.42161	0	0	0	1.41448	1.86615				mmu_circ_0011544	14.2394	0.601816	-0.601816	0.358928	1.6767	0.0936006	0.992696	16.0101	12.9905	11.5731	8.53106	14.7455	8.53912	7.73409	10.9708	21.7814	36.1332	29.0837	9.05042	11.5851	8.00421	9.90135	11.1969
13297	mmu_circ_0013438	1.9291	-1.42426	0.78736	1.80891	0.0704657	0	0	2.89327	0	0	2.84637	1.78479	0.731387	1.28126	1.90175	4.27701	5.02801	4.45581	1.00053	0	4.66537				mmu_circ_0003482	5.85452	0.671811	-0.671811	0.400964	1.67549	0.0938383	NA	1.45546	5.41271	7.23318	3.19915	7.86428	4.74396	4.16451	2.19416	7.68754	8.55785	5.13241	5.02801	4.45581	12.0063	7.0724	7.46459
10762	mmu_circ_0010575	9.85808	-0.630549	0.348649	1.80855	0.070521	2.91092	10.8254	4.33991	2.13277	12.7794	10.4367	5.9493	11.7022	7.68754	11.4105	7.69862	12.0672	11.5851	15.0079	16.2665	14.9292				mmu_circ_0014930	1.4931	1.50829	-1.50829	0.900354	1.67522	0.0938907	NA	1.45546	0	1.44664	1.06638	1.96607	0	0.59493	0	5.12502	0	1.7108	1.0056	6.23813	0	1.41448	1.86615
17206	mmu-miR-669l-5p	4.40448	-1.0751	0.594496	1.80842	0.0705404	7.27731	0	0	5.33191	6.88124	0.948791	1.18986	1.46277	10.25	4.75436	10.2648	3.01681	5.34697	3.00158	1.41448	9.33074				mmu_circ_0001423	2.31847	1.13207	-1.13207	0.67656	1.67327	0.0942747	NA	0	4.33017	2.89327	1.06638	0	0.948791	1.18986	1.46277	2.56251	3.80349	0	3.01681	3.56465	1.00053	5.65792	5.59844
18178	Mus_musculus_tRNA-Lys-CTT-1-1	25.5554	-0.506549	0.280216	1.80771	0.0706513	24.7429	19.4858	17.3596	20.2613	34.4062	18.027	16.658	18.2847	28.1876	49.4454	41.0593	34.1905	33.8642	21.0111	16.9737	14.9292				mmu_circ_0008089	11.2485	-0.569693	0.569693	0.340559	-1.67282	0.0943637	0.996448	4.36639	17.3207	11.5731	11.7302	11.7964	23.7198	9.51888	16.8219	7.68754	10.4596	3.42161	15.084	6.23813	11.0058	9.90135	9.33074
10755	mmu_circ_0010568	0.846293	1.86557	1.03245	-1.80694	0.0707713	0	2.16509	2.89327	0	1.96607	1.89758	1.18986	0.731387	0	0.950873	0.855402	0	0.891162	0	0	0				mmu_circ_0005685	4.37325	0.837507	-0.837507	0.500799	1.67234	0.0944568	NA	1.45546	1.08254	0	3.19915	6.88124	4.74396	2.97465	3.65694	10.25	3.80349	5.13241	9.05042	8.02046	2.00105	2.12172	5.59844
8842	mmu_circ_0008410	4.35859	1.11009	0.614345	-1.80694	0.0707715	4.36639	7.5778	0	1.06638	6.88124	5.69275	17.253	4.38832	1.28126	5.70524	0	3.01681	0.891162	2.00105	4.95068	4.66537				mmu_circ_0010564	11.7183	-0.595017	0.595017	0.356078	-1.67103	0.0947161	0.998004	11.6437	12.9905	10.1265	12.7966	22.6098	25.6174	7.73409	9.50804	11.5313	12.3613	3.42161	8.04481	11.5851	8.00421	14.852	4.66537
12645	mmu_circ_0012701	11.1377	-0.530068	0.293365	1.80685	0.0707852	13.0992	7.5778	11.5731	8.53106	7.86428	7.59033	10.1138	7.31387	11.5313	16.1648	8.55402	11.0616	16.9321	18.0095	12.0231	10.2638				mmu_circ_0014451	3.37709	0.89987	-0.89987	0.538816	1.67009	0.0949024	NA	1.45546	3.24763	4.33991	0	0.983034	3.79516	2.97465	2.19416	5.12502	3.80349	1.7108	5.02801	2.67349	4.00211	9.90135	2.79922
14787	mmu_circ_0015141	1.55549	1.66052	0.919325	-1.80624	0.0708805	4.36639	1.08254	7.23318	2.13277	1.96607	0	2.37972	0	0	0	0	2.0112	1.78232	1.00053	0	0.933074				mmu_circ_0005418	12.4879	-0.46959	0.46959	0.281198	-1.66996	0.0949263	0.998059	13.0992	9.74289	11.5731	19.1949	19.6607	15.1807	11.8986	15.3591	11.5313	15.214	6.84321	11.0616	8.02046	11.0058	12.0231	8.39766
2472	mmu_circ_0001214	4.32114	-0.838164	0.464124	1.8059	0.0709332	1.45546	1.08254	4.33991	5.33191	4.91517	1.89758	2.97465	2.92555	1.28126	8.55785	4.27701	6.03361	7.1293	5.00263	3.5362	8.39766				mmu_circ_0007076	0.521021	-2.0667	2.0667	1.23766	-1.66984	0.0949512	NA	0	2.16509	1.44664	1.06638	0	0	1.18986	1.46277	0	0	0	1.0056	0	0	0	0
1686	mmu_circ_0000351	6.07073	-0.788993	0.43692	1.80581	0.0709486	8.73277	5.41271	7.23318	0	6.88124	1.89758	3.56958	2.92555	7.68754	9.50873	5.13241	13.0728	8.02046	3.00158	5.65792	8.39766				mmu_circ_0008342	4.18587	0.789579	-0.789579	0.473136	1.66882	0.0951529	NA	5.82185	2.16509	1.44664	4.26553	3.93214	0.948791	4.16451	2.19416	1.28126	9.50873	4.27701	4.02241	3.56465	6.00316	7.77964	5.59844
3792	mmu_circ_0002698	28.96	-0.66629	0.369062	1.80536	0.0710181	24.7429	18.4032	11.5731	22.394	6.88124	19.9246	22.6073	51.9285	16.6563	15.214	22.2404	35.1961	52.5786	39.0205	62.9443	41.0552				mmu_circ_0014915	2.33391	1.16925	-1.16925	0.700696	1.66869	0.0951783	NA	0	0	4.33991	1.06638	1.96607	0.948791	2.37972	0.731387	5.12502	2.85262	6.84321	6.03361	0	2.00105	2.12172	0.933074
3793	mmu_circ_0002699	28.96	-0.66629	0.369062	1.80536	0.0710181	24.7429	18.4032	11.5731	22.394	6.88124	19.9246	22.6073	51.9285	16.6563	15.214	22.2404	35.1961	52.5786	39.0205	62.9443	41.0552				mmu_circ_0000121	1.90179	-1.25813	1.25813	0.754031	-1.66853	0.0952099	NA	5.82185	0	0	5.33191	4.91517	0.948791	1.18986	3.65694	0	1.90175	1.7108	1.0056	0.891162	0	2.12172	0.933074
3794	mmu_circ_0002700	28.96	-0.66629	0.369062	1.80536	0.0710181	24.7429	18.4032	11.5731	22.394	6.88124	19.9246	22.6073	51.9285	16.6563	15.214	22.2404	35.1961	52.5786	39.0205	62.9443	41.0552				mmu_circ_0012004	1.46034	-1.59991	1.59991	0.9592	-1.66796	0.0953235	NA	0	0	4.33991	4.26553	1.96607	0	2.97465	4.38832	0	0	1.7108	0	0.891162	0	2.82896	0
3795	mmu_circ_0002701	28.96	-0.66629	0.369062	1.80536	0.0710181	24.7429	18.4032	11.5731	22.394	6.88124	19.9246	22.6073	51.9285	16.6563	15.214	22.2404	35.1961	52.5786	39.0205	62.9443	41.0552				mmu_circ_0011296	3.11626	0.908591	-0.908591	0.545416	1.66587	0.0957397	NA	1.45546	1.08254	0	1.06638	3.93214	3.79516	2.37972	2.92555	6.40628	6.65611	3.42161	3.01681	1.78232	3.00158	7.0724	1.86615
6272	mmu_circ_0005497	4.04014	-0.922496	0.511114	1.80487	0.0710945	4.36639	0	4.33991	3.19915	3.93214	2.84637	0.59493	3.65694	6.40628	1.90175	9.40942	5.02801	6.23813	5.00263	2.12172	5.59844				mmu_circ_0000216	3.79462	-0.879045	0.879045	0.527804	-1.66548	0.095818	NA	4.36639	3.24763	1.44664	4.26553	8.84731	2.84637	7.73409	5.8511	1.28126	1.90175	0.855402	7.03921	4.45581	4.00211	0.70724	1.86615
17562	mmu-mir-7042	1.14858	1.88887	1.04722	-1.80371	0.071277	1.45546	4.33017	1.44664	0	3.93214	0	2.97465	0	1.28126	0.950873	0	1.0056	0	1.00053	0	0				mmu_circ_0003312	0.602378	2.06359	-2.06359	1.23905	1.66546	0.095822	NA	0	0	1.44664	0	0	0	0	0	2.56251	1.90175	0.855402	1.0056	0	0	0	1.86615
16354	mmu-mir-210	0.937939	1.98683	1.10156	-1.80365	0.0712862	0	0	5.78655	2.13277	0	0.948791	2.37972	0.731387	1.28126	0	0.855402	0	0.891162	0	0	0				mmu_circ_0012916	4.70496	-0.807518	0.807518	0.485501	-1.66327	0.0962591	NA	2.91092	12.9905	4.33991	5.33191	3.93214	4.74396	5.9493	8.04526	1.28126	4.75436	5.98781	1.0056	5.34697	3.00158	5.65792	0
12381	mmu_circ_0012417	3.68541	0.894	0.495743	-1.80335	0.0713328	2.91092	2.16509	2.89327	3.19915	5.89821	6.64154	5.35437	8.77665	2.56251	0.950873	2.56621	2.0112	3.56465	5.00263	3.5362	0.933074				mmu_circ_0011812	1.29216	-1.46145	1.46145	0.87904	-1.66255	0.0964032	NA	1.45546	1.08254	2.89327	3.19915	0.983034	0.948791	1.78479	2.92555	0	3.80349	0	0	0.891162	0	0.70724	0
6565	mmu_circ_0005833	0.705552	-1.96295	1.08886	1.80275	0.0714268	0	0	0	1.06638	0	0	0.59493	0	2.56251	0	1.7108	1.0056	0	2.00105	1.41448	0.933074				mmu_circ_0014815	22.678	-0.417794	0.417794	0.251435	-1.66164	0.0965857	0.999456	13.0992	23.8159	36.1659	25.5932	25.5589	27.5149	27.3668	27.7927	17.9376	13.3122	18.8188	20.112	32.973	20.0105	11.3158	21.4607
3640	mmu_circ_0002523	226.689	-0.687126	0.381293	1.8021	0.0715302	197.943	217.591	109.944	159.957	145.489	51.2347	109.467	397.875	140.938	77.0207	184.767	228.272	422.411	418.22	450.512	315.379				mmu_circ_0010529	0.843687	1.83475	-1.83475	1.1046	1.66102	0.0967103	NA	0	1.08254	0	0	0	0.948791	0.59493	0	1.28126	4.75436	0	0	1.78232	0	2.12172	0.933074
16853	mmu-miR-429-3p	14.9545	-1.8727	1.03931	1.80187	0.0715654	0	0	8.67982	8.53106	4.91517	8.53912	10.1138	10.2394	34.5939	1.90175	4.27701	5.02801	87.3339	1.00053	0	54.1183				mmu_circ_0012828	17.8684	0.503203	-0.503203	0.302954	1.66099	0.0967155	0.999456	10.1882	15.1556	11.5731	24.5268	9.83034	9.48791	8.32902	28.5241	20.5001	24.7227	17.108	18.1008	14.2586	29.0153	24.0461	20.5276
3317	mmu_circ_0002154	6.28976	0.746698	0.41492	-1.79962	0.0719206	1.45546	7.5778	4.33991	3.19915	13.7625	8.53912	13.6834	9.50804	2.56251	3.80349	5.13241	7.03921	5.34697	6.00316	4.95068	3.7323				mmu_circ_0010882	2.78132	-1.00265	1.00265	0.603678	-1.66089	0.0967346	NA	8.73277	2.16509	2.89327	2.13277	0.983034	6.64154	2.97465	3.65694	0	0	1.7108	4.02241	0.891162	3.00158	2.82896	1.86615
10382	mmu_circ_0010139	2.54633	-1.11756	0.621115	1.79928	0.0719749	0	3.24763	2.89327	0	1.96607	1.89758	0.59493	2.19416	7.68754	2.85262	5.13241	4.02241	1.78232	2.00105	3.5362	0.933074				mmu_circ_0007752	2.09651	1.24469	-1.24469	0.749968	1.65966	0.0969826	NA	0	0	0	3.19915	0	0	3.56958	2.19416	2.56251	2.85262	4.27701	6.03361	0	3.00158	2.12172	3.7323
15601	mmu_circ_0016079	27.1382	-0.542414	0.30147	1.79923	0.0719825	18.921	23.8159	13.0197	12.7966	18.6777	33.2077	21.4175	33.6438	26.9064	14.2631	25.6621	23.1288	56.1432	47.0248	25.4606	40.1222				mmu_circ_0006967	0.68661	1.79553	-1.79553	1.08203	1.65941	0.0970331	NA	0	1.08254	1.44664	0	0	0	0	0	1.28126	0	0.855402	1.0056	2.67349	1.00053	0.70724	0.933074
1670	mmu_circ_0000332	5.56898	-0.82754	0.460004	1.79898	0.0720213	4.36639	6.49526	5.78655	2.13277	2.9491	1.89758	4.75944	4.38832	3.84377	4.75436	2.56621	8.04481	7.1293	6.00316	18.3882	5.59844				mmu_circ_0015852	1.22412	1.4359	-1.4359	0.865402	1.65923	0.0970693	NA	0	1.08254	0	1.06638	0	0	1.18986	1.46277	0	0.950873	0.855402	4.02241	2.67349	3.00158	1.41448	1.86615
3825	mmu_circ_0002733	5.56898	-0.82754	0.460004	1.79898	0.0720213	4.36639	6.49526	5.78655	2.13277	2.9491	1.89758	4.75944	4.38832	3.84377	4.75436	2.56621	8.04481	7.1293	6.00316	18.3882	5.59844				mmu_circ_0002829	4.99357	-0.721485	0.721485	0.434848	-1.65917	0.0970825	NA	8.73277	1.08254	8.67982	9.59744	2.9491	5.69275	5.9493	7.31387	2.56251	6.65611	3.42161	4.02241	2.67349	4.00211	2.82896	3.7323
3826	mmu_circ_0002734	5.56898	-0.82754	0.460004	1.79898	0.0720213	4.36639	6.49526	5.78655	2.13277	2.9491	1.89758	4.75944	4.38832	3.84377	4.75436	2.56621	8.04481	7.1293	6.00316	18.3882	5.59844				mmu_circ_0009945	3.01056	0.917728	-0.917728	0.553414	1.6583	0.0972565	NA	1.45546	2.16509	4.33991	0	2.9491	2.84637	1.18986	2.19416	3.84377	7.60698	4.27701	2.0112	2.67349	1.00053	4.95068	4.66537
3827	mmu_circ_0002735	5.56898	-0.82754	0.460004	1.79898	0.0720213	4.36639	6.49526	5.78655	2.13277	2.9491	1.89758	4.75944	4.38832	3.84377	4.75436	2.56621	8.04481	7.1293	6.00316	18.3882	5.59844				mmu_circ_0004740	2.22266	-1.47111	1.47111	0.887631	-1.65734	0.0974499	NA	16.0101	2.16509	1.44664	3.19915	0	2.84637	0.59493	0	2.56251	1.90175	0	2.0112	0.891162	1.00053	0	0.933074
16807	mmu-mir-382	1479.11	-0.584593	0.325031	1.79858	0.0720851	2087.13	999.187	1283.17	1462.01	1310.38	957.33	718.675	651.666	1897.54	2282.09	2806.57	1789.97	1801.04	636.335	538.917	2443.72				mmu_circ_0015313	14.8176	-0.632397	0.632397	0.381587	-1.65728	0.0974627	0.999456	2.91092	29.2287	18.8063	9.59744	13.7625	14.2319	34.5059	20.4788	7.68754	11.4105	11.9756	18.1008	8.91162	11.0058	19.8027	4.66537
3182	mmu_circ_0001999	4.57284	0.967279	0.538054	-1.79773	0.072219	2.91092	6.49526	1.44664	5.33191	14.7455	2.84637	8.32902	5.8511	1.28126	0	2.56621	9.05042	4.45581	2.00105	2.12172	3.7323				mmu_circ_0005048	9.63235	0.569403	-0.569403	0.343704	1.65667	0.0975862	0.999456	8.73277	7.5778	0	10.6638	8.84731	3.79516	10.1138	10.9708	8.96879	8.55785	10.2648	13.0728	9.80278	20.0105	10.6086	12.13
3183	mmu_circ_0002000	4.57284	0.967279	0.538054	-1.79773	0.072219	2.91092	6.49526	1.44664	5.33191	14.7455	2.84637	8.32902	5.8511	1.28126	0	2.56621	9.05042	4.45581	2.00105	2.12172	3.7323				mmu_circ_0007406	4.44568	0.755753	-0.755753	0.456224	1.65654	0.0976126	NA	2.91092	2.16509	0	4.26553	5.89821	2.84637	5.35437	2.19416	6.40628	4.75436	10.2648	7.03921	5.34697	3.00158	4.95068	3.7323
5074	mmu_circ_0004123	1.01407	1.81152	1.00784	-1.79743	0.0722673	0	1.08254	1.44664	1.06638	0.983034	3.79516	0.59493	3.65694	0	0	0	0	0.891162	2.00105	0.70724	0				mmu_circ_0007944	59.7033	-0.690304	0.690304	0.416801	-1.6562	0.0976819	0.999456	18.921	84.4383	62.2054	47.9872	47.1857	104.367	127.91	96.5431	24.3439	83.6768	12.831	34.1905	29.4084	52.0274	109.622	19.5946
6119	mmu_circ_0005321	4.56009	0.86304	0.480249	-1.79707	0.072325	8.73277	3.24763	0	2.13277	8.84731	8.53912	9.51888	5.8511	1.28126	1.90175	3.42161	2.0112	3.56465	5.00263	4.24344	4.66537				mmu_circ_0004245	9.24953	-0.62622	0.62622	0.378255	-1.65555	0.0978134	0.999456	11.6437	14.0731	10.1265	11.7302	10.8134	8.53912	8.32902	15.3591	2.56251	7.60698	2.56621	7.03921	6.23813	13.0068	15.5593	2.79922
14934	mmu_circ_0015309	3.60426	1.57675	0.877943	-1.79596	0.0725002	0	5.41271	0	4.26553	28.508	1.89758	0.59493	2.19416	5.12502	4.75436	0.855402	1.0056	0	0	2.12172	0.933074				mmu_circ_0010829	5.7578	-0.699541	0.699541	0.422645	-1.65515	0.097894	NA	10.1882	4.33017	7.23318	4.26553	5.89821	12.3343	6.54423	6.58249	3.84377	8.55785	4.27701	2.0112	0.891162	6.00316	6.36516	2.79922
17989	Mus_musculus_tRNA-Cys-GCA-19-1	21.6521	-1.104	0.614944	1.79528	0.0726096	20.3765	9.74289	20.2529	12.7966	22.6098	7.59033	9.51888	7.31387	98.6567	44.691	57.3119	6.03361	12.4763	14.0074	2.12172	0.933074				mmu_circ_0013163	14.4209	-0.485645	0.485645	0.29342	-1.65512	0.0979001	0.999456	29.1092	9.74289	15.913	15.9957	20.6437	12.3343	17.253	13.8964	12.8126	20.9192	7.69862	12.0672	13.3674	10.0053	7.77964	11.1969
18365	Snora31	56.904	-0.487908	0.271797	1.79512	0.0726345	32.0202	55.2097	54.9722	39.4562	32.4401	49.3371	78.5308	36.5694	70.4691	64.6593	91.528	45.2521	63.2725	42.0221	117.402	37.323				mmu_circ_0007172	4.48586	-0.828387	0.828387	0.500578	-1.65486	0.097953	NA	4.36639	9.74289	1.44664	9.59744	5.89821	6.64154	5.35437	2.92555	0	1.90175	4.27701	6.03361	6.23813	5.00263	1.41448	0.933074
8791	mmu_circ_0008351	13.608	0.614177	0.342155	-1.79502	0.0726498	10.1882	11.908	13.0197	25.5932	22.6098	17.0782	17.8479	13.165	6.40628	20.9192	16.2526	15.084	3.56465	10.0053	8.48687	5.59844				mmu_circ_0014382	31.9418	0.542911	-0.542911	0.328117	1.65463	0.098	0.999456	37.842	33.5588	34.7193	33.0579	18.6777	15.1807	20.2276	16.0905	52.5315	38.9858	53.8903	40.2241	33.8642	9.00474	19.0955	54.1183
9126	mmu_circ_0008723	5.09668	0.89048	0.496093	-1.79499	0.0726557	13.0992	7.5778	5.78655	7.46468	1.96607	10.4367	5.35437	2.19416	1.28126	7.60698	0.855402	3.01681	2.67349	4.00211	6.36516	1.86615				mmu_circ_0013860	4.35481	-0.785899	0.785899	0.475208	-1.6538	0.0981681	NA	2.91092	2.16509	2.89327	4.26553	5.89821	9.48791	10.1138	5.8511	2.56251	0.950873	6.84321	3.01681	2.67349	3.00158	4.24344	2.79922
2875	mmu_circ_0001659	9.702	-0.861888	0.48044	1.79395	0.0728204	7.27731	8.66034	4.33991	3.19915	3.93214	2.84637	5.35437	19.0161	2.56251	1.90175	10.2648	19.1064	16.9321	14.0074	13.4376	22.3938				mmu_circ_0015766	2.44128	1.0312	-1.0312	0.623675	1.65342	0.0982447	NA	1.45546	1.08254	1.44664	1.06638	0	0	5.35437	1.46277	3.84377	2.85262	1.7108	3.01681	3.56465	4.00211	3.5362	4.66537
16332	mmu-mir-200b	19.159	-1.48731	0.829397	1.79325	0.0729334	10.1882	1.08254	13.0197	20.2613	10.8134	8.53912	6.54423	10.2394	46.1252	9.50873	0	4.02241	99.8102	5.00263	3.5362	57.8506				mmu_circ_0002999	5696.84	0.54146	-0.54146	0.327612	1.65275	0.0983823	0.999456	8454.78	3926.38	6274.06	5512.13	4066.81	2887.17	3810.53	2191.24	10166.8	8202.23	12783.1	6484.12	5209.73	3180.67	2543.94	5455.68
7772	mmu_circ_0007202	1.91527	1.28574	0.717062	-1.79306	0.0729632	1.45546	2.16509	0	6.3983	5.89821	1.89758	1.18986	2.92555	0	1.90175	0.855402	2.0112	0.891162	0	2.12172	0.933074				mmu_circ_0007542	0.609966	-2.38458	2.38458	1.44332	-1.65215	0.0985036	NA	0	4.33017	0	0	0	0	2.37972	2.19416	0	0	0.855402	0	0	0	0	0
12386	mmu_circ_0012422	26.4021	-0.731975	0.408263	1.7929	0.0729889	50.9412	23.8159	27.4861	21.3277	4.91517	14.2319	13.6834	4.38832	51.2502	30.4279	36.7823	28.1569	35.6465	16.0084	14.852	48.5198				mmu_circ_0000363	16.0331	-0.467794	0.467794	0.283221	-1.65169	0.0985968	0.999456	21.8319	11.908	17.3596	21.3277	15.7286	23.7198	16.0631	21.2102	10.25	8.55785	8.55402	21.1176	23.1702	9.00474	12.7303	13.9961
17510	mmu-mir-7021	2.98543	-1.09444	0.611053	1.79108	0.0732812	2.91092	1.08254	1.44664	4.26553	0.983034	0	2.37972	2.19416	5.12502	0.950873	7.69862	4.02241	5.34697	0	2.82896	6.53152				mmu_circ_0014445	1.17577	1.57766	-1.57766	0.955855	1.65052	0.0988365	NA	0	0	1.44664	0	0.983034	0	1.18986	0.731387	3.84377	2.85262	0.855402	3.01681	0.891162	3.00158	0	0
15299	mmu_circ_0015733	2.97737	0.999389	0.558034	-1.79091	0.0733078	2.91092	3.24763	4.33991	4.26553	4.91517	2.84637	1.78479	7.31387	2.56251	1.90175	0.855402	1.0056	3.56465	4.00211	2.12172	0				mmu_circ_0005734	1.87836	-1.34152	1.34152	0.813153	-1.64978	0.0989889	NA	0	1.08254	2.89327	3.19915	0.983034	7.59033	1.78479	3.65694	3.84377	0	3.42161	0	0.891162	0	0.70724	0
11884	mmu_circ_0011839	0.644279	-2.19015	1.22295	1.79088	0.0733129	1.45546	0	0	0	0	0	0	0	3.84377	0.950873	1.7108	0	0	0	1.41448	0.933074				mmu_circ_0015041	2.89826	1.15615	-1.15615	0.700884	1.64956	0.0990325	NA	0	2.16509	1.44664	1.06638	0	6.64154	0.59493	2.19416	5.12502	0.950873	2.56621	0	5.34697	11.0058	3.5362	3.7323
3538	mmu_circ_0002403	11.6826	0.762746	0.426079	-1.79015	0.0734293	17.4655	7.5778	20.2529	9.59744	35.3892	4.74396	9.51888	13.8964	3.84377	3.80349	5.13241	12.0672	18.7144	8.00421	11.3158	5.59844				mmu_circ_0011135	4.53056	-0.831055	0.831055	0.503868	-1.64935	0.0990757	NA	4.36639	8.66034	2.89327	2.13277	12.7794	7.59033	3.56958	5.11971	1.28126	2.85262	4.27701	1.0056	2.67349	2.00105	8.48687	2.79922
7377	mmu_circ_0006768	7.33833	0.929689	0.519611	-1.7892	0.073582	5.82185	2.16509	10.1265	12.7966	27.525	4.74396	6.54423	7.31387	7.68754	2.85262	1.7108	1.0056	5.34697	10.0053	9.90135	1.86615				mmu_circ_0013366	0.955627	-1.65536	1.65536	1.00419	-1.64845	0.0992606	NA	1.45546	2.16509	0	1.06638	0.983034	4.74396	0.59493	0.731387	0	0.950873	0	0	0.891162	1.00053	0.70724	0
14673	mmu_circ_0015009	4.1464	0.797463	0.445912	-1.78838	0.0737141	5.82185	5.41271	4.33991	4.26553	6.88124	4.74396	4.75944	5.8511	2.56251	2.85262	5.13241	1.0056	3.56465	4.00211	1.41448	3.7323				mmu_circ_0010240	4.8245	0.773142	-0.773142	0.469636	1.64626	0.099711	NA	1.45546	2.16509	2.89327	8.53106	2.9491	2.84637	2.37972	5.11971	6.40628	8.55785	12.831	6.03361	3.56465	3.00158	5.65792	2.79922
18156	Mus_musculus_tRNA-Leu-CAA-3-1	1507.98	0.483382	0.270305	-1.78828	0.0737306	1662.14	1618.4	1277.38	2701.15	1385.1	2805.58	1044.1	1572.48	916.098	1114.42	520.084	2064.5	1023.05	1325.7	1362.85	1734.58				mmu_circ_0005683	45.738	0.579006	-0.579006	0.352041	1.64471	0.100029	0.999456	34.9311	25.981	34.7193	42.6553	183.827	49.3371	24.9871	42.4205	28.1876	37.084	37.6377	165.924	45.4493	27.0142	31.8258	65.3152
1740	mmu_circ_0000408	200.236	-0.59293	0.331602	1.78808	0.0737632	171.745	168.877	266.181	251.666	112.066	111.009	118.986	78.2584	312.626	245.325	469.616	258.44	186.253	96.0506	89.8194	266.859				mmu_circ_0004844	3.61423	-0.902892	0.902892	0.549008	-1.64459	0.100055	NA	2.91092	3.24763	0	4.26553	4.91517	5.69275	4.75944	10.9708	5.12502	0.950873	1.7108	0	1.78232	4.00211	2.82896	4.66537
5799	mmu_circ_0004958	2.50255	-1.20637	0.674747	1.78788	0.0737947	0	3.24763	0	3.19915	0	0.948791	4.16451	0	0	4.75436	3.42161	4.02241	6.23813	3.00158	4.24344	2.79922				mmu_circ_0012110	0.971302	-1.64026	1.64026	0.997629	-1.64416	0.100143	NA	2.91092	1.08254	0	1.06638	2.9491	1.89758	1.78479	0	1.28126	0	0.855402	1.0056	0	0	0.70724	0
3522	mmu_circ_0002387	0.783191	-2.14153	1.19788	1.78777	0.0738137	0	1.08254	0	0	0.983034	0	0	0	0	2.85262	0	0	1.78232	3.00158	2.82896	0				mmu_circ_0006932	2.05668	1.20441	-1.20441	0.732787	1.64361	0.100258	NA	0	2.16509	0	0	0	1.89758	2.97465	2.19416	0	4.75436	0.855402	3.01681	4.45581	4.00211	5.65792	0.933074
17839	mmu-mir-873a	417.198	-0.607532	0.33992	1.78728	0.0738923	416.262	315.02	559.848	505.465	237.894	233.403	215.96	163.099	483.034	464.977	874.221	794.425	449.146	183.096	174.688	604.632				mmu_circ_0013783	9.31858	-0.562696	0.562696	0.342509	-1.64286	0.100411	0.999456	16.0101	8.66034	7.23318	8.53106	15.7286	11.3855	10.1138	10.9708	10.25	8.55785	4.27701	12.0672	2.67349	9.00474	9.90135	3.7323
2095	mmu_circ_0000809	1131.8	-1.13641	0.636735	1.78475	0.0743018	371.143	856.291	335.62	623.834	320.469	126.189	223.694	2804.14	340.814	641.839	373.811	867.834	1613	2299.21	3674.11	2636.87				mmu_circ_0011723	5.05967	0.895723	-0.895723	0.54567	1.64151	0.100691	NA	4.36639	4.33017	1.44664	4.26553	4.91517	0.948791	3.56958	3.65694	24.3439	5.70524	0.855402	6.03361	2.67349	4.00211	4.24344	5.59844
13130	mmu_circ_0013250	2.01349	1.21869	0.682871	-1.78466	0.0743169	1.45546	5.41271	1.44664	3.19915	0	3.79516	2.97465	4.38832	0	0.950873	2.56621	1.0056	2.67349	0	1.41448	0.933074				mmu_circ_0010569	1.58293	-1.36934	1.36934	0.834279	-1.64134	0.100726	NA	0	2.16509	2.89327	1.06638	1.96607	8.53912	1.18986	0.731387	0	1.90175	0.855402	1.0056	0.891162	0	2.12172	0
1820	mmu_circ_0000500	4.16129	-0.811425	0.454705	1.78451	0.0743411	1.45546	5.41271	1.44664	3.19915	1.96607	2.84637	2.37972	5.11971	5.12502	2.85262	7.69862	6.03361	6.23813	4.00211	7.0724	3.7323				mmu_circ_0013135	1.10405	-1.81619	1.81619	1.10687	-1.64083	0.100832	NA	0	2.16509	4.33991	0	1.96607	2.84637	2.37972	0	0	0.950873	0	3.01681	0	0	0	0
6211	mmu_circ_0005421	1.7291	1.30945	0.734243	-1.7834	0.0745216	1.45546	2.16509	2.89327	1.06638	3.93214	2.84637	4.75944	0.731387	0	1.90175	2.56621	0	0	1.00053	1.41448	0.933074				mmu_circ_0008344	0.842363	1.75765	-1.75765	1.0712	1.64082	0.100834	NA	0	0	1.44664	1.06638	0	0	0	0.731387	1.28126	0.950873	0	0	0.891162	1.00053	4.24344	1.86615
10154	mmu_circ_0009894	20.5286	-0.689496	0.387024	1.78153	0.0748255	23.2874	17.3207	15.913	12.7966	15.7286	5.69275	11.8986	23.4044	24.3439	1.90175	25.6621	28.1569	31.1907	28.0147	15.5593	47.5868				mmu_circ_0012720	28.6386	0.51552	-0.51552	0.314237	1.64055	0.100892	0.999456	13.0992	19.4858	26.0395	26.6596	28.508	18.027	19.0378	37.3008	24.3439	6.65611	35.0715	37.2073	54.3609	40.0211	30.4113	41.9883
1697	mmu_circ_0000364	17.7421	0.485829	0.272713	-1.78146	0.0748366	21.8319	11.908	23.1462	24.5268	17.6946	23.7198	16.658	26.3299	12.8126	12.3613	8.55402	22.1232	24.0614	10.0053	14.1448	13.9961				mmu_circ_0008759	14.4535	0.495811	-0.495811	0.302317	1.64004	0.100997	0.999456	7.27731	12.9905	13.0197	10.6638	6.88124	17.0782	20.2276	7.31387	8.96879	21.8701	21.385	12.0672	21.3879	14.0074	18.3882	17.7284
258	Gm22847	0.900991	-1.93795	1.08797	1.78125	0.0748717	0	0	0	0	0	0.948791	0.59493	0.731387	2.56251	2.85262	0	3.01681	0	3.00158	0.70724	0				mmu_circ_0006684	4.41219	-0.960003	0.960003	0.585466	-1.63972	0.101063	NA	2.91092	5.41271	1.44664	4.26553	12.7794	3.79516	9.51888	6.58249	0	2.85262	0.855402	2.0112	2.67349	7.00369	8.48687	0
15684	mmu_circ_0016180	2.62008	-1.11193	0.624529	1.78042	0.0750065	0	3.24763	1.44664	1.06638	2.9491	2.84637	1.78479	0	2.56251	4.75436	7.69862	1.0056	2.67349	4.00211	4.95068	0.933074				mmu_circ_0012926	2.53698	-4.88065	4.88065	2.98304	-1.63613	0.101812	NA	0	0	0	0	0	74.9545	39.8603	0.731387	0	0	0	0	0	134.071	0	0
15463	mmu_circ_0015913	0.583846	2.30794	1.2974	-1.7789	0.0752562	0	2.16509	0	0	1.96607	1.89758	2.37972	0	0	0	0	0	0	0	0	0.933074				mmu_circ_0014824	0.712992	2.05019	-2.05019	1.25313	1.63605	0.101828	NA	0	0	0	0	0	0.948791	0.59493	0	0	0	4.27701	1.0056	1.78232	0	0	2.79922
5268	mmu_circ_0004344	199.319	-0.593628	0.333801	1.77839	0.0753401	171.745	168.877	266.181	251.666	112.066	109.111	115.416	77.5271	312.626	243.423	469.616	256.428	182.688	95.05	89.8194	266.859				mmu_circ_0006719	23.2579	-0.381226	0.381226	0.23308	-1.6356	0.101924	0.999456	26.1983	25.981	23.1462	29.8587	31.4571	15.1807	33.911	23.4044	29.4689	25.6736	16.2526	16.0896	18.7144	16.0084	18.3882	22.3938
16500	mmu-miR-3061-5p	7.7138	0.742252	0.417425	-1.77817	0.0753761	10.1882	14.0731	18.8063	11.7302	2.9491	9.48791	5.9493	5.11971	7.68754	2.85262	9.40942	4.02241	8.91162	4.00211	6.36516	1.86615				mmu_circ_0005367	2.52909	-0.962464	0.962464	0.589265	-1.63333	0.1024	NA	1.45546	3.24763	2.89327	1.06638	5.89821	0.948791	4.75944	5.8511	2.56251	2.85262	0.855402	2.0112	1.78232	1.00053	1.41448	1.86615
5438	mmu_circ_0004546	7.41375	0.811998	0.456676	-1.77806	0.075394	5.82185	6.49526	4.33991	5.33191	9.83034	13.2831	11.8986	18.2847	2.56251	0.950873	4.27701	3.01681	2.67349	12.0063	11.3158	6.53152				mmu_circ_0015315	17.5806	-0.594967	0.594967	0.364592	-1.63187	0.102707	0.999456	4.36639	34.6414	21.6996	13.863	13.7625	23.7198	36.2907	20.4788	7.68754	14.2631	14.5418	21.1176	8.91162	17.009	23.3389	5.59844
7513	mmu_circ_0006916	5.94712	0.766487	0.431142	-1.7778	0.075436	7.27731	6.49526	10.1265	5.33191	8.84731	11.3855	2.97465	8.04526	5.12502	5.70524	1.7108	6.03361	2.67349	4.00211	8.48687	0.933074				mmu_circ_0001252	0.661407	1.90737	-1.90737	1.16906	1.63154	0.102777	NA	0	0	0	0	0	0.948791	0	0.731387	0	1.90175	3.42161	1.0056	0	0	0.70724	1.86615
10752	mmu_circ_0010565	3.84537	1.04085	0.58579	-1.77683	0.0755958	4.36639	7.5778	2.89327	2.13277	4.91517	15.1807	2.37972	2.19416	1.28126	5.70524	0.855402	3.01681	1.78232	3.00158	4.24344	0				mmu_circ_0013484	11.2476	0.585727	-0.585727	0.359237	1.63047	0.103002	0.999456	13.0992	8.66034	1.44664	8.53106	3.93214	7.59033	10.7087	16.8219	19.2188	10.4596	10.2648	8.04481	24.0614	12.0063	14.852	10.2638
11192	mmu_circ_0011055	8.75782	0.894745	0.503799	-1.776	0.0757333	1.45546	8.66034	10.1265	5.33191	14.7455	22.771	17.253	10.9708	0	7.60698	2.56621	8.04481	4.45581	8.00421	16.2665	1.86615				mmu_circ_0007828	58.3806	-0.436562	0.436562	0.267766	-1.63039	0.103019	0.999456	40.7529	88.7685	76.6717	45.8544	51.1178	100.572	89.2395	43.1519	58.9378	55.1506	25.6621	69.3865	40.9935	63.0332	55.8719	28.9253
16080	mmu-mir-138-1	27.2128	-0.984551	0.554413	1.77584	0.0757585	39.2975	16.2381	21.6996	23.4604	18.6777	10.4367	11.3037	5.8511	80.7191	51.3471	99.2266	26.1456	7.1293	11.0058	3.5362	9.33074				mmu_circ_0009683	1.15657	1.60445	-1.60445	0.984236	1.63015	0.10307	NA	0	0	0	0	0.983034	1.89758	0	1.46277	0	4.75436	4.27701	0	1.78232	1.00053	1.41448	0.933074
15275	mmu_circ_0015700	1.65777	1.37344	0.773543	-1.77552	0.0758118	2.91092	1.08254	4.33991	1.06638	0	2.84637	5.35437	1.46277	1.28126	1.90175	0.855402	0	1.78232	0	0.70724	0.933074				mmu_circ_0003843	16.2134	-0.45206	0.45206	0.277342	-1.62997	0.103107	0.999456	21.8319	11.908	17.3596	21.3277	16.7116	23.7198	16.0631	21.2102	10.25	10.4596	8.55402	21.1176	23.1702	9.00474	12.7303	13.9961
17946	Mus_musculus_tRNA-Arg-TCT-5-1	35.9918	0.445101	0.250784	-1.77484	0.0759248	61.1294	40.0541	39.0592	54.3855	37.3553	55.9787	22.0124	23.4044	32.0314	19.9683	28.2283	35.1961	29.4084	40.0211	24.0461	33.5907				mmu_circ_0006062	0.390192	-2.2739	2.2739	1.39556	-1.62939	0.10323	NA	0	1.08254	0	1.06638	0.983034	0	2.37972	0.731387	0	0	0	0	0	0	0	0
10201	mmu_circ_0009943	2.79355	1.08777	0.613186	-1.77397	0.0760679	0	5.41271	0	3.19915	0.983034	7.59033	5.9493	6.58249	1.28126	1.90175	0.855402	2.0112	1.78232	2.00105	1.41448	3.7323				mmu_circ_0007750	1.70389	1.35125	-1.35125	0.82938	1.62922	0.103266	NA	0	0	0	3.19915	0	0	2.97465	0.731387	2.56251	1.90175	1.7108	6.03361	0	3.00158	1.41448	3.7323
4440	mmu_circ_0003425	4.99717	-0.831627	0.468953	1.77337	0.0761677	1.45546	6.49526	2.89327	1.06638	3.93214	2.84637	5.9493	3.65694	5.12502	7.60698	11.9756	5.02801	1.78232	3.00158	10.6086	6.53152				mmu_circ_0005682	44.8024	0.585502	-0.585502	0.3595	1.62866	0.103385	0.999456	33.4756	24.8985	34.7193	41.5889	180.878	49.3371	24.9871	40.2263	28.1876	36.1332	36.7823	165.924	42.7758	24.0126	31.1185	65.3152
328	Gm23092	0.757834	-1.97691	1.11625	1.77103	0.0765558	1.45546	0	0	0	0.983034	0	0	0	1.28126	1.90175	0	1.0056	3.56465	1.00053	0	0.933074				mmu_circ_0000538	8.60613	0.648217	-0.648217	0.398076	1.62837	0.103445	0.999456	1.45546	5.41271	5.78655	11.7302	6.88124	8.53912	4.75944	8.77665	11.5313	9.50873	15.3972	3.01681	4.45581	16.0084	16.9737	7.46459
9226	mmu_circ_0008838	2.00326	1.25306	0.708084	-1.76965	0.0767847	1.45546	1.08254	5.78655	2.13277	0.983034	6.64154	2.97465	1.46277	2.56251	0.950873	0	1.0056	0.891162	2.00105	2.12172	0				mmu_circ_0005244	3.71608	0.820175	-0.820175	0.503832	1.62787	0.103552	NA	7.27731	2.16509	0	1.06638	3.93214	2.84637	1.78479	2.92555	3.84377	3.80349	6.84321	5.02801	5.34697	6.00316	5.65792	0.933074
16637	mmu-mir-324	30.9288	-0.500176	0.282687	1.76936	0.0768332	40.7529	12.9905	37.6126	26.6596	23.5928	23.7198	21.4175	19.7475	46.1252	37.084	60.7335	44.2465	27.626	25.0132	17.681	29.8584				mmu_circ_0012182	3.07153	0.942707	-0.942707	0.579375	1.62711	0.103714	NA	0	4.33017	2.89327	1.06638	2.9491	0.948791	2.37972	2.19416	3.84377	4.75436	0	3.01681	4.45581	2.00105	7.77964	6.53152
13084	mmu_circ_0013199	42.4073	-0.584633	0.330508	1.76889	0.0769118	24.7429	42.2192	20.2529	38.3898	66.8463	12.3343	19.6327	46.8088	39.7189	25.6736	30.7945	58.3249	73.0753	40.0211	62.2371	77.4451				mmu_circ_0003400	1.08312	1.61845	-1.61845	0.995535	1.62571	0.104012	NA	0	0	0	0	0.983034	0.948791	1.78479	0	0	0.950873	2.56621	1.0056	2.67349	5.00263	1.41448	0
3819	mmu_circ_0002727	8.42738	0.68082	0.38493	-1.76869	0.0769462	5.82185	19.4858	5.78655	7.46468	5.89821	14.2319	14.2783	10.2394	3.84377	7.60698	5.13241	4.02241	5.34697	5.00263	14.1448	6.53152				mmu_circ_0010848	0.876617	-1.66071	1.66071	1.02214	-1.62474	0.104219	NA	1.45546	0	0	1.06638	1.96607	1.89758	2.97465	1.46277	0	0	0.855402	0	0	0	1.41448	0.933074
17377	mmu-miR-6959-3p	1.23918	-1.64683	0.931237	1.76843	0.0769892	1.45546	0	0	1.06638	0	1.89758	0.59493	0	0	1.90175	1.7108	4.02241	0	2.00105	4.24344	0.933074				mmu_circ_0012049	2.42246	-0.964787	0.964787	0.593887	-1.62453	0.104263	NA	4.36639	3.24763	2.89327	3.19915	2.9491	3.79516	1.78479	3.65694	0	2.85262	1.7108	4.02241	0	1.00053	1.41448	1.86615
8821	mmu_circ_0008388	7.97817	-0.717488	0.405854	1.76785	0.0770867	1.45546	7.5778	5.78655	8.53106	2.9491	8.53912	10.1138	2.92555	3.84377	8.55785	11.1202	10.056	3.56465	14.0074	15.5593	13.063				mmu_circ_0011032	2.69681	-0.930204	0.930204	0.572623	-1.62446	0.104277	NA	2.91092	2.16509	1.44664	2.13277	5.89821	7.59033	2.97465	2.92555	1.28126	2.85262	2.56621	1.0056	0.891162	3.00158	0.70724	2.79922
7499	mmu_circ_0006901	2.79617	1.08407	0.613237	-1.76778	0.0770973	4.36639	1.08254	2.89327	2.13277	4.91517	7.59033	1.18986	6.58249	0	0	3.42161	2.0112	3.56465	1.00053	2.12172	1.86615				mmu_circ_0007812	0.770685	1.71826	-1.71826	1.05776	1.62444	0.104282	NA	0	0	0	1.06638	0	0	0.59493	0.731387	0	0.950873	0.855402	0	1.78232	4.00211	1.41448	0.933074
1883	mmu_circ_0000569	0.703756	-1.94018	1.09802	1.76699	0.0772306	0	0	0	0	1.96607	0	0	0	1.28126	0.950873	2.56621	1.0056	1.78232	1.00053	0.70724	0				mmu_circ_0015571	0.582145	-2.18267	2.18267	1.34398	-1.62403	0.104369	NA	0	3.24763	2.89327	0	0.983034	0	1.18986	0	0	0	0	0	0	1.00053	0	0
15630	mmu_circ_0016113	0.584006	-2.14083	1.21182	1.76663	0.0772906	0	1.08254	0	0	0	0	0	0	0	1.90175	0	2.0112	0	2.00105	1.41448	0.933074				mmu_circ_0015058	4.37358	0.801571	-0.801571	0.493584	1.62398	0.10438	NA	0	4.33017	0	2.13277	3.93214	3.79516	7.13916	2.92555	2.56251	9.50873	5.98781	2.0112	8.91162	5.00263	7.0724	4.66537
16249	mmu-miR-193b-3p	7.81898	-1.15821	0.655641	1.76652	0.077308	14.5546	1.08254	13.0197	4.26553	1.96607	0	4.16451	0.731387	33.3127	16.1648	8.55402	9.05042	1.78232	5.00263	2.12172	9.33074				mmu_circ_0010658	2.87253	0.92399	-0.92399	0.569459	1.62258	0.10468	NA	0	1.08254	1.44664	1.06638	2.9491	1.89758	4.16451	2.19416	3.84377	2.85262	0.855402	7.03921	4.45581	6.00316	4.24344	1.86615
787	Gm24623	1.16372	1.97609	1.11934	-1.76541	0.0774952	1.45546	0	0	7.46468	2.9491	0	2.97465	0	0	0.950873	0	0	0.891162	1.00053	0	0.933074				mmu_circ_0000588	1.14324	1.42893	-1.42893	0.880961	1.62201	0.104801	NA	0	1.08254	1.44664	0	0.983034	0.948791	0.59493	0	2.56251	1.90175	0.855402	2.0112	1.78232	2.00105	2.12172	0
4091	mmu_circ_0003031	51.4544	-0.67423	0.382042	1.76481	0.0775961	46.5748	51.9621	66.5453	43.7217	38.3383	36.0541	21.4175	13.8964	101.219	78.9224	132.587	47.2633	39.2111	23.0121	19.0955	63.449				mmu_circ_0003692	1.43791	1.3884	-1.3884	0.856085	1.62181	0.104845	NA	1.45546	0	0	0	0	2.84637	1.18986	0.731387	2.56251	1.90175	0.855402	1.0056	0	2.00105	5.65792	2.79922
1674	mmu_circ_0000336	18.0566	0.511462	0.289821	-1.76475	0.0776055	26.1983	7.5778	15.913	12.7966	25.5589	22.771	32.7212	25.5986	14.0938	16.1648	17.108	8.04481	14.2586	17.009	19.0955	13.9961				mmu_circ_0003548	4.68257	-0.76009	0.76009	0.468805	-1.62134	0.104946	NA	5.82185	7.5778	5.78655	2.13277	3.93214	9.48791	7.13916	5.11971	2.56251	2.85262	1.7108	2.0112	8.02046	7.00369	2.82896	0.933074
17850	mmu-miR-879-3p	2.76605	-1.18095	0.669406	1.76418	0.0777021	4.36639	1.08254	4.33991	2.13277	0	0	2.37972	0	6.40628	3.80349	7.69862	3.01681	4.45581	2.00105	0.70724	1.86615				mmu_circ_0000245	3.64944	-0.80156	0.80156	0.494388	-1.62132	0.104949	NA	2.91092	5.41271	1.44664	8.53106	7.86428	3.79516	4.75944	2.19416	2.56251	2.85262	1.7108	4.02241	3.56465	3.00158	2.82896	0.933074
10958	mmu_circ_0010788	3.82566	-1.29481	0.733971	1.76412	0.0777118	0	3.24763	4.33991	2.13277	1.96607	2.84637	1.78479	1.46277	1.28126	0	3.42161	28.1569	1.78232	2.00105	2.12172	4.66537				mmu_circ_0002883	3.64944	-0.80156	0.80156	0.494388	-1.62132	0.104949	NA	2.91092	5.41271	1.44664	8.53106	7.86428	3.79516	4.75944	2.19416	2.56251	2.85262	1.7108	4.02241	3.56465	3.00158	2.82896	0.933074
12643	mmu_circ_0012699	0.966591	1.77736	1.00785	-1.76351	0.0778141	0	2.16509	1.44664	0	0.983034	2.84637	2.97465	1.46277	1.28126	0	0	0	0.891162	0	1.41448	0				mmu_circ_0012629	0.572348	2.04928	-2.04928	1.26417	1.62104	0.105009	NA	0	1.08254	0	0	0	0	0	0	2.56251	0	0.855402	3.01681	0	0	0.70724	0.933074
18282	Mus_musculus_tRNA-Thr-AGT-4-1	1.84009	-1.24641	0.706803	1.76345	0.077825	1.45546	1.08254	0	2.13277	1.96607	0	0.59493	1.46277	3.84377	5.70524	3.42161	1.0056	1.78232	1.00053	2.12172	1.86615				mmu_circ_0008104	3.4023	-0.887238	0.887238	0.54736	-1.62094	0.105031	NA	0	3.24763	2.89327	4.26553	4.91517	10.4367	5.9493	3.65694	0	1.90175	3.42161	1.0056	3.56465	4.00211	4.24344	0.933074
3220	mmu_circ_0002039	1.46855	-1.48062	0.839662	1.76335	0.0778408	0	0	0	1.06638	0.983034	0	1.78479	1.46277	6.40628	1.90175	0	2.0112	0.891162	3.00158	2.12172	1.86615				mmu_circ_0011584	11.772	-0.502637	0.502637	0.310374	-1.61946	0.105349	0.999456	8.73277	9.74289	13.0197	13.863	23.5928	14.2319	13.6834	13.165	5.12502	5.70524	11.9756	12.0672	11.5851	15.0079	5.65792	11.1969
7163	mmu_circ_0006512	7.54372	0.655197	0.371864	-1.76192	0.078082	8.73277	18.4032	4.33991	6.3983	5.89821	12.3343	10.7087	7.31387	2.56251	6.65611	4.27701	6.03361	8.02046	4.00211	8.48687	6.53152				mmu_circ_0012906	2.1523	1.08164	-1.08164	0.667912	1.61943	0.105355	NA	1.45546	2.16509	0	0	2.9491	1.89758	2.37972	0	2.56251	0	3.42161	4.02241	2.67349	2.00105	4.24344	4.66537
17171	mmu-miR-667-3p	110.852	-0.458845	0.260555	1.76103	0.0782333	141.18	49.797	65.0987	77.8459	178.912	75.9033	83.2902	75.3329	155.032	135.975	173.647	81.4537	125.654	102.054	94.7701	157.689				mmu_circ_0008266	4.15395	-0.97309	0.97309	0.60098	-1.61917	0.10541	NA	8.73277	2.16509	4.33991	0	3.93214	9.48791	7.73409	7.31387	5.12502	0	0	1.0056	1.78232	5.00263	4.24344	5.59844
10426	mmu_circ_0010184	8.02084	1.15634	0.656753	-1.7607	0.0782897	1.45546	2.16509	10.1265	13.863	49.1517	0	8.92395	2.92555	1.28126	4.75436	7.69862	6.03361	4.45581	8.00421	2.82896	4.66537				mmu_circ_0006979	2.65506	0.947083	-0.947083	0.585098	1.61867	0.105517	NA	2.91092	1.08254	0	0	2.9491	2.84637	2.37972	2.19416	2.56251	3.80349	5.13241	1.0056	2.67349	4.00211	7.0724	1.86615
16581	mmu-miR-3098-3p	0.61418	-2.20433	1.25335	1.75874	0.0786211	0	0	0	0	0.983034	0	0	0	1.28126	0	0.855402	3.01681	0.891162	0	0	2.79922				mmu_circ_0014267	4.99884	0.863091	-0.863091	0.533367	1.61819	0.105621	NA	2.91092	3.24763	1.44664	7.46468	1.96607	0	3.56958	7.31387	10.25	2.85262	14.5418	3.01681	2.67349	3.00158	9.19411	6.53152
8062	mmu_circ_0007531	0.952695	-1.82147	1.03622	1.7578	0.0787821	0	1.08254	0	0	0	0	1.78479	0	0	0.950873	1.7108	1.0056	0.891162	1.00053	4.95068	1.86615				mmu_circ_0014378	33.7951	0.477968	-0.477968	0.295494	1.61752	0.105765	0.999456	42.2084	40.0541	34.7193	31.9915	21.6268	14.2319	24.9871	17.5533	53.8128	38.9858	52.1795	42.2353	36.5376	14.0074	23.3389	52.2521
12240	mmu_circ_0012262	4.79389	-0.79964	0.454916	1.75778	0.0787855	4.36639	6.49526	5.78655	3.19915	1.96607	3.79516	1.18986	2.19416	6.40628	4.75436	4.27701	10.056	5.34697	4.00211	3.5362	9.33074				mmu_circ_0011560	0.650655	1.88598	-1.88598	1.16714	1.61589	0.106117	NA	0	0	0	0	0.983034	0	0	0.731387	0	0	1.7108	1.0056	3.56465	1.00053	1.41448	0
13412	mmu_circ_0013569	2.60999	1.08762	0.61885	-1.75749	0.078834	2.91092	2.16509	7.23318	0	3.93214	2.84637	5.35437	3.65694	2.56251	3.80349	0.855402	3.01681	1.78232	0	0.70724	0.933074				mmu_circ_0014816	20.7313	-0.450432	0.450432	0.278774	-1.61576	0.106146	0.999456	10.1882	20.5683	33.2726	22.394	24.5759	25.6174	26.1769	27.7927	16.6563	11.4105	16.2526	20.112	30.2995	19.01	7.77964	19.5946
7781	mmu_circ_0007212	4.06822	1.10098	0.626821	-1.75645	0.0790111	0	2.16509	8.67982	7.46468	16.7116	2.84637	1.78479	5.11971	0	2.85262	3.42161	3.01681	1.78232	5.00263	4.24344	0				mmu_circ_0002217	1.19672	1.41353	-1.41353	0.875162	1.61516	0.106276	NA	0	0	1.44664	0	0	0.948791	1.78479	0.731387	1.28126	1.90175	1.7108	1.0056	0	2.00105	3.5362	2.79922
4777	mmu_circ_0003801	1.44808	-1.51455	0.86231	1.75639	0.0790219	0	0	0	1.06638	0.983034	0.948791	2.37972	0	1.28126	0	2.56621	4.02241	5.34697	2.00105	0.70724	1.86615				mmu_circ_0003483	4.91344	0.716169	-0.716169	0.443517	1.61475	0.106365	NA	1.45546	4.33017	4.33991	2.13277	6.88124	4.74396	4.16451	1.46277	6.40628	7.60698	5.13241	4.02241	2.67349	12.0063	5.65792	5.59844
5032	mmu_circ_0004079	66.6567	0.557327	0.317425	-1.75578	0.0791265	65.4958	54.1271	109.944	153.559	118.947	52.1835	50.5691	30.7183	62.7815	55.1506	58.1673	65.3641	59.7079	28.0147	28.9968	72.7798				mmu_circ_0015278	3.31523	0.858547	-0.858547	0.53173	1.61463	0.106391	NA	5.82185	0	1.44664	1.06638	2.9491	3.79516	2.37972	1.46277	6.40628	3.80349	1.7108	4.02241	4.45581	6.00316	2.12172	5.59844
4585	mmu_circ_0003589	2.0779	-1.23877	0.705911	1.75485	0.0792853	0	4.33017	0	0	0.983034	0.948791	2.37972	0.731387	5.12502	1.90175	1.7108	2.0112	0.891162	4.00211	6.36516	1.86615				mmu_circ_0015279	3.31523	0.858547	-0.858547	0.53173	1.61463	0.106391	NA	5.82185	0	1.44664	1.06638	2.9491	3.79516	2.37972	1.46277	6.40628	3.80349	1.7108	4.02241	4.45581	6.00316	2.12172	5.59844
5844	mmu_circ_0005009	2.19618	-1.29651	0.738856	1.75475	0.0793018	1.45546	0	2.89327	0	0	2.84637	2.37972	0.731387	0	0.950873	7.69862	1.0056	4.45581	3.00158	2.12172	5.59844				mmu_circ_0003253	1.08598	-1.49754	1.49754	0.927666	-1.61431	0.10646	NA	1.45546	1.08254	1.44664	2.13277	2.9491	1.89758	0.59493	1.46277	1.28126	0.950873	0	0	0	0	2.12172	0
13401	mmu_circ_0013557	64.1707	-0.55359	0.315941	1.75219	0.0797406	45.1193	60.6224	41.9525	107.705	42.2705	21.8222	32.1262	65.0935	30.7501	54.1997	52.1795	101.566	98.919	69.0363	84.8687	118.5				mmu_circ_0015086	3.69563	0.829305	-0.829305	0.513878	1.61382	0.106567	NA	1.45546	2.16509	0	1.06638	2.9491	5.69275	3.56958	3.65694	3.84377	1.90175	6.84321	3.01681	9.80278	4.00211	6.36516	2.79922
16653	mmu-miR-33-3p	0.770786	-2.06399	1.17928	1.75021	0.0800818	0	0	0	1.06638	0	0	0.59493	0	5.12502	0	1.7108	2.0112	0.891162	0	0	0.933074				mmu_circ_0012187	1.84703	-1.38099	1.38099	0.855976	-1.61335	0.106667	NA	0	0	8.67982	1.06638	0.983034	7.59033	1.18986	2.19416	0	0	0	2.0112	1.78232	1.00053	2.12172	0.933074
13298	mmu_circ_0013439	2.49804	-1.05574	0.603484	1.7494	0.0802219	0	1.08254	2.89327	1.06638	0.983034	3.79516	2.37972	0.731387	1.28126	1.90175	4.27701	5.02801	5.34697	1.00053	3.5362	4.66537				mmu_circ_0002202	0.766291	-1.71714	1.71714	1.06508	-1.61222	0.106914	NA	0	1.08254	0	3.19915	1.96607	1.89758	0.59493	0.731387	0	0	0.855402	0	0	1.00053	0	0.933074
5718	mmu_circ_0004870	7.32568	-0.700898	0.400654	1.74939	0.080224	2.91092	4.33017	10.1265	5.33191	3.93214	5.69275	5.9493	6.58249	6.40628	3.80349	11.1202	3.01681	17.8232	14.0074	7.77964	8.39766				mmu_circ_0008063	5.95663	-0.754309	0.754309	0.467885	-1.61217	0.106925	NA	4.36639	7.5778	5.78655	2.13277	7.86428	12.3343	13.6834	5.8511	2.56251	8.55785	0.855402	4.02241	1.78232	5.00263	9.19411	3.7323
3973	mmu_circ_0002900	10.822	0.644147	0.36827	-1.74911	0.0802712	16.0101	9.74289	17.3596	9.59744	12.7794	24.6686	5.9493	10.2394	10.25	8.55785	11.1202	7.03921	13.3674	1.00053	7.0724	8.39766				mmu_circ_0015782	2.71535	1.01356	-1.01356	0.6287	1.61216	0.106927	NA	0	3.24763	0	0	4.91517	1.89758	2.97465	0.731387	2.56251	7.60698	5.13241	1.0056	2.67349	6.00316	2.82896	1.86615
16334	mmu-miR-200b-5p	5.16776	-1.50064	0.858102	1.74878	0.0803282	1.45546	0	4.33991	6.3983	0.983034	1.89758	0.59493	5.8511	19.2188	0	0.855402	1.0056	24.9525	3.00158	0	12.13				mmu_circ_0011782	37.0518	0.549139	-0.549139	0.340644	1.61206	0.106949	0.999456	18.921	29.2287	24.5928	44.7881	28.508	35.1053	33.911	24.8672	29.4689	17.1157	49.6133	116.65	28.5172	35.0184	23.3389	53.1852
2728	mmu_circ_0001488	57.6422	-0.643354	0.368331	1.74667	0.0806942	40.7529	51.9621	27.4861	103.439	33.4232	13.2831	25.582	64.3621	25.6251	48.4945	43.6255	96.5378	97.1367	58.0305	74.9674	117.567				mmu_circ_0012737	58.6452	0.521184	-0.521184	0.323436	1.6114	0.107093	0.999456	62.5849	58.4573	31.826	40.5225	34.4062	27.5149	28.5566	101.663	51.2502	45.6419	34.2161	44.2465	93.572	81.0427	121.645	81.1774
13391	mmu_circ_0013546	0.877251	2.00951	1.15066	-1.7464	0.0807415	0	1.08254	4.33991	0	0	1.89758	3.56958	0.731387	0	0	0	0	0	1.00053	1.41448	0				mmu_circ_0012762	1.27964	-1.43015	1.43015	0.887587	-1.61128	0.107119	NA	1.45546	0	0	4.26553	4.91517	0.948791	1.78479	1.46277	0	0.950873	0.855402	2.0112	0.891162	0	0	0.933074
1284	Gm26264	43.3397	0.389558	0.223074	-1.74632	0.0807558	69.8622	55.2097	44.8457	49.0536	53.0839	53.1323	27.9617	40.9577	46.1252	37.084	36.7823	54.3025	28.5172	26.0137	27.5823	42.9214				mmu_circ_0001163	25.8761	-0.51914	0.51914	0.3222	-1.61124	0.107128	0.999456	58.2185	19.4858	50.6323	35.1906	21.6268	16.1295	26.7719	16.8219	34.5939	26.6244	18.8188	23.1288	9.80278	24.0126	19.0955	13.063
17896	Mus_musculus_tRNA-Ala-AGC-5-1	28.7946	0.436973	0.250256	-1.74611	0.0807924	40.7529	31.3937	47.739	33.0579	28.508	16.1295	27.9617	40.2263	23.0626	22.8209	35.9269	32.1793	19.6056	22.0116	14.1448	25.193				mmu_circ_0015707	4.43349	-0.752452	0.752452	0.467059	-1.61104	0.10717	NA	1.45546	11.908	2.89327	5.33191	3.93214	7.59033	5.9493	5.11971	3.84377	6.65611	1.7108	2.0112	1.78232	3.00158	4.95068	2.79922
17897	Mus_musculus_tRNA-Ala-AGC-5-2	28.7946	0.436973	0.250256	-1.74611	0.0807924	40.7529	31.3937	47.739	33.0579	28.508	16.1295	27.9617	40.2263	23.0626	22.8209	35.9269	32.1793	19.6056	22.0116	14.1448	25.193				mmu_circ_0006006	12.0431	-0.623982	0.623982	0.387447	-1.6105	0.10729	0.999456	14.5546	5.41271	24.5928	22.394	16.7116	15.1807	2.37972	16.8219	6.40628	5.70524	8.55402	7.03921	8.91162	12.0063	12.0231	13.9961
14696	mmu_circ_0015035	0.587548	-2.14942	1.23127	1.74569	0.0808647	0	1.08254	0	0	0	0	0	0	0	2.85262	0	0	0.891162	2.00105	0.70724	1.86615				mmu_circ_0003575	13.572	-0.953419	0.953419	0.592007	-1.61049	0.107292	0.999456	4.36639	7.5778	8.67982	5.33191	65.8633	6.64154	36.2907	8.04526	5.12502	3.80349	11.9756	6.03361	26.7349	77.0406	1.41448	10.2638
13746	mmu_circ_0013939	2.04872	-1.15783	0.664052	1.74358	0.0812317	2.91092	1.08254	0	1.06638	2.9491	0.948791	0.59493	0.731387	5.12502	1.90175	0.855402	3.01681	2.67349	4.00211	2.12172	2.79922				mmu_circ_0006133	1.06912	-1.54622	1.54622	0.960126	-1.61043	0.107303	NA	2.91092	2.16509	0	2.13277	0.983034	0.948791	2.37972	1.46277	0	0	0	0	0	2.00105	2.12172	0
17708	mmu-miR-7240-5p	8.9284	0.586005	0.336397	-1.742	0.0815081	8.73277	8.66034	17.3596	11.7302	8.84731	8.53912	12.4935	9.50804	7.68754	3.80349	10.2648	13.0728	5.34697	6.00316	7.0724	3.7323				mmu_circ_0005230	0.522676	-2.14028	2.14028	1.32947	-1.60988	0.107424	NA	0	0	0	3.19915	0.983034	0	1.78479	1.46277	0	0	0	0	0	0	0	0.933074
17619	mmu-mir-7071	0.678271	-1.96486	1.12807	1.74179	0.0815446	0	0	0	0	0	0	0.59493	0.731387	1.28126	0.950873	3.42161	1.0056	0	1.00053	0	1.86615				mmu_circ_0001081	4.34374	-0.790158	0.790158	0.491082	-1.60901	0.107613	NA	0	3.24763	8.67982	4.26553	6.88124	11.3855	4.75944	4.38832	5.12502	5.70524	1.7108	1.0056	1.78232	4.00211	2.82896	3.7323
8782	mmu_circ_0008340	76.9031	-0.480324	0.275822	1.74143	0.0816082	65.4958	73.6129	96.9247	92.7753	38.3383	63.569	52.3538	32.181	112.751	85.5785	146.274	97.5434	70.4018	58.0305	43.8489	100.772				mmu_circ_0002198	1.48803	-1.20616	1.20616	0.749723	-1.60881	0.107658	NA	1.45546	2.16509	2.89327	1.06638	1.96607	1.89758	2.37972	2.92555	0	0.950873	1.7108	0	0.891162	0	0.70724	2.79922
10604	mmu_circ_0010397	4.69057	0.76249	0.438349	-1.73946	0.0819537	4.36639	6.49526	4.33991	6.3983	5.89821	5.69275	5.35437	8.77665	2.56251	7.60698	2.56621	2.0112	4.45581	1.00053	5.65792	1.86615				mmu_circ_0013973	384.492	0.482518	-0.482518	0.300026	1.60825	0.10778	0.999456	535.61	312.855	267.628	230.339	112.066	350.104	380.755	377.396	297.251	345.167	208.718	573.193	836.801	398.21	370.594	555.179
14236	mmu_circ_0014510	2.01104	1.20397	0.692662	-1.73818	0.0821796	0	3.24763	1.44664	4.26553	0.983034	3.79516	4.75944	3.65694	1.28126	0	3.42161	1.0056	2.67349	0	0.70724	0.933074				mmu_circ_0011927	16.2583	-0.455811	0.455811	0.28358	-1.60734	0.107979	0.999456	8.73277	17.3207	20.2529	15.9957	24.5759	17.0782	19.0378	27.0613	10.25	18.0666	7.69862	11.0616	15.1498	18.0095	20.5099	9.33074
10335	mmu_circ_0010086	16.8362	-0.488208	0.280877	1.73815	0.0821836	4.36639	15.1556	13.0197	20.2613	8.84731	11.3855	20.2276	17.5533	12.8126	17.1157	18.8188	20.112	19.6056	25.0132	28.2896	16.7953				mmu_circ_0014411	0.843199	-1.79337	1.79337	1.11597	-1.60701	0.108053	NA	0	1.08254	4.33991	3.19915	0	0	0.59493	1.46277	0	0.950873	0.855402	1.0056	0	0	0	0
13346	mmu_circ_0013495	10.6181	-0.5421	0.311896	1.73808	0.082197	13.0992	6.49526	4.33991	7.46468	6.88124	13.2831	7.73409	9.50804	15.3751	8.55785	6.84321	13.0728	12.4763	15.0079	12.0231	17.7284				mmu_circ_0008238	5.55133	0.841492	-0.841492	0.524161	1.60541	0.108404	NA	4.36639	3.24763	4.33991	2.13277	5.89821	1.89758	1.78479	8.04526	7.68754	0.950873	8.55402	11.0616	9.80278	2.00105	2.12172	14.9292
3643	mmu_circ_0002526	5.16752	0.721973	0.415825	-1.73624	0.0825211	7.27731	3.24763	7.23318	7.46468	8.84731	6.64154	4.16451	7.31387	1.28126	3.80349	6.84321	5.02801	1.78232	4.00211	4.95068	2.79922				mmu_circ_0012514	7.29143	-0.613647	0.613647	0.382873	-1.60274	0.108991	0.999456	2.91092	5.41271	8.67982	9.59744	15.7286	6.64154	13.6834	7.31387	6.40628	3.80349	5.98781	8.04481	4.45581	6.00316	9.19411	2.79922
9843	mmu_circ_0009545	33.6845	-0.67634	0.38955	1.73621	0.0825267	21.8319	25.981	21.6996	49.0536	20.6437	18.027	11.8986	38.7635	11.5313	19.0175	21.385	73.4089	36.5376	26.0137	60.1154	83.0436				mmu_circ_0006230	0.419706	-2.34253	2.34253	1.46349	-1.60065	0.109454	NA	0	2.16509	0	0	0	1.89758	1.18986	1.46277	0	0	0	0	0	0	0	0
13294	mmu_circ_0013433	4.9935	1.02023	0.587657	-1.73609	0.082548	18.921	5.41271	10.1265	6.3983	1.96607	5.69275	2.37972	2.92555	5.12502	0	1.7108	10.056	2.67349	3.00158	0.70724	2.79922				mmu_circ_0006809	1.48625	-1.41799	1.41799	0.886624	-1.59932	0.10975	NA	1.45546	4.33017	0	0	6.88124	1.89758	1.18986	1.46277	1.28126	0	0	0	0	2.00105	1.41448	1.86615
4874	mmu_circ_0003910	32.9841	0.480342	0.276727	-1.7358	0.0825998	30.5647	53.0446	31.826	54.3855	35.3892	43.6444	23.7972	34.3752	37.1564	47.5436	35.0715	16.0896	20.4967	18.0095	15.5593	30.7914				mmu_circ_0007364	3.37886	-0.845971	0.845971	0.52909	-1.59892	0.109839	NA	4.36639	2.16509	5.78655	2.13277	0.983034	4.74396	4.75944	9.50804	1.28126	1.90175	1.7108	3.01681	1.78232	5.00263	2.12172	2.79922
17515	mmu-miR-7022-5p	1.99331	-1.28051	0.738301	1.73439	0.0828482	0	1.08254	1.44664	3.19915	0	0	1.78479	1.46277	2.56251	1.90175	1.7108	8.04481	0	4.00211	2.82896	1.86615				mmu_circ_0012829	3.55386	0.78036	-0.78036	0.488441	1.59765	0.11012	NA	1.45546	3.24763	1.44664	4.26553	1.96607	2.84637	2.97465	2.19416	5.12502	4.75436	6.84321	5.02801	3.56465	6.00316	1.41448	3.7323
5984	mmu_circ_0005164	4.26276	0.833239	0.481026	-1.73221	0.0832361	7.27731	2.16509	7.23318	4.26553	2.9491	5.69275	7.73409	6.58249	2.56251	7.60698	2.56621	2.0112	2.67349	1.00053	4.95068	0.933074				mmu_circ_0000260	47.8958	-0.478308	0.478308	0.299546	-1.59678	0.110315	0.999456	29.1092	71.4478	67.9919	39.4562	43.2535	83.4936	76.746	33.6438	53.8128	46.5928	28.2283	48.2689	28.5172	56.0295	46.6778	13.063
4770	mmu_circ_0003794	4.18019	0.894679	0.51662	-1.73179	0.0833103	5.82185	4.33017	1.44664	1.06638	4.91517	14.2319	7.13916	4.38832	1.28126	2.85262	0.855402	2.0112	3.56465	5.00263	4.24344	3.7323				mmu_circ_0007826	56.5357	-0.443882	0.443882	0.278024	-1.59656	0.110364	0.999456	37.842	86.6034	76.6717	42.6553	50.1348	98.6743	86.8598	40.9577	56.3753	54.1997	25.6621	67.3753	40.1023	61.0321	55.1647	24.2599
1664	mmu_circ_0000326	4.10342	0.901091	0.520388	-1.73158	0.0833491	1.45546	3.24763	2.89327	5.33191	6.88124	4.74396	12.4935	5.11971	1.28126	4.75436	0	5.02801	2.67349	2.00105	4.95068	2.79922				mmu_circ_0015963	1.4117	-1.29468	1.29468	0.811196	-1.59601	0.110486	NA	1.45546	1.08254	4.33991	3.19915	0	3.79516	1.78479	0.731387	0	0.950873	1.7108	1.0056	0.891162	0	0.70724	0.933074
3050	mmu_circ_0001849	6.40828	0.860821	0.497161	-1.73147	0.0833673	23.2874	6.49526	7.23318	9.59744	3.93214	5.69275	4.75944	5.8511	6.40628	10.4596	8.55402	2.0112	1.78232	2.00105	3.5362	0.933074				mmu_circ_0009941	5.07415	-0.736516	0.736516	0.461632	-1.59546	0.110609	NA	2.91092	9.74289	4.33991	4.26553	1.96607	11.3855	7.13916	8.77665	2.56251	1.90175	0.855402	5.02801	5.34697	3.00158	6.36516	5.59844
10860	mmu_circ_0010680	0.664008	-2.01058	1.16126	1.73138	0.0833843	0	0	0	0	0	0	1.18986	0	0	2.85262	0.855402	1.0056	0.891162	1.00053	2.82896	0				mmu_circ_0002758	0.758544	-1.78056	1.78056	1.11631	-1.59504	0.110704	NA	0	1.08254	0	1.06638	0	4.74396	1.18986	1.46277	0	0.950873	0	0	0	0	0.70724	0.933074
14498	mmu_circ_0014809	3.76681	0.984386	0.568741	-1.73082	0.0834846	10.1882	5.41271	5.78655	2.13277	8.84731	2.84637	4.16451	1.46277	2.56251	2.85262	3.42161	0	5.34697	1.00053	4.24344	0				mmu_circ_0000231	2.11286	1.1317	-1.1317	0.709736	1.59453	0.110816	NA	0	1.08254	0	1.06638	1.96607	1.89758	1.78479	2.19416	1.28126	7.60698	0	6.03361	1.78232	1.00053	4.24344	1.86615
3970	mmu_circ_0002897	43.7651	0.332233	0.192013	-1.73027	0.0835829	55.3076	51.9621	40.5058	47.9872	40.3044	69.2618	38.6705	46.8088	42.2814	38.0349	41.0593	31.1737	49.0139	27.0142	36.0692	44.7875				mmu_circ_0006961	3.34376	-0.823417	0.823417	0.516576	-1.59399	0.110939	NA	0	4.33017	2.89327	2.13277	4.91517	8.53912	5.35437	5.11971	3.84377	3.80349	1.7108	2.0112	3.56465	2.00105	1.41448	1.86615
9355	mmu_circ_0008985	3.18418	-1.01353	0.585792	1.73019	0.0835962	0	3.24763	1.44664	1.06638	0.983034	0.948791	4.75944	3.65694	0	5.70524	5.13241	7.03921	2.67349	3.00158	8.48687	2.79922				mmu_circ_0012398	4.9408	-0.675362	0.675362	0.423721	-1.59388	0.110962	NA	7.27731	7.5778	5.78655	4.26553	4.91517	4.74396	4.16451	9.50804	6.40628	3.80349	1.7108	6.03361	4.45581	3.00158	3.5362	1.86615
2451	mmu_circ_0001188	22.3741	-0.722322	0.417595	1.72972	0.0836803	17.4655	25.981	26.0395	23.4604	23.5928	9.48791	5.9493	4.38832	42.2814	40.8875	55.6011	16.0896	14.2586	12.0063	13.4376	27.0591				mmu_circ_0012039	1.81151	1.24453	-1.24453	0.780998	1.59351	0.111046	NA	0	1.08254	0	0	0.983034	1.89758	1.78479	2.19416	2.56251	0	0.855402	3.01681	8.91162	1.00053	2.82896	1.86615
2858	mmu_circ_0001637	6.13489	-0.694737	0.401667	1.72964	0.0836953	4.36639	6.49526	7.23318	8.53106	3.93214	1.89758	4.75944	1.46277	5.12502	6.65611	8.55402	7.03921	4.45581	7.00369	11.3158	9.33074				mmu_circ_0004475	3.87505	0.900453	-0.900453	0.565208	1.59314	0.11113	NA	2.91092	2.16509	0	4.26553	1.96607	0.948791	4.75944	3.65694	14.0938	2.85262	4.27701	5.02801	3.56465	0	7.77964	3.7323
13759	mmu_circ_0013956	6.13489	-0.694737	0.401667	1.72964	0.0836953	4.36639	6.49526	7.23318	8.53106	3.93214	1.89758	4.75944	1.46277	5.12502	6.65611	8.55402	7.03921	4.45581	7.00369	11.3158	9.33074				mmu_circ_0000438	7.59506	-0.593879	0.593879	0.372869	-1.59273	0.111221	0.999456	13.0992	4.33017	10.1265	6.3983	6.88124	7.59033	15.4682	8.77665	5.12502	6.65611	2.56621	10.056	4.45581	5.00263	5.65792	9.33074
8745	mmu_circ_0008297	1.47271	1.45648	0.84258	-1.7286	0.0838808	0	6.49526	1.44664	2.13277	1.96607	2.84637	1.78479	0.731387	1.28126	1.90175	0.855402	0	0	0	2.12172	0				mmu_circ_0004234	1.31387	1.8797	-1.8797	1.18068	1.59206	0.111372	NA	1.45546	0	0	0	1.96607	0	1.18986	0	0	0	0.855402	0	0.891162	1.00053	12.7303	0.933074
7441	mmu_circ_0006836	4.45202	-0.853816	0.494146	1.72786	0.084013	1.45546	3.24763	2.89327	5.33191	2.9491	2.84637	3.56958	2.92555	2.56251	5.70524	1.7108	12.0672	8.91162	1.00053	5.65792	8.39766				mmu_circ_0001091	4.67561	-0.733691	0.733691	0.460958	-1.59167	0.11146	NA	2.91092	7.5778	8.67982	5.33191	7.86428	5.69275	5.9493	2.92555	1.28126	4.75436	5.13241	2.0112	5.34697	7.00369	1.41448	0.933074
14180	mmu_circ_0014446	22.9211	-0.824907	0.477711	1.72679	0.084205	50.9412	14.0731	15.913	12.7966	10.8134	15.1807	9.51888	4.38832	62.7815	65.6102	15.3972	24.1344	22.2791	9.00474	7.77964	26.1261				mmu_circ_0007833	18.0519	0.43072	-0.43072	0.270611	1.59165	0.111462	0.999456	14.5546	19.4858	10.1265	13.863	17.6946	17.0782	11.3037	19.0161	11.5313	10.4596	18.8188	31.1737	20.4967	27.0142	24.7534	21.4607
17826	mmu-miR-8112	0.563544	2.18446	1.26513	-1.72667	0.084227	1.45546	0	1.44664	0	1.96607	2.84637	0.59493	0	0	0	0	0	0	0	0.70724	0				mmu_circ_0015612	1.17862	1.38966	-1.38966	0.873351	1.59118	0.111568	NA	0	0	0	1.06638	0	0	1.18986	2.19416	2.56251	2.85262	0.855402	1.0056	1.78232	3.00158	1.41448	0.933074
5597	mmu_circ_0004733	7.76894	-0.649419	0.376179	1.72636	0.0842834	5.82185	6.49526	5.78655	3.19915	6.88124	7.59033	2.97465	9.50804	14.0938	7.60698	8.55402	8.04481	3.56465	7.00369	11.3158	15.8623				mmu_circ_0011945	1.57451	1.27315	-1.27315	0.800385	1.59067	0.111683	NA	0	0	0	4.26553	0	0	1.18986	1.46277	3.84377	1.90175	4.27701	2.0112	0.891162	3.00158	1.41448	0.933074
5428	mmu_circ_0004534	132.389	-0.528264	0.306009	1.7263	0.0842932	206.676	86.6034	104.158	101.306	135.659	104.367	69.6068	60.7051	217.814	181.617	279.716	126.706	157.736	65.0342	74.9674	145.56				mmu_circ_0015783	1.5758	-1.197	1.197	0.752606	-1.59047	0.111728	NA	0	2.16509	2.89327	2.13277	0.983034	2.84637	2.37972	4.38832	0	0.950873	1.7108	0	0	1.00053	2.82896	0.933074
6453	mmu_circ_0005698	2.80676	1.09785	0.635979	-1.72623	0.0843054	8.73277	1.08254	10.1265	4.26553	0	2.84637	2.37972	2.19416	0	1.90175	1.7108	1.0056	2.67349	2.00105	2.12172	1.86615				mmu_circ_0013797	2.99134	-0.869548	0.869548	0.54676	-1.59037	0.111752	NA	5.82185	1.08254	1.44664	4.26553	5.89821	4.74396	2.97465	5.11971	0	2.85262	0.855402	3.01681	2.67349	1.00053	4.24344	1.86615
10727	mmu_circ_0010537	4.55089	0.812183	0.470624	-1.72576	0.0843912	4.36639	9.74289	2.89327	8.53106	2.9491	1.89758	8.32902	7.31387	2.56251	2.85262	3.42161	3.01681	0.891162	7.00369	4.24344	2.79922				mmu_circ_0009127	1.60686	-1.3111	1.3111	0.824532	-1.59011	0.11181	NA	0	4.33017	1.44664	0	3.93214	6.64154	1.18986	0.731387	1.28126	0.950873	1.7108	1.0056	1.78232	0	0.70724	0
17898	Mus_musculus_tRNA-Ala-AGC-5-3	28.7042	0.429683	0.248984	-1.72575	0.0843929	40.7529	31.3937	46.2924	33.0579	28.508	16.1295	27.9617	40.2263	23.0626	22.8209	35.9269	32.1793	19.6056	22.0116	14.1448	25.193				mmu_circ_0002025	3.67531	-0.884501	0.884501	0.556353	-1.58982	0.111875	NA	8.73277	10.8254	7.23318	3.19915	2.9491	1.89758	2.37972	1.46277	3.84377	2.85262	0.855402	5.02801	1.78232	2.00105	2.82896	0.933074
13543	mmu_circ_0013713	7.14419	0.611301	0.354385	-1.72496	0.0845341	8.73277	7.5778	10.1265	5.33191	10.8134	5.69275	8.32902	12.4336	6.40628	6.65611	5.13241	2.0112	4.45581	7.00369	7.0724	6.53152				mmu_circ_0002213	6.84926	0.575578	-0.575578	0.362167	1.58926	0.112002	NA	2.91092	8.66034	4.33991	5.33191	2.9491	6.64154	6.54423	5.8511	10.25	6.65611	5.98781	10.056	7.1293	11.0058	10.6086	4.66537
14520	mmu_circ_0014831	11.1683	-0.69552	0.403234	1.72486	0.0845534	16.0101	12.9905	15.913	9.59744	1.96607	3.79516	4.75944	5.11971	15.3751	17.1157	24.8066	15.084	8.02046	8.00421	7.0724	13.063				mmu_circ_0003315	0.7823	-1.74949	1.74949	1.10166	-1.58804	0.112276	NA	1.45546	0	2.89327	1.06638	0	1.89758	0.59493	2.19416	0	0	0	0	0	1.00053	1.41448	0
18073	Mus_musculus_tRNA-Glu-TTC-1-3	5895.94	0.308714	0.179043	-1.72424	0.0846645	6505.92	6734.5	8898.26	7812.32	5612.14	4933.71	7159.39	4539.72	6416.53	7466.25	5434.37	3821.29	5223.1	4373.3	4710.92	4693.36				mmu_circ_0000354	4.76922	-0.776644	0.776644	0.489203	-1.58757	0.112384	NA	1.45546	5.41271	5.78655	10.6638	6.88124	6.64154	5.9493	5.8511	0	5.70524	3.42161	0	6.23813	5.00263	6.36516	0.933074
7569	mmu_circ_0006978	3.152	-0.953616	0.553369	1.72329	0.0848361	2.91092	2.16509	0	0	2.9491	2.84637	2.37972	3.65694	2.56251	4.75436	5.98781	1.0056	3.56465	6.00316	7.77964	1.86615				mmu_circ_0000969	4.27098	0.836438	-0.836438	0.526987	1.58721	0.112466	NA	1.45546	6.49526	1.44664	0	5.89821	0	4.75944	3.65694	7.68754	1.90175	7.69862	8.04481	8.02046	4.00211	3.5362	3.7323
5598	mmu_circ_0004734	9.80281	-0.608359	0.353069	1.72306	0.0848773	8.73277	6.49526	5.78655	5.33191	11.7964	9.48791	4.16451	10.2394	15.3751	9.50873	8.55402	11.0616	3.56465	13.0068	14.1448	19.5946				mmu_circ_0001251	0.577789	-2.15898	2.15898	1.36123	-1.58606	0.112727	NA	1.45546	0	4.33991	0	0	0	1.78479	0.731387	0	0	0	0	0	0	0	0.933074
3136	mmu_circ_0001950	2.56376	1.0905	0.632998	-1.72276	0.0849323	5.82185	2.16509	0	6.3983	2.9491	0.948791	4.16451	5.11971	2.56251	0	2.56621	3.01681	0.891162	3.00158	1.41448	0				mmu_circ_0010418	0.664872	-2.08167	2.08167	1.31336	-1.58499	0.112968	NA	0	1.08254	0	0	0.983034	0	5.9493	0.731387	0	0	0	0	0.891162	1.00053	0	0
18422	Snord14e	12.5843	-0.679256	0.394469	1.72195	0.0850785	7.27731	10.8254	5.78655	9.59744	8.84731	0.948791	16.658	16.0905	17.9376	18.0666	22.2404	3.01681	21.3879	15.0079	12.7303	14.9292				mmu_circ_0004164	23.2877	0.396829	-0.396829	0.250469	1.58435	0.113115	0.999456	11.6437	22.7334	17.3596	34.1242	15.7286	22.771	14.8733	21.2102	29.4689	19.9683	36.7823	23.1288	17.8232	32.0169	24.0461	28.9253
3417	mmu_circ_0002265	14.4252	-0.552432	0.320875	1.72164	0.0851346	5.82185	22.7334	8.67982	8.53106	9.83034	6.64154	13.6834	16.0905	20.5001	14.2631	15.3972	20.112	19.6056	15.0079	7.77964	26.1261				mmu_circ_0011346	1.93497	1.06602	-1.06602	0.673419	1.58299	0.113423	NA	0	0	1.44664	1.06638	0	3.79516	1.78479	1.46277	1.28126	3.80349	1.7108	2.0112	2.67349	5.00263	2.12172	2.79922
5925	mmu_circ_0005098	2.49953	1.18326	0.687303	-1.7216	0.0851415	2.91092	6.49526	4.33991	2.13277	0.983034	1.89758	2.37972	6.58249	0	0	0.855402	6.03361	2.67349	2.00105	0.70724	0				mmu_circ_0011347	1.93497	1.06602	-1.06602	0.673419	1.58299	0.113423	NA	0	0	1.44664	1.06638	0	3.79516	1.78479	1.46277	1.28126	3.80349	1.7108	2.0112	2.67349	5.00263	2.12172	2.79922
18462	Snord66	4591.98	0.34652	0.201343	-1.72104	0.085243	6437.51	3560.48	5505.9	5550.52	5105.88	3452.65	6079.59	5434.21	5301.84	3935.66	5509.64	2305.85	3819.52	3860.03	4735.68	2876.67				mmu_circ_0007588	9.74954	-0.58102	0.58102	0.367041	-1.58298	0.113425	0.999456	2.91092	10.8254	10.1265	15.9957	7.86428	18.9758	16.658	10.2394	1.28126	7.60698	11.1202	6.03361	8.02046	10.0053	12.7303	5.59844
6844	mmu_circ_0006153	4614.09	0.345316	0.200741	-1.7202	0.0853954	6457.89	3575.64	5530.49	5573.98	5134.39	3472.58	6103.39	5461.27	5324.9	3948.97	5531.88	2326.96	3841.8	3886.05	4759.02	2896.26				mmu_circ_0014546	16.5836	0.880384	-0.880384	0.55631	1.58254	0.113526	0.999456	14.5546	7.5778	2.89327	8.53106	6.88124	11.3855	29.7465	10.9708	16.6563	14.2631	6.84321	5.02801	89.1162	23.0121	14.1448	3.7323
10753	mmu_circ_0010566	6.75091	0.773516	0.449958	-1.71909	0.0855985	5.82185	12.9905	4.33991	4.26553	11.7964	17.0782	6.54423	5.11971	5.12502	10.4596	1.7108	7.03921	1.78232	5.00263	7.0724	1.86615				mmu_circ_0008996	0.378444	-2.19616	2.19616	1.388	-1.58224	0.113595	NA	0	1.08254	0	0	1.96607	0.948791	0.59493	1.46277	0	0	0	0	0	0	0	0
10702	mmu_circ_0010511	1.29757	1.50084	0.873103	-1.71898	0.0856189	1.45546	4.33017	2.89327	0	0.983034	2.84637	2.37972	0.731387	0	0	0.855402	1.0056	0	0	1.41448	1.86615				mmu_circ_0015387	1.03134	1.45218	-1.45218	0.918435	1.58115	0.113844	NA	0	0	0	0	0.983034	0.948791	0.59493	1.46277	1.28126	0	0.855402	1.0056	2.67349	2.00105	2.82896	1.86615
10206	mmu_circ_0009948	12.3764	0.528403	0.307419	-1.71883	0.0856444	7.27731	20.5683	13.0197	12.7966	20.6437	15.1807	12.4935	14.6277	12.8126	8.55785	11.1202	11.0616	2.67349	11.0058	14.852	9.33074				mmu_circ_0008354	4.63937	-0.744535	0.744535	0.471003	-1.58074	0.113937	NA	2.91092	4.33017	4.33991	6.3983	9.83034	9.48791	5.35437	3.65694	2.56251	6.65611	5.98781	3.01681	0	5.00263	2.82896	1.86615
12561	mmu_circ_0012611	44.6311	0.560647	0.32641	-1.71761	0.085867	91.6941	50.8795	66.5453	71.4476	68.8124	26.5662	19.0378	31.4497	60.219	46.5928	47.0471	29.1625	28.5172	26.0137	18.3882	31.7245				mmu_circ_0005704	2.68952	0.984818	-0.984818	0.623235	1.58017	0.114068	NA	5.82185	1.08254	1.44664	1.06638	0.983034	2.84637	0.59493	1.46277	0	5.70524	0.855402	7.03921	3.56465	4.00211	2.82896	3.7323
12840	mmu_circ_0012911	13.135	-0.575777	0.335537	1.71599	0.0861648	11.6437	6.49526	17.3596	8.53106	8.84731	9.48791	9.51888	13.165	8.96879	8.55785	7.69862	30.1681	12.4763	16.0084	16.9737	24.2599				mmu_circ_0002542	9.41785	-0.662443	0.662443	0.419479	-1.5792	0.114289	0.999456	5.82185	8.66034	13.0197	12.7966	6.88124	15.1807	17.253	13.165	0	11.4105	10.2648	2.0112	2.67349	9.00474	14.1448	8.39766
9328	mmu_circ_0008952	0.869266	2.07911	1.21176	-1.71578	0.0862019	0	3.24763	0	2.13277	0	0	4.75944	1.46277	0	0	0	0	0.891162	0	1.41448	0				mmu_circ_0012703	3.29895	0.835038	-0.835038	0.528828	1.57903	0.114328	NA	2.91092	3.24763	2.89327	3.19915	1.96607	0.948791	1.78479	2.19416	7.68754	3.80349	1.7108	2.0112	8.02046	5.00263	3.5362	1.86615
16590	mmu-miR-30b-5p	437.558	-0.457812	0.26688	1.71542	0.0862677	480.303	349.661	477.39	371.101	423.688	262.815	320.667	265.494	467.658	379.398	428.556	805.487	671.045	233.123	257.435	807.109				mmu_circ_0008000	5.20211	-0.802021	0.802021	0.50814	-1.57835	0.114486	NA	14.5546	5.41271	4.33991	8.53106	5.89821	3.79516	7.73409	2.92555	5.12502	7.60698	8.55402	2.0112	0.891162	0	2.12172	3.7323
18175	Mus_musculus_tRNA-Leu-TAG-1-1	891.052	0.351144	0.204709	-1.71533	0.0862849	1053.75	845.466	856.409	1396.96	851.308	1391.88	647.284	949.341	732.878	700.793	405.46	880.907	850.169	776.409	898.901	1018.92				mmu_circ_0008507	2.43275	-1.17941	1.17941	0.747389	-1.57804	0.114555	NA	0	1.08254	2.89327	3.19915	2.9491	2.84637	5.35437	8.04526	5.12502	0	0	0	0.891162	3.00158	3.5362	0
6843	mmu_circ_0006152	4617.29	0.34433	0.200744	-1.71527	0.086296	6459.34	3577.8	5531.94	5575.05	5135.37	3476.37	6105.77	5464.19	5330.02	3952.78	5542.15	2329.98	3845.36	3887.05	4765.38	2898.13				mmu_circ_0001084	4.49688	-0.771948	0.771948	0.48942	-1.57727	0.114734	NA	4.36639	5.41271	7.23318	6.3983	2.9491	7.59033	4.75944	7.31387	1.28126	2.85262	0	3.01681	7.1293	2.00105	7.77964	1.86615
7415	mmu_circ_0006810	12.135	0.491878	0.28682	-1.71494	0.0863568	11.6437	16.2381	20.2529	12.7966	17.6946	15.1807	10.1138	10.9708	5.12502	12.3613	9.40942	14.0784	9.80278	9.00474	12.0231	7.46459				mmu_circ_0013237	1.25735	-1.59587	1.59587	1.01229	-1.57649	0.114912	NA	0	2.16509	0	6.3983	2.9491	0	2.37972	1.46277	0	0	0	0	0	1.00053	2.82896	0.933074
851	Gm24862	2061.38	-0.451399	0.263223	1.71489	0.0863655	2239.96	1058.73	1562.37	789.123	2414.33	1038.93	2302.38	2525.48	2000.04	1754.36	1787.79	1839.25	2676.16	2595.37	2662.76	3735.09				mmu_circ_0010570	4.48846	-0.760286	0.760286	0.482333	-1.57627	0.114964	NA	1.45546	7.5778	4.33991	3.19915	8.84731	10.4367	5.35437	3.65694	3.84377	6.65611	1.7108	5.02801	0.891162	2.00105	4.95068	1.86615
2377	mmu_circ_0001110	0.727216	-1.95397	1.14041	1.71339	0.0866402	0	2.16509	0	0	0	0	0	0	1.28126	0	0	3.01681	0.891162	1.00053	1.41448	1.86615				mmu_circ_0009389	10.8434	0.715301	-0.715301	0.45388	1.57597	0.115033	0.999456	17.4655	5.41271	14.4664	10.6638	5.89821	2.84637	6.54423	3.65694	17.9376	28.5262	16.2526	12.0672	7.1293	5.00263	2.82896	16.7953
8787	mmu_circ_0008345	1.24395	-1.57111	0.917228	1.71289	0.0867326	0	0	1.44664	1.06638	1.96607	0	0	0.731387	3.84377	0.950873	0	1.0056	1.78232	1.00053	4.24344	1.86615				mmu_circ_0003974	37.2627	0.498354	-0.498354	0.316289	1.57563	0.115111	0.999456	17.4655	32.4763	31.826	36.257	15.7286	25.6174	48.7843	38.0321	26.9064	28.5262	27.3729	31.1737	90.8985	32.0169	43.1416	69.9805
8107	mmu_circ_0007585	2.52593	1.18299	0.690838	-1.7124	0.0868234	1.45546	1.08254	2.89327	6.3983	1.96607	4.74396	7.73409	2.19416	0	1.90175	0.855402	0	0.891162	1.00053	6.36516	0.933074				mmu_circ_0003390	5.3903	-0.704609	0.704609	0.447351	-1.57507	0.11524	NA	5.82185	5.41271	8.67982	5.33191	9.83034	5.69275	8.32902	5.11971	0	5.70524	6.84321	4.02241	2.67349	5.00263	7.77964	0
3537	mmu_circ_0002402	9.02543	0.948371	0.553871	-1.71226	0.0868488	16.0101	6.49526	18.8063	7.46468	34.4062	2.84637	2.37972	7.31387	3.84377	2.85262	0.855402	12.0672	14.2586	4.00211	7.0724	3.7323				mmu_circ_0015283	3.00861	-1.01059	1.01059	0.642715	-1.57238	0.115863	NA	7.27731	7.5778	1.44664	3.19915	0	3.79516	4.16451	5.11971	1.28126	0	0.855402	1.0056	6.23813	1.00053	4.24344	0.933074
6734	mmu_circ_0006028	1.13907	1.58055	0.92325	-1.71194	0.086907	0	3.24763	1.44664	2.13277	0.983034	1.89758	2.37972	1.46277	0	0.950873	0	3.01681	0	0	0.70724	0				mmu_circ_0000706	3.5992	0.812677	-0.812677	0.516992	1.57193	0.115966	NA	1.45546	2.16509	2.89327	1.06638	4.91517	5.69275	1.18986	1.46277	7.68754	1.90175	5.13241	4.02241	5.34697	4.00211	2.12172	6.53152
16933	mmu-miR-467a-5p	39.4731	-0.909556	0.53156	1.71111	0.0870614	27.6538	9.74289	11.5731	26.6596	84.541	32.2589	13.0885	13.8964	67.9066	54.1997	185.622	20.112	22.2791	15.0079	13.4376	33.5907				mmu_circ_0009595	1.62006	-1.17124	1.17124	0.745352	-1.57139	0.116092	NA	1.45546	2.16509	2.89327	2.13277	0	3.79516	4.16451	1.46277	0	0	1.7108	2.0112	1.78232	0	1.41448	0.933074
16461	mmu-miR-298-5p	524.176	-0.852155	0.498036	1.71103	0.0870753	1109.06	200.27	198.189	327.379	492.5	240.993	243.921	178.459	1058.32	1995.88	1065.83	256.428	290.519	362.191	171.859	195.012				mmu_circ_0014863	142.844	-0.431539	0.431539	0.274735	-1.57074	0.116242	0.999456	157.19	206.766	237.248	209.011	90.4392	123.343	200.491	87.7665	158.876	157.845	124.033	185.031	106.048	70.0369	59.4081	111.969
4163	mmu_circ_0003108	7.3474	-0.674004	0.393988	1.71072	0.0871325	2.91092	10.8254	4.33991	4.26553	6.88124	5.69275	4.75944	5.8511	5.12502	12.3613	15.3972	5.02801	6.23813	10.0053	14.1448	3.7323				mmu_circ_0015389	3.84447	0.753754	-0.753754	0.480202	1.56966	0.116494	NA	4.36639	1.08254	1.44664	2.13277	3.93214	4.74396	2.37972	2.92555	3.84377	5.70524	3.42161	5.02801	8.02046	1.00053	4.95068	6.53152
11238	mmu_circ_0011105	3.48262	-0.870611	0.509004	1.71042	0.0871882	1.45546	1.08254	1.44664	2.13277	4.91517	2.84637	1.78479	3.65694	1.28126	3.80349	3.42161	9.05042	5.34697	6.00316	2.82896	4.66537				mmu_circ_0011769	1.60121	-1.19887	1.19887	0.763973	-1.56925	0.116589	NA	0	1.08254	1.44664	1.06638	1.96607	3.79516	5.9493	2.19416	0	0.950873	0.855402	1.0056	0.891162	3.00158	1.41448	0
5163	mmu_circ_0004221	1.21505	-1.96334	1.14808	1.7101	0.0872472	0	0	0	0	0.983034	0	2.37972	0	0	0	0	1.0056	4.45581	1.00053	4.95068	4.66537				mmu_circ_0000417	0.669716	1.80755	-1.80755	1.15207	1.56896	0.116658	NA	0	1.08254	0	0	0.983034	0	0	0	2.56251	0.950873	1.7108	2.0112	0	0	1.41448	0
18351	Scarna9	84.909	-0.390578	0.228502	1.7093	0.0873959	93.1496	61.7049	53.5256	91.7089	61.9312	73.0569	68.417	84.1095	117.876	122.663	155.683	48.2689	72.1841	89.0469	72.8457	92.3743				mmu_circ_0003734	0.669716	1.80755	-1.80755	1.15207	1.56896	0.116658	NA	0	1.08254	0	0	0.983034	0	0	0	2.56251	0.950873	1.7108	2.0112	0	0	1.41448	0
14750	mmu_circ_0015097	6.26413	-0.713156	0.417615	1.70769	0.0876939	1.45546	6.49526	2.89327	1.06638	6.88124	3.79516	8.92395	5.11971	7.68754	9.50873	5.98781	2.0112	9.80278	11.0058	9.19411	8.39766				mmu_circ_0003247	13.1665	0.701193	-0.701193	0.447367	1.56738	0.117027	0.999456	1.45546	6.49526	8.67982	14.9294	15.7286	1.89758	5.35437	24.8672	11.5313	4.75436	11.1202	21.1176	24.0614	20.0105	16.2665	22.3938
3894	mmu_circ_0002810	0.487196	2.53448	1.48429	-1.70753	0.0877231	0	4.33017	0	0	0	0.948791	1.78479	0.731387	0	0	0	0	0	0	0	0				mmu_circ_0013117	8.10719	-0.553352	0.553352	0.353077	-1.56723	0.117061	0.999456	2.91092	9.74289	7.23318	8.53106	14.7455	9.48791	13.0885	10.9708	2.56251	10.4596	9.40942	5.02801	4.45581	7.00369	8.48687	5.59844
3338	mmu_circ_0002179	0.83419	1.85742	1.08799	-1.70721	0.087783	1.45546	1.08254	0	1.06638	2.9491	2.84637	1.18986	0	0	0	0	0	0.891162	0	0	1.86615				mmu_circ_0010655	0.651397	-1.85421	1.85421	1.1836	-1.56659	0.117211	NA	0	1.08254	1.44664	2.13277	1.96607	1.89758	0	0	0	0	0	1.0056	0.891162	0	0	0
6170	mmu_circ_0005377	0.673231	-2.30925	1.3534	1.70627	0.0879587	0	0	1.44664	0	0	0	0	0	0	0.950873	0	0	0	3.00158	0.70724	4.66537				mmu_circ_0000890	18.9008	0.481323	-0.481323	0.307345	1.56607	0.117333	0.999456	10.1882	20.5683	14.4664	10.6638	16.7116	13.2831	16.658	23.4044	7.68754	19.0175	12.831	16.0896	31.1907	34.0179	33.2403	22.3938
10104	mmu_circ_0009833	4.37842	1.02429	0.600413	-1.70598	0.0880114	4.36639	1.08254	2.89327	9.59744	21.6268	2.84637	1.78479	2.92555	2.56251	1.90175	3.42161	2.0112	2.67349	1.00053	2.82896	6.53152				mmu_circ_0003429	1.11107	-1.43222	1.43222	0.914651	-1.56587	0.117379	NA	1.45546	1.08254	2.89327	0	1.96607	2.84637	1.18986	1.46277	1.28126	0	0	0	0.891162	2.00105	0.70724	0
3540	mmu_circ_0002405	7.87544	1.11472	0.653541	-1.70566	0.0880721	16.0101	6.49526	18.8063	5.33191	33.4232	0.948791	1.18986	4.38832	3.84377	1.90175	0.855402	12.0672	12.4763	1.00053	3.5362	3.7323				mmu_circ_0005148	5.00646	-0.690731	0.690731	0.441671	-1.5639	0.11784	NA	7.27731	3.24763	5.78655	2.13277	7.86428	8.53912	9.51888	5.11971	2.56251	4.75436	4.27701	6.03361	0.891162	2.00105	6.36516	3.7323
7644	mmu_circ_0007058	1.61415	-1.39377	0.817446	1.70503	0.0881883	0	0	0	1.06638	2.9491	0	1.18986	1.46277	2.56251	3.80349	0	0	4.45581	2.00105	3.5362	2.79922				mmu_circ_0000266	6.50834	-0.589102	0.589102	0.376762	-1.56359	0.117914	NA	4.36639	14.0731	10.1265	7.46468	3.93214	8.53912	7.73409	6.58249	6.40628	3.80349	6.84321	3.01681	5.34697	3.00158	6.36516	6.53152
16955	mmu-miR-485-3p	96.9398	-0.426401	0.250092	1.70498	0.0881983	128.081	75.778	85.3516	108.771	82.5749	70.2106	51.7589	60.7051	181.938	98.8908	159.96	74.4145	114.069	92.0485	60.1154	106.37				mmu_circ_0005338	4.51873	-0.789295	0.789295	0.50504	-1.56284	0.118091	NA	7.27731	3.24763	4.33991	7.46468	8.84731	6.64154	6.54423	2.19416	0	1.90175	1.7108	3.01681	0.891162	6.00316	8.48687	3.7323
5980	mmu_circ_0005159	10.9178	0.59567	0.349436	-1.70466	0.088258	26.1983	4.33017	13.0197	10.6638	10.8134	18.9758	11.3037	10.9708	5.12502	10.4596	6.84321	11.0616	14.2586	4.00211	9.19411	7.46459				mmu_circ_0008935	4.87219	0.717889	-0.717889	0.459362	1.5628	0.1181	NA	4.36639	2.16509	4.33991	2.13277	3.93214	4.74396	5.35437	2.92555	2.56251	3.80349	8.55402	3.01681	8.02046	3.00158	13.4376	5.59844
15341	mmu_circ_0015780	4.65745	-0.825443	0.484546	1.70354	0.0884675	2.91092	0	4.33991	3.19915	7.86428	3.79516	0.59493	4.38832	7.68754	9.50873	7.69862	4.02241	6.23813	5.00263	3.5362	3.7323				mmu_circ_0012973	16.2245	0.417796	-0.417796	0.26739	1.5625	0.118171	0.999456	11.6437	11.908	8.67982	15.9957	21.6268	12.3343	14.2783	13.8964	17.9376	8.55785	15.3972	24.1344	18.7144	19.01	21.2172	24.2599
8244	mmu_circ_0007730	1.84048	-1.25567	0.737227	1.70323	0.0885256	2.91092	0	0	0	0.983034	2.84637	1.18986	0.731387	5.12502	4.75436	1.7108	2.0112	1.78232	0	3.5362	1.86615				mmu_circ_0003588	2.51227	0.977975	-0.977975	0.625953	1.56238	0.118199	NA	0	4.33017	0	2.13277	0.983034	1.89758	2.97465	0.731387	5.12502	1.90175	4.27701	2.0112	0.891162	4.00211	7.0724	1.86615
4875	mmu_circ_0003911	2.0662	1.29222	0.759072	-1.70237	0.0886856	0	7.5778	0	3.19915	0.983034	4.74396	4.75944	2.19416	0	0	0.855402	0	0.891162	2.00105	2.12172	3.7323				mmu_circ_0004481	0.800096	1.72201	-1.72201	1.10348	1.56054	0.118633	NA	0	1.08254	0	1.06638	0	0	0.59493	0	0	2.85262	0.855402	0	0	4.00211	1.41448	0.933074
14938	mmu_circ_0015314	17.4556	0.620166	0.364412	-1.70183	0.088788	4.36639	34.6414	21.6996	13.863	13.7625	23.7198	36.2907	20.4788	7.68754	14.2631	14.5418	21.1176	8.91162	15.0079	23.3389	5.59844				mmu_circ_0002112	2.72594	1.14833	-1.14833	0.736064	1.5601	0.118737	NA	4.36639	0	1.44664	2.13277	1.96607	0.948791	2.97465	0	0	14.2631	4.27701	3.01681	1.78232	2.00105	0.70724	3.7323
16392	mmu-miR-219c-5p	1.00758	1.69444	0.995802	-1.70158	0.0888339	2.91092	2.16509	1.44664	3.19915	0.983034	0	1.18986	0.731387	0	0	0	1.0056	1.78232	0	0.70724	0				mmu_circ_0012214	5.57118	-0.896453	0.896453	0.57494	-1.55921	0.118946	NA	4.36639	3.24763	0	4.26553	12.7794	5.69275	4.75944	22.673	2.56251	5.70524	3.42161	1.0056	6.23813	3.00158	8.48687	0.933074
9128	mmu_circ_0008725	1.86738	1.19337	0.701729	-1.70061	0.0890167	2.91092	1.08254	1.44664	2.13277	1.96607	1.89758	1.78479	7.31387	1.28126	2.85262	0.855402	1.0056	0	1.00053	1.41448	0.933074				mmu_circ_0012340	3.30139	-0.800634	0.800634	0.513618	-1.55881	0.11904	NA	1.45546	3.24763	8.67982	5.33191	5.89821	3.79516	2.97465	2.92555	1.28126	1.90175	3.42161	3.01681	1.78232	1.00053	4.24344	1.86615
9891	mmu_circ_0009596	2.08833	1.11917	0.658495	-1.69959	0.0892078	1.45546	3.24763	2.89327	2.13277	0.983034	3.79516	4.75944	3.65694	0	0	2.56621	2.0112	3.56465	0	1.41448	0.933074				mmu_circ_0003845	21.3347	-0.378	0.378	0.242658	-1.55775	0.119293	0.999456	21.8319	15.1556	26.0395	26.6596	22.6098	27.5149	22.6073	29.9869	15.3751	19.0175	10.2648	27.1512	25.8437	18.0095	15.5593	17.7284
5396	mmu_circ_0004497	4.49783	0.812072	0.477833	-1.69949	0.0892273	4.36639	9.74289	4.33991	3.19915	5.89821	5.69275	4.75944	8.04526	1.28126	1.90175	3.42161	1.0056	1.78232	9.00474	5.65792	1.86615				mmu_circ_0002693	0.642844	1.73613	-1.73613	1.11467	1.55753	0.119346	NA	0	1.08254	1.44664	0	0	0	0	0	0	0.950873	2.56621	0	0.891162	1.00053	1.41448	0.933074
734	Gm24461	0.726127	1.97125	1.16015	-1.69914	0.0892925	4.36639	1.08254	0	0	1.96607	0	1.18986	0.731387	1.28126	0	0	0	0	1.00053	0	0				mmu_circ_0002146	223.112	0.525514	-0.525514	0.337462	1.55725	0.11941	0.999456	232.874	194.858	108.498	207.945	135.659	69.2618	114.821	399.337	146.063	100.792	189.899	279.557	330.621	337.178	332.403	390.025
3818	mmu_circ_0002726	15.4141	0.534677	0.314682	-1.6991	0.0893	8.73277	24.8985	15.913	14.9294	12.7794	25.6174	25.582	17.5533	8.96879	12.3613	9.40942	9.05042	14.2586	12.0063	26.1679	8.39766				mmu_circ_0014939	1.31822	1.31746	-1.31746	0.846119	1.55706	0.119455	NA	0	0	1.44664	0	0	1.89758	1.78479	0.731387	0	0.950873	1.7108	2.0112	2.67349	2.00105	4.95068	0.933074
14625	mmu_circ_0014960	0.683573	-1.89069	1.11277	1.69908	0.0893048	0	1.08254	0	1.06638	0	0	0	0	1.28126	0.950873	0.855402	1.0056	0	0	2.82896	1.86615				mmu_circ_0011513	3.1034	1.00762	-1.00762	0.647148	1.55702	0.119466	NA	0	0	4.33991	5.33191	2.9491	2.84637	0.59493	0.731387	5.12502	0.950873	2.56621	9.05042	8.02046	2.00105	1.41448	3.7323
12558	mmu_circ_0012608	8.45632	0.731857	0.430811	-1.69879	0.0893589	1.45546	17.3207	11.5731	3.19915	10.8134	13.2831	13.0885	13.8964	1.28126	7.60698	5.98781	4.02241	6.23813	10.0053	12.7303	2.79922				mmu_circ_0003810	3.06525	1.0445	-1.0445	0.671477	1.55553	0.119819	NA	1.45546	3.24763	2.89327	1.06638	0.983034	4.74396	1.18986	0.731387	0	1.90175	1.7108	2.0112	2.67349	16.0084	2.82896	5.59844
13400	mmu_circ_0013556	65.2208	-0.533418	0.314276	1.69729	0.0896418	48.0303	60.6224	41.9525	109.837	42.2705	23.7198	33.3161	67.2876	30.7501	54.1997	52.1795	103.577	99.8102	70.0369	85.576	120.367				mmu_circ_0001220	38.5143	0.520057	-0.520057	0.334349	1.55543	0.119844	0.999456	18.921	29.2287	26.0395	45.8544	30.4741	37.9516	37.4806	26.3299	32.0314	17.1157	52.1795	116.65	32.0818	35.0184	24.7534	54.1183
1804	mmu_circ_0000482	1.08195	1.85713	1.09451	-1.69676	0.0897412	0	7.5778	2.89327	1.06638	0.983034	0	0.59493	0.731387	0	1.90175	0.855402	0	0	0	0.70724	0				mmu_circ_0015906	10.0087	0.63302	-0.63302	0.407144	1.55478	0.119998	0.999456	4.36639	3.24763	5.78655	4.26553	6.88124	13.2831	11.3037	12.4336	10.25	7.60698	13.6864	12.0672	29.4084	4.00211	8.48687	13.063
16099	mmu-miR-143-3p	23211.3	-0.467256	0.275546	1.69574	0.0899348	18092.9	22018.9	32468.3	22686.2	20173.8	18019.4	12504.8	9917.61	31880.2	28809.5	36305	32461.8	35376.5	12127.4	12367.5	26170.9				mmu_circ_0002145	222.006	0.531139	-0.531139	0.341823	1.55384	0.120222	0.999456	232.874	193.775	108.498	207.945	133.693	64.5178	114.227	397.143	143.501	99.8416	188.188	278.552	329.73	337.178	332.403	390.025
10944	mmu_circ_0010771	0.794886	-1.7125	1.01049	1.69471	0.0901297	0	0	0	2.13277	0	0	0.59493	0	1.28126	1.90175	0.855402	1.0056	0.891162	1.00053	2.12172	0.933074				mmu_circ_0015896	3.40896	-0.810154	0.810154	0.521556	-1.55334	0.120342	NA	1.45546	4.33017	0	5.33191	6.88124	6.64154	2.37972	7.31387	2.56251	2.85262	1.7108	1.0056	2.67349	4.00211	3.5362	1.86615
13472	mmu_circ_0013637	7.74414	-0.630779	0.372263	1.69445	0.0901805	5.82185	5.41271	4.33991	2.13277	6.88124	10.4367	6.54423	6.58249	7.68754	12.3613	5.98781	6.03361	10.6939	17.009	11.3158	4.66537				mmu_circ_0013505	0.648779	1.84422	-1.84422	1.18734	1.55324	0.120365	NA	0	1.08254	0	0	0	0.948791	0	0	0	0.950873	0.855402	1.0056	0	2.00105	3.5362	0
8750	mmu_circ_0008302	9.18561	-0.542133	0.319998	1.69418	0.0902319	10.1882	5.41271	8.67982	6.3983	11.7964	4.74396	6.54423	6.58249	12.8126	14.2631	7.69862	11.0616	14.2586	8.00421	9.19411	9.33074				mmu_circ_0003085	6.9597	0.761842	-0.761842	0.490639	1.55275	0.120482	NA	0	3.24763	7.23318	5.33191	2.9491	6.64154	9.51888	5.8511	5.12502	14.2631	17.108	6.03361	0.891162	6.00316	15.5593	5.59844
6275	mmu_circ_0005500	14.3576	-0.695885	0.410789	1.69402	0.0902616	27.6538	10.8254	11.5731	8.53106	16.7116	4.74396	3.56958	5.8511	25.6251	13.3122	5.13241	22.1232	29.4084	16.0084	18.3882	10.2638				mmu_circ_0014504	2.29143	-1.30733	1.30733	0.842735	-1.55129	0.120831	NA	7.27731	0	4.33991	4.26553	7.86428	0	1.18986	1.46277	0	0.950873	0	1.0056	0	2.00105	0.70724	5.59844
16926	mmu-mir-467a-1	5.36404	-1.07189	0.632817	1.69383	0.0902973	4.36639	2.16509	1.44664	1.06638	9.83034	0.948791	4.75944	2.92555	5.12502	6.65611	30.7945	5.02801	3.56465	2.00105	1.41448	3.7323				mmu_circ_0007379	1.0913	-1.47261	1.47261	0.949437	-1.55104	0.120893	NA	1.45546	0	2.89327	1.06638	0.983034	4.74396	1.18986	0.731387	0	1.90175	0.855402	0	0	0	0.70724	0.933074
16927	mmu-mir-467a-10	5.36404	-1.07189	0.632817	1.69383	0.0902973	4.36639	2.16509	1.44664	1.06638	9.83034	0.948791	4.75944	2.92555	5.12502	6.65611	30.7945	5.02801	3.56465	2.00105	1.41448	3.7323				mmu_circ_0007827	57.0593	-0.436497	0.436497	0.281553	-1.55032	0.121065	0.999456	37.842	88.7685	76.6717	42.6553	50.1348	99.6231	87.4547	40.9577	56.3753	55.1506	25.6621	69.3865	40.1023	62.0327	55.8719	24.2599
16928	mmu-mir-467a-2	5.36404	-1.07189	0.632817	1.69383	0.0902973	4.36639	2.16509	1.44664	1.06638	9.83034	0.948791	4.75944	2.92555	5.12502	6.65611	30.7945	5.02801	3.56465	2.00105	1.41448	3.7323				mmu_circ_0011739	4.03193	-0.746572	0.746572	0.481701	-1.54986	0.121174	NA	5.82185	4.33017	2.89327	4.26553	3.93214	6.64154	5.35437	7.31387	1.28126	1.90175	0.855402	2.0112	2.67349	7.00369	6.36516	1.86615
16929	mmu-mir-467a-3	5.36404	-1.07189	0.632817	1.69383	0.0902973	4.36639	2.16509	1.44664	1.06638	9.83034	0.948791	4.75944	2.92555	5.12502	6.65611	30.7945	5.02801	3.56465	2.00105	1.41448	3.7323				mmu_circ_0006830	17.1499	-0.406048	0.406048	0.262057	-1.54946	0.121271	0.999456	20.3765	7.5778	17.3596	18.1285	19.6607	24.6686	19.0378	28.5241	19.2188	14.2631	17.9634	11.0616	12.4763	15.0079	14.1448	14.9292
16931	mmu-mir-467a-4	5.36404	-1.07189	0.632817	1.69383	0.0902973	4.36639	2.16509	1.44664	1.06638	9.83034	0.948791	4.75944	2.92555	5.12502	6.65611	30.7945	5.02801	3.56465	2.00105	1.41448	3.7323				mmu_circ_0001209	1.90232	1.00591	-1.00591	0.649266	1.5493	0.121309	NA	0	2.16509	1.44664	1.06638	1.96607	0.948791	1.78479	0.731387	1.28126	1.90175	3.42161	1.0056	2.67349	3.00158	4.24344	2.79922
16932	mmu-mir-467a-5	5.36404	-1.07189	0.632817	1.69383	0.0902973	4.36639	2.16509	1.44664	1.06638	9.83034	0.948791	4.75944	2.92555	5.12502	6.65611	30.7945	5.02801	3.56465	2.00105	1.41448	3.7323				mmu_circ_0002477	20.9381	0.546724	-0.546724	0.353132	1.54821	0.121571	0.999456	23.2874	21.6509	13.0197	27.7259	4.91517	20.8734	13.0885	11.7022	47.4065	36.1332	29.9391	17.0952	20.4967	23.0121	16.2665	8.39766
16934	mmu-mir-467a-6	5.36404	-1.07189	0.632817	1.69383	0.0902973	4.36639	2.16509	1.44664	1.06638	9.83034	0.948791	4.75944	2.92555	5.12502	6.65611	30.7945	5.02801	3.56465	2.00105	1.41448	3.7323				mmu_circ_0013352	4.70795	0.811915	-0.811915	0.524749	1.54725	0.121804	NA	0	6.49526	8.67982	1.06638	2.9491	5.69275	2.97465	0	3.84377	9.50873	5.13241	10.056	3.56465	6.00316	2.82896	6.53152
16935	mmu-mir-467a-7	5.36404	-1.07189	0.632817	1.69383	0.0902973	4.36639	2.16509	1.44664	1.06638	9.83034	0.948791	4.75944	2.92555	5.12502	6.65611	30.7945	5.02801	3.56465	2.00105	1.41448	3.7323				mmu_circ_0003572	3.49284	0.812291	-0.812291	0.525108	1.5469	0.121887	NA	2.91092	3.24763	2.89327	2.13277	0.983034	5.69275	2.37972	0.731387	2.56251	2.85262	2.56621	3.01681	5.34697	4.00211	9.90135	4.66537
16936	mmu-mir-467a-8	5.36404	-1.07189	0.632817	1.69383	0.0902973	4.36639	2.16509	1.44664	1.06638	9.83034	0.948791	4.75944	2.92555	5.12502	6.65611	30.7945	5.02801	3.56465	2.00105	1.41448	3.7323				mmu_circ_0009648	3.55527	-0.753463	0.753463	0.48728	-1.54626	0.122041	NA	4.36639	1.08254	4.33991	4.26553	3.93214	5.69275	7.13916	4.38832	2.56251	1.90175	1.7108	4.02241	1.78232	5.00263	2.82896	1.86615
16937	mmu-mir-467a-9	5.36404	-1.07189	0.632817	1.69383	0.0902973	4.36639	2.16509	1.44664	1.06638	9.83034	0.948791	4.75944	2.92555	5.12502	6.65611	30.7945	5.02801	3.56465	2.00105	1.41448	3.7323				mmu_circ_0007449	2.21623	-0.981289	0.981289	0.634714	-1.54603	0.122097	NA	2.91092	3.24763	1.44664	2.13277	2.9491	2.84637	4.75944	2.92555	1.28126	2.85262	0	2.0112	4.45581	0	0.70724	0.933074
1679	mmu_circ_0000344	0.787122	1.78449	1.05356	-1.69377	0.0903084	1.45546	2.16509	0	1.06638	1.96607	0	2.37972	0.731387	0	0	0	1.0056	0.891162	0	0	0.933074				mmu_circ_0003481	1.79545	-1.50815	1.50815	0.976021	-1.5452	0.122298	NA	0	6.49526	0	1.06638	1.96607	9.48791	1.78479	0.731387	0	0.950873	0	0	0	2.00105	4.24344	0
9147	mmu_circ_0008744	1.58503	-1.96348	1.15949	1.6934	0.0903802	0	0	0	1.06638	0.983034	0	0	2.92555	0	0.950873	1.7108	1.0056	0	0	14.852	1.86615				mmu_circ_0012094	0.849108	1.57002	-1.57002	1.01796	1.54232	0.122996	NA	0	1.08254	0	0	0	0	1.78479	0	0	1.90175	2.56621	2.0112	0.891162	1.00053	1.41448	0.933074
675	Gm24267	1.05123	-1.59242	0.940543	1.69309	0.0904392	1.45546	1.08254	0	1.06638	0.983034	0	0	0	1.28126	0.950873	0.855402	1.0056	3.56465	2.00105	0.70724	1.86615				mmu_circ_0014103	1.75846	1.18109	-1.18109	0.766106	1.54168	0.12315	NA	0	1.08254	0	2.13277	0	2.84637	0.59493	1.46277	5.12502	3.80349	1.7108	5.02801	0	2.00105	1.41448	0.933074
17200	mmu-mir-669h	3.85798	-1.44057	0.851031	1.69274	0.090505	5.82185	1.08254	0	5.33191	0.983034	1.89758	1.18986	0.731387	5.12502	7.60698	27.3729	2.0112	0	0	0.70724	1.86615				mmu_circ_0009202	5.74197	-0.652988	0.652988	0.423729	-1.54105	0.123304	NA	2.91092	15.1556	8.67982	4.26553	4.91517	7.59033	5.35437	8.04526	1.28126	3.80349	4.27701	3.01681	7.1293	3.00158	7.77964	4.66537
8440	mmu_circ_0007949	11.6243	0.766791	0.453098	-1.69233	0.0905833	1.45546	18.4032	15.913	8.53106	6.88124	27.5149	22.6073	15.3591	8.96879	14.2631	0.855402	8.04481	4.45581	9.00474	16.2665	7.46459				mmu_circ_0012320	67.6798	1.17196	-1.17196	0.760503	1.54103	0.123308	0.999456	10.1882	32.4763	13.0197	21.3277	25.5589	322.589	126.72	59.9738	17.9376	19.9683	12.831	28.1569	527.568	52.0274	49.5068	7159.48
1605	mmu_circ_0000257	12.01	-0.657596	0.388589	1.69227	0.0905952	5.82185	8.66034	10.1265	17.0621	3.93214	11.3855	10.7087	6.58249	23.0626	14.2631	32.5053	8.04481	11.5851	5.00263	8.48687	14.9292				mmu_circ_0006114	2.67477	0.96594	-0.96594	0.626887	1.54085	0.123353	NA	1.45546	1.08254	0	2.13277	0.983034	3.79516	1.78479	2.92555	1.28126	2.85262	2.56621	7.03921	0	2.00105	6.36516	6.53152
712	Gm24411	2.30131	-1.11196	0.657097	1.69223	0.0906019	1.45546	1.08254	0	5.33191	0.983034	0	0.59493	2.19416	3.84377	4.75436	2.56621	2.0112	0.891162	5.00263	4.24344	1.86615				mmu_circ_0005149	5.52871	-0.638256	0.638256	0.414516	-1.53976	0.123618	NA	7.27731	3.24763	8.67982	2.13277	7.86428	9.48791	10.1138	5.11971	3.84377	4.75436	5.13241	6.03361	2.67349	2.00105	6.36516	3.7323
11613	mmu_circ_0011529	1.25217	1.43377	0.847748	-1.69127	0.0907857	0	1.08254	1.44664	3.19915	2.9491	1.89758	1.78479	2.19416	0	1.90175	0	1.0056	0	0	0.70724	1.86615				mmu_circ_0013397	3.19211	-0.948713	0.948713	0.616586	-1.53866	0.123889	NA	1.45546	0	1.44664	6.3983	7.86428	5.69275	4.16451	6.58249	1.28126	3.80349	2.56621	0	0	3.00158	4.95068	1.86615
11614	mmu_circ_0011530	1.25217	1.43377	0.847748	-1.69127	0.0907857	0	1.08254	1.44664	3.19915	2.9491	1.89758	1.78479	2.19416	0	1.90175	0	1.0056	0	0	0.70724	1.86615				mmu_circ_0006771	1.29195	1.37145	-1.37145	0.8916	1.53819	0.124003	NA	1.45546	0	1.44664	0	0	0	0	2.92555	2.56251	1.90175	2.56621	0	0.891162	2.00105	2.12172	2.79922
9874	mmu_circ_0009579	5.80274	0.647795	0.383177	-1.69059	0.0909152	4.36639	6.49526	5.78655	9.59744	8.84731	8.53912	5.35437	8.04526	2.56251	2.85262	3.42161	4.02241	5.34697	4.00211	7.0724	6.53152				mmu_circ_0002497	1.40097	1.30198	-1.30198	0.846578	1.53794	0.124064	NA	0	0	0	3.19915	0	0.948791	0	2.19416	0	3.80349	1.7108	1.0056	3.56465	2.00105	2.12172	1.86615
16048	mmu-mir-1306	37.3338	0.437938	0.259346	-1.68863	0.0912907	52.3966	41.1366	39.0592	51.1864	47.1857	65.4666	24.3921	23.4044	38.4377	29.4771	37.6377	24.1344	20.4967	49.0258	24.0461	29.8584				mmu_circ_0001207	1.72182	1.167	-1.167	0.759075	1.53739	0.124198	NA	1.45546	1.08254	2.89327	0	1.96607	1.89758	0	0	2.56251	4.75436	0.855402	1.0056	2.67349	1.00053	3.5362	1.86615
5729	mmu_circ_0004881	1.4485	1.46828	0.86951	-1.68863	0.0912912	4.36639	3.24763	0	4.26553	1.96607	0.948791	1.18986	0.731387	2.56251	0	0	1.0056	0.891162	2.00105	0	0				mmu_circ_0006733	1.57047	-1.29923	1.29923	0.845127	-1.53732	0.124215	NA	0	4.33017	4.33991	0	0	3.79516	1.78479	3.65694	1.28126	0.950873	0	0	0	1.00053	2.12172	1.86615
8188	mmu_circ_0007671	3.39877	-0.908304	0.537953	1.68845	0.0913256	2.91092	1.08254	1.44664	1.06638	6.88124	0.948791	1.18986	3.65694	1.28126	4.75436	5.98781	5.02801	3.56465	4.00211	7.77964	2.79922				mmu_circ_0005517	4.07387	-0.724424	0.724424	0.47138	-1.53682	0.124338	NA	4.36639	4.33017	5.78655	5.33191	2.9491	10.4367	3.56958	4.38832	1.28126	3.80349	2.56621	4.02241	0.891162	3.00158	5.65792	2.79922
9795	mmu_circ_0009491	0.779114	1.90538	1.12902	-1.68764	0.0914797	0	0	0	2.13277	0.983034	1.89758	3.56958	1.46277	0	0	0	1.0056	0	0	1.41448	0				mmu_circ_0012563	1.61108	1.16204	-1.16204	0.756272	1.53654	0.124405	NA	2.91092	0	1.44664	0	0.983034	0.948791	1.78479	0	3.84377	2.85262	1.7108	1.0056	1.78232	3.00158	0.70724	2.79922
17040	mmu-miR-5124a	0.827077	1.84229	1.09226	-1.68669	0.0916639	1.45546	2.16509	2.89327	0	0	0	1.18986	2.92555	0	0	0	1.0056	0.891162	0	0.70724	0				mmu_circ_0001812	5.14569	-0.718372	0.718372	0.467543	-1.53648	0.12442	NA	4.36639	7.5778	2.89327	7.46468	4.91517	7.59033	5.35437	10.2394	6.40628	0.950873	2.56621	4.02241	6.23813	1.00053	1.41448	9.33074
4589	mmu_circ_0003593	6.71193	-0.625046	0.370595	1.6866	0.0916804	2.91092	3.24763	10.1265	5.33191	7.86428	3.79516	5.9493	3.65694	6.40628	6.65611	9.40942	4.02241	8.91162	8.00421	9.90135	11.1969				mmu_circ_0004780	1.34774	-1.27941	1.27941	0.833042	-1.53583	0.124579	NA	1.45546	2.16509	0	3.19915	3.93214	0	2.97465	1.46277	0	0.950873	0	0	1.78232	2.00105	0.70724	0.933074
9014	mmu_circ_0008595	18.4142	0.422652	0.250651	-1.68622	0.0917534	14.5546	30.3112	24.5928	22.394	21.6268	15.1807	18.4428	22.673	10.25	14.2631	14.5418	18.1008	15.1498	18.0095	23.3389	11.1969				mmu_circ_0000882	215.75	0.733282	-0.733282	0.477449	1.53583	0.124579	0.999456	193.576	232.747	324.047	203.679	89.4561	74.9545	95.7837	83.3782	522.752	401.268	724.525	123.689	131.001	105.055	94.7701	51.3191
5568	mmu_circ_0004704	15.8589	0.545874	0.323851	-1.68557	0.0918782	14.5546	11.908	21.6996	14.9294	13.7625	27.5149	18.4428	28.5241	5.12502	11.4105	8.55402	8.04481	14.2586	16.0084	26.8751	12.13				mmu_circ_0012010	1.23545	-1.3373	1.3373	0.870914	-1.53552	0.124656	NA	2.91092	1.08254	1.44664	1.06638	1.96607	0.948791	1.78479	2.92555	0	0.950873	0	2.0112	2.67349	0	0	0
17908	Mus_musculus_tRNA-Ala-CGC-4-1	21.6728	-0.522355	0.309899	1.68556	0.0918797	16.0101	21.6509	14.4664	17.0621	37.3553	13.2831	12.4935	10.2394	24.3439	13.3122	18.8188	39.2185	22.2791	27.0142	19.0955	40.1222				mmu_circ_0012011	1.23545	-1.3373	1.3373	0.870914	-1.53552	0.124656	NA	2.91092	1.08254	1.44664	1.06638	1.96607	0.948791	1.78479	2.92555	0	0.950873	0	2.0112	2.67349	0	0	0
8493	mmu_circ_0008017	27.1787	-0.581928	0.345299	1.68529	0.091933	18.921	32.4763	31.826	19.1949	15.7286	30.3613	11.3037	15.3591	42.2814	60.8558	57.3119	16.0896	15.1498	22.0116	25.4606	20.5276				mmu_circ_0012012	1.23545	-1.3373	1.3373	0.870914	-1.53552	0.124656	NA	2.91092	1.08254	1.44664	1.06638	1.96607	0.948791	1.78479	2.92555	0	0.950873	0	2.0112	2.67349	0	0	0
416	Gm23402	0.46592	-2.34915	1.39431	1.68481	0.0920255	0	0	0	0	0	0	0	0	0	0.950873	0	1.0056	3.56465	1.00053	0	0.933074				mmu_circ_0014227	7.61405	0.891087	-0.891087	0.580331	1.53548	0.124666	0.999456	0	4.33017	7.23318	4.26553	1.96607	2.84637	12.4935	8.77665	5.12502	2.85262	3.42161	3.01681	32.973	13.0068	14.852	4.66537
7485	mmu_circ_0006887	37.9974	-0.582801	0.346155	1.68364	0.0922512	29.1092	30.3112	18.8063	21.3277	28.508	20.8734	24.3921	69.4818	24.3439	13.3122	31.6499	54.3025	53.4697	57.03	83.4543	47.5868				mmu_circ_0000680	2.30575	-1.11068	1.11068	0.723805	-1.53451	0.124905	NA	0	4.33017	8.67982	5.33191	0.983034	1.89758	2.37972	2.19416	0	1.90175	0	3.01681	0	1.00053	4.24344	0.933074
14322	mmu_circ_0014607	12.9574	-0.547966	0.325708	1.68238	0.0924948	14.5546	6.49526	5.78655	19.1949	5.89821	10.4367	8.32902	13.165	19.2188	9.50873	14.5418	18.1008	22.2791	15.0079	7.0724	17.7284				mmu_circ_0013057	1.88156	1.15292	-1.15292	0.751543	1.53407	0.125011	NA	0	0	0	2.13277	4.91517	0.948791	1.18986	0	0	0.950873	2.56621	4.02241	4.45581	4.00211	2.12172	2.79922
4896	mmu_circ_0003934	1.8249	1.19309	0.709471	-1.68166	0.0926347	1.45546	3.24763	0	1.06638	4.91517	3.79516	4.16451	1.46277	1.28126	0	0.855402	0	2.67349	1.00053	1.41448	1.86615				mmu_circ_0014674	0.795466	-1.75786	1.75786	1.14619	-1.53365	0.125116	NA	2.91092	1.08254	0	0	0	4.74396	0.59493	0.731387	0	0.950873	0	1.0056	0	0	0.70724	0
3368	mmu_circ_0002214	1.04579	-1.63513	0.973071	1.68038	0.0928839	1.45546	1.08254	0	1.06638	0	0.948791	0	0	0	0.950873	3.42161	2.0112	2.67349	1.00053	2.12172	0				mmu_circ_0008653	2.17763	1.23952	-1.23952	0.808408	1.53329	0.125205	NA	4.36639	0	0	0	0.983034	0	0.59493	4.38832	1.28126	0.950873	2.56621	2.0112	5.34697	10.0053	1.41448	0.933074
12345	mmu_circ_0012378	4.84112	0.857313	0.510331	-1.67992	0.0929738	4.36639	1.08254	5.78655	3.19915	7.86428	12.3343	6.54423	8.77665	1.28126	0.950873	0.855402	5.02801	1.78232	4.00211	7.0724	6.53152				mmu_circ_0015057	3.67146	0.750158	-0.750158	0.489719	1.53181	0.125569	NA	0	4.33017	0	2.13277	3.93214	2.84637	4.75944	2.92555	2.56251	6.65611	5.13241	2.0112	7.1293	4.00211	5.65792	4.66537
15884	mmu_circ_0016409	0.527712	-1.99015	1.18526	1.67908	0.0931358	0	0	0	0	0	0.948791	0	0	0	0.950873	0	2.0112	0.891162	2.00105	0.70724	0.933074				mmu_circ_0002996	0.544903	2.10653	-2.10653	1.37524	1.53176	0.125583	NA	0	0	0	0	0	0	0	0.731387	0	2.85262	3.42161	1.0056	0	0	0.70724	0
18176	Mus_musculus_tRNA-Leu-TAG-2-1	830.513	0.359995	0.214506	-1.67825	0.0932985	995.536	766.44	769.611	1336.18	787.411	1346.33	583.031	884.979	667.534	665.611	367.823	804.481	804.719	714.376	850.809	943.338				mmu_circ_0003096	1.04623	-1.48597	1.48597	0.97028	-1.53148	0.12565	NA	0	3.24763	2.89327	2.13277	0	1.89758	1.78479	0.731387	0	0	0.855402	0	1.78232	0	1.41448	0
14477	mmu_circ_0014785	1.09786	1.55946	0.929466	-1.6778	0.0933854	1.45546	0	2.89327	1.06638	1.96607	1.89758	1.18986	2.92555	0	1.90175	0.855402	0	0	0	1.41448	0				mmu_circ_0000567	0.812984	-1.74743	1.74743	1.14162	-1.53066	0.125855	NA	4.36639	0	0	0	1.96607	1.89758	1.18986	0.731387	0	0	0.855402	0	0	2.00105	0	0
12328	mmu_circ_0012360	0.528432	2.53196	1.5091	-1.6778	0.0933867	0	1.08254	4.33991	1.06638	1.96607	0	0	0	0	0	0	0	0	0	0	0				mmu_circ_0016023	5.19441	0.762202	-0.762202	0.498199	1.52991	0.126038	NA	2.91092	3.24763	5.78655	3.19915	2.9491	2.84637	4.75944	5.11971	1.28126	2.85262	1.7108	5.02801	16.0409	9.00474	4.24344	12.13
15448	mmu_circ_0015898	3.91016	0.806218	0.480632	-1.67741	0.093462	2.91092	7.5778	2.89327	5.33191	4.91517	4.74396	4.75944	5.8511	6.40628	0.950873	1.7108	3.01681	5.34697	1.00053	1.41448	3.7323				mmu_circ_0001882	1.32445	-1.5089	1.5089	0.986432	-1.52966	0.126102	NA	1.45546	1.08254	0	2.13277	0.983034	5.69275	4.16451	0	0	0	0	1.0056	2.67349	2.00105	0	0
11626	mmu_circ_0011544	14.2394	-0.601816	0.358928	1.6767	0.0936006	16.0101	12.9905	11.5731	8.53106	14.7455	8.53912	7.73409	10.9708	21.7814	36.1332	29.0837	9.05042	11.5851	8.00421	9.90135	11.1969				mmu_circ_0000074	3.56446	-0.827474	0.827474	0.54105	-1.52938	0.126169	NA	5.82185	2.16509	1.44664	7.46468	1.96607	2.84637	6.54423	8.04526	1.28126	0.950873	2.56621	4.02241	0	3.00158	4.24344	4.66537
4486	mmu_circ_0003482	5.85452	-0.671811	0.400964	1.67549	0.0938383	1.45546	5.41271	7.23318	3.19915	7.86428	4.74396	4.16451	2.19416	7.68754	8.55785	5.13241	5.02801	4.45581	12.0063	7.0724	7.46459				mmu_circ_0000284	2.60268	-0.919252	0.919252	0.601098	-1.52929	0.126193	NA	1.45546	1.08254	1.44664	1.06638	3.93214	9.48791	5.35437	2.92555	1.28126	1.90175	2.56621	2.0112	1.78232	3.00158	1.41448	0.933074
16333	mmu-miR-200b-3p	380.094	-1.34936	0.805435	1.67532	0.0938714	112.071	22.7334	290.774	386.03	55.0499	185.014	212.39	449.803	492.002	103.645	37.6377	143.801	2098.69	87.0458	50.9212	1353.89				mmu_circ_0015981	1.66892	1.23381	-1.23381	0.807223	1.52846	0.126398	NA	1.45546	0	1.44664	1.06638	1.96607	0	0.59493	1.46277	3.84377	1.90175	0	0	4.45581	5.00263	0.70724	2.79922
14604	mmu_circ_0014930	1.4931	-1.50829	0.900354	1.67522	0.0938907	1.45546	0	1.44664	1.06638	1.96607	0	0.59493	0	5.12502	0	1.7108	1.0056	6.23813	0	1.41448	1.86615				mmu_circ_0004837	4.0614	-0.799508	0.799508	0.523248	-1.52797	0.126519	NA	2.91092	8.66034	4.33991	8.53106	3.93214	8.53912	2.37972	2.92555	0	1.90175	2.56621	3.01681	3.56465	3.00158	7.77964	0.933074
2669	mmu_circ_0001423	2.31847	-1.13207	0.67656	1.67327	0.0942747	0	4.33017	2.89327	1.06638	0	0.948791	1.18986	1.46277	2.56251	3.80349	0	3.01681	3.56465	1.00053	5.65792	5.59844				mmu_circ_0016234	10.1619	-0.67977	0.67977	0.444928	-1.52782	0.126557	0.999456	2.91092	11.908	8.67982	15.9957	11.7964	16.1295	17.253	15.3591	7.68754	4.75436	3.42161	5.02801	4.45581	12.0063	23.3389	1.86615
8556	mmu_circ_0008089	11.2485	0.569693	0.340559	-1.67282	0.0943637	4.36639	17.3207	11.5731	11.7302	11.7964	23.7198	9.51888	16.8219	7.68754	10.4596	3.42161	15.084	6.23813	11.0058	9.90135	9.33074				mmu_circ_0001732	5.53969	0.913034	-0.913034	0.597739	1.52748	0.126642	NA	4.36639	7.5778	1.44664	1.06638	0.983034	5.69275	2.97465	6.58249	1.28126	0.950873	0.855402	6.03361	8.91162	19.01	13.4376	7.46459
6441	mmu_circ_0005685	4.37325	-0.837507	0.500799	1.67234	0.0944568	1.45546	1.08254	0	3.19915	6.88124	4.74396	2.97465	3.65694	10.25	3.80349	5.13241	9.05042	8.02046	2.00105	2.12172	5.59844				mmu_circ_0010563	8.81274	-0.652127	0.652127	0.427062	-1.52701	0.126759	0.999456	10.1882	7.5778	8.67982	10.6638	15.7286	23.7198	3.56958	6.58249	7.68754	7.60698	2.56621	4.02241	11.5851	6.00316	12.0231	2.79922
10751	mmu_circ_0010564	11.7183	0.595017	0.356078	-1.67103	0.0947161	11.6437	12.9905	10.1265	12.7966	22.6098	25.6174	7.73409	9.50804	11.5313	12.3613	3.42161	8.04481	11.5851	8.00421	14.852	4.66537				mmu_circ_0014063	5.03953	-0.747179	0.747179	0.489322	-1.52697	0.126769	NA	4.36639	4.33017	7.23318	3.19915	3.93214	6.64154	16.0631	4.38832	3.84377	5.70524	1.7108	1.0056	3.56465	5.00263	7.77964	1.86615
14185	mmu_circ_0014451	3.37709	-0.89987	0.538816	1.67009	0.0949024	1.45546	3.24763	4.33991	0	0.983034	3.79516	2.97465	2.19416	5.12502	3.80349	1.7108	5.02801	2.67349	4.00211	9.90135	2.79922				mmu_circ_0012631	2.87919	-0.852135	0.852135	0.558106	-1.52683	0.126802	NA	2.91092	7.5778	1.44664	2.13277	3.93214	2.84637	4.75944	4.38832	0	1.90175	1.7108	2.0112	3.56465	1.00053	4.95068	0.933074
6208	mmu_circ_0005418	12.4879	0.46959	0.281198	-1.66996	0.0949263	13.0992	9.74289	11.5731	19.1949	19.6607	15.1807	11.8986	15.3591	11.5313	15.214	6.84321	11.0616	8.02046	11.0058	12.0231	8.39766				mmu_circ_0015615	0.690242	1.89477	-1.89477	1.24103	1.52677	0.126818	NA	1.45546	0	0	0	0	0	0	0.731387	0	0.950873	0	0	1.78232	4.00211	2.12172	0
7660	mmu_circ_0007076	0.521021	2.0667	1.23766	-1.66984	0.0949512	0	2.16509	1.44664	1.06638	0	0	1.18986	1.46277	0	0	0	1.0056	0	0	0	0				mmu_circ_0000807	19.7445	0.424744	-0.424744	0.278246	1.52651	0.126884	0.999456	16.0101	17.3207	10.1265	13.863	17.6946	18.9758	17.8479	22.673	11.5313	24.7227	18.8188	16.0896	18.7144	37.0195	36.7765	17.7284
8784	mmu_circ_0008342	4.18587	-0.789579	0.473136	1.66882	0.0951529	5.82185	2.16509	1.44664	4.26553	3.93214	0.948791	4.16451	2.19416	1.28126	9.50873	4.27701	4.02241	3.56465	6.00316	7.77964	5.59844				mmu_circ_0001092	4.86666	-0.690618	0.690618	0.452517	-1.52617	0.126967	NA	2.91092	6.49526	8.67982	6.3983	7.86428	5.69275	6.54423	3.65694	1.28126	4.75436	5.98781	2.0112	6.23813	7.00369	1.41448	0.933074
14592	mmu_circ_0014915	2.33391	-1.16925	0.700696	1.66869	0.0951783	0	0	4.33991	1.06638	1.96607	0.948791	2.37972	0.731387	5.12502	2.85262	6.84321	6.03361	0	2.00105	2.12172	0.933074				mmu_circ_0015734	2.65043	-0.913187	0.913187	0.598373	-1.52612	0.126981	NA	2.91092	3.24763	0	4.26553	4.91517	2.84637	1.78479	7.31387	2.56251	1.90175	0.855402	1.0056	2.67349	4.00211	2.12172	0
1485	mmu_circ_0000121	1.90179	1.25813	0.754031	-1.66853	0.0952099	5.82185	0	0	5.33191	4.91517	0.948791	1.18986	3.65694	0	1.90175	1.7108	1.0056	0.891162	0	2.12172	0.933074				mmu_circ_0010621	5.5598	-0.766134	0.766134	0.502096	-1.52587	0.127042	NA	4.36639	3.24763	14.4664	3.19915	8.84731	5.69275	14.8733	1.46277	1.28126	6.65611	5.13241	7.03921	1.78232	2.00105	4.24344	4.66537
12022	mmu_circ_0012004	1.46034	1.59991	0.9592	-1.66796	0.0953235	0	0	4.33991	4.26553	1.96607	0	2.97465	4.38832	0	0	1.7108	0	0.891162	0	2.82896	0				mmu_circ_0004606	1.05556	1.35875	-1.35875	0.890539	1.52576	0.12707	NA	1.45546	1.08254	0	0	0	0	0.59493	1.46277	2.56251	0.950873	1.7108	1.0056	1.78232	1.00053	1.41448	1.86615
17991	Mus_musculus_tRNA-Cys-GCA-20-1	32.0199	-0.936171	0.561577	1.66704	0.0955065	43.6639	14.0731	27.4861	17.0621	34.4062	10.4367	17.253	11.7022	148.626	58.0032	68.4321	8.04481	19.6056	22.0116	7.77964	3.7323				mmu_circ_0015329	3.37243	-0.960348	0.960348	0.629565	-1.52542	0.127156	NA	16.0101	2.16509	4.33991	4.26553	0.983034	1.89758	2.97465	3.65694	2.56251	3.80349	5.98781	1.0056	0.891162	2.00105	1.41448	0
17011	mmu-miR-5100	69.6301	0.345935	0.207533	-1.66689	0.0955354	69.8622	59.5399	96.9247	102.373	106.168	56.9275	80.3156	51.1971	66.6253	63.7085	61.5889	75.4201	51.6874	71.0374	38.1909	62.5159				mmu_circ_0015402	1.45497	-1.18998	1.18998	0.780674	-1.5243	0.127434	NA	0	2.16509	1.44664	2.13277	3.93214	1.89758	2.37972	2.19416	0	0	0	0	1.78232	3.00158	1.41448	0.933074
11404	mmu_circ_0011296	3.11626	-0.908591	0.545416	1.66587	0.0957397	1.45546	1.08254	0	1.06638	3.93214	3.79516	2.37972	2.92555	6.40628	6.65611	3.42161	3.01681	1.78232	3.00158	7.0724	1.86615				mmu_circ_0003903	1.40738	1.26679	-1.26679	0.831127	1.52419	0.127462	NA	1.45546	0	0	1.06638	1.96607	0.948791	0.59493	0.731387	0	4.75436	2.56621	1.0056	0.891162	3.00158	3.5362	0
1572	mmu_circ_0000216	3.79462	0.879045	0.527804	-1.66548	0.095818	4.36639	3.24763	1.44664	4.26553	8.84731	2.84637	7.73409	5.8511	1.28126	1.90175	0.855402	7.03921	4.45581	4.00211	0.70724	1.86615				mmu_circ_0000100	1.36357	-1.30786	1.30786	0.858144	-1.52406	0.127494	NA	1.45546	4.33017	0	4.26553	2.9491	0	0.59493	2.19416	0	0	0.855402	0	0.891162	1.00053	1.41448	1.86615
4338	mmu_circ_0003312	0.602378	-2.06359	1.23905	1.66546	0.095822	0	0	1.44664	0	0	0	0	0	2.56251	1.90175	0.855402	1.0056	0	0	0	1.86615				mmu_circ_0010106	4.41571	0.678724	-0.678724	0.445404	1.52384	0.127549	NA	4.36639	3.24763	1.44664	4.26553	2.9491	6.64154	2.37972	2.19416	3.84377	6.65611	3.42161	3.01681	4.45581	7.00369	6.36516	8.39766
12844	mmu_circ_0012916	4.70496	0.807518	0.485501	-1.66327	0.0962591	2.91092	12.9905	4.33991	5.33191	3.93214	4.74396	5.9493	8.04526	1.28126	4.75436	5.98781	1.0056	5.34697	3.00158	5.65792	0				mmu_circ_0010392	26.7981	-0.483252	0.483252	0.317424	-1.52242	0.127905	0.999456	58.2185	21.6509	50.6323	35.1906	23.5928	16.1295	27.9617	17.5533	37.1564	26.6244	23.9512	24.1344	9.80278	24.0126	19.0955	13.063
11859	mmu_circ_0011812	1.29216	1.46145	0.87904	-1.66255	0.0964032	1.45546	1.08254	2.89327	3.19915	0.983034	0.948791	1.78479	2.92555	0	3.80349	0	0	0.891162	0	0.70724	0				mmu_circ_0008568	2.01642	1.10267	-1.10267	0.724316	1.52236	0.12792	NA	0	2.16509	0	2.13277	0.983034	1.89758	0.59493	2.19416	1.28126	0	2.56621	2.0112	7.1293	3.00158	0.70724	5.59844
14504	mmu_circ_0014815	22.678	0.417794	0.251435	-1.66164	0.0965857	13.0992	23.8159	36.1659	25.5932	25.5589	27.5149	27.3668	27.7927	17.9376	13.3122	18.8188	20.112	32.973	20.0105	11.3158	21.4607				mmu_circ_0012363	1.90444	1.08338	-1.08338	0.711677	1.52228	0.127938	NA	0	0	1.44664	2.13277	1.96607	0.948791	2.37972	0.731387	0	3.80349	5.13241	2.0112	2.67349	3.00158	4.24344	0
10719	mmu_circ_0010529	0.843687	-1.83475	1.1046	1.66102	0.0967103	0	1.08254	0	0	0	0.948791	0.59493	0	1.28126	4.75436	0	0	1.78232	0	2.12172	0.933074				mmu_circ_0014732	3.01079	-0.81031	0.81031	0.532819	-1.5208	0.12831	NA	5.82185	0	1.44664	4.26553	2.9491	6.64154	4.16451	5.11971	2.56251	2.85262	2.56621	2.0112	1.78232	2.00105	2.12172	1.86615
12760	mmu_circ_0012828	17.8684	-0.503203	0.302954	1.66099	0.0967155	10.1882	15.1556	11.5731	24.5268	9.83034	9.48791	8.32902	28.5241	20.5001	24.7227	17.108	18.1008	14.2586	29.0153	24.0461	20.5276				mmu_circ_0007753	89.4372	0.553949	-0.553949	0.364609	1.5193	0.128688	0.999456	65.4958	43.3017	33.2726	62.9166	62.9142	132.831	68.417	109.708	39.7189	37.084	82.974	263.468	102.484	89.0469	101.135	136.229
11041	mmu_circ_0010882	2.78132	1.00265	0.603678	-1.66089	0.0967346	8.73277	2.16509	2.89327	2.13277	0.983034	6.64154	2.97465	3.65694	0	0	1.7108	4.02241	0.891162	3.00158	2.82896	1.86615				mmu_circ_0006917	3.71139	-0.802683	0.802683	0.528341	-1.51925	0.128699	NA	4.36639	2.16509	4.33991	4.26553	7.86428	8.53912	2.97465	3.65694	2.56251	5.70524	0.855402	1.0056	1.78232	2.00105	6.36516	0.933074
15963	mmu-miR-103-3p	5738.59	-0.543511	0.327323	1.66047	0.0968193	8555.21	3943.7	6305.89	5527.06	4081.56	2904.25	3831.35	2214.64	10241.1	8255.48	12864.4	6552.5	5248.05	3205.69	2578.6	5507.93				mmu_circ_0006918	3.71139	-0.802683	0.802683	0.528341	-1.51925	0.128699	NA	4.36639	2.16509	4.33991	4.26553	7.86428	8.53912	2.97465	3.65694	2.56251	5.70524	0.855402	1.0056	1.78232	2.00105	6.36516	0.933074
8265	mmu_circ_0007752	2.09651	-1.24469	0.749968	1.65966	0.0969826	0	0	0	3.19915	0	0	3.56958	2.19416	2.56251	2.85262	4.27701	6.03361	0	3.00158	2.12172	3.7323				mmu_circ_0000939	1259.87	-0.279941	0.279941	0.184301	-1.51894	0.128779	0.999456	966.427	1029.5	1429.28	1226.34	1226.83	1680.31	1907.35	1586.38	828.973	928.052	999.109	1121.25	1710.14	1151.61	1232.72	1133.68
7558	mmu_circ_0006967	0.68661	-1.79553	1.08203	1.65941	0.0970331	0	1.08254	1.44664	0	0	0	0	0	1.28126	0	0.855402	1.0056	2.67349	1.00053	0.70724	0.933074				mmu_circ_0007529	1.04124	-1.5476	1.5476	1.01916	-1.5185	0.128887	NA	0	4.33017	1.44664	0	0.983034	1.89758	1.78479	2.19416	0	1.90175	0	0	0	0	2.12172	0
15406	mmu_circ_0015852	1.22412	-1.4359	0.865402	1.65923	0.0970693	0	1.08254	0	1.06638	0	0	1.18986	1.46277	0	0.950873	0.855402	4.02241	2.67349	3.00158	1.41448	1.86615				mmu_circ_0007347	1.57346	-1.26652	1.26652	0.834862	-1.51704	0.129256	NA	0	1.08254	5.78655	0	0.983034	2.84637	4.75944	2.19416	0	0.950873	0.855402	0	1.78232	3.00158	0	0.933074
3912	mmu_circ_0002829	4.99357	0.721485	0.434848	-1.65917	0.0970825	8.73277	1.08254	8.67982	9.59744	2.9491	5.69275	5.9493	7.31387	2.56251	6.65611	3.42161	4.02241	2.67349	4.00211	2.82896	3.7323				mmu_circ_0014479	1722.47	0.689742	-0.689742	0.454872	1.51634	0.129433	0.999456	873.277	1475.51	743.571	1340.44	641.921	442.137	511.64	4517.78	786.691	896.673	934.954	1596.9	2721.61	3315.75	2981.72	3778.95
16873	mmu-miR-450a-5p	4.99473	-0.902349	0.544054	1.65857	0.0972035	4.36639	4.33017	7.23318	4.26553	3.93214	0.948791	3.56958	0	8.96879	2.85262	13.6864	5.02801	11.5851	4.00211	1.41448	3.7323				mmu_circ_0007196	1.29793	1.4114	-1.4114	0.931136	1.51578	0.129574	NA	0	1.08254	0	1.06638	2.9491	0	0.59493	0	0	5.70524	3.42161	0	0.891162	2.00105	2.12172	0.933074
10203	mmu_circ_0009945	3.01056	-0.917728	0.553414	1.6583	0.0972565	1.45546	2.16509	4.33991	0	2.9491	2.84637	1.18986	2.19416	3.84377	7.60698	4.27701	2.0112	2.67349	1.00053	4.95068	4.66537				mmu_circ_0002435	6.54851	-0.758207	0.758207	0.500455	-1.51503	0.129764	NA	4.36639	12.9905	2.89327	2.13277	9.83034	17.0782	10.7087	5.8511	0	5.70524	3.42161	11.0616	2.67349	5.00263	9.19411	1.86615
17006	mmu-miR-505-3p	2.4843	-1.09176	0.658712	1.65742	0.0974352	2.91092	3.24763	1.44664	2.13277	1.96607	0	0	1.46277	6.40628	3.80349	4.27701	1.0056	1.78232	3.00158	0.70724	5.59844				mmu_circ_0004476	2.78304	0.904672	-0.904672	0.597233	1.51477	0.12983	NA	2.91092	2.16509	0	2.13277	0.983034	0.948791	2.97465	2.92555	7.68754	2.85262	4.27701	3.01681	1.78232	0	7.0724	2.79922
5603	mmu_circ_0004740	2.22266	1.47111	0.887631	-1.65734	0.0974499	16.0101	2.16509	1.44664	3.19915	0	2.84637	0.59493	0	2.56251	1.90175	0	2.0112	0.891162	1.00053	0	0.933074				mmu_circ_0012125	18.8869	-0.436447	0.436447	0.288269	-1.51403	0.130018	0.999456	21.8319	28.1461	26.0395	26.6596	10.8134	16.1295	23.2023	21.2102	19.2188	21.8701	7.69862	21.1176	15.1498	13.0068	22.6317	7.46459
14937	mmu_circ_0015313	14.8176	0.632397	0.381587	-1.65728	0.0974627	2.91092	29.2287	18.8063	9.59744	13.7625	14.2319	34.5059	20.4788	7.68754	11.4105	11.9756	18.1008	8.91162	11.0058	19.8027	4.66537				mmu_circ_0005767	3.8652	-0.7424	0.7424	0.490608	-1.51322	0.130223	NA	0	5.41271	4.33991	5.33191	2.9491	3.79516	9.51888	6.58249	2.56251	2.85262	1.7108	5.02801	1.78232	2.00105	4.24344	3.7323
5879	mmu_circ_0005048	9.63235	-0.569403	0.343704	1.65667	0.0975862	8.73277	7.5778	0	10.6638	8.84731	3.79516	10.1138	10.9708	8.96879	8.55785	10.2648	13.0728	9.80278	20.0105	10.6086	12.13				mmu_circ_0014299	223.196	0.253725	-0.253725	0.167686	1.5131	0.130255	0.999456	235.785	213.261	227.122	171.688	186.777	203.041	175.504	217.222	247.282	369.889	247.211	151.846	212.988	226.119	218.537	266.859
7947	mmu_circ_0007406	4.44568	-0.755753	0.456224	1.65654	0.0976126	2.91092	2.16509	0	4.26553	5.89821	2.84637	5.35437	2.19416	6.40628	4.75436	10.2648	7.03921	5.34697	3.00158	4.95068	3.7323				mmu_circ_0011654	2.20556	0.943262	-0.943262	0.624028	1.51157	0.130643	NA	0	2.16509	1.44664	1.06638	1.96607	1.89758	1.18986	2.19416	3.84377	0.950873	1.7108	2.0112	4.45581	1.00053	5.65792	3.7323
1236	Gm26108	15.7486	0.491945	0.297019	-1.65627	0.0976665	21.8319	17.3207	20.2529	20.2613	24.5759	18.027	10.7087	14.6277	11.5313	13.3122	14.5418	21.1176	9.80278	20.0105	5.65792	8.39766				mmu_circ_0011895	3.1193	0.932589	-0.932589	0.617009	1.51147	0.130669	NA	1.45546	1.08254	0	3.19915	1.96607	3.79516	2.97465	2.19416	1.28126	1.90175	3.42161	0	8.91162	10.0053	2.12172	5.59844
8435	mmu_circ_0007944	59.7033	0.690304	0.416801	-1.6562	0.0976819	18.921	84.4383	62.2054	47.9872	47.1857	104.367	127.91	96.5431	24.3439	83.6768	12.831	34.1905	29.4084	52.0274	109.622	19.5946				mmu_circ_0014908	0.905724	-1.62408	1.62408	1.07465	-1.51125	0.130724	NA	0	0	1.44664	1.06638	0	3.79516	2.37972	2.19416	0	1.90175	0	0	0	1.00053	0.70724	0
5185	mmu_circ_0004245	9.24953	0.62622	0.378255	-1.65555	0.0978134	11.6437	14.0731	10.1265	11.7302	10.8134	8.53912	8.32902	15.3591	2.56251	7.60698	2.56621	7.03921	6.23813	13.0068	15.5593	2.79922				mmu_circ_0014005	9.0442	-0.917262	0.917262	0.607042	-1.51104	0.130779	0.999456	1.45546	8.66034	5.78655	6.3983	3.93214	7.59033	46.9995	13.165	0	14.2631	5.98781	1.0056	6.23813	11.0058	8.48687	3.7323
10993	mmu_circ_0010829	5.7578	0.699541	0.422645	-1.65515	0.097894	10.1882	4.33017	7.23318	4.26553	5.89821	12.3343	6.54423	6.58249	3.84377	8.55785	4.27701	2.0112	0.891162	6.00316	6.36516	2.79922				mmu_circ_0003491	1.74729	-1.08466	1.08466	0.717871	-1.51094	0.130803	NA	1.45546	2.16509	2.89327	3.19915	1.96607	3.79516	2.37972	1.46277	0	0	0	2.0112	0	1.00053	2.82896	2.79922
13051	mmu_circ_0013163	14.4209	0.485645	0.29342	-1.65512	0.0979001	29.1092	9.74289	15.913	15.9957	20.6437	12.3343	17.253	13.8964	12.8126	20.9192	7.69862	12.0672	13.3674	10.0053	7.77964	11.1969				mmu_circ_0015706	3.9669	-0.748181	0.748181	0.495572	-1.50973	0.131112	NA	1.45546	9.74289	2.89327	5.33191	1.96607	7.59033	5.35437	5.11971	3.84377	5.70524	0.855402	2.0112	1.78232	3.00158	4.95068	1.86615
7747	mmu_circ_0007172	4.48586	0.828387	0.500578	-1.65486	0.097953	4.36639	9.74289	1.44664	9.59744	5.89821	6.64154	5.35437	2.92555	0	1.90175	4.27701	6.03361	6.23813	5.00263	1.41448	0.933074				mmu_circ_0001854	1.78061	-1.29488	1.29488	0.85798	-1.50922	0.131243	NA	4.36639	0	0	2.13277	0.983034	1.89758	4.75944	5.8511	0	3.80349	0	1.0056	0.891162	0	0	2.79922
14122	mmu_circ_0014382	31.9418	-0.542911	0.328117	1.65463	0.098	37.842	33.5588	34.7193	33.0579	18.6777	15.1807	20.2276	16.0905	52.5315	38.9858	53.8903	40.2241	33.8642	9.00474	19.0955	54.1183				mmu_circ_0006321	8.99098	-0.470771	0.470771	0.31213	-1.50825	0.13149	0.999456	5.82185	14.0731	8.67982	8.53106	12.7794	11.3855	8.92395	13.165	5.12502	8.55785	8.55402	7.03921	7.1293	10.0053	8.48687	5.59844
13681	mmu_circ_0013860	4.35481	0.785899	0.475208	-1.6538	0.0981681	2.91092	2.16509	2.89327	4.26553	5.89821	9.48791	10.1138	5.8511	2.56251	0.950873	6.84321	3.01681	2.67349	3.00158	4.24344	2.79922				mmu_circ_0014309	1.13504	1.38343	-1.38343	0.917494	1.50784	0.131597	NA	0	1.08254	0	2.13277	0.983034	0.948791	0	0	1.28126	1.90175	3.42161	2.0112	0.891162	0	0.70724	2.79922
15328	mmu_circ_0015766	2.44128	-1.0312	0.623675	1.65342	0.0982447	1.45546	1.08254	1.44664	1.06638	0	0	5.35437	1.46277	3.84377	2.85262	1.7108	3.01681	3.56465	4.00211	3.5362	4.66537				mmu_circ_0003594	4.97149	0.669448	-0.669448	0.444024	1.50768	0.131636	NA	1.45546	3.24763	10.1265	3.19915	5.89821	2.84637	3.56958	1.46277	3.84377	4.75436	4.27701	4.02241	8.02046	5.00263	8.48687	9.33074
4067	mmu_circ_0002999	5696.84	-0.54146	0.327612	1.65275	0.0983823	8454.78	3926.38	6274.06	5512.13	4066.81	2887.17	3810.53	2191.24	10166.8	8202.23	12783.1	6484.12	5209.73	3180.67	2543.94	5455.68				mmu_circ_0002294	4.01626	0.741927	-0.741927	0.492304	1.50705	0.131798	NA	2.91092	2.16509	0	1.06638	5.89821	4.74396	2.97465	3.65694	6.40628	8.55785	1.7108	4.02241	3.56465	6.00316	7.77964	2.79922
8072	mmu_circ_0007542	0.609966	2.38458	1.44332	-1.65215	0.0985036	0	4.33017	0	0	0	0	2.37972	2.19416	0	0	0.855402	0	0	0	0	0				mmu_circ_0002709	2.28464	1.00124	-1.00124	0.664452	1.50687	0.131844	NA	2.91092	2.16509	0	1.06638	1.96607	0	1.18986	2.92555	0	0	5.13241	5.02801	2.67349	4.00211	2.82896	4.66537
1696	mmu_circ_0000363	16.0331	0.467794	0.283221	-1.65169	0.0985968	21.8319	11.908	17.3596	21.3277	15.7286	23.7198	16.0631	21.2102	10.25	8.55785	8.55402	21.1176	23.1702	9.00474	12.7303	13.9961				mmu_circ_0015916	2.05339	-0.933602	0.933602	0.619659	-1.50664	0.131904	NA	4.36639	3.24763	2.89327	2.13277	0.983034	2.84637	2.37972	2.92555	1.28126	0.950873	1.7108	1.0056	1.78232	2.00105	1.41448	0.933074
14179	mmu_circ_0014445	1.17577	-1.57766	0.955855	1.65052	0.0988365	0	0	1.44664	0	0.983034	0	1.18986	0.731387	3.84377	2.85262	0.855402	3.01681	0.891162	3.00158	0	0				mmu_circ_0001411	1.22686	1.4623	-1.4623	0.971047	1.5059	0.132092	NA	0	0	0	0	0	2.84637	1.18986	0.731387	1.28126	1.90175	6.84321	2.0112	0.891162	1.00053	0	0.933074
6483	mmu_circ_0005734	1.87836	1.34152	0.813153	-1.64978	0.0989889	0	1.08254	2.89327	3.19915	0.983034	7.59033	1.78479	3.65694	3.84377	0	3.42161	0	0.891162	0	0.70724	0				mmu_circ_0000604	1.03963	-1.58867	1.58867	1.05541	-1.50526	0.132258	NA	1.45546	2.16509	1.44664	0	1.96607	2.84637	2.97465	0	0	0.950873	0	0	0	0	2.82896	0
16582	mmu-mir-3099	1.95582	-1.24074	0.7521	1.64971	0.099003	5.82185	0	0	1.06638	1.96607	0	1.18986	0	1.28126	2.85262	5.13241	5.02801	2.67349	1.00053	1.41448	1.86615				mmu_circ_0012475	4.38256	0.7008	-0.7008	0.465766	1.50462	0.132422	NA	2.91092	4.33017	1.44664	3.19915	3.93214	1.89758	3.56958	5.11971	1.28126	11.4105	8.55402	5.02801	6.23813	3.00158	3.5362	4.66537
14702	mmu_circ_0015041	2.89826	-1.15615	0.700884	1.64956	0.0990325	0	2.16509	1.44664	1.06638	0	6.64154	0.59493	2.19416	5.12502	0.950873	2.56621	0	5.34697	11.0058	3.5362	3.7323				mmu_circ_0002935	4.63381	-0.808774	0.808774	0.53774	-1.50402	0.132575	NA	2.91092	7.5778	1.44664	6.3983	7.86428	8.53912	5.35437	7.31387	0	7.60698	0	3.01681	0.891162	3.00158	8.48687	3.7323
11262	mmu_circ_0011135	4.53056	0.831055	0.503868	-1.64935	0.0990757	4.36639	8.66034	2.89327	2.13277	12.7794	7.59033	3.56958	5.11971	1.28126	2.85262	4.27701	1.0056	2.67349	2.00105	8.48687	2.79922				mmu_circ_0013124	18.6224	0.421116	-0.421116	0.280038	1.50378	0.132637	0.999456	11.6437	20.5683	21.6996	13.863	11.7964	15.1807	15.4682	17.5533	23.0626	19.9683	10.2648	20.112	14.2586	28.0147	36.7765	17.7284
13237	mmu_circ_0013366	0.955627	1.65536	1.00419	-1.64845	0.0992606	1.45546	2.16509	0	1.06638	0.983034	4.74396	0.59493	0.731387	0	0.950873	0	0	0.891162	1.00053	0.70724	0				mmu_circ_0005765	2.52873	0.956596	-0.956596	0.636229	1.50354	0.1327	NA	2.91092	2.16509	1.44664	0	2.9491	1.89758	0.59493	2.19416	1.28126	1.90175	1.7108	3.01681	10.6939	3.00158	2.82896	1.86615
16662	mmu-miR-335-3p	1365.78	-0.596117	0.362082	1.64636	0.0996901	2270.52	1148.58	1691.12	1203.95	781.512	716.337	455.716	435.175	2370.32	2022.51	2650.89	1632.09	1478.44	672.354	600.446	1722.45				mmu_circ_0005258	0.651629	1.79012	-1.79012	1.19184	1.50198	0.133102	NA	0	0	1.44664	0	0	0	0.59493	0	1.28126	0.950873	0	1.0056	0	0	1.41448	3.7323
16171	mmu-miR-181d-3p	1.89356	-1.48045	0.899244	1.64633	0.0996968	2.91092	0	0	3.19915	0	0	1.18986	0.731387	6.40628	0.950873	5.98781	5.02801	0.891162	3.00158	0	0				mmu_circ_0004445	2.21983	-0.999583	0.999583	0.665751	-1.50144	0.133243	NA	0	5.41271	1.44664	2.13277	5.89821	0.948791	2.37972	5.11971	2.56251	2.85262	2.56621	0	1.78232	1.00053	1.41448	0
10470	mmu_circ_0010240	4.8245	-0.773142	0.469636	1.64626	0.099711	1.45546	2.16509	2.89327	8.53106	2.9491	2.84637	2.37972	5.11971	6.40628	8.55785	12.831	6.03361	3.56465	3.00158	5.65792	2.79922				mmu_circ_0010068	4.51174	0.803016	-0.803016	0.534855	1.50137	0.13326	NA	0	2.16509	2.89327	5.33191	1.96607	3.79516	4.75944	5.11971	3.84377	3.80349	6.84321	4.02241	4.45581	2.00105	18.3882	2.79922
17009	mmu-miR-5099	1608.28	0.3186	0.193594	-1.64571	0.0998233	2052.2	1465.76	2220.59	2230.87	1899.22	1749.57	1252.33	1411.58	2065.38	1594.61	1983.68	1227.84	1297.53	1150.61	1070.76	1059.97				mmu_circ_0012549	0.788142	1.88808	-1.88808	1.25812	1.50071	0.13343	NA	0	0	0	0	0	0	1.18986	0.731387	0	0	0.855402	3.01681	0	0	4.95068	1.86615
773	Gm24592	0.435922	2.42274	1.47222	-1.64564	0.0998385	0	0	0	0	1.96607	1.89758	2.37972	0.731387	0	0	0	0	0	0	0	0				mmu_circ_0010373	1.02421	-1.55057	1.55057	1.03358	-1.5002	0.133563	NA	1.45546	3.24763	0	0	0	3.79516	1.78479	2.19416	0	0	0.855402	0	0	0	2.12172	0.933074
6439	mmu_circ_0005683	45.738	-0.579006	0.352041	1.64471	0.100029	34.9311	25.981	34.7193	42.6553	183.827	49.3371	24.9871	42.4205	28.1876	37.084	37.6377	165.924	45.4493	27.0142	31.8258	65.3152				mmu_circ_0010514	1.63011	-1.10377	1.10377	0.735854	-1.49999	0.133618	NA	1.45546	0	1.44664	2.13277	3.93214	4.74396	1.78479	2.19416	0	0.950873	0.855402	2.0112	0	2.00105	0.70724	1.86615
5693	mmu_circ_0004844	3.61423	0.902892	0.549008	-1.64459	0.100055	2.91092	3.24763	0	4.26553	4.91517	5.69275	4.75944	10.9708	5.12502	0.950873	1.7108	0	1.78232	4.00211	2.82896	4.66537				mmu_circ_0003084	2.1311	1.05836	-1.05836	0.705757	1.49962	0.133714	NA	0	0	2.89327	3.19915	0	1.89758	2.37972	0.731387	1.28126	6.65611	4.27701	1.0056	0.891162	3.00158	4.95068	0.933074
12116	mmu_circ_0012110	0.971302	1.64026	0.997629	-1.64416	0.100143	2.91092	1.08254	0	1.06638	2.9491	1.89758	1.78479	0	1.28126	0	0.855402	1.0056	0	0	0.70724	0				mmu_circ_0013453	1.65294	1.05612	-1.05612	0.70458	1.49894	0.133889	NA	2.91092	1.08254	0	1.06638	0.983034	0	1.78479	0.731387	2.56251	1.90175	2.56621	2.0112	3.56465	2.00105	1.41448	1.86615
7527	mmu_circ_0006932	2.05668	-1.20441	0.732787	1.64361	0.100258	0	2.16509	0	0	0	1.89758	2.97465	2.19416	0	4.75436	0.855402	3.01681	4.45581	4.00211	5.65792	0.933074				mmu_circ_0009649	0.793331	-1.62808	1.62808	1.08632	-1.49872	0.133948	NA	1.45546	0	2.89327	1.06638	0	2.84637	0.59493	0.731387	1.28126	0	0	0	0.891162	0	0	0.933074
13609	mmu_circ_0013783	9.31858	0.562696	0.342509	-1.64286	0.100411	16.0101	8.66034	7.23318	8.53106	15.7286	11.3855	10.1138	10.9708	10.25	8.55785	4.27701	12.0672	2.67349	9.00474	9.90135	3.7323				mmu_circ_0003531	1.21326	1.48997	-1.48997	0.994226	1.49862	0.133972	NA	0	1.08254	0	1.06638	2.9491	0	0	0	2.56251	3.80349	0	0	0.891162	4.00211	2.12172	0.933074
16408	mmu-miR-223-3p	3.66843	-0.861964	0.524801	1.64246	0.100495	2.91092	4.33017	4.33991	1.06638	2.9491	0.948791	2.97465	1.46277	8.96879	2.85262	5.98781	5.02801	8.02046	1.00053	2.12172	3.7323				mmu_circ_0009741	3.51363	0.757741	-0.757741	0.505694	1.49842	0.134025	NA	1.45546	1.08254	2.89327	4.26553	1.96607	1.89758	5.35437	1.46277	5.12502	3.80349	5.13241	4.02241	4.45581	6.00316	6.36516	0.933074
1055	Gm25499	16.5369	-0.697532	0.424796	1.64204	0.100582	13.0992	6.49526	26.0395	6.3983	20.6437	1.89758	21.4175	5.11971	28.1876	30.4279	30.7945	20.112	15.1498	14.0074	7.0724	17.7284				mmu_circ_0002038	1.36695	-1.23783	1.23783	0.826437	-1.49779	0.134187	NA	2.91092	2.16509	0	0	2.9491	1.89758	3.56958	1.46277	2.56251	0	0	1.0056	0	1.00053	1.41448	0.933074
11780	mmu_circ_0011723	5.05967	-0.895723	0.54567	1.64151	0.100691	4.36639	4.33017	1.44664	4.26553	4.91517	0.948791	3.56958	3.65694	24.3439	5.70524	0.855402	6.03361	2.67349	4.00211	4.24344	5.59844				mmu_circ_0015760	5.7896	0.70837	-0.70837	0.473192	1.497	0.134393	NA	7.27731	0	5.78655	4.26553	7.86428	0.948791	3.56958	5.8511	2.56251	3.80349	5.13241	16.0896	7.1293	9.00474	4.95068	8.39766
10756	mmu_circ_0010569	1.58293	1.36934	0.834279	-1.64134	0.100726	0	2.16509	2.89327	1.06638	1.96607	8.53912	1.18986	0.731387	0	1.90175	0.855402	1.0056	0.891162	0	2.12172	0				mmu_circ_0003968	31.1647	-0.379467	0.379467	0.253663	-1.49595	0.134667	0.999456	27.6538	34.6414	50.6323	35.1906	44.2365	31.3101	26.1769	32.9124	21.7814	14.2631	21.385	22.1232	30.2995	53.0279	26.8751	26.1261
13024	mmu_circ_0013135	1.10405	1.81619	1.10687	-1.64083	0.100832	0	2.16509	4.33991	0	1.96607	2.84637	2.37972	0	0	0.950873	0	3.01681	0	0	0	0				mmu_circ_0007190	0.719124	1.58828	-1.58828	1.06211	1.49539	0.134812	NA	0	1.08254	0	0	0	0	0.59493	0.731387	0	0.950873	2.56621	1.0056	0	2.00105	0.70724	1.86615
8786	mmu_circ_0008344	0.842363	-1.75765	1.0712	1.64082	0.100834	0	0	1.44664	1.06638	0	0	0	0.731387	1.28126	0.950873	0	0	0.891162	1.00053	4.24344	1.86615				mmu_circ_0013059	0.42074	2.23946	-2.23946	1.49823	1.49474	0.134982	NA	0	0	0	0	0	0	0	0	0	0	1.7108	0	2.67349	0	1.41448	0.933074
12661	mmu_circ_0012720	28.6386	-0.51552	0.314237	1.64055	0.100892	13.0992	19.4858	26.0395	26.6596	28.508	18.027	19.0378	37.3008	24.3439	6.65611	35.0715	37.2073	54.3609	40.0211	30.4113	41.9883				mmu_circ_0000668	1.34813	1.2495	-1.2495	0.836022	1.49458	0.135025	NA	0	2.16509	0	0	0	1.89758	0.59493	1.46277	1.28126	3.80349	0.855402	1.0056	2.67349	3.00158	2.82896	0
9159	mmu_circ_0008759	14.4535	-0.495811	0.302317	1.64004	0.100997	7.27731	12.9905	13.0197	10.6638	6.88124	17.0782	20.2276	7.31387	8.96879	21.8701	21.385	12.0672	21.3879	14.0074	18.3882	17.7284				mmu_circ_0007751	1.7496	1.2036	-1.2036	0.805516	1.4942	0.135124	NA	0	0	0	3.19915	0	0	2.97465	1.46277	2.56251	1.90175	1.7108	6.03361	0	3.00158	1.41448	3.7323
7308	mmu_circ_0006684	4.41219	0.960003	0.585466	-1.63972	0.101063	2.91092	5.41271	1.44664	4.26553	12.7794	3.79516	9.51888	6.58249	0	2.85262	0.855402	2.0112	2.67349	7.00369	8.48687	0				mmu_circ_0004635	0.55072	-1.78117	1.78117	1.19291	-1.49313	0.135404	NA	0	1.08254	0	1.06638	0	0.948791	1.18986	2.92555	0	0	0	0	0.891162	0	0.70724	0
12853	mmu_circ_0012926	2.53698	4.88065	2.98304	-1.63613	0.101812	0	0	0	0	0	74.9545	39.8603	0.731387	0	0	0	0	0	134.071	0	0				mmu_circ_0008077	0.580586	-1.70731	1.70731	1.1435	-1.49306	0.135423	NA	1.45546	0	1.44664	1.06638	0	0.948791	1.78479	0.731387	0	0	0.855402	0	0	1.00053	0	0
14513	mmu_circ_0014824	0.712992	-2.05019	1.25313	1.63605	0.101828	0	0	0	0	0	0.948791	0.59493	0	0	0	4.27701	1.0056	1.78232	0	0	2.79922				mmu_circ_0010915	3.3342	-0.795265	0.795265	0.532849	-1.49248	0.135574	NA	0	3.24763	2.89327	6.3983	1.96607	9.48791	5.9493	3.65694	1.28126	2.85262	3.42161	1.0056	1.78232	4.00211	3.5362	1.86615
7336	mmu_circ_0006719	23.2579	0.381226	0.23308	-1.6356	0.101924	26.1983	25.981	23.1462	29.8587	31.4571	15.1807	33.911	23.4044	29.4689	25.6736	16.2526	16.0896	18.7144	16.0084	18.3882	22.3938				mmu_circ_0003120	49.3601	-0.455031	0.455031	0.304947	-1.49216	0.135656	0.999456	29.1092	72.5304	69.4386	39.4562	43.2535	86.34	79.7206	35.838	53.8128	49.4454	28.2283	51.2857	29.4084	60.0316	48.7995	13.063
6160	mmu_circ_0005367	2.52909	0.962464	0.589265	-1.63333	0.1024	1.45546	3.24763	2.89327	1.06638	5.89821	0.948791	4.75944	5.8511	2.56251	2.85262	0.855402	2.0112	1.78232	1.00053	1.41448	1.86615				mmu_circ_0006515	2.72998	-0.897911	0.897911	0.60218	-1.4911	0.135935	NA	4.36639	2.16509	1.44664	1.06638	4.91517	6.64154	4.16451	3.65694	1.28126	0	0.855402	0	1.78232	5.00263	3.5362	2.79922
14939	mmu_circ_0015315	17.5806	0.594967	0.364592	-1.63187	0.102707	4.36639	34.6414	21.6996	13.863	13.7625	23.7198	36.2907	20.4788	7.68754	14.2631	14.5418	21.1176	8.91162	17.009	23.3389	5.59844				mmu_circ_0003176	1.35767	-1.542	1.542	1.03451	-1.49056	0.136076	NA	2.91092	3.24763	1.44664	3.19915	0	0	5.35437	0	0	2.85262	1.7108	0	0	1.00053	0	0
16966	mmu-mir-488	56.6884	-0.569943	0.349266	1.63183	0.102715	88.7832	48.7144	40.5058	67.1821	37.3553	39.8492	26.1769	18.2847	75.5941	73.2172	145.418	72.4033	59.7079	34.0179	24.7534	55.0514				mmu_circ_0007754	105.295	0.467239	-0.467239	0.3136	1.48992	0.136245	0.999456	85.8723	62.7875	53.5256	86.377	76.6767	143.267	80.9105	117.022	53.8128	51.3471	112.913	284.585	122.089	99.0521	108.915	145.56
2509	mmu_circ_0001252	0.661407	-1.90737	1.16906	1.63154	0.102777	0	0	0	0	0	0.948791	0	0.731387	0	1.90175	3.42161	1.0056	0	0	0.70724	1.86615				mmu_circ_0000962	2.85769	0.809803	-0.809803	0.543613	1.48967	0.136311	NA	2.91092	3.24763	1.44664	3.19915	0	1.89758	1.18986	2.92555	3.84377	1.90175	3.42161	2.0112	4.45581	6.00316	3.5362	3.7323
1300	Gm26316	3547.41	0.218703	0.134097	-1.63093	0.102905	4217.93	3051.69	4297.96	3846.44	3444.55	3419.44	4436.99	3811.26	3323.58	3116.96	2778.34	4446.77	2635.17	2988.57	3603.39	3339.47				mmu_circ_0004015	2.98684	-0.876639	0.876639	0.588653	-1.48923	0.136427	NA	1.45546	3.24763	4.33991	8.53106	5.89821	1.89758	1.78479	4.38832	0	1.90175	1.7108	0	4.45581	3.00158	4.24344	0.933074
18357	Snora21	67.5842	-0.523627	0.321061	1.63093	0.102906	61.1294	47.6319	62.2054	101.306	34.4062	53.1323	40.4552	43.8832	130.688	79.8733	173.647	57.3193	61.4902	46.0242	42.4344	45.7206				mmu_circ_0000304	1.47789	1.23632	-1.23632	0.830831	1.48806	0.136736	NA	1.45546	0	0	2.13277	0.983034	1.89758	0.59493	0	5.12502	1.90175	2.56621	0	0	3.00158	2.12172	1.86615
13337	mmu_circ_0013484	11.2476	-0.585727	0.359237	1.63047	0.103002	13.0992	8.66034	1.44664	8.53106	3.93214	7.59033	10.7087	16.8219	19.2188	10.4596	10.2648	8.04481	24.0614	12.0063	14.852	10.2638				mmu_circ_0009058	4.11329	-0.773098	0.773098	0.519605	-1.48786	0.136788	NA	7.27731	4.33017	0	1.06638	9.83034	6.64154	7.73409	4.38832	3.84377	2.85262	5.13241	1.0056	0.891162	4.00211	4.95068	1.86615
8337	mmu_circ_0007828	58.3806	0.436562	0.267766	-1.63039	0.103019	40.7529	88.7685	76.6717	45.8544	51.1178	100.572	89.2395	43.1519	58.9378	55.1506	25.6621	69.3865	40.9935	63.0332	55.8719	28.9253				mmu_circ_0004395	3.39291	-0.892469	0.892469	0.600352	-1.48657	0.137127	NA	1.45546	2.16509	1.44664	3.19915	2.9491	5.69275	7.73409	10.2394	0	2.85262	0.855402	2.0112	0	5.00263	4.95068	3.7323
9973	mmu_circ_0009683	1.15657	-1.60445	0.984236	1.63015	0.10307	0	0	0	0	0.983034	1.89758	0	1.46277	0	4.75436	4.27701	0	1.78232	1.00053	1.41448	0.933074				mmu_circ_0000692	28.8192	-0.415957	0.415957	0.279834	-1.48644	0.137163	0.999456	29.1092	19.4858	39.0592	29.8587	30.4741	34.1565	49.3792	32.181	16.6563	38.0349	16.2526	25.14	13.3674	28.0147	43.1416	16.7953
4815	mmu_circ_0003843	16.2134	0.45206	0.277342	-1.62997	0.103107	21.8319	11.908	17.3596	21.3277	16.7116	23.7198	16.0631	21.2102	10.25	10.4596	8.55402	21.1176	23.1702	9.00474	12.7303	13.9961				mmu_circ_0009589	0.895301	-1.53181	1.53181	1.03086	-1.48596	0.13729	NA	0	1.08254	2.89327	0	1.96607	1.89758	0.59493	2.19416	1.28126	0	0	0	0	1.00053	1.41448	0
6761	mmu_circ_0006062	0.390192	2.2739	1.39556	-1.62939	0.10323	0	1.08254	0	1.06638	0.983034	0	2.37972	0.731387	0	0	0	0	0	0	0	0				mmu_circ_0016283	0.770231	1.67622	-1.67622	1.12901	1.48468	0.13763	NA	0	1.08254	0	0	0	0	0	1.46277	0	0	1.7108	2.0112	0	3.00158	2.12172	0.933074
8263	mmu_circ_0007750	1.70389	-1.35125	0.82938	1.62922	0.103266	0	0	0	3.19915	0	0	2.97465	0.731387	2.56251	1.90175	1.7108	6.03361	0	3.00158	1.41448	3.7323				mmu_circ_0003735	536.035	0.536785	-0.536785	0.36168	1.48414	0.137771	0.999456	887.832	392.963	536.702	498.001	473.823	240.044	259.984	212.102	781.566	868.147	1108.6	567.159	553.412	222.117	175.395	798.711
16678	mmu-miR-341-5p	286.631	-0.4364	0.267936	1.62875	0.103367	484.669	184.032	289.327	243.135	169.082	115.753	234.402	230.387	506.096	279.557	491.001	287.602	297.648	199.105	287.847	286.454				mmu_circ_0015557	23.2733	0.330346	-0.330346	0.222607	1.48399	0.137812	0.999456	24.7429	18.4032	23.1462	25.5932	24.5759	17.0782	14.2783	19.0161	24.3439	33.2805	17.9634	23.1288	25.8437	27.0142	29.7041	24.2599
6438	mmu_circ_0005682	44.8024	-0.585502	0.3595	1.62866	0.103385	33.4756	24.8985	34.7193	41.5889	180.878	49.3371	24.9871	40.2263	28.1876	36.1332	36.7823	165.924	42.7758	24.0126	31.1185	65.3152				mmu_circ_0003683	2.55853	0.884221	-0.884221	0.596046	1.48348	0.137948	NA	2.91092	0	2.89327	0	3.93214	0	2.37972	2.19416	5.12502	3.80349	2.56621	2.0112	1.78232	5.00263	3.5362	2.79922
1855	mmu_circ_0000538	8.60613	-0.648217	0.398076	1.62837	0.103445	1.45546	5.41271	5.78655	11.7302	6.88124	8.53912	4.75944	8.77665	11.5313	9.50873	15.3972	3.01681	4.45581	16.0084	16.9737	7.46459				mmu_circ_0011972	0.591233	-1.74884	1.74884	1.17943	-1.48279	0.13813	NA	0	2.16509	1.44664	0	1.96607	0	0.59493	1.46277	0	0	0	0	0.891162	0	0	0.933074
6056	mmu_circ_0005244	3.71608	-0.820175	0.503832	1.62787	0.103552	7.27731	2.16509	0	1.06638	3.93214	2.84637	1.78479	2.92555	3.84377	3.80349	6.84321	5.02801	5.34697	6.00316	5.65792	0.933074				mmu_circ_0002347	1.31207	-1.43179	1.43179	0.966137	-1.48197	0.138347	NA	2.91092	5.41271	0	1.06638	0	2.84637	2.97465	0	1.28126	0	0	2.0112	1.78232	0	0.70724	0
12175	mmu_circ_0012182	3.07153	-0.942707	0.579375	1.62711	0.103714	0	4.33017	2.89327	1.06638	2.9491	0.948791	2.37972	2.19416	3.84377	4.75436	0	3.01681	4.45581	2.00105	7.77964	6.53152				mmu_circ_0000557	1.86159	1.0208	-1.0208	0.688869	1.48184	0.138382	NA	2.91092	0	0	1.06638	1.96607	0	2.37972	1.46277	0	2.85262	1.7108	2.0112	2.67349	3.00158	4.95068	2.79922
4416	mmu_circ_0003400	1.08312	-1.61845	0.995535	1.62571	0.104012	0	0	0	0	0.983034	0.948791	1.78479	0	0	0.950873	2.56621	1.0056	2.67349	5.00263	1.41448	0				mmu_circ_0014628	7.98244	0.621622	-0.621622	0.419511	1.48178	0.1384	0.999456	14.5546	9.74289	7.23318	5.33191	6.88124	0	3.56958	4.38832	10.25	3.80349	6.84321	15.084	10.6939	12.0063	7.0724	10.2638
17046	mmu-mir-5129	2.21781	-1.20278	0.739938	1.62551	0.104054	1.45546	2.16509	2.89327	2.13277	0.983034	0	0	1.46277	8.96879	0	1.7108	3.01681	5.34697	3.00158	1.41448	0.933074				mmu_circ_0008836	2.4777	-0.890605	0.890605	0.601168	-1.48146	0.138485	NA	1.45546	1.08254	5.78655	3.19915	1.96607	6.64154	4.16451	1.46277	2.56251	0.950873	1.7108	1.0056	0.891162	3.00158	2.82896	0.933074
11009	mmu_circ_0010848	0.876617	1.66071	1.02214	-1.62474	0.104219	1.45546	0	0	1.06638	1.96607	1.89758	2.97465	1.46277	0	0	0.855402	0	0	0	1.41448	0.933074				mmu_circ_0001160	1.47436	1.14331	-1.14331	0.771877	1.48121	0.138551	NA	0	2.16509	0	1.06638	0	1.89758	1.18986	0.731387	2.56251	2.85262	0	1.0056	1.78232	2.00105	3.5362	2.79922
12059	mmu_circ_0012049	2.42246	0.964787	0.593887	-1.62453	0.104263	4.36639	3.24763	2.89327	3.19915	2.9491	3.79516	1.78479	3.65694	0	2.85262	1.7108	4.02241	0	1.00053	1.41448	1.86615				mmu_circ_0006033	3.52007	-0.782081	0.782081	0.528233	-1.48056	0.138724	NA	1.45546	4.33017	1.44664	5.33191	3.93214	4.74396	7.73409	5.8511	2.56251	1.90175	0	5.02801	0.891162	5.00263	4.24344	1.86615
11171	mmu_circ_0011032	2.69681	0.930204	0.572623	-1.62446	0.104277	2.91092	2.16509	1.44664	2.13277	5.89821	7.59033	2.97465	2.92555	1.28126	2.85262	2.56621	1.0056	0.891162	3.00158	0.70724	2.79922				mmu_circ_0001447	2.24117	-1.04652	1.04652	0.70697	-1.48029	0.138795	NA	1.45546	3.24763	5.78655	0	3.93214	4.74396	1.18986	3.65694	2.56251	0	2.56621	0	1.78232	4.00211	0	0.933074
8322	mmu_circ_0007812	0.770685	-1.71826	1.05776	1.62444	0.104282	0	0	0	1.06638	0	0	0.59493	0.731387	0	0.950873	0.855402	0	1.78232	4.00211	1.41448	0.933074				mmu_circ_0005305	5.61759	-0.584957	0.584957	0.395255	-1.47995	0.138888	NA	5.82185	7.5778	7.23318	5.33191	4.91517	5.69275	8.32902	8.77665	1.28126	3.80349	6.84321	5.02801	4.45581	8.00421	2.12172	4.66537
15161	mmu_circ_0015571	0.582145	2.18267	1.34398	-1.62403	0.104369	0	3.24763	2.89327	0	0.983034	0	1.18986	0	0	0	0	0	0	1.00053	0	0				mmu_circ_0001099	5.87172	-0.624809	0.624809	0.422268	-1.47965	0.138967	NA	7.27731	10.8254	1.44664	6.3983	4.91517	6.64154	9.51888	9.50804	5.12502	5.70524	0.855402	5.02801	5.34697	5.00263	8.48687	1.86615
14716	mmu_circ_0015058	4.37358	-0.801571	0.493584	1.62398	0.10438	0	4.33017	0	2.13277	3.93214	3.79516	7.13916	2.92555	2.56251	9.50873	5.98781	2.0112	8.91162	5.00263	7.0724	4.66537				mmu_circ_0005468	3.57465	-0.851981	0.851981	0.575817	-1.4796	0.138979	NA	5.82185	2.16509	8.67982	3.19915	4.91517	0.948791	6.54423	4.38832	1.28126	3.80349	1.7108	3.01681	1.78232	8.00421	0	0.933074
10839	mmu_circ_0010658	2.87253	-0.92399	0.569459	1.62258	0.10468	0	1.08254	1.44664	1.06638	2.9491	1.89758	4.16451	2.19416	3.84377	2.85262	0.855402	7.03921	4.45581	6.00316	4.24344	1.86615				mmu_circ_0011337	2.78912	-0.912308	0.912308	0.616825	-1.47904	0.13913	NA	2.91092	1.08254	0	2.13277	0.983034	6.64154	8.32902	6.58249	1.28126	0.950873	1.7108	2.0112	2.67349	1.00053	3.5362	2.79922
1019	Gm25380	1.26853	1.38557	0.854119	-1.62222	0.104755	0	2.16509	4.33991	2.13277	1.96607	0.948791	1.78479	1.46277	0	0	0	1.0056	1.78232	2.00105	0.70724	0				mmu_circ_0001988	4.20586	0.855966	-0.855966	0.578789	1.47889	0.139169	NA	0	8.66034	1.44664	4.26553	0	2.84637	1.18986	5.11971	11.5313	7.60698	5.13241	4.02241	0.891162	4.00211	7.77964	2.79922
1900	mmu_circ_0000588	1.14324	-1.42893	0.880961	1.62201	0.104801	0	1.08254	1.44664	0	0.983034	0.948791	0.59493	0	2.56251	1.90175	0.855402	2.0112	1.78232	2.00105	2.12172	0				mmu_circ_0014659	0.457188	1.81079	-1.81079	1.22459	1.47869	0.139222	NA	0	0	0	0	0	0	0.59493	0	1.28126	1.90175	0	1.0056	0.891162	0	0.70724	0.933074
4679	mmu_circ_0003692	1.43791	-1.3884	0.856085	1.62181	0.104845	1.45546	0	0	0	0	2.84637	1.18986	0.731387	2.56251	1.90175	0.855402	1.0056	0	2.00105	5.65792	2.79922				mmu_circ_0014669	5.32623	-0.784439	0.784439	0.530879	-1.47762	0.139509	NA	14.5546	1.08254	2.89327	11.7302	6.88124	10.4367	2.37972	4.38832	2.56251	3.80349	4.27701	8.04481	0.891162	1.00053	2.82896	7.46459
4549	mmu_circ_0003548	4.68257	0.76009	0.468805	-1.62134	0.104946	5.82185	7.5778	5.78655	2.13277	3.93214	9.48791	7.13916	5.11971	2.56251	2.85262	1.7108	2.0112	8.02046	7.00369	2.82896	0.933074				mmu_circ_0013781	14.0579	0.463479	-0.463479	0.313815	1.47692	0.139697	0.999456	14.5546	11.908	13.0197	11.7302	7.86428	10.4367	14.2783	10.2394	25.6251	14.2631	25.6621	19.1064	15.1498	14.0074	4.95068	12.13
1595	mmu_circ_0000245	3.64944	0.80156	0.494388	-1.62132	0.104949	2.91092	5.41271	1.44664	8.53106	7.86428	3.79516	4.75944	2.19416	2.56251	2.85262	1.7108	4.02241	3.56465	3.00158	2.82896	0.933074				mmu_circ_0003248	24.662	0.412679	-0.412679	0.279476	1.47662	0.139779	0.999456	13.0992	31.3937	33.2726	24.5268	22.6098	18.9758	16.658	10.2394	21.7814	37.084	38.4931	29.1625	26.7349	16.0084	19.0955	35.4568
3958	mmu_circ_0002883	3.64944	0.80156	0.494388	-1.62132	0.104949	2.91092	5.41271	1.44664	8.53106	7.86428	3.79516	4.75944	2.19416	2.56251	2.85262	1.7108	4.02241	3.56465	3.00158	2.82896	0.933074				mmu_circ_0000458	65.2333	-0.639857	0.639857	0.43346	-1.47616	0.139901	0.999456	42.2084	36.8065	60.7587	68.2485	301.792	64.5178	29.1516	32.181	44.844	39.9366	47.9025	91.5098	49.0139	26.0137	36.0692	72.7798
12577	mmu_circ_0012629	0.572348	-2.04928	1.26417	1.62104	0.105009	0	1.08254	0	0	0	0	0	0	2.56251	0	0.855402	3.01681	0	0	0.70724	0.933074				mmu_circ_0003232	6.08512	0.622586	-0.622586	0.421792	1.47605	0.139931	NA	4.36639	7.5778	4.33991	5.33191	1.96607	7.59033	3.56958	3.65694	10.25	11.4105	13.6864	4.02241	4.45581	6.00316	3.5362	5.59844
8571	mmu_circ_0008104	3.4023	0.887238	0.54736	-1.62094	0.105031	0	3.24763	2.89327	4.26553	4.91517	10.4367	5.9493	3.65694	0	1.90175	3.42161	1.0056	3.56465	4.00211	4.24344	0.933074				mmu_circ_0000420	2.31912	-0.961454	0.961454	0.651388	-1.47601	0.139942	NA	0	1.08254	4.33991	2.13277	0.983034	6.64154	5.35437	3.65694	1.28126	2.85262	3.42161	2.0112	0	1.00053	1.41448	0.933074
11662	mmu_circ_0011584	11.772	0.502637	0.310374	-1.61946	0.105349	8.73277	9.74289	13.0197	13.863	23.5928	14.2319	13.6834	13.165	5.12502	5.70524	11.9756	12.0672	11.5851	15.0079	5.65792	11.1969				mmu_circ_0008587	3.33881	-1.0525	1.0525	0.713498	-1.47513	0.140178	NA	0	1.08254	0	6.3983	0	8.53912	10.1138	9.50804	0	3.80349	1.7108	2.0112	1.78232	4.00211	3.5362	0.933074
12835	mmu_circ_0012906	2.1523	-1.08164	0.667912	1.61943	0.105355	1.45546	2.16509	0	0	2.9491	1.89758	2.37972	0	2.56251	0	3.42161	4.02241	2.67349	2.00105	4.24344	4.66537				mmu_circ_0008321	51.3618	0.433911	-0.433911	0.294224	1.47476	0.140276	0.999456	40.7529	34.6414	44.8457	47.9872	61.9312	53.1323	42.835	23.4044	73.0316	29.4771	56.4565	44.2465	73.9665	41.0216	31.8258	122.233
8720	mmu_circ_0008266	4.15395	0.97309	0.60098	-1.61917	0.10541	8.73277	2.16509	4.33991	0	3.93214	9.48791	7.73409	7.31387	5.12502	0	0	1.0056	1.78232	5.00263	4.24344	5.59844				mmu_circ_0015962	1.3524	-1.20064	1.20064	0.814255	-1.47453	0.14034	NA	1.45546	1.08254	4.33991	3.19915	0	2.84637	1.78479	0.731387	0	0.950873	1.7108	1.0056	0.891162	0	0.70724	0.933074
7570	mmu_circ_0006979	2.65506	-0.947083	0.585098	1.61867	0.105517	2.91092	1.08254	0	0	2.9491	2.84637	2.37972	2.19416	2.56251	3.80349	5.13241	1.0056	2.67349	4.00211	7.0724	1.86615				mmu_circ_0006952	0.993872	-1.46593	1.46593	0.994375	-1.47422	0.140421	NA	0	1.08254	0	2.13277	0.983034	3.79516	2.97465	0.731387	0	0	0	1.0056	1.78232	0	1.41448	0
14025	mmu_circ_0014267	4.99884	-0.863091	0.533367	1.61819	0.105621	2.91092	3.24763	1.44664	7.46468	1.96607	0	3.56958	7.31387	10.25	2.85262	14.5418	3.01681	2.67349	3.00158	9.19411	6.53152				mmu_circ_0007363	1.42734	-1.41857	1.41857	0.962245	-1.47422	0.140421	NA	1.45546	2.16509	0	1.06638	0	3.79516	0	8.04526	0	0.950873	0	2.0112	0	1.00053	1.41448	0.933074
14119	mmu_circ_0014378	33.7951	-0.477968	0.295494	1.61752	0.105765	42.2084	40.0541	34.7193	31.9915	21.6268	14.2319	24.9871	17.5533	53.8128	38.9858	52.1795	42.2353	36.5376	14.0074	23.3389	52.2521				mmu_circ_0012067	0.572043	-1.74589	1.74589	1.18455	-1.47388	0.140513	NA	1.45546	0	1.44664	0	1.96607	0.948791	1.18986	0.731387	0	0	0	0	0	0	1.41448	0
11639	mmu_circ_0011560	0.650655	-1.88598	1.16714	1.61589	0.106117	0	0	0	0	0.983034	0	0	0.731387	0	0	1.7108	1.0056	3.56465	1.00053	1.41448	0				mmu_circ_0014839	5.08526	0.651148	-0.651148	0.441897	1.47353	0.140609	NA	4.36639	4.33017	4.33991	2.13277	8.84731	4.74396	2.97465	0.731387	5.12502	8.55785	6.84321	5.02801	5.34697	6.00316	9.19411	2.79922
14505	mmu_circ_0014816	20.7313	0.450432	0.278774	-1.61576	0.106146	10.1882	20.5683	33.2726	22.394	24.5759	25.6174	26.1769	27.7927	16.6563	11.4105	16.2526	20.112	30.2995	19.01	7.77964	19.5946				mmu_circ_0011031	2.47324	-0.876886	0.876886	0.595127	-1.47344	0.140632	NA	2.91092	1.08254	1.44664	2.13277	5.89821	6.64154	2.37972	2.92555	1.28126	1.90175	2.56621	1.0056	0.891162	3.00158	0.70724	2.79922
3371	mmu_circ_0002217	1.19672	-1.41353	0.875162	1.61516	0.106276	0	0	1.44664	0	0	0.948791	1.78479	0.731387	1.28126	1.90175	1.7108	1.0056	0	2.00105	3.5362	2.79922				mmu_circ_0002957	5.22031	0.639751	-0.639751	0.434245	1.47325	0.140684	NA	5.82185	6.49526	1.44664	2.13277	5.89821	3.79516	4.75944	2.19416	5.12502	2.85262	5.98781	9.05042	9.80278	6.00316	2.82896	9.33074
4487	mmu_circ_0003483	4.91344	-0.716169	0.443517	1.61475	0.106365	1.45546	4.33017	4.33991	2.13277	6.88124	4.74396	4.16451	1.46277	6.40628	7.60698	5.13241	4.02241	2.67349	12.0063	5.65792	5.59844				mmu_circ_0011899	2.56933	1.03241	-1.03241	0.70139	1.47194	0.141036	NA	1.45546	1.08254	0	3.19915	1.96607	0.948791	2.97465	1.46277	1.28126	0.950873	2.56621	0	8.91162	8.00421	0.70724	5.59844
14908	mmu_circ_0015278	3.31523	-0.858547	0.53173	1.61463	0.106391	5.82185	0	1.44664	1.06638	2.9491	3.79516	2.37972	1.46277	6.40628	3.80349	1.7108	4.02241	4.45581	6.00316	2.12172	5.59844				mmu_circ_0013909	0.73613	-1.72712	1.72712	1.17406	-1.47107	0.141271	NA	0	2.16509	0	1.06638	0.983034	3.79516	0	1.46277	0	0	0	0	0.891162	0	1.41448	0
14909	mmu_circ_0015279	3.31523	-0.858547	0.53173	1.61463	0.106391	5.82185	0	1.44664	1.06638	2.9491	3.79516	2.37972	1.46277	6.40628	3.80349	1.7108	4.02241	4.45581	6.00316	2.12172	5.59844				mmu_circ_0000375	0.798309	1.62496	-1.62496	1.10474	1.47089	0.141321	NA	0	0	1.44664	1.06638	0	0	0.59493	0	1.28126	0.950873	0	3.01681	0	3.00158	1.41448	0
4292	mmu_circ_0003253	1.08598	1.49754	0.927666	-1.61431	0.10646	1.45546	1.08254	1.44664	2.13277	2.9491	1.89758	0.59493	1.46277	1.28126	0.950873	0	0	0	0	2.12172	0				mmu_circ_0013778	0.529887	1.99791	-1.99791	1.35885	1.4703	0.141481	NA	0	0	0	0	0	0.948791	0	0	0	0.950873	1.7108	0	0	3.00158	0	1.86615
14741	mmu_circ_0015086	3.69563	-0.829305	0.513878	1.61382	0.106567	1.45546	2.16509	0	1.06638	2.9491	5.69275	3.56958	3.65694	3.84377	1.90175	6.84321	3.01681	9.80278	4.00211	6.36516	2.79922				mmu_circ_0001794	1.16616	1.45043	-1.45043	0.986534	1.47023	0.141499	NA	0	0	0	0	0	0.948791	0.59493	2.92555	0	0	2.56621	2.0112	0.891162	1.00053	2.12172	5.59844
12180	mmu_circ_0012187	1.84703	1.38099	0.855976	-1.61335	0.106667	0	0	8.67982	1.06638	0.983034	7.59033	1.18986	2.19416	0	0	0	2.0112	1.78232	1.00053	2.12172	0.933074				mmu_circ_0014933	1.77013	-1.0711	1.0711	0.72859	-1.4701	0.141534	NA	0	2.16509	4.33991	4.26553	3.93214	0	1.78479	2.92555	0	0.950873	1.7108	0	2.67349	1.00053	0.70724	1.86615
3358	mmu_circ_0002202	0.766291	1.71714	1.06508	-1.61222	0.106914	0	1.08254	0	3.19915	1.96607	1.89758	0.59493	0.731387	0	0	0.855402	0	0	1.00053	0	0.933074				mmu_circ_0015831	0.507735	1.88389	-1.88389	1.28153	1.47003	0.141554	NA	0	0	1.44664	0	0	0	0	0	0	0.950873	0	1.0056	0.891162	1.00053	2.82896	0
8532	mmu_circ_0008063	5.95663	0.754309	0.467885	-1.61217	0.106925	4.36639	7.5778	5.78655	2.13277	7.86428	12.3343	13.6834	5.8511	2.56251	8.55785	0.855402	4.02241	1.78232	5.00263	9.19411	3.7323				mmu_circ_0015213	0.560065	-1.68162	1.68162	1.14473	-1.46901	0.141829	NA	1.45546	1.08254	0	1.06638	0	0.948791	1.78479	0.731387	0	0	0	0	0.891162	1.00053	0	0
15343	mmu_circ_0015782	2.71535	-1.01356	0.6287	1.61216	0.106927	0	3.24763	0	0	4.91517	1.89758	2.97465	0.731387	2.56251	7.60698	5.13241	1.0056	2.67349	6.00316	2.82896	1.86615				mmu_circ_0011691	4.53356	-0.662986	0.662986	0.451485	-1.46846	0.14198	NA	2.91092	4.33017	4.33991	5.33191	2.9491	9.48791	5.9493	8.77665	1.28126	4.75436	5.13241	1.0056	3.56465	5.00263	2.12172	5.59844
11833	mmu_circ_0011782	37.0518	-0.549139	0.340644	1.61206	0.106949	18.921	29.2287	24.5928	44.7881	28.508	35.1053	33.911	24.8672	29.4689	17.1157	49.6133	116.65	28.5172	35.0184	23.3389	53.1852				mmu_circ_0010254	13.6593	-0.452209	0.452209	0.308121	-1.46763	0.142204	0.999456	7.27731	11.908	15.913	10.6638	19.6607	21.8222	20.2276	18.2847	3.84377	18.0666	7.69862	15.084	13.3674	8.00421	12.7303	13.9961
12676	mmu_circ_0012737	58.6452	-0.521184	0.323436	1.6114	0.107093	62.5849	58.4573	31.826	40.5225	34.4062	27.5149	28.5566	101.663	51.2502	45.6419	34.2161	44.2465	93.572	81.0427	121.645	81.1774				mmu_circ_0011511	1.02061	1.55695	-1.55695	1.06108	1.46733	0.142286	NA	0	3.24763	0	0	0.983034	0	0	0	0	1.90175	0	3.01681	2.67349	1.00053	0.70724	2.79922
12697	mmu_circ_0012762	1.27964	1.43015	0.887587	-1.61128	0.107119	1.45546	0	0	4.26553	4.91517	0.948791	1.78479	1.46277	0	0.950873	0.855402	2.0112	0.891162	0	0	0.933074				mmu_circ_0013714	2.81535	-0.867606	0.867606	0.591347	-1.46717	0.14233	NA	2.91092	3.24763	7.23318	1.06638	6.88124	2.84637	3.56958	2.19416	0	2.85262	2.56621	2.0112	1.78232	0	4.95068	0.933074
2426	mmu_circ_0001163	25.8761	0.51914	0.3222	-1.61124	0.107128	58.2185	19.4858	50.6323	35.1906	21.6268	16.1295	26.7719	16.8219	34.5939	26.6244	18.8188	23.1288	9.80278	24.0126	19.0955	13.063				mmu_circ_0013820	4.48347	-0.679177	0.679177	0.463095	-1.4666	0.142484	NA	5.82185	6.49526	8.67982	7.46468	2.9491	3.79516	5.35437	4.38832	1.28126	0	4.27701	5.02801	2.67349	6.00316	5.65792	1.86615
15281	mmu_circ_0015707	4.43349	0.752452	0.467059	-1.61104	0.10717	1.45546	11.908	2.89327	5.33191	3.93214	7.59033	5.9493	5.11971	3.84377	6.65611	1.7108	2.0112	1.78232	3.00158	4.95068	2.79922				mmu_circ_0000384	1.30119	1.26361	-1.26361	0.862772	1.46459	0.143032	NA	0	0	0	2.13277	0.983034	0	1.18986	1.46277	1.28126	0	3.42161	2.0112	0	2.00105	3.5362	2.79922
6716	mmu_circ_0006006	12.0431	0.623982	0.387447	-1.6105	0.10729	14.5546	5.41271	24.5928	22.394	16.7116	15.1807	2.37972	16.8219	6.40628	5.70524	8.55402	7.03921	8.91162	12.0063	12.0231	13.9961				mmu_circ_0015133	17.7853	-0.361958	0.361958	0.247165	-1.46444	0.143074	0.999456	13.0992	23.8159	30.3794	19.1949	18.6777	18.9758	20.2276	16.0905	15.3751	10.4596	19.6742	15.084	16.9321	21.0111	13.4376	12.13
4573	mmu_circ_0003575	13.572	0.953419	0.592007	-1.61049	0.107292	4.36639	7.5778	8.67982	5.33191	65.8633	6.64154	36.2907	8.04526	5.12502	3.80349	11.9756	6.03361	26.7349	77.0406	1.41448	10.2638				mmu_circ_0004796	1.31375	-1.37194	1.37194	0.93685	-1.46442	0.143079	NA	0	4.33017	1.44664	1.06638	2.9491	0	0.59493	4.38832	1.28126	0.950873	0	2.0112	0	2.00105	0	0
6826	mmu_circ_0006133	1.06912	1.54622	0.960126	-1.61043	0.107303	2.91092	2.16509	0	2.13277	0.983034	0.948791	2.37972	1.46277	0	0	0	0	0	2.00105	2.12172	0				mmu_circ_0002053	57.0561	-0.401728	0.401728	0.274357	-1.46425	0.143125	0.999456	34.9311	88.7685	75.2251	40.5225	52.1008	100.572	86.2649	40.2263	56.3753	56.1015	29.9391	66.3697	41.8846	63.0332	54.4574	26.1261
6043	mmu_circ_0005230	0.522676	2.14028	1.32947	-1.60988	0.107424	0	0	0	3.19915	0.983034	0	1.78479	1.46277	0	0	0	0	0	0	0	0.933074				mmu_circ_0013213	1.96102	0.948936	-0.948936	0.64824	1.46387	0.14323	NA	1.45546	1.08254	0	1.06638	0.983034	0.948791	2.37972	2.19416	2.56251	0.950873	4.27701	4.02241	0.891162	2.00105	2.82896	3.7323
17595	mmu-miR-7056-5p	1.31238	-1.2771	0.793463	1.60952	0.107502	0	0	0	1.06638	0	1.89758	1.18986	1.46277	1.28126	1.90175	3.42161	1.0056	1.78232	2.00105	2.12172	1.86615				mmu_circ_0013215	1.96102	0.948936	-0.948936	0.64824	1.46387	0.14323	NA	1.45546	1.08254	0	1.06638	0.983034	0.948791	2.37972	2.19416	2.56251	0.950873	4.27701	4.02241	0.891162	2.00105	2.82896	3.7323
2350	mmu_circ_0001081	4.34374	0.790158	0.491082	-1.60901	0.107613	0	3.24763	8.67982	4.26553	6.88124	11.3855	4.75944	4.38832	5.12502	5.70524	1.7108	1.0056	1.78232	4.00211	2.82896	3.7323				mmu_circ_0015358	6.74155	-0.622633	0.622633	0.425436	-1.46352	0.143326	NA	8.73277	7.5778	2.89327	6.3983	8.84731	7.59033	11.8986	10.9708	3.84377	2.85262	1.7108	3.01681	6.23813	14.0074	8.48687	2.79922
3354	mmu_circ_0002198	1.48803	1.20616	0.749723	-1.60881	0.107658	1.45546	2.16509	2.89327	1.06638	1.96607	1.89758	2.37972	2.92555	0	0.950873	1.7108	0	0.891162	0	0.70724	2.79922				mmu_circ_0007945	18.1927	-0.654607	0.654607	0.447295	-1.46348	0.143336	0.999456	5.82185	28.1461	20.2529	20.2613	12.7794	29.4125	30.3414	30.7183	14.0938	26.6244	1.7108	11.0616	6.23813	15.0079	33.9475	4.66537
13776	mmu_circ_0013973	384.492	-0.482518	0.300026	1.60825	0.10778	535.61	312.855	267.628	230.339	112.066	350.104	380.755	377.396	297.251	345.167	208.718	573.193	836.801	398.21	370.594	555.179				mmu_circ_0001535	3.45755	-0.86899	0.86899	0.593828	-1.46337	0.143366	NA	1.45546	2.16509	2.89327	2.13277	4.91517	7.59033	3.56958	10.2394	5.12502	1.90175	0	2.0112	1.78232	6.00316	3.5362	0
16729	mmu-miR-34c-3p	90.8436	0.706292	0.439201	-1.60813	0.107807	119.348	31.3937	280.648	169.555	74.7106	65.4666	142.188	19.0161	61.5003	78.9224	159.105	58.3249	48.1228	28.0147	74.2602	42.9214				mmu_circ_0001536	3.45755	-0.86899	0.86899	0.593828	-1.46337	0.143366	NA	1.45546	2.16509	2.89327	2.13277	4.91517	7.59033	3.56958	10.2394	5.12502	1.90175	0	2.0112	1.78232	6.00316	3.5362	0
11962	mmu_circ_0011927	16.2583	0.455811	0.28358	-1.60734	0.107979	8.73277	17.3207	20.2529	15.9957	24.5759	17.0782	19.0378	27.0613	10.25	18.0666	7.69862	11.0616	15.1498	18.0095	20.5099	9.33074				mmu_circ_0003008	1.32874	-1.27663	1.27663	0.872461	-1.46325	0.143399	NA	0	2.16509	1.44664	0	2.9491	2.84637	1.18986	4.38832	0	0.950873	2.56621	0	0.891162	0	0	1.86615
14148	mmu_circ_0014411	0.843199	1.79337	1.11597	-1.60701	0.108053	0	1.08254	4.33991	3.19915	0	0	0.59493	1.46277	0	0.950873	0.855402	1.0056	0	0	0	0				mmu_circ_0007270	0.819971	-1.84708	1.84708	1.2626	-1.46292	0.14349	NA	2.91092	1.08254	0	0	3.93214	2.84637	0	0	0	0	0	0	0	0	1.41448	0.933074
16896	mmu-miR-466b-3p	1.83027	-1.52961	0.952681	1.60558	0.108365	0	0	1.44664	1.06638	2.9491	0.948791	1.18986	0	1.28126	0.950873	14.5418	1.0056	1.78232	0	2.12172	0				mmu_circ_0011986	0.850271	-1.79044	1.79044	1.22484	-1.46178	0.143802	NA	1.45546	0	5.78655	3.19915	0	0	0.59493	0	0	0	0.855402	1.0056	0	0	0.70724	0
8694	mmu_circ_0008238	5.55133	-0.841492	0.524161	1.60541	0.108404	4.36639	3.24763	4.33991	2.13277	5.89821	1.89758	1.78479	8.04526	7.68754	0.950873	8.55402	11.0616	9.80278	2.00105	2.12172	14.9292				mmu_circ_0004196	1.50709	1.25375	-1.25375	0.858178	1.46094	0.144031	NA	0	4.33017	1.44664	1.06638	0	0	0.59493	0	1.28126	1.90175	1.7108	3.01681	0	5.00263	2.82896	0.933074
18452	Snord52	12018.5	0.268552	0.167365	-1.60458	0.108585	15871.8	10700.9	15079.7	15368.7	13158.9	13360.9	11136.5	10393.7	15323.8	10450.1	13914	9659.81	10476.5	9981.25	7169.99	10248.9				mmu_circ_0007481	1.54412	-1.30468	1.30468	0.893483	-1.46022	0.144229	NA	0	3.24763	0	3.19915	0.983034	2.84637	5.35437	2.19416	0	0	0.855402	0	1.78232	0	4.24344	0
17038	mmu-miR-5122	1.40701	-1.34438	0.838214	1.60386	0.108745	0	0	0	1.06638	0.983034	1.89758	1.78479	0	5.12502	3.80349	1.7108	2.0112	1.78232	0	1.41448	0.933074				mmu_circ_0009393	0.933564	1.46	-1.46	1.00001	1.45999	0.144292	NA	0	0	1.44664	1.06638	0	0	0.59493	0.731387	3.84377	1.90175	1.7108	0	0	2.00105	0.70724	0.933074
12473	mmu_circ_0012514	7.29143	0.613647	0.382873	-1.60274	0.108991	2.91092	5.41271	8.67982	9.59744	15.7286	6.64154	13.6834	7.31387	6.40628	3.80349	5.98781	8.04481	4.45581	6.00316	9.19411	2.79922				mmu_circ_0006770	1.8136	1.15892	-1.15892	0.794564	1.45856	0.144686	NA	1.45546	0	4.33991	0	0	0	0.59493	2.92555	3.84377	1.90175	4.27701	0	0.891162	2.00105	2.12172	4.66537
51	Gm22129	0.698405	-1.82531	1.13955	1.60178	0.109205	1.45546	0	0	0	0.983034	0	0	0	1.28126	0.950873	0	1.0056	3.56465	1.00053	0	0.933074				mmu_circ_0011002	0.516513	-2.02859	2.02859	1.39093	-1.45844	0.14472	NA	0	0	1.44664	2.13277	0.983034	2.84637	0	0	0	0	0.855402	0	0	0	0	0
93	Gm22295	0.698405	-1.82531	1.13955	1.60178	0.109205	1.45546	0	0	0	0.983034	0	0	0	1.28126	0.950873	0	1.0056	3.56465	1.00053	0	0.933074				mmu_circ_0010314	0.61288	2.29586	-2.29586	1.57443	1.45821	0.144782	NA	0	0	0	0	0	0	0.59493	0	0	0	0.855402	0	0.891162	0	0	7.46459
944	Gm25127	0.698405	-1.82531	1.13955	1.60178	0.109205	1.45546	0	0	0	0.983034	0	0	0	1.28126	0.950873	0	1.0056	3.56465	1.00053	0	0.933074				mmu_circ_0001187	5.84378	0.620834	-0.620834	0.425809	1.45801	0.144837	NA	4.36639	5.41271	5.78655	2.13277	3.93214	2.84637	6.54423	5.11971	8.96879	6.65611	1.7108	8.04481	7.1293	15.0079	4.24344	5.59844
1296	Gm26295	0.698405	-1.82531	1.13955	1.60178	0.109205	1.45546	0	0	0	0.983034	0	0	0	1.28126	0.950873	0	1.0056	3.56465	1.00053	0	0.933074				mmu_circ_0015054	30.7502	-0.36004	0.36004	0.247028	-1.45749	0.144981	0.999456	21.8319	31.3937	37.6126	31.9915	26.5419	48.3884	43.4299	33.6438	42.2814	18.0666	22.2404	17.0952	18.7144	38.02	31.8258	28.9253
18368	Snora35	18.7805	-1.45945	0.911697	1.60081	0.10942	26.1983	3.24763	15.913	3.19915	10.8134	1.89758	8.32902	10.9708	25.6251	89.382	86.3956	0	1.78232	2.00105	3.5362	11.1969				mmu_circ_0006570	6.43341	0.898202	-0.898202	0.616276	1.45747	0.144988	NA	1.45546	3.24763	4.33991	2.13277	1.96607	2.84637	1.78479	17.5533	0	1.90175	6.84321	7.03921	6.23813	21.0111	7.77964	16.7953
6917	mmu_circ_0006230	0.419706	2.34253	1.46349	-1.60065	0.109454	0	2.16509	0	0	0	1.89758	1.18986	1.46277	0	0	0	0	0	0	0	0				mmu_circ_0003761	4.56997	0.800019	-0.800019	0.549133	1.45688	0.14515	NA	0	4.33017	0	2.13277	0.983034	3.79516	9.51888	4.38832	3.84377	6.65611	0.855402	6.03361	5.34697	6.00316	9.90135	9.33074
7414	mmu_circ_0006809	1.48625	1.41799	0.886624	-1.59932	0.10975	1.45546	4.33017	0	0	6.88124	1.89758	1.18986	1.46277	1.28126	0	0	0	0	2.00105	1.41448	1.86615				mmu_circ_0003926	11.2605	-0.487584	0.487584	0.334871	-1.45604	0.145382	0.999456	13.0992	9.74289	13.0197	8.53106	17.6946	24.6686	9.51888	8.77665	10.25	8.55785	5.98781	11.0616	16.0409	8.00421	4.95068	10.2638
17185	mmu-miR-669a-5p	12.7334	-0.870615	0.54441	1.59919	0.109779	10.1882	1.08254	8.67982	8.53106	26.5419	2.84637	10.7087	3.65694	6.40628	12.3613	54.7457	16.0896	10.6939	9.00474	3.5362	18.6615				mmu_circ_0011837	0.556109	-2.21084	2.21084	1.51916	-1.4553	0.145586	NA	0	0	2.89327	0	0	0.948791	4.16451	0	0	0	0	0	0.891162	0	0	0
17217	mmu-miR-669p-5p	12.7334	-0.870615	0.54441	1.59919	0.109779	10.1882	1.08254	8.67982	8.53106	26.5419	2.84637	10.7087	3.65694	6.40628	12.3613	54.7457	16.0896	10.6939	9.00474	3.5362	18.6615				mmu_circ_0000096	8.18347	0.504085	-0.504085	0.346427	1.4551	0.145643	0.999456	10.1882	4.33017	8.67982	5.33191	10.8134	2.84637	5.9493	6.58249	12.8126	12.3613	7.69862	8.04481	12.4763	5.00263	8.48687	9.33074
[truncated: 17,425 more rows]

## Sheet: brain_miRNA
miRNA-dn[n=45]		Brain_miRNA_dn_all unique target(targetscan)[n=16611]	mRNA_up[n=568]	common[n=478]		DAVID_GO	Category	Term	Count	%	PValue	Genes	List Total	Pop Hits	Pop Total	Fold Enrichment	Bonferroni	Benjamini	FDR	(-)log10pV			Term	abbreviated in Figure			DAVID_KEGG	Category	Term	Count	%	PValue	Genes	List Total	Pop Hits	Pop Total	Fold Enrichment	Bonferroni	Benjamini	FDR				miRNA_up[n=12]		Brain_miRNA_up_all unique target(targetscan)[n=12619]	mRNA_dn[n=349]	common[n=192]
[truncated: 16,613 more rows]
[truncated: 31 more columns]

[truncated: 1 more sheets: brain_circRNA]
