# Supplementary material for: Integration of Transcriptional Signatures from Brain Tissue and Plasma Extracellular Vesicles of a Preclinical Tauopathy Mouse Model
Source: Int J Mol Sci. 2026 Jun 3;27(11):5050. doi: 10.3390/ijms27115050 (PMC13256833; doi:10.3390/ijms27115050)
Supplement: Supplementary file 1 [file ijms-27-05050-s001.zip › ijms-4336543-supplementary/Supplementary files/Supplemental Table S3_ceRNA_triplets_raw_pvalue_stringent.xlsx]

## Sheet: ceRNA_triplets_raw_pvalue_strin
circRNA	circRNA_connections	miRNA	miRNA_connections	mRNA	mRNA_connections	r_circ_mrna	p_circ_mrna	padj_circ_mrna	r_circ_mirna	p_circ_mirna	padj_circ_mirna	r_mirna_mrna	p_mirna_mrna	padj_mirna_mrna	mean_abs_r
mmu_circ_0008690	264	mmu-mir-16-1	615	Aldh4a1	234	0.882353	6.09562e-06	0.0288783	-0.764706	0.000559676	0.171216	-0.911765	8.81899e-07	0.0109836	0.852941
mmu_circ_0008687	159	mmu-mir-16-1	615	Aldh4a1	234	0.876471	8.43912e-06	0.0305173	-0.741176	0.00101847	0.185364	-0.911765	8.81899e-07	0.0109836	0.843137
mmu_circ_0005498	295	mmu-mir-16-1	615	Aldh4a1	234	0.841176	4.4429e-05	0.046569	-0.752941	0.000761081	0.177276	-0.911765	8.81899e-07	0.0109836	0.835294
mmu_circ_0008688	128	mmu-mir-16-1	615	Aldh4a1	234	0.852941	2.67907e-05	0.0421217	-0.708824	0.00211168	0.215997	-0.911765	8.81899e-07	0.0109836	0.82451
mmu_circ_0008689	128	mmu-mir-16-1	615	Aldh4a1	234	0.852941	2.67907e-05	0.0421217	-0.708824	0.00211168	0.215997	-0.911765	8.81899e-07	0.0109836	0.82451
mmu_circ_0005020	309	mmu-mir-16-1	615	Aldh4a1	234	0.802941	0.000180517	0.0629945	-0.741176	0.00101847	0.185364	-0.911765	8.81899e-07	0.0109836	0.818627
mmu_circ_0005020	309	mmu-miR-6538	729	Aldh4a1	234	0.802941	0.000180517	0.0629945	-0.834437	5.83158e-05	0.12903	-0.805004	0.000168686	0.0608978	0.814127
mmu_circ_0008690	264	mmu-mir-5126	406	Aldh4a1	234	0.882353	6.09562e-06	0.0288783	-0.735294	0.00117162	0.193566	-0.785294	0.000312854	0.0748272	0.80098
mmu_circ_0005020	309	mmu-miR-6236	941	Aldh4a1	234	0.802941	0.000180517	0.0629945	-0.829412	7.08845e-05	0.12903	-0.744118	0.000948283	0.112748	0.792157
mmu_circ_0008687	159	mmu-mir-5126	406	Aldh4a1	234	0.876471	8.43912e-06	0.0305173	-0.697059	0.00269059	0.229022	-0.785294	0.000312854	0.0748272	0.786275
mmu_circ_0005498	295	mmu-mir-5126	406	Aldh4a1	234	0.841176	4.4429e-05	0.046569	-0.717647	0.00174754	0.212714	-0.785294	0.000312854	0.0748272	0.781373
mmu_circ_0005686	201	mmu-mir-16-1	615	Aldh4a1	234	0.76725	0.000522503	0.0776358	-0.638877	0.00771991	0.290878	-0.911765	8.81899e-07	0.0109836	0.77263
mmu_circ_0005498	295	mmu-miR-6538	729	Aldh4a1	234	0.841176	4.4429e-05	0.046569	-0.671082	0.00442715	0.258536	-0.805004	0.000168686	0.0608978	0.772421
mmu_circ_0001479	178	mmu-mir-16-1	615	Aldh4a1	234	0.758824	0.00065403	0.0812745	-0.644118	0.00708152	0.287946	-0.911765	8.81899e-07	0.0109836	0.771569
mmu_circ_0008690	264	mmu-miR-6538	729	Aldh4a1	234	0.882353	6.09562e-06	0.0288783	-0.613687	0.0114538	0.32792	-0.805004	0.000168686	0.0608978	0.767015
mmu_circ_0005020	309	mmu-miR-3095-3p	393	Aldh4a1	234	0.802941	0.000180517	0.0629945	-0.720588	0.00163819	0.207591	-0.770588	0.000476822	0.0876544	0.764706
mmu_circ_0008688	128	mmu-mir-5126	406	Aldh4a1	234	0.852941	2.67907e-05	0.0421217	-0.652941	0.00610205	0.284694	-0.785294	0.000312854	0.0748272	0.763725
mmu_circ_0008689	128	mmu-mir-5126	406	Aldh4a1	234	0.852941	2.67907e-05	0.0421217	-0.652941	0.00610205	0.284694	-0.785294	0.000312854	0.0748272	0.763725
mmu_circ_0001478	157	mmu-mir-16-1	615	Aldh4a1	234	0.726471	0.00143618	0.0978058	-0.65	0.00641571	0.284694	-0.911765	8.81899e-07	0.0109836	0.762745
mmu_circ_0005686	201	mmu-miR-155-5p	366	Aldh4a1	234	0.76725	0.000522503	0.0776358	-0.746352	0.000897658	0.184251	-0.773529	0.000439356	0.0865131	0.762377
mmu_circ_0008690	264	mmu-miR-155-5p	366	Aldh4a1	234	0.882353	6.09562e-06	0.0288783	-0.617647	0.010788	0.31988	-0.773529	0.000439356	0.0865131	0.757843
mmu_circ_0005498	295	mmu-miR-155-5p	366	Aldh4a1	234	0.841176	4.4429e-05	0.046569	-0.644118	0.00708152	0.287946	-0.773529	0.000439356	0.0865131	0.752941
mmu_circ_0005498	295	mmu-miR-3095-3p	393	Aldh4a1	234	0.841176	4.4429e-05	0.046569	-0.638235	0.00780114	0.290878	-0.770588	0.000476822	0.0876544	0.75
mmu_circ_0008687	159	mmu-miR-6538	729	Aldh4a1	234	0.876471	8.43912e-06	0.0305173	-0.568065	0.021696	0.401146	-0.805004	0.000168686	0.0608978	0.749846
mmu_circ_0005686	201	mmu-miR-6538	729	Aldh4a1	234	0.76725	0.000522503	0.0776358	-0.676692	0.00399171	0.25639	-0.805004	0.000168686	0.0608978	0.749649
mmu_circ_0001479	178	mmu-mir-5126	406	Aldh4a1	234	0.758824	0.00065403	0.0812745	-0.702941	0.00238695	0.222944	-0.785294	0.000312854	0.0748272	0.74902
mmu_circ_0008190	128	mmu-mir-16-1	615	Aldh4a1	234	0.726471	0.00143618	0.0978058	-0.605882	0.0128603	0.335595	-0.911765	8.81899e-07	0.0109836	0.748039
mmu_circ_0005686	201	mmu-mir-5126	406	Aldh4a1	234	0.76725	0.000522503	0.0776358	-0.689629	0.00311796	0.239004	-0.785294	0.000312854	0.0748272	0.747391
mmu_circ_0005020	309	mmu-mir-5126	406	Aldh4a1	234	0.802941	0.000180517	0.0629945	-0.632353	0.00857758	0.293176	-0.785294	0.000312854	0.0748272	0.740196
mmu_circ_0003447	247	mmu-miR-6538	729	Aldh4a1	234	0.58514	0.0172619	0.180933	-0.827567	7.60328e-05	0.12903	-0.805004	0.000168686	0.0608978	0.739237
mmu_circ_0008690	264	mmu-miR-3095-3p	393	Aldh4a1	234	0.882353	6.09562e-06	0.0288783	-0.558824	0.0244365	0.411923	-0.770588	0.000476822	0.0876544	0.737255
mmu_circ_0008687	159	mmu-miR-155-5p	366	Aldh4a1	234	0.876471	8.43912e-06	0.0305173	-0.558824	0.0244365	0.411923	-0.773529	0.000439356	0.0865131	0.736275
mmu_circ_0001479	178	mmu-miR-6538	729	Aldh4a1	234	0.758824	0.00065403	0.0812745	-0.64312	0.00719969	0.289067	-0.805004	0.000168686	0.0608978	0.735649
mmu_circ_0007581	65	mmu-mir-16-1	615	Aldh4a1	234	0.664706	0.00496739	0.129661	-0.623529	0.00985565	0.308568	-0.911765	8.81899e-07	0.0109836	0.733333
mmu_circ_0007579	65	mmu-mir-16-1	615	Aldh4a1	234	0.664706	0.00496739	0.129661	-0.623529	0.00985565	0.308568	-0.911765	8.81899e-07	0.0109836	0.733333
mmu_circ_0005498	295	mmu-miR-6236	941	Aldh4a1	234	0.841176	4.4429e-05	0.046569	-0.611765	0.0117884	0.330044	-0.744118	0.000948283	0.112748	0.732353
mmu_circ_0008690	264	mmu-miR-27a-5p	318	Aldh4a1	234	0.882353	6.09562e-06	0.0288783	-0.576471	0.0194151	0.388294	-0.738235	0.00109285	0.117335	0.732353
mmu_circ_0015856	77	mmu-mir-16-1	615	Aldh4a1	234	0.699044	0.00258484	0.112207	-0.585725	0.0171235	0.370147	-0.911765	8.81899e-07	0.0109836	0.732178
mmu_circ_0001478	157	mmu-mir-5126	406	Aldh4a1	234	0.726471	0.00143618	0.0978058	-0.667647	0.00471198	0.265376	-0.785294	0.000312854	0.0748272	0.726471
mmu_circ_0005020	309	mmu-miR-155-5p	366	Aldh4a1	234	0.802941	0.000180517	0.0629945	-0.602941	0.0134241	0.340879	-0.773529	0.000439356	0.0865131	0.726471
mmu_circ_0005020	309	mmu-miR-27a-5p	318	Aldh4a1	234	0.802941	0.000180517	0.0629945	-0.638235	0.00780114	0.290878	-0.738235	0.00109285	0.117335	0.726471
mmu_circ_0003447	247	mmu-miR-3095-3p	393	Aldh4a1	234	0.58514	0.0172619	0.180933	-0.820987	9.70011e-05	0.12903	-0.770588	0.000476822	0.0876544	0.725572
mmu_circ_0011859	174	mmu-mir-16-1	615	Aldh4a1	234	0.64403	0.00709181	0.141316	-0.618897	0.0105842	0.318465	-0.911765	8.81899e-07	0.0109836	0.724897
mmu_circ_0008689	128	mmu-miR-6538	729	Aldh4a1	234	0.852941	2.67907e-05	0.0421217	-0.51067	0.043245	0.460463	-0.805004	0.000168686	0.0608978	0.722872
mmu_circ_0008688	128	mmu-miR-6538	729	Aldh4a1	234	0.852941	2.67907e-05	0.0421217	-0.51067	0.043245	0.460463	-0.805004	0.000168686	0.0608978	0.722872
mmu_circ_0008690	264	mmu-miR-6236	941	Aldh4a1	234	0.882353	6.09562e-06	0.0288783	-0.541176	0.0304002	0.427798	-0.744118	0.000948283	0.112748	0.722549
mmu_circ_0007579	65	mmu-miR-6236	941	Aldh4a1	234	0.664706	0.00496739	0.129661	-0.758824	0.00065403	0.172538	-0.744118	0.000948283	0.112748	0.722549
mmu_circ_0007581	65	mmu-miR-6236	941	Aldh4a1	234	0.664706	0.00496739	0.129661	-0.758824	0.00065403	0.172538	-0.744118	0.000948283	0.112748	0.722549
mmu_circ_0012896	152	mmu-miR-6538	729	Aldh4a1	234	0.620588	0.0103135	0.155706	-0.741722	0.00100514	0.185364	-0.805004	0.000168686	0.0608978	0.722438
mmu_circ_0001479	178	mmu-miR-6236	941	Aldh4a1	234	0.758824	0.00065403	0.0812745	-0.661765	0.00523375	0.279732	-0.744118	0.000948283	0.112748	0.721569
mmu_circ_0008687	159	mmu-miR-3095-3p	393	Aldh4a1	234	0.876471	8.43912e-06	0.0305173	-0.514706	0.0413458	0.456984	-0.770588	0.000476822	0.0876544	0.720588
mmu_circ_0008687	159	mmu-miR-27a-5p	318	Aldh4a1	234	0.876471	8.43912e-06	0.0305173	-0.547059	0.0283011	0.426824	-0.738235	0.00109285	0.117335	0.720588
mmu_circ_0003447	247	mmu-mir-16-1	615	Aldh4a1	234	0.58514	0.0172619	0.180933	-0.66276	0.00514233	0.278794	-0.911765	8.81899e-07	0.0109836	0.719888
mmu_circ_0008689	128	mmu-miR-155-5p	366	Aldh4a1	234	0.852941	2.67907e-05	0.0421217	-0.523529	0.0374126	0.443382	-0.773529	0.000439356	0.0865131	0.716667
mmu_circ_0008688	128	mmu-miR-155-5p	366	Aldh4a1	234	0.852941	2.67907e-05	0.0421217	-0.523529	0.0374126	0.443382	-0.773529	0.000439356	0.0865131	0.716667
mmu_circ_0005686	201	mmu-miR-3095-3p	393	Aldh4a1	234	0.76725	0.000522503	0.0776358	-0.591111	0.0158902	0.357757	-0.770588	0.000476822	0.0876544	0.709649
mmu_circ_0008690	264	mmu-mir-5114	388	Aldh4a1	234	0.882353	6.09562e-06	0.0288783	-0.657048	0.00568467	0.284694	-0.589501	0.0162513	0.297011	0.709634
mmu_circ_0007581	65	mmu-mir-5126	406	Aldh4a1	234	0.664706	0.00496739	0.129661	-0.673529	0.00423274	0.256782	-0.785294	0.000312854	0.0748272	0.707843
mmu_circ_0007579	65	mmu-mir-5126	406	Aldh4a1	234	0.664706	0.00496739	0.129661	-0.673529	0.00423274	0.256782	-0.785294	0.000312854	0.0748272	0.707843
mmu_circ_0001479	178	mmu-miR-155-5p	366	Aldh4a1	234	0.758824	0.00065403	0.0812745	-0.591176	0.0158756	0.357757	-0.773529	0.000439356	0.0865131	0.707843
mmu_circ_0005686	201	mmu-miR-6236	941	Aldh4a1	234	0.76725	0.000522503	0.0776358	-0.609023	0.0122789	0.330044	-0.744118	0.000948283	0.112748	0.706797
mmu_circ_0005498	295	mmu-miR-27a-5p	318	Aldh4a1	234	0.841176	4.4429e-05	0.046569	-0.535294	0.0326159	0.431944	-0.738235	0.00109285	0.117335	0.704902
mmu_circ_0015736	135	mmu-miR-6538	729	Aldh4a1	234	0.696092	0.00274336	0.113799	-0.610473	0.0120175	0.330044	-0.805004	0.000168686	0.0608978	0.703856
mmu_circ_0001317	196	mmu-mir-16-1	615	Aldh4a1	234	0.557176	0.0249519	0.202532	-0.641733	0.00736655	0.290878	-0.911765	8.81899e-07	0.0109836	0.703558
mmu_circ_0015736	135	mmu-mir-16-1	615	Aldh4a1	234	0.696092	0.00274336	0.113799	-0.499797	0.0486863	0.469374	-0.911765	8.81899e-07	0.0109836	0.702551
mmu_circ_0007581	65	mmu-miR-6538	729	Aldh4a1	234	0.664706	0.00496739	0.129661	-0.63429	0.00831542	0.293176	-0.805004	0.000168686	0.0608978	0.701333
mmu_circ_0007579	65	mmu-miR-6538	729	Aldh4a1	234	0.664706	0.00496739	0.129661	-0.63429	0.00831542	0.293176	-0.805004	0.000168686	0.0608978	0.701333
mmu_circ_0008688	128	mmu-miR-27a-5p	318	Aldh4a1	234	0.852941	2.67907e-05	0.0421217	-0.508824	0.0441352	0.460819	-0.738235	0.00109285	0.117335	0.7
mmu_circ_0008689	128	mmu-miR-27a-5p	318	Aldh4a1	234	0.852941	2.67907e-05	0.0421217	-0.508824	0.0441352	0.460819	-0.738235	0.00109285	0.117335	0.7
mmu_circ_0001478	157	mmu-miR-6538	729	Aldh4a1	234	0.726471	0.00143618	0.0978058	-0.568065	0.021696	0.401146	-0.805004	0.000168686	0.0608978	0.699846
mmu_circ_0012896	152	mmu-mir-16-1	615	Aldh4a1	234	0.620588	0.0103135	0.155706	-0.564706	0.0226632	0.40809	-0.911765	8.81899e-07	0.0109836	0.69902
mmu_circ_0008343	55	mmu-mir-16-1	615	Aldh4a1	234	0.591176	0.0158756	0.17667	-0.594118	0.0152324	0.353455	-0.911765	8.81899e-07	0.0109836	0.69902
mmu_circ_0008690	264	mmu-miR-142a-3p	728	Aldh4a1	234	0.882353	6.09562e-06	0.0288783	-0.610024	0.012098	0.330044	-0.603984	0.013222	0.278767	0.698787
mmu_circ_0015736	135	mmu-miR-155-5p	366	Aldh4a1	234	0.696092	0.00274336	0.113799	-0.626634	0.00938994	0.308357	-0.773529	0.000439356	0.0865131	0.698752
mmu_circ_0005020	309	mmu-miR-142a-3p	728	Aldh4a1	234	0.802941	0.000180517	0.0629945	-0.688542	0.00318482	0.240829	-0.603984	0.013222	0.278767	0.698489
mmu_circ_0007688	43	mmu-miR-6538	729	Aldh4a1	234	0.635294	0.00818206	0.146756	-0.654893	0.00590069	0.284694	-0.805004	0.000168686	0.0608978	0.698397
mmu_circ_0008190	128	mmu-miR-6538	729	Aldh4a1	234	0.726471	0.00143618	0.0978058	-0.557763	0.0247672	0.412066	-0.805004	0.000168686	0.0608978	0.696413
mmu_circ_0008190	128	mmu-miR-6236	941	Aldh4a1	234	0.726471	0.00143618	0.0978058	-0.617647	0.010788	0.31988	-0.744118	0.000948283	0.112748	0.696078
mmu_circ_0005498	295	mmu-mir-5114	388	Aldh4a1	234	0.841176	4.4429e-05	0.046569	-0.657048	0.00568467	0.284694	-0.589501	0.0162513	0.297011	0.695908
mmu_circ_0003732	77	mmu-mir-16-1	615	Aldh4a1	234	0.614706	0.0112795	0.159431	-0.55	0.027294	0.422095	-0.911765	8.81899e-07	0.0109836	0.692157
mmu_circ_0012896	152	mmu-mir-5126	406	Aldh4a1	234	0.620588	0.0103135	0.155706	-0.670588	0.00446721	0.258536	-0.785294	0.000312854	0.0748272	0.692157
mmu_circ_0001478	157	mmu-miR-6236	941	Aldh4a1	234	0.726471	0.00143618	0.0978058	-0.605882	0.0128603	0.335595	-0.744118	0.000948283	0.112748	0.692157
mmu_circ_0001480	166	mmu-mir-16-1	615	Aldh4a1	234	0.573529	0.020191	0.189457	-0.591176	0.0158756	0.357757	-0.911765	8.81899e-07	0.0109836	0.692157
mmu_circ_0001480	166	mmu-mir-5126	406	Aldh4a1	234	0.573529	0.020191	0.189457	-0.717647	0.00174754	0.212714	-0.785294	0.000312854	0.0748272	0.692157
mmu_circ_0003447	247	mmu-miR-6236	941	Aldh4a1	234	0.58514	0.0172619	0.180933	-0.746352	0.000897658	0.184251	-0.744118	0.000948283	0.112748	0.69187
mmu_circ_0015856	77	mmu-miR-3095-3p	393	Aldh4a1	234	0.699044	0.00258484	0.112207	-0.603385	0.0133378	0.340879	-0.770588	0.000476822	0.0876544	0.691006
mmu_circ_0001317	196	mmu-miR-3095-3p	393	Aldh4a1	234	0.557176	0.0249519	0.202532	-0.744411	0.000941512	0.185364	-0.770588	0.000476822	0.0876544	0.690725
mmu_circ_0008687	159	mmu-mir-5114	388	Aldh4a1	234	0.876471	8.43912e-06	0.0305173	-0.601782	0.0136515	0.343877	-0.589501	0.0162513	0.297011	0.689251
mmu_circ_0012896	152	mmu-miR-155-5p	366	Aldh4a1	234	0.620588	0.0103135	0.155706	-0.670588	0.00446721	0.258536	-0.773529	0.000439356	0.0865131	0.688235
mmu_circ_0013492	121	mmu-mir-16-1	615	Aldh4a1	234	0.582353	0.0179327	0.183167	-0.567647	0.0218146	0.401146	-0.911765	8.81899e-07	0.0109836	0.687255
mmu_circ_0001480	166	mmu-miR-6538	729	Aldh4a1	234	0.573529	0.020191	0.189457	-0.681384	0.00365467	0.253385	-0.805004	0.000168686	0.0608978	0.686639
mmu_circ_0012896	152	mmu-miR-6236	941	Aldh4a1	234	0.620588	0.0103135	0.155706	-0.688235	0.00320391	0.240829	-0.744118	0.000948283	0.112748	0.684314
mmu_circ_0005498	295	mmu-miR-5126	331	Aldh4a1	234	0.841176	4.4429e-05	0.046569	-0.660118	0.00538778	0.282365	-0.549587	0.0274338	0.349897	0.683627
mmu_circ_0007688	43	mmu-mir-16-1	615	Aldh4a1	234	0.635294	0.00818206	0.146756	-0.5	0.0485803	0.469311	-0.911765	8.81899e-07	0.0109836	0.682353
mmu_circ_0007581	65	mmu-miR-155-5p	366	Aldh4a1	234	0.664706	0.00496739	0.129661	-0.608824	0.0123152	0.330044	-0.773529	0.000439356	0.0865131	0.682353
mmu_circ_0007579	65	mmu-miR-155-5p	366	Aldh4a1	234	0.664706	0.00496739	0.129661	-0.608824	0.0123152	0.330044	-0.773529	0.000439356	0.0865131	0.682353
mmu_circ_0014724	125	mmu-mir-16-1	615	Aldh4a1	234	0.599588	0.0140903	0.170861	-0.531527	0.0340978	0.437742	-0.911765	8.81899e-07	0.0109836	0.68096
mmu_circ_0001662	125	mmu-mir-16-1	615	Aldh4a1	234	0.599588	0.0140903	0.170861	-0.531527	0.0340978	0.437742	-0.911765	8.81899e-07	0.0109836	0.68096
mmu_circ_0010050	31	mmu-miR-6538	729	Aldh4a1	234	0.6	0.0140071	0.170159	-0.637233	0.00792928	0.291854	-0.805004	0.000168686	0.0608978	0.680746
mmu_circ_0003732	77	mmu-miR-6538	729	Aldh4a1	234	0.614706	0.0112795	0.159431	-0.622517	0.0100115	0.311631	-0.805004	0.000168686	0.0608978	0.680742
mmu_circ_0003733	63	mmu-mir-16-1	615	Aldh4a1	234	0.597059	0.0146097	0.172229	-0.529412	0.034952	0.438068	-0.911765	8.81899e-07	0.0109836	0.679412
mmu_circ_0013492	121	mmu-mir-5126	406	Aldh4a1	234	0.582353	0.0179327	0.183167	-0.670588	0.00446721	0.258536	-0.785294	0.000312854	0.0748272	0.679412
mmu_circ_0008687	159	mmu-miR-142a-3p	728	Aldh4a1	234	0.876471	8.43912e-06	0.0305173	-0.557176	0.0249519	0.413317	-0.603984	0.013222	0.278767	0.67921
mmu_circ_0001480	166	mmu-miR-6236	941	Aldh4a1	234	0.573529	0.020191	0.189457	-0.717647	0.00174754	0.212714	-0.744118	0.000948283	0.112748	0.678431
mmu_circ_0008190	128	mmu-miR-3095-3p	393	Aldh4a1	234	0.726471	0.00143618	0.0978058	-0.538235	0.0314932	0.431944	-0.770588	0.000476822	0.0876544	0.678431
mmu_circ_0015736	135	mmu-miR-6236	941	Aldh4a1	234	0.696092	0.00274336	0.113799	-0.593415	0.0153843	0.353455	-0.744118	0.000948283	0.112748	0.677875
mmu_circ_0005498	295	mmu-miR-142a-3p	728	Aldh4a1	234	0.841176	4.4429e-05	0.046569	-0.587375	0.0167381	0.366779	-0.603984	0.013222	0.278767	0.677512
mmu_circ_0012741	47	mmu-mir-16-1	615	Aldh4a1	234	0.582353	0.0179327	0.183167	-0.538235	0.0314932	0.431944	-0.911765	8.81899e-07	0.0109836	0.677451
mmu_circ_0001478	157	mmu-miR-155-5p	366	Aldh4a1	234	0.726471	0.00143618	0.0978058	-0.532353	0.0337686	0.437577	-0.773529	0.000439356	0.0865131	0.677451
mmu_circ_0015736	135	mmu-mir-5126	406	Aldh4a1	234	0.696092	0.00274336	0.113799	-0.545096	0.0289889	0.427798	-0.785294	0.000312854	0.0748272	0.675494
mmu_circ_0010050	31	mmu-mir-16-1	615	Aldh4a1	234	0.6	0.0140071	0.170159	-0.502941	0.0470631	0.466355	-0.911765	8.81899e-07	0.0109836	0.671569
mmu_circ_0015856	77	mmu-miR-6538	729	Aldh4a1	234	0.699044	0.00258484	0.112207	-0.506627	0.0452119	0.461349	-0.805004	0.000168686	0.0608978	0.670225
mmu_circ_0008689	128	mmu-mir-5114	388	Aldh4a1	234	0.852941	2.67907e-05	0.0421217	-0.561868	0.0235059	0.40809	-0.589501	0.0162513	0.297011	0.668103
mmu_circ_0008688	128	mmu-mir-5114	388	Aldh4a1	234	0.852941	2.67907e-05	0.0421217	-0.561868	0.0235059	0.40809	-0.589501	0.0162513	0.297011	0.668103
mmu_circ_0003733	63	mmu-miR-6538	729	Aldh4a1	234	0.597059	0.0146097	0.172229	-0.59897	0.0142159	0.347811	-0.805004	0.000168686	0.0608978	0.667011
mmu_circ_0007688	43	mmu-miR-3095-3p	393	Aldh4a1	234	0.635294	0.00818206	0.146756	-0.594118	0.0152324	0.353455	-0.770588	0.000476822	0.0876544	0.666667
mmu_circ_0001479	178	mmu-miR-142a-3p	728	Aldh4a1	234	0.758824	0.00065403	0.0812745	-0.635694	0.00812949	0.293176	-0.603984	0.013222	0.278767	0.666167
mmu_circ_0003447	247	mmu-mir-5126	406	Aldh4a1	234	0.58514	0.0172619	0.180933	-0.626936	0.00934562	0.308357	-0.785294	0.000312854	0.0748272	0.66579
mmu_circ_0001480	166	mmu-miR-155-5p	366	Aldh4a1	234	0.573529	0.020191	0.189457	-0.65	0.00641571	0.284694	-0.773529	0.000439356	0.0865131	0.665686
mmu_circ_0011859	174	mmu-mir-5126	406	Aldh4a1	234	0.64403	0.00709181	0.141316	-0.563919	0.0228944	0.40809	-0.785294	0.000312854	0.0748272	0.664415
mmu_circ_0001478	157	mmu-miR-27a-5p	318	Aldh4a1	234	0.726471	0.00143618	0.0978058	-0.526471	0.0361665	0.439378	-0.738235	0.00109285	0.117335	0.663725
mmu_circ_0013492	121	mmu-miR-6538	729	Aldh4a1	234	0.582353	0.0179327	0.183167	-0.601913	0.0136257	0.343877	-0.805004	0.000168686	0.0608978	0.66309
mmu_circ_0005020	309	mmu-miR-5126	331	Aldh4a1	234	0.802941	0.000180517	0.0629945	-0.635556	0.00814761	0.293176	-0.549587	0.0274338	0.349897	0.662695
mmu_circ_0006095	80	mmu-miR-6538	729	Aldh4a1	234	0.523529	0.0374126	0.227944	-0.657837	0.00560717	0.284694	-0.805004	0.000168686	0.0608978	0.662123
mmu_circ_0008190	128	mmu-miR-142a-3p	728	Aldh4a1	234	0.726471	0.00143618	0.0978058	-0.653813	0.00601146	0.284694	-0.603984	0.013222	0.278767	0.661423
mmu_circ_0003447	247	mmu-miR-155-5p	366	Aldh4a1	234	0.58514	0.0172619	0.180933	-0.62395	0.00979149	0.308568	-0.773529	0.000439356	0.0865131	0.660873
mmu_circ_0011859	174	mmu-miR-6538	729	Aldh4a1	234	0.64403	0.00709181	0.141316	-0.528965	0.0351344	0.438068	-0.805004	0.000168686	0.0608978	0.659333
mmu_circ_0010369	43	mmu-miR-6236	941	Aldh4a1	234	0.561765	0.023537	0.197738	-0.670588	0.00446721	0.258536	-0.744118	0.000948283	0.112748	0.658824
mmu_circ_0008690	264	mmu-miR-5126	331	Aldh4a1	234	0.882353	6.09562e-06	0.0288783	-0.543446	0.0295767	0.427798	-0.549587	0.0274338	0.349897	0.658462
mmu_circ_0001317	196	mmu-miR-27a-5p	318	Aldh4a1	234	0.557176	0.0249519	0.202532	-0.676462	0.00400886	0.25639	-0.738235	0.00109285	0.117335	0.657291
mmu_circ_0015736	135	mmu-miR-3095-3p	393	Aldh4a1	234	0.696092	0.00274336	0.113799	-0.504327	0.0463607	0.466251	-0.770588	0.000476822	0.0876544	0.657002
mmu_circ_0007579	65	mmu-miR-3095-3p	393	Aldh4a1	234	0.664706	0.00496739	0.129661	-0.532353	0.0337686	0.437577	-0.770588	0.000476822	0.0876544	0.655882
mmu_circ_0007581	65	mmu-miR-3095-3p	393	Aldh4a1	234	0.664706	0.00496739	0.129661	-0.532353	0.0337686	0.437577	-0.770588	0.000476822	0.0876544	0.655882
mmu_circ_0010062	10	mmu-mir-5126	406	Aldh4a1	234	0.619573	0.0104753	0.157688	-0.560707	0.0238576	0.409574	-0.785294	0.000312854	0.0748272	0.655191
mmu_circ_0009998	87	mmu-miR-6236	941	Aldh4a1	234	0.567647	0.0218146	0.193792	-0.652941	0.00610205	0.284694	-0.744118	0.000948283	0.112748	0.654902
mmu_circ_0001478	157	mmu-miR-142a-3p	728	Aldh4a1	234	0.726471	0.00143618	0.0978058	-0.632674	0.00853374	0.293176	-0.603984	0.013222	0.278767	0.654376
mmu_circ_0001479	178	mmu-mir-5114	388	Aldh4a1	234	0.758824	0.00065403	0.0812745	-0.614063	0.0113891	0.327559	-0.589501	0.0162513	0.297011	0.654129
mmu_circ_0008689	128	mmu-miR-142a-3p	728	Aldh4a1	234	0.852941	2.67907e-05	0.0421217	-0.498287	0.0494805	0.473882	-0.603984	0.013222	0.278767	0.651738
mmu_circ_0008688	128	mmu-miR-142a-3p	728	Aldh4a1	234	0.852941	2.67907e-05	0.0421217	-0.498287	0.0494805	0.473882	-0.603984	0.013222	0.278767	0.651738
mmu_circ_0006095	80	mmu-miR-6236	941	Aldh4a1	234	0.523529	0.0374126	0.227944	-0.685294	0.00339156	0.24611	-0.744118	0.000948283	0.112748	0.65098
mmu_circ_0010050	31	mmu-miR-3095-3p	393	Aldh4a1	234	0.6	0.0140071	0.170159	-0.582353	0.0179327	0.375096	-0.770588	0.000476822	0.0876544	0.65098
mmu_circ_0001317	196	mmu-miR-6538	729	Aldh4a1	234	0.557176	0.0249519	0.202532	-0.589318	0.0162927	0.363781	-0.805004	0.000168686	0.0608978	0.650499
mmu_circ_0013492	121	mmu-miR-6236	941	Aldh4a1	234	0.582353	0.0179327	0.183167	-0.623529	0.00985565	0.308568	-0.744118	0.000948283	0.112748	0.65
mmu_circ_0012896	152	mmu-miR-3095-3p	393	Aldh4a1	234	0.620588	0.0103135	0.155706	-0.55	0.027294	0.422095	-0.770588	0.000476822	0.0876544	0.647059
mmu_circ_0003732	77	mmu-miR-3095-3p	393	Aldh4a1	234	0.614706	0.0112795	0.159431	-0.555882	0.0253622	0.415101	-0.770588	0.000476822	0.0876544	0.647059
mmu_circ_0013210	35	mmu-miR-6538	729	Aldh4a1	234	0.635294	0.00818206	0.146756	-0.498896	0.0491589	0.472251	-0.805004	0.000168686	0.0608978	0.646398
mmu_circ_0009998	87	mmu-miR-6538	729	Aldh4a1	234	0.567647	0.0218146	0.193792	-0.56365	0.022974	0.40809	-0.805004	0.000168686	0.0608978	0.645434
mmu_circ_0010062	10	mmu-miR-6538	729	Aldh4a1	234	0.619573	0.0104753	0.157688	-0.505155	0.0459449	0.464297	-0.805004	0.000168686	0.0608978	0.643244
mmu_circ_0001479	178	mmu-miR-5126	331	Aldh4a1	234	0.758824	0.00065403	0.0812745	-0.620204	0.0103745	0.314367	-0.549587	0.0274338	0.349897	0.642871
mmu_circ_0015856	77	mmu-miR-142a-3p	728	Aldh4a1	234	0.699044	0.00258484	0.112207	-0.625584	0.00954544	0.308568	-0.603984	0.013222	0.278767	0.642871
mmu_circ_0008687	159	mmu-miR-5126	331	Aldh4a1	234	0.876471	8.43912e-06	0.0305173	-0.500462	0.0483398	0.469311	-0.549587	0.0274338	0.349897	0.642173
mmu_circ_0001317	196	mmu-miR-6236	941	Aldh4a1	234	0.557176	0.0249519	0.202532	-0.625124	0.00961424	0.308568	-0.744118	0.000948283	0.112748	0.642139
mmu_circ_0011859	174	mmu-mir-5114	388	Aldh4a1	234	0.64403	0.00709181	0.141316	-0.688706	0.00317467	0.240829	-0.589501	0.0162513	0.297011	0.640746
mmu_circ_0006769	45	mmu-miR-6236	941	Aldh4a1	234	0.506681	0.0451856	0.242791	-0.67113	0.00442329	0.258536	-0.744118	0.000948283	0.112748	0.640643
mmu_circ_0014724	125	mmu-mir-5114	388	Aldh4a1	234	0.599588	0.0140903	0.170861	-0.730798	0.00130093	0.193566	-0.589501	0.0162513	0.297011	0.639962
mmu_circ_0001662	125	mmu-mir-5114	388	Aldh4a1	234	0.599588	0.0140903	0.170861	-0.730798	0.00130093	0.193566	-0.589501	0.0162513	0.297011	0.639962
mmu_circ_0001478	157	mmu-mir-5114	388	Aldh4a1	234	0.726471	0.00143618	0.0978058	-0.601782	0.0136515	0.343877	-0.589501	0.0162513	0.297011	0.639251
mmu_circ_0012896	152	mmu-miR-27a-5p	318	Aldh4a1	234	0.620588	0.0103135	0.155706	-0.558824	0.0244365	0.411923	-0.738235	0.00109285	0.117335	0.639216
mmu_circ_0011859	174	mmu-miR-6236	941	Aldh4a1	234	0.64403	0.00709181	0.141316	-0.529361	0.0349725	0.438068	-0.744118	0.000948283	0.112748	0.63917
mmu_circ_0007688	43	mmu-miR-155-5p	366	Aldh4a1	234	0.635294	0.00818206	0.146756	-0.505882	0.0455816	0.461349	-0.773529	0.000439356	0.0865131	0.638235
mmu_circ_0009998	87	mmu-miR-142a-3p	728	Aldh4a1	234	0.567647	0.0218146	0.193792	-0.741391	0.00101322	0.185364	-0.603984	0.013222	0.278767	0.637674
mmu_circ_0007688	43	mmu-miR-6236	941	Aldh4a1	234	0.635294	0.00818206	0.146756	-0.532353	0.0337686	0.437577	-0.744118	0.000948283	0.112748	0.637255
mmu_circ_0009998	87	mmu-miR-3095-3p	393	Aldh4a1	234	0.567647	0.0218146	0.193792	-0.573529	0.020191	0.391918	-0.770588	0.000476822	0.0876544	0.637255
mmu_circ_0011859	174	mmu-miR-27a-5p	318	Aldh4a1	234	0.64403	0.00709181	0.141316	-0.529361	0.0349725	0.438068	-0.738235	0.00109285	0.117335	0.637209
mmu_circ_0007581	65	mmu-miR-27a-5p	318	Aldh4a1	234	0.664706	0.00496739	0.129661	-0.505882	0.0455816	0.461349	-0.738235	0.00109285	0.117335	0.636275
mmu_circ_0007579	65	mmu-miR-27a-5p	318	Aldh4a1	234	0.664706	0.00496739	0.129661	-0.505882	0.0455816	0.461349	-0.738235	0.00109285	0.117335	0.636275
mmu_circ_0001662	125	mmu-miR-6538	729	Aldh4a1	234	0.599588	0.0140903	0.170861	-0.502728	0.0471721	0.466455	-0.805004	0.000168686	0.0608978	0.635773
mmu_circ_0014724	125	mmu-miR-6538	729	Aldh4a1	234	0.599588	0.0140903	0.170861	-0.502728	0.0471721	0.466455	-0.805004	0.000168686	0.0608978	0.635773
mmu_circ_0012741	47	mmu-miR-142a-3p	728	Aldh4a1	234	0.582353	0.0179327	0.183167	-0.720251	0.00165043	0.207591	-0.603984	0.013222	0.278767	0.63553
mmu_circ_0008470	30	mmu-mir-5126	406	Aldh4a1	234	0.552941	0.0263145	0.204812	-0.567647	0.0218146	0.401146	-0.785294	0.000312854	0.0748272	0.635294
mmu_circ_0010062	10	mmu-miR-6236	941	Aldh4a1	234	0.619573	0.0104753	0.157688	-0.540103	0.0307957	0.428482	-0.744118	0.000948283	0.112748	0.634598
mmu_circ_0003733	63	mmu-miR-3095-3p	393	Aldh4a1	234	0.597059	0.0146097	0.172229	-0.532353	0.0337686	0.437577	-0.770588	0.000476822	0.0876544	0.633333
mmu_circ_0003447	247	mmu-miR-27a-5p	318	Aldh4a1	234	0.58514	0.0172619	0.180933	-0.576184	0.0194898	0.388294	-0.738235	0.00109285	0.117335	0.633186
mmu_circ_0005020	309	mmu-mir-5114	388	Aldh4a1	234	0.802941	0.000180517	0.0629945	-0.506602	0.0452243	0.461349	-0.589501	0.0162513	0.297011	0.633015
mmu_circ_0001691	9	mmu-mir-5126	406	Aldh4a1	234	0.529412	0.034952	0.223452	-0.579412	0.0186625	0.381067	-0.785294	0.000312854	0.0748272	0.631373
mmu_circ_0013492	121	mmu-miR-155-5p	366	Aldh4a1	234	0.582353	0.0179327	0.183167	-0.538235	0.0314932	0.431944	-0.773529	0.000439356	0.0865131	0.631373
mmu_circ_0009998	87	mmu-mir-5126	406	Aldh4a1	234	0.567647	0.0218146	0.193792	-0.532353	0.0337686	0.437577	-0.785294	0.000312854	0.0748272	0.628431
mmu_circ_0003732	77	mmu-miR-6236	941	Aldh4a1	234	0.614706	0.0112795	0.159431	-0.523529	0.0374126	0.443382	-0.744118	0.000948283	0.112748	0.627451
mmu_circ_0014980	6	mmu-mir-5126	406	Aldh4a1	234	0.523529	0.0374126	0.227944	-0.570588	0.0209907	0.398788	-0.785294	0.000312854	0.0748272	0.626471
mmu_circ_0014981	6	mmu-mir-5126	406	Aldh4a1	234	0.523529	0.0374126	0.227944	-0.570588	0.0209907	0.398788	-0.785294	0.000312854	0.0748272	0.626471
mmu_circ_0014724	125	mmu-miR-6236	941	Aldh4a1	234	0.599588	0.0140903	0.170861	-0.528286	0.0354132	0.438068	-0.744118	0.000948283	0.112748	0.623997
mmu_circ_0001662	125	mmu-miR-6236	941	Aldh4a1	234	0.599588	0.0140903	0.170861	-0.528286	0.0354132	0.438068	-0.744118	0.000948283	0.112748	0.623997
mmu_circ_0001691	9	mmu-miR-6538	729	Aldh4a1	234	0.529412	0.034952	0.223452	-0.523915	0.0372476	0.443382	-0.805004	0.000168686	0.0608978	0.619443
mmu_circ_0010050	31	mmu-miR-6236	941	Aldh4a1	234	0.6	0.0140071	0.170159	-0.508824	0.0441352	0.460819	-0.744118	0.000948283	0.112748	0.617647
mmu_circ_0008470	30	mmu-miR-6236	941	Aldh4a1	234	0.552941	0.0263145	0.204812	-0.555882	0.0253622	0.415101	-0.744118	0.000948283	0.112748	0.617647
mmu_circ_0001480	166	mmu-miR-27a-5p	318	Aldh4a1	234	0.573529	0.020191	0.189457	-0.541176	0.0304002	0.427798	-0.738235	0.00109285	0.117335	0.617647
mmu_circ_0008343	55	mmu-miR-27a-5p	318	Aldh4a1	234	0.591176	0.0158756	0.17667	-0.520588	0.0386909	0.448943	-0.738235	0.00109285	0.117335	0.616667
mmu_circ_0001317	196	mmu-mir-5126	406	Aldh4a1	234	0.557176	0.0249519	0.202532	-0.504327	0.0463607	0.466251	-0.785294	0.000312854	0.0748272	0.615599
mmu_circ_0014980	6	mmu-miR-6538	729	Aldh4a1	234	0.523529	0.0374126	0.227944	-0.518028	0.0398301	0.453282	-0.805004	0.000168686	0.0608978	0.61552
mmu_circ_0014981	6	mmu-miR-6538	729	Aldh4a1	234	0.523529	0.0374126	0.227944	-0.518028	0.0398301	0.453282	-0.805004	0.000168686	0.0608978	0.61552
mmu_circ_0014724	125	mmu-miR-142a-3p	728	Aldh4a1	234	0.599588	0.0140903	0.170861	-0.642264	0.00730237	0.290878	-0.603984	0.013222	0.278767	0.615279
mmu_circ_0001662	125	mmu-miR-142a-3p	728	Aldh4a1	234	0.599588	0.0140903	0.170861	-0.642264	0.00730237	0.290878	-0.603984	0.013222	0.278767	0.615279
mmu_circ_0007620	7	mmu-miR-6236	941	Aldh4a1	234	0.55482	0.0257031	0.204515	-0.543047	0.0297204	0.427798	-0.744118	0.000948283	0.112748	0.613995
mmu_circ_0001478	157	mmu-miR-5126	331	Aldh4a1	234	0.726471	0.00143618	0.0978058	-0.564938	0.0225952	0.40809	-0.549587	0.0274338	0.349897	0.613665
mmu_circ_0007581	65	mmu-miR-142a-3p	728	Aldh4a1	234	0.664706	0.00496739	0.129661	-0.570765	0.0209419	0.398788	-0.603984	0.013222	0.278767	0.613152
mmu_circ_0007579	65	mmu-miR-142a-3p	728	Aldh4a1	234	0.664706	0.00496739	0.129661	-0.570765	0.0209419	0.398788	-0.603984	0.013222	0.278767	0.613152
mmu_circ_0013492	121	mmu-miR-27a-5p	318	Aldh4a1	234	0.582353	0.0179327	0.183167	-0.514706	0.0413458	0.456984	-0.738235	0.00109285	0.117335	0.611765
mmu_circ_0016264	25	mmu-mir-5114	388	Aldh4a1	234	0.604461	0.0131304	0.168074	-0.638734	0.00773791	0.290878	-0.589501	0.0162513	0.297011	0.610899
mmu_circ_0008470	30	mmu-miR-155-5p	366	Aldh4a1	234	0.552941	0.0263145	0.204812	-0.502941	0.0470631	0.466355	-0.773529	0.000439356	0.0865131	0.609804
mmu_circ_0008190	128	mmu-miR-5126	331	Aldh4a1	234	0.726471	0.00143618	0.0978058	-0.552657	0.0264079	0.419238	-0.549587	0.0274338	0.349897	0.609571
mmu_circ_0012896	152	mmu-miR-142a-3p	728	Aldh4a1	234	0.620588	0.0103135	0.155706	-0.602474	0.0135154	0.342625	-0.603984	0.013222	0.278767	0.609016
mmu_circ_0009997	42	mmu-miR-6236	941	Aldh4a1	234	0.529412	0.034952	0.223452	-0.552941	0.0263145	0.419238	-0.744118	0.000948283	0.112748	0.608824
mmu_circ_0006769	45	mmu-miR-6538	729	Aldh4a1	234	0.506681	0.0451856	0.242791	-0.512984	0.0421482	0.459819	-0.805004	0.000168686	0.0608978	0.608223
mmu_circ_0009997	42	mmu-miR-142a-3p	728	Aldh4a1	234	0.529412	0.034952	0.223452	-0.687032	0.00327963	0.242654	-0.603984	0.013222	0.278767	0.606809
mmu_circ_0009998	87	mmu-miR-27a-5p	318	Aldh4a1	234	0.567647	0.0218146	0.193792	-0.511765	0.0427234	0.459819	-0.738235	0.00109285	0.117335	0.605882
mmu_circ_0001480	166	mmu-miR-5126	331	Aldh4a1	234	0.573529	0.020191	0.189457	-0.693892	0.00286656	0.233118	-0.549587	0.0274338	0.349897	0.605669
mmu_circ_0009997	42	mmu-miR-3095-3p	393	Aldh4a1	234	0.529412	0.034952	0.223452	-0.511765	0.0427234	0.459819	-0.770588	0.000476822	0.0876544	0.603922
mmu_circ_0001691	9	mmu-miR-155-5p	366	Aldh4a1	234	0.529412	0.034952	0.223452	-0.508824	0.0441352	0.460819	-0.773529	0.000439356	0.0865131	0.603922
mmu_circ_0003447	247	mmu-miR-5126	331	Aldh4a1	234	0.58514	0.0172619	0.180933	-0.670045	0.0045116	0.260307	-0.549587	0.0274338	0.349897	0.601591
mmu_circ_0007688	43	mmu-miR-877-3p	18	Aldh4a1	234	0.635294	0.00818206	0.146756	-0.55	0.027294	0.422095	-0.602941	0.0134241	0.278767	0.596078
mmu_circ_0006769	45	mmu-miR-155-5p	366	Aldh4a1	234	0.506681	0.0451856	0.242791	-0.506681	0.0451856	0.461349	-0.773529	0.000439356	0.0865131	0.59563
mmu_circ_0013492	121	mmu-miR-142a-3p	728	Aldh4a1	234	0.582353	0.0179327	0.183167	-0.597944	0.0144262	0.349809	-0.603984	0.013222	0.278767	0.594761
mmu_circ_0001480	166	mmu-miR-142a-3p	728	Aldh4a1	234	0.573529	0.020191	0.189457	-0.605494	0.0129336	0.336113	-0.603984	0.013222	0.278767	0.594336
mmu_circ_0012704	10	mmu-miR-5126	331	Aldh4a1	234	0.614706	0.0112795	0.159431	-0.617134	0.0108725	0.321523	-0.549587	0.0274338	0.349897	0.593809
mmu_circ_0008470	30	mmu-miR-142a-3p	728	Aldh4a1	234	0.552941	0.0263145	0.204812	-0.622104	0.0100755	0.311631	-0.603984	0.013222	0.278767	0.59301
mmu_circ_0006095	80	mmu-miR-142a-3p	728	Aldh4a1	234	0.523529	0.0374126	0.227944	-0.649283	0.00649407	0.284694	-0.603984	0.013222	0.278767	0.592266
mmu_circ_0013492	121	mmu-miR-5126	331	Aldh4a1	234	0.582353	0.0179327	0.183167	-0.641696	0.00737105	0.290878	-0.549587	0.0274338	0.349897	0.591212
mmu_circ_0012741	47	mmu-mir-5114	388	Aldh4a1	234	0.582353	0.0179327	0.183167	-0.598712	0.0142686	0.347811	-0.589501	0.0162513	0.297011	0.590189
mmu_circ_0011859	174	mmu-miR-142a-3p	728	Aldh4a1	234	0.64403	0.00709181	0.141316	-0.521761	0.0381775	0.447388	-0.603984	0.013222	0.278767	0.589925
mmu_circ_0003447	247	mmu-mir-5114	388	Aldh4a1	234	0.58514	0.0172619	0.180933	-0.560968	0.0237781	0.409574	-0.589501	0.0162513	0.297011	0.578536
mmu_circ_0006095	80	mmu-miR-5126	331	Aldh4a1	234	0.523529	0.0374126	0.227944	-0.657048	0.00568467	0.284694	-0.549587	0.0274338	0.349897	0.576721
mmu_circ_0008343	55	mmu-mir-5114	388	Aldh4a1	234	0.591176	0.0158756	0.17667	-0.540376	0.0306949	0.427798	-0.589501	0.0162513	0.297011	0.573684
mmu_circ_0001317	196	mmu-miR-142a-3p	728	Aldh4a1	234	0.557176	0.0249519	0.202532	-0.546512	0.0284915	0.426966	-0.603984	0.013222	0.278767	0.569224
mmu_circ_0003733	63	mmu-miR-5126	331	Aldh4a1	234	0.597059	0.0146097	0.172229	-0.549587	0.0274338	0.423216	-0.549587	0.0274338	0.349897	0.565411
mmu_circ_0003732	77	mmu-miR-5126	331	Aldh4a1	234	0.614706	0.0112795	0.159431	-0.528095	0.035492	0.438068	-0.549587	0.0274338	0.349897	0.564129
mmu_circ_0013210	35	mmu-miR-5126	331	Aldh4a1	234	0.635294	0.00818206	0.146756	-0.506602	0.0452243	0.461349	-0.549587	0.0274338	0.349897	0.563828
mmu_circ_0010369	43	mmu-mir-5114	388	Aldh4a1	234	0.561765	0.023537	0.197738	-0.531165	0.0342429	0.438008	-0.589501	0.0162513	0.297011	0.56081
mmu_circ_0010369	43	mmu-miR-142a-3p	728	Aldh4a1	234	0.561765	0.023537	0.197738	-0.516407	0.0405646	0.455284	-0.603984	0.013222	0.278767	0.560719
mmu_circ_0001317	196	mmu-mir-5114	388	Aldh4a1	234	0.557176	0.0249519	0.202532	-0.529623	0.0348658	0.438068	-0.589501	0.0162513	0.297011	0.558767
mmu_circ_0013492	121	mmu-mir-5114	388	Aldh4a1	234	0.582353	0.0179327	0.183167	-0.503532	0.0467627	0.466355	-0.589501	0.0162513	0.297011	0.558462
mmu_circ_0005359	11	mmu-miR-142a-3p	728	Aldh4a1	234	0.545096	0.0289889	0.211626	-0.522481	0.0378648	0.446409	-0.603984	0.013222	0.278767	0.557187
mmu_circ_0002554	8	mmu-miR-142a-3p	728	Aldh4a1	234	0.5	0.0485803	0.247927	-0.552646	0.0264117	0.419238	-0.603984	0.013222	0.278767	0.55221
mmu_circ_0012741	47	mmu-miR-5126	331	Aldh4a1	234	0.582353	0.0179327	0.183167	-0.503532	0.0467627	0.466355	-0.549587	0.0274338	0.349897	0.545157
mmu_circ_0009998	87	mmu-miR-5126	331	Aldh4a1	234	0.567647	0.0218146	0.193792	-0.503532	0.0467627	0.466355	-0.549587	0.0274338	0.349897	0.540255
mmu_circ_0005020	309	mmu-miR-6236	941	ND2	180	0.835294	5.63713e-05	0.0486541	-0.829412	7.08845e-05	0.12903	-0.758824	0.00065403	0.100563	0.807843
mmu_circ_0005020	309	mmu-miR-6538	729	ND2	180	0.835294	5.63713e-05	0.0486541	-0.834437	5.83158e-05	0.12903	-0.640177	0.0075575	0.235459	0.769969
mmu_circ_0005020	309	mmu-mir-16-1	615	ND2	180	0.835294	5.63713e-05	0.0486541	-0.741176	0.00101847	0.185364	-0.679412	0.00379343	0.187668	0.751961
mmu_circ_0001317	196	mmu-miR-6236	941	ND2	180	0.816889	0.000112345	0.0572915	-0.625124	0.00961424	0.308568	-0.758824	0.00065403	0.100563	0.733612
mmu_circ_0001317	196	mmu-miR-3095-3p	393	ND2	180	0.816889	0.000112345	0.0572915	-0.744411	0.000941512	0.185364	-0.629412	0.00898809	0.245631	0.730237
mmu_circ_0005020	309	mmu-miR-3095-3p	393	ND2	180	0.835294	5.63713e-05	0.0486541	-0.720588	0.00163819	0.207591	-0.629412	0.00898809	0.245631	0.728431
mmu_circ_0001317	196	mmu-miR-27a-5p	318	ND2	180	0.816889	0.000112345	0.0572915	-0.676462	0.00400886	0.25639	-0.676471	0.00400825	0.190022	0.723274
mmu_circ_0013185	49	mmu-miR-6956-3p	165	ND2	180	0.808824	0.000148476	0.0603274	-0.743724	0.000957438	0.185364	-0.61335	0.0115119	0.267365	0.721966
mmu_circ_0001317	196	mmu-miR-6956-3p	165	ND2	180	0.816889	0.000112345	0.0572915	-0.727128	0.00141494	0.203733	-0.61335	0.0115119	0.267365	0.719122
mmu_circ_0005020	309	mmu-miR-27a-5p	318	ND2	180	0.835294	5.63713e-05	0.0486541	-0.638235	0.00780114	0.290878	-0.676471	0.00400825	0.190022	0.716667
mmu_circ_0013208	43	mmu-miR-6236	941	ND2	180	0.782353	0.000341221	0.0708587	-0.605882	0.0128603	0.335595	-0.758824	0.00065403	0.100563	0.715686
mmu_circ_0001317	196	mmu-mir-16-1	615	ND2	180	0.816889	0.000112345	0.0572915	-0.641733	0.00736655	0.290878	-0.679412	0.00379343	0.187668	0.712678
mmu_circ_0005020	309	mmu-miR-142a-3p	728	ND2	180	0.835294	5.63713e-05	0.0486541	-0.688542	0.00318482	0.240829	-0.611534	0.0118291	0.269614	0.71179
mmu_circ_0007581	65	mmu-miR-6236	941	ND2	180	0.6	0.0140071	0.170159	-0.758824	0.00065403	0.172538	-0.758824	0.00065403	0.100563	0.705882
mmu_circ_0007579	65	mmu-miR-6236	941	ND2	180	0.6	0.0140071	0.170159	-0.758824	0.00065403	0.172538	-0.758824	0.00065403	0.100563	0.705882
mmu_circ_0013185	49	mmu-miR-6236	941	ND2	180	0.808824	0.000148476	0.0603274	-0.55	0.027294	0.422095	-0.758824	0.00065403	0.100563	0.705882
mmu_circ_0010369	43	mmu-miR-6236	941	ND2	180	0.676471	0.00400825	0.123167	-0.670588	0.00446721	0.258536	-0.758824	0.00065403	0.100563	0.701961
mmu_circ_0008190	128	mmu-miR-6236	941	ND2	180	0.726471	0.00143618	0.0978058	-0.617647	0.010788	0.31988	-0.758824	0.00065403	0.100563	0.70098
mmu_circ_0007381	88	mmu-miR-6236	941	ND2	180	0.632353	0.00857758	0.148625	-0.697059	0.00269059	0.229022	-0.758824	0.00065403	0.100563	0.696078
mmu_circ_0007382	88	mmu-miR-6236	941	ND2	180	0.632353	0.00857758	0.148625	-0.697059	0.00269059	0.229022	-0.758824	0.00065403	0.100563	0.696078
mmu_circ_0003447	247	mmu-miR-6236	941	ND2	180	0.573198	0.0202799	0.189755	-0.746352	0.000897658	0.184251	-0.758824	0.00065403	0.100563	0.692791
mmu_circ_0009998	87	mmu-miR-6236	941	ND2	180	0.661765	0.00523375	0.131398	-0.652941	0.00610205	0.284694	-0.758824	0.00065403	0.100563	0.691176
mmu_circ_0006769	45	mmu-miR-6236	941	ND2	180	0.626684	0.00938257	0.151942	-0.67113	0.00442329	0.258536	-0.758824	0.00065403	0.100563	0.685546
mmu_circ_0001317	196	mmu-miR-6538	729	ND2	180	0.816889	0.000112345	0.0572915	-0.589318	0.0162927	0.363781	-0.640177	0.0075575	0.235459	0.682128
mmu_circ_0003447	247	mmu-miR-6538	729	ND2	180	0.573198	0.0202799	0.189755	-0.827567	7.60328e-05	0.12903	-0.640177	0.0075575	0.235459	0.680314
mmu_circ_0003447	247	mmu-miR-3095-3p	393	ND2	180	0.573198	0.0202799	0.189755	-0.820987	9.70011e-05	0.12903	-0.629412	0.00898809	0.245631	0.674532
mmu_circ_0013185	49	mmu-miR-27a-5p	318	ND2	180	0.808824	0.000148476	0.0603274	-0.535294	0.0326159	0.431944	-0.676471	0.00400825	0.190022	0.673529
mmu_circ_0006095	80	mmu-miR-6236	941	ND2	180	0.573529	0.020191	0.189457	-0.685294	0.00339156	0.24611	-0.758824	0.00065403	0.100563	0.672549
mmu_circ_0013185	49	mmu-miR-142a-3p	728	ND2	180	0.808824	0.000148476	0.0603274	-0.596435	0.0147402	0.349809	-0.611534	0.0118291	0.269614	0.672264
mmu_circ_0009998	87	mmu-miR-142a-3p	728	ND2	180	0.661765	0.00523375	0.131398	-0.741391	0.00101322	0.185364	-0.611534	0.0118291	0.269614	0.671563
mmu_circ_0008190	128	mmu-mir-16-1	615	ND2	180	0.726471	0.00143618	0.0978058	-0.605882	0.0128603	0.335595	-0.679412	0.00379343	0.187668	0.670588
mmu_circ_0012896	152	mmu-miR-6236	941	ND2	180	0.55	0.027294	0.206826	-0.688235	0.00320391	0.240829	-0.758824	0.00065403	0.100563	0.665686
mmu_circ_0002554	8	mmu-miR-6956-3p	165	ND2	180	0.644118	0.00708152	0.141179	-0.73928	0.00106595	0.186276	-0.61335	0.0115119	0.267365	0.665582
mmu_circ_0008190	128	mmu-miR-142a-3p	728	ND2	180	0.726471	0.00143618	0.0978058	-0.653813	0.00601146	0.284694	-0.611534	0.0118291	0.269614	0.663939
mmu_circ_0008799	30	mmu-miR-6236	941	ND2	180	0.711765	0.00198404	0.103811	-0.520588	0.0386909	0.448943	-0.758824	0.00065403	0.100563	0.663725
mmu_circ_0001317	196	mmu-miR-142a-3p	728	ND2	180	0.816889	0.000112345	0.0572915	-0.546512	0.0284915	0.426966	-0.611534	0.0118291	0.269614	0.658312
mmu_circ_0015856	77	mmu-miR-6956-3p	165	ND2	180	0.626932	0.00934617	0.151942	-0.72055	0.00163958	0.207591	-0.61335	0.0115119	0.267365	0.653611
mmu_circ_0013208	43	mmu-miR-142a-3p	728	ND2	180	0.782353	0.000341221	0.0708587	-0.558686	0.0244794	0.411923	-0.611534	0.0118291	0.269614	0.650858
mmu_circ_0010390	32	mmu-miR-6236	941	ND2	180	0.660118	0.00538778	0.13319	-0.531165	0.0342429	0.438008	-0.758824	0.00065403	0.100563	0.650036
mmu_circ_0001662	125	mmu-miR-6236	941	ND2	180	0.661168	0.00528918	0.13241	-0.528286	0.0354132	0.438068	-0.758824	0.00065403	0.100563	0.649426
mmu_circ_0014724	125	mmu-miR-6236	941	ND2	180	0.661168	0.00528918	0.13241	-0.528286	0.0354132	0.438068	-0.758824	0.00065403	0.100563	0.649426
mmu_circ_0003073	69	mmu-miR-6236	941	ND2	180	0.655882	0.00580074	0.13481	-0.523529	0.0374126	0.443382	-0.758824	0.00065403	0.100563	0.646078
mmu_circ_0005019	83	mmu-miR-6236	941	ND2	180	0.626471	0.00941398	0.151942	-0.55	0.027294	0.422095	-0.758824	0.00065403	0.100563	0.645098
mmu_circ_0012896	152	mmu-miR-6538	729	ND2	180	0.55	0.027294	0.206826	-0.741722	0.00100514	0.185364	-0.640177	0.0075575	0.235459	0.643966
mmu_circ_0009998	87	mmu-miR-6956-3p	165	ND2	180	0.661765	0.00523375	0.131398	-0.656314	0.0057575	0.284694	-0.61335	0.0115119	0.267365	0.64381
mmu_circ_0008190	128	mmu-miR-6538	729	ND2	180	0.726471	0.00143618	0.0978058	-0.557763	0.0247672	0.412066	-0.640177	0.0075575	0.235459	0.64147
mmu_circ_0004583	66	mmu-miR-6236	941	ND2	180	0.664706	0.00496739	0.129661	-0.5	0.0485803	0.469311	-0.758824	0.00065403	0.100563	0.641176
mmu_circ_0009997	42	mmu-miR-6236	941	ND2	180	0.605882	0.0128603	0.165779	-0.552941	0.0263145	0.419238	-0.758824	0.00065403	0.100563	0.639216
mmu_circ_0008343	55	mmu-mir-16-1	615	ND2	180	0.644118	0.00708152	0.141179	-0.594118	0.0152324	0.353455	-0.679412	0.00379343	0.187668	0.639216
mmu_circ_0003447	247	mmu-mir-16-1	615	ND2	180	0.573198	0.0202799	0.189755	-0.66276	0.00514233	0.278794	-0.679412	0.00379343	0.187668	0.638457
mmu_circ_0001662	125	mmu-miR-142a-3p	728	ND2	180	0.661168	0.00528918	0.13241	-0.642264	0.00730237	0.290878	-0.611534	0.0118291	0.269614	0.638322
mmu_circ_0014724	125	mmu-miR-142a-3p	728	ND2	180	0.661168	0.00528918	0.13241	-0.642264	0.00730237	0.290878	-0.611534	0.0118291	0.269614	0.638322
mmu_circ_0005021	90	mmu-miR-6236	941	ND2	180	0.629412	0.00898809	0.150066	-0.526471	0.0361665	0.439378	-0.758824	0.00065403	0.100563	0.638235
mmu_circ_0001868	51	mmu-miR-6236	941	ND2	180	0.579412	0.0186625	0.185188	-0.576471	0.0194151	0.388294	-0.758824	0.00065403	0.100563	0.638235
mmu_circ_0015736	135	mmu-miR-6236	941	ND2	180	0.560195	0.0240137	0.20029	-0.593415	0.0153843	0.353455	-0.758824	0.00065403	0.100563	0.637478
mmu_circ_0012662	30	mmu-miR-6236	941	ND2	180	0.629412	0.00898809	0.150066	-0.523529	0.0374126	0.443382	-0.758824	0.00065403	0.100563	0.637255
mmu_circ_0009997	42	mmu-miR-6956-3p	165	ND2	180	0.605882	0.0128603	0.165779	-0.690389	0.00307186	0.239004	-0.61335	0.0115119	0.267365	0.636541
mmu_circ_0009997	42	mmu-miR-142a-3p	728	ND2	180	0.605882	0.0128603	0.165779	-0.687032	0.00327963	0.242654	-0.611534	0.0118291	0.269614	0.634816
mmu_circ_0007579	65	mmu-mir-16-1	615	ND2	180	0.6	0.0140071	0.170159	-0.623529	0.00985565	0.308568	-0.679412	0.00379343	0.187668	0.634314
mmu_circ_0007581	65	mmu-mir-16-1	615	ND2	180	0.6	0.0140071	0.170159	-0.623529	0.00985565	0.308568	-0.679412	0.00379343	0.187668	0.634314
mmu_circ_0005910	13	mmu-miR-6236	941	ND2	180	0.535294	0.0326159	0.218877	-0.605882	0.0128603	0.335595	-0.758824	0.00065403	0.100563	0.633333
mmu_circ_0011859	174	mmu-mir-16-1	615	ND2	180	0.596906	0.0146416	0.172471	-0.618897	0.0105842	0.318465	-0.679412	0.00379343	0.187668	0.631738
mmu_circ_0008190	128	mmu-miR-3095-3p	393	ND2	180	0.726471	0.00143618	0.0978058	-0.538235	0.0314932	0.431944	-0.629412	0.00898809	0.245631	0.631373
mmu_circ_0015856	77	mmu-mir-16-1	615	ND2	180	0.626932	0.00934617	0.151942	-0.585725	0.0171235	0.370147	-0.679412	0.00379343	0.187668	0.630689
mmu_circ_0005686	201	mmu-miR-6236	941	ND2	180	0.519461	0.0391895	0.232702	-0.609023	0.0122789	0.330044	-0.758824	0.00065403	0.100563	0.629102
mmu_circ_0001235	56	mmu-miR-6236	941	ND2	180	0.590623	0.015999	0.177776	-0.537215	0.0318791	0.431944	-0.758824	0.00065403	0.100563	0.628887
mmu_circ_0011859	174	mmu-miR-6236	941	ND2	180	0.596906	0.0146416	0.172471	-0.529361	0.0349725	0.438068	-0.758824	0.00065403	0.100563	0.628364
mmu_circ_0008343	55	mmu-miR-6956-3p	165	ND2	180	0.644118	0.00708152	0.141179	-0.620758	0.0102867	0.314354	-0.61335	0.0115119	0.267365	0.626075
mmu_circ_0008190	128	mmu-miR-6956-3p	165	ND2	180	0.726471	0.00143618	0.0978058	-0.537793	0.0316603	0.431944	-0.61335	0.0115119	0.267365	0.625871
mmu_circ_0007579	65	mmu-miR-6538	729	ND2	180	0.6	0.0140071	0.170159	-0.63429	0.00831542	0.293176	-0.640177	0.0075575	0.235459	0.624822
mmu_circ_0007581	65	mmu-miR-6538	729	ND2	180	0.6	0.0140071	0.170159	-0.63429	0.00831542	0.293176	-0.640177	0.0075575	0.235459	0.624822
mmu_circ_0014724	125	mmu-mir-16-1	615	ND2	180	0.661168	0.00528918	0.13241	-0.531527	0.0340978	0.437742	-0.679412	0.00379343	0.187668	0.624036
mmu_circ_0001662	125	mmu-mir-16-1	615	ND2	180	0.661168	0.00528918	0.13241	-0.531527	0.0340978	0.437742	-0.679412	0.00379343	0.187668	0.624036
mmu_circ_0006095	80	mmu-miR-6538	729	ND2	180	0.573529	0.020191	0.189457	-0.657837	0.00560717	0.284694	-0.640177	0.0075575	0.235459	0.623848
mmu_circ_0009998	87	mmu-miR-6538	729	ND2	180	0.661765	0.00523375	0.131398	-0.56365	0.022974	0.40809	-0.640177	0.0075575	0.235459	0.621864
mmu_circ_0007631	39	mmu-miR-6236	941	ND2	180	0.552941	0.0263145	0.204812	-0.552941	0.0263145	0.419238	-0.758824	0.00065403	0.100563	0.621569
mmu_circ_0002104	19	mmu-miR-6236	941	ND2	180	0.594118	0.0152324	0.174532	-0.511765	0.0427234	0.459819	-0.758824	0.00065403	0.100563	0.621569
mmu_circ_0009998	87	mmu-miR-3095-3p	393	ND2	180	0.661765	0.00523375	0.131398	-0.573529	0.020191	0.391918	-0.629412	0.00898809	0.245631	0.621569
mmu_circ_0014636	7	mmu-miR-6956-3p	165	ND2	180	0.631464	0.00870008	0.150066	-0.619543	0.0104803	0.316461	-0.61335	0.0115119	0.267365	0.621452
mmu_circ_0015856	77	mmu-miR-142a-3p	728	ND2	180	0.626932	0.00934617	0.151942	-0.625584	0.00954544	0.308568	-0.611534	0.0118291	0.269614	0.62135
mmu_circ_0013675	4	mmu-miR-6956-3p	165	ND2	180	0.685522	0.0033767	0.118269	-0.564361	0.0227645	0.40809	-0.61335	0.0115119	0.267365	0.621078
mmu_circ_0011575	19	mmu-miR-6236	941	ND2	180	0.508941	0.0440782	0.240304	-0.595335	0.0149722	0.353455	-0.758824	0.00065403	0.100563	0.621033
mmu_circ_0015856	77	mmu-miR-3095-3p	393	ND2	180	0.626932	0.00934617	0.151942	-0.603385	0.0133378	0.340879	-0.629412	0.00898809	0.245631	0.61991
mmu_circ_0009950	42	mmu-miR-6236	941	ND2	180	0.544118	0.0293363	0.211626	-0.552941	0.0263145	0.419238	-0.758824	0.00065403	0.100563	0.618627
mmu_circ_0012662	30	mmu-miR-142a-3p	728	ND2	180	0.629412	0.00898809	0.150066	-0.613044	0.0115649	0.329598	-0.611534	0.0118291	0.269614	0.617997
mmu_circ_0011324	31	mmu-miR-6236	941	ND2	180	0.567647	0.0218146	0.193792	-0.523529	0.0374126	0.443382	-0.758824	0.00065403	0.100563	0.616667
mmu_circ_0009998	87	mmu-miR-27a-5p	318	ND2	180	0.661765	0.00523375	0.131398	-0.511765	0.0427234	0.459819	-0.676471	0.00400825	0.190022	0.616667
mmu_circ_0007112	42	mmu-miR-6956-3p	165	ND2	180	0.578367	0.0189273	0.187288	-0.65828	0.005564	0.284694	-0.61335	0.0115119	0.267365	0.616666
mmu_circ_0003732	77	mmu-miR-6236	941	ND2	180	0.564706	0.0226632	0.195653	-0.523529	0.0374126	0.443382	-0.758824	0.00065403	0.100563	0.615686
mmu_circ_0010629	11	mmu-miR-142a-3p	728	ND2	180	0.705882	0.0022459	0.107251	-0.528486	0.0353308	0.438068	-0.611534	0.0118291	0.269614	0.615301
mmu_circ_0006096	58	mmu-miR-6236	941	ND2	180	0.523529	0.0374126	0.227944	-0.561765	0.023537	0.40809	-0.758824	0.00065403	0.100563	0.614706
mmu_circ_0004021	46	mmu-miR-6236	941	ND2	180	0.499516	0.0488333	0.249021	-0.58434	0.0174524	0.372483	-0.758824	0.00065403	0.100563	0.614226
mmu_circ_0010766	73	mmu-miR-6236	941	ND2	180	0.582353	0.0179327	0.183167	-0.5	0.0485803	0.469311	-0.758824	0.00065403	0.100563	0.613725
mmu_circ_0007740	9	mmu-miR-6236	941	ND2	180	0.547059	0.0283011	0.209491	-0.535294	0.0326159	0.431944	-0.758824	0.00065403	0.100563	0.613725
mmu_circ_0008343	55	mmu-miR-27a-5p	318	ND2	180	0.644118	0.00708152	0.141179	-0.520588	0.0386909	0.448943	-0.676471	0.00400825	0.190022	0.613725
mmu_circ_0005167	13	mmu-miR-6956-3p	165	ND2	180	0.638877	0.00771991	0.144872	-0.586483	0.0169456	0.368909	-0.61335	0.0115119	0.267365	0.612903
mmu_circ_0005686	201	mmu-mir-16-1	615	ND2	180	0.519461	0.0391895	0.232702	-0.638877	0.00771991	0.290878	-0.679412	0.00379343	0.187668	0.612583
mmu_circ_0012741	47	mmu-miR-142a-3p	728	ND2	180	0.505882	0.0455816	0.242791	-0.720251	0.00165043	0.207591	-0.611534	0.0118291	0.269614	0.612556
mmu_circ_0005686	201	mmu-miR-6538	729	ND2	180	0.519461	0.0391895	0.232702	-0.676692	0.00399171	0.25639	-0.640177	0.0075575	0.235459	0.61211
mmu_circ_0006095	80	mmu-miR-142a-3p	728	ND2	180	0.573529	0.020191	0.189457	-0.649283	0.00649407	0.284694	-0.611534	0.0118291	0.269614	0.611449
mmu_circ_0003732	77	mmu-miR-6538	729	ND2	180	0.564706	0.0226632	0.195653	-0.622517	0.0100115	0.311631	-0.640177	0.0075575	0.235459	0.609133
mmu_circ_0003447	247	mmu-miR-27a-5p	318	ND2	180	0.573198	0.0202799	0.189755	-0.576184	0.0194898	0.388294	-0.676471	0.00400825	0.190022	0.608617
mmu_circ_0001662	125	mmu-miR-6956-3p	165	ND2	180	0.661168	0.00528918	0.13241	-0.550172	0.0272359	0.422095	-0.61335	0.0115119	0.267365	0.60823
mmu_circ_0014724	125	mmu-miR-6956-3p	165	ND2	180	0.661168	0.00528918	0.13241	-0.550172	0.0272359	0.422095	-0.61335	0.0115119	0.267365	0.60823
mmu_circ_0015736	135	mmu-miR-6538	729	ND2	180	0.560195	0.0240137	0.20029	-0.610473	0.0120175	0.330044	-0.640177	0.0075575	0.235459	0.603615
mmu_circ_0002554	8	mmu-miR-142a-3p	728	ND2	180	0.644118	0.00708152	0.141179	-0.552646	0.0264117	0.419238	-0.611534	0.0118291	0.269614	0.602766
mmu_circ_0001235	56	mmu-miR-3095-3p	393	ND2	180	0.590623	0.015999	0.177776	-0.58591	0.0170798	0.370147	-0.629412	0.00898809	0.245631	0.601982
mmu_circ_0010369	43	mmu-miR-142a-3p	728	ND2	180	0.676471	0.00400825	0.123167	-0.516407	0.0405646	0.455284	-0.611534	0.0118291	0.269614	0.60147
mmu_circ_0001662	125	mmu-miR-6538	729	ND2	180	0.661168	0.00528918	0.13241	-0.502728	0.0471721	0.466455	-0.640177	0.0075575	0.235459	0.601357
mmu_circ_0014724	125	mmu-miR-6538	729	ND2	180	0.661168	0.00528918	0.13241	-0.502728	0.0471721	0.466455	-0.640177	0.0075575	0.235459	0.601357
mmu_circ_0011324	31	mmu-miR-142a-3p	728	ND2	180	0.567647	0.0218146	0.193792	-0.623614	0.00984275	0.308568	-0.611534	0.0118291	0.269614	0.600932
mmu_circ_0011859	174	mmu-miR-27a-5p	318	ND2	180	0.596906	0.0146416	0.172471	-0.529361	0.0349725	0.438068	-0.676471	0.00400825	0.190022	0.600913
mmu_circ_0012896	152	mmu-mir-16-1	615	ND2	180	0.55	0.027294	0.206826	-0.564706	0.0226632	0.40809	-0.679412	0.00379343	0.187668	0.598039
mmu_circ_0003732	77	mmu-mir-16-1	615	ND2	180	0.564706	0.0226632	0.195653	-0.55	0.027294	0.422095	-0.679412	0.00379343	0.187668	0.598039
mmu_circ_0003733	63	mmu-miR-6538	729	ND2	180	0.552941	0.0263145	0.204812	-0.59897	0.0142159	0.347811	-0.640177	0.0075575	0.235459	0.597363
mmu_circ_0007112	42	mmu-miR-27a-5p	318	ND2	180	0.578367	0.0189273	0.187288	-0.535688	0.0324637	0.431944	-0.676471	0.00400825	0.190022	0.596842
mmu_circ_0008849	3	mmu-miR-6956-3p	165	ND2	180	0.65	0.00641571	0.137544	-0.524459	0.0370154	0.443382	-0.61335	0.0115119	0.267365	0.595936
mmu_circ_0005167	13	mmu-miR-142a-3p	728	ND2	180	0.638877	0.00771991	0.144872	-0.536434	0.0321773	0.431944	-0.611534	0.0118291	0.269614	0.595615
mmu_circ_0012896	152	mmu-miR-27a-5p	318	ND2	180	0.55	0.027294	0.206826	-0.558824	0.0244365	0.411923	-0.676471	0.00400825	0.190022	0.595098
mmu_circ_0007581	65	mmu-miR-27a-5p	318	ND2	180	0.6	0.0140071	0.170159	-0.505882	0.0455816	0.461349	-0.676471	0.00400825	0.190022	0.594118
mmu_circ_0007579	65	mmu-miR-27a-5p	318	ND2	180	0.6	0.0140071	0.170159	-0.505882	0.0455816	0.461349	-0.676471	0.00400825	0.190022	0.594118
mmu_circ_0007579	65	mmu-miR-142a-3p	728	ND2	180	0.6	0.0140071	0.170159	-0.570765	0.0209419	0.398788	-0.611534	0.0118291	0.269614	0.5941
mmu_circ_0007581	65	mmu-miR-142a-3p	728	ND2	180	0.6	0.0140071	0.170159	-0.570765	0.0209419	0.398788	-0.611534	0.0118291	0.269614	0.5941
mmu_circ_0006769	45	mmu-miR-6538	729	ND2	180	0.626684	0.00938257	0.151942	-0.512984	0.0421482	0.459819	-0.640177	0.0075575	0.235459	0.593282
mmu_circ_0000189	16	mmu-miR-6236	941	ND2	180	0.508824	0.0441352	0.240304	-0.511765	0.0427234	0.459819	-0.758824	0.00065403	0.100563	0.593137
mmu_circ_0015856	77	mmu-miR-6538	729	ND2	180	0.626932	0.00934617	0.151942	-0.506627	0.0452119	0.461349	-0.640177	0.0075575	0.235459	0.591245
mmu_circ_0004712	38	mmu-miR-142a-3p	728	ND2	180	0.629412	0.00898809	0.150066	-0.528486	0.0353308	0.438068	-0.611534	0.0118291	0.269614	0.589811
mmu_circ_0005019	83	mmu-miR-142a-3p	728	ND2	180	0.626471	0.00941398	0.151942	-0.528486	0.0353308	0.438068	-0.611534	0.0118291	0.269614	0.58883
mmu_circ_0011859	174	mmu-miR-6538	729	ND2	180	0.596906	0.0146416	0.172471	-0.528965	0.0351344	0.438068	-0.640177	0.0075575	0.235459	0.588683
mmu_circ_0014038	3	mmu-miR-6956-3p	165	ND2	180	0.541176	0.0304002	0.214043	-0.610387	0.0120329	0.330044	-0.61335	0.0115119	0.267365	0.588305
mmu_circ_0012896	152	mmu-miR-142a-3p	728	ND2	180	0.55	0.027294	0.206826	-0.602474	0.0135154	0.342625	-0.611534	0.0118291	0.269614	0.588003
mmu_circ_0003733	63	mmu-mir-16-1	615	ND2	180	0.552941	0.0263145	0.204812	-0.529412	0.034952	0.438068	-0.679412	0.00379343	0.187668	0.587255
mmu_circ_0007581	65	mmu-miR-3095-3p	393	ND2	180	0.6	0.0140071	0.170159	-0.532353	0.0337686	0.437577	-0.629412	0.00898809	0.245631	0.587255
mmu_circ_0007579	65	mmu-miR-3095-3p	393	ND2	180	0.6	0.0140071	0.170159	-0.532353	0.0337686	0.437577	-0.629412	0.00898809	0.245631	0.587255
mmu_circ_0006096	58	mmu-miR-142a-3p	728	ND2	180	0.523529	0.0374126	0.227944	-0.625124	0.00961424	0.308568	-0.611534	0.0118291	0.269614	0.586729
mmu_circ_0001868	51	mmu-miR-6538	729	ND2	180	0.579412	0.0186625	0.185188	-0.538631	0.0313443	0.431944	-0.640177	0.0075575	0.235459	0.586073
mmu_circ_0003732	77	mmu-miR-3095-3p	393	ND2	180	0.564706	0.0226632	0.195653	-0.555882	0.0253622	0.415101	-0.629412	0.00898809	0.245631	0.583333
mmu_circ_0009997	42	mmu-miR-3095-3p	393	ND2	180	0.605882	0.0128603	0.165779	-0.511765	0.0427234	0.459819	-0.629412	0.00898809	0.245631	0.582353
mmu_circ_0001235	56	mmu-miR-6956-3p	165	ND2	180	0.590623	0.015999	0.177776	-0.542001	0.0300991	0.427798	-0.61335	0.0115119	0.267365	0.581991
mmu_circ_0005021	90	mmu-miR-142a-3p	728	ND2	180	0.629412	0.00898809	0.150066	-0.502817	0.0471265	0.466455	-0.611534	0.0118291	0.269614	0.581254
mmu_circ_0004707	37	mmu-miR-142a-3p	728	ND2	180	0.6	0.0140071	0.170159	-0.531506	0.0341061	0.437742	-0.611534	0.0118291	0.269614	0.581013
mmu_circ_0004711	37	mmu-miR-142a-3p	728	ND2	180	0.6	0.0140071	0.170159	-0.531506	0.0341061	0.437742	-0.611534	0.0118291	0.269614	0.581013
mmu_circ_0004706	37	mmu-miR-142a-3p	728	ND2	180	0.6	0.0140071	0.170159	-0.531506	0.0341061	0.437742	-0.611534	0.0118291	0.269614	0.581013
mmu_circ_0004701	37	mmu-miR-142a-3p	728	ND2	180	0.6	0.0140071	0.170159	-0.531506	0.0341061	0.437742	-0.611534	0.0118291	0.269614	0.581013
mmu_circ_0004708	37	mmu-miR-142a-3p	728	ND2	180	0.6	0.0140071	0.170159	-0.531506	0.0341061	0.437742	-0.611534	0.0118291	0.269614	0.581013
mmu_circ_0003026	3	mmu-miR-6956-3p	165	ND2	180	0.542076	0.0300718	0.214043	-0.587178	0.0167836	0.366925	-0.61335	0.0115119	0.267365	0.580868
mmu_circ_0006097	8	mmu-miR-6956-3p	165	ND2	180	0.555882	0.0253622	0.202532	-0.571868	0.0206399	0.396641	-0.61335	0.0115119	0.267365	0.580367
mmu_circ_0005686	201	mmu-miR-3095-3p	393	ND2	180	0.519461	0.0391895	0.232702	-0.591111	0.0158902	0.357757	-0.629412	0.00898809	0.245631	0.579994
mmu_circ_0015736	135	mmu-mir-16-1	615	ND2	180	0.560195	0.0240137	0.20029	-0.499797	0.0486863	0.469374	-0.679412	0.00379343	0.187668	0.579801
mmu_circ_0007631	39	mmu-miR-142a-3p	728	ND2	180	0.552941	0.0263145	0.204812	-0.572275	0.0205291	0.395631	-0.611534	0.0118291	0.269614	0.578917
mmu_circ_0001868	51	mmu-miR-6956-3p	165	ND2	180	0.579412	0.0186625	0.185188	-0.542237	0.0300132	0.427798	-0.61335	0.0115119	0.267365	0.578333
mmu_circ_0001235	56	mmu-miR-142a-3p	728	ND2	180	0.590623	0.015999	0.177776	-0.529825	0.0347839	0.438068	-0.611534	0.0118291	0.269614	0.577327
mmu_circ_0004716	35	mmu-miR-142a-3p	728	ND2	180	0.602941	0.0134241	0.168074	-0.516407	0.0405646	0.455284	-0.611534	0.0118291	0.269614	0.576961
mmu_circ_0004715	35	mmu-miR-142a-3p	728	ND2	180	0.602941	0.0134241	0.168074	-0.516407	0.0405646	0.455284	-0.611534	0.0118291	0.269614	0.576961
mmu_circ_0004714	35	mmu-miR-142a-3p	728	ND2	180	0.602941	0.0134241	0.168074	-0.516407	0.0405646	0.455284	-0.611534	0.0118291	0.269614	0.576961
mmu_circ_0004705	35	mmu-miR-142a-3p	728	ND2	180	0.602941	0.0134241	0.168074	-0.516407	0.0405646	0.455284	-0.611534	0.0118291	0.269614	0.576961
mmu_circ_0004713	35	mmu-miR-142a-3p	728	ND2	180	0.602941	0.0134241	0.168074	-0.516407	0.0405646	0.455284	-0.611534	0.0118291	0.269614	0.576961
mmu_circ_0004717	35	mmu-miR-142a-3p	728	ND2	180	0.602941	0.0134241	0.168074	-0.516407	0.0405646	0.455284	-0.611534	0.0118291	0.269614	0.576961
mmu_circ_0011859	174	mmu-miR-142a-3p	728	ND2	180	0.596906	0.0146416	0.172471	-0.521761	0.0381775	0.447388	-0.611534	0.0118291	0.269614	0.576734
mmu_circ_0012896	152	mmu-miR-3095-3p	393	ND2	180	0.55	0.027294	0.206826	-0.55	0.027294	0.422095	-0.629412	0.00898809	0.245631	0.576471
mmu_circ_0008131	10	mmu-miR-142a-3p	728	ND2	180	0.5	0.0485803	0.247927	-0.617574	0.0108	0.31988	-0.611534	0.0118291	0.269614	0.576369
mmu_circ_0012741	47	mmu-mir-16-1	615	ND2	180	0.505882	0.0455816	0.242791	-0.538235	0.0314932	0.431944	-0.679412	0.00379343	0.187668	0.57451
mmu_circ_0003733	63	mmu-miR-3095-3p	393	ND2	180	0.552941	0.0263145	0.204812	-0.532353	0.0337686	0.437577	-0.629412	0.00898809	0.245631	0.571569
mmu_circ_0007112	42	mmu-miR-3095-3p	393	ND2	180	0.578367	0.0189273	0.187288	-0.506255	0.0453966	0.461349	-0.629412	0.00898809	0.245631	0.571344
mmu_circ_0006474	13	mmu-miR-6956-3p	165	ND2	180	0.555882	0.0253622	0.202532	-0.542237	0.0300132	0.427798	-0.61335	0.0115119	0.267365	0.57049
mmu_circ_0006096	58	mmu-miR-6538	729	ND2	180	0.523529	0.0374126	0.227944	-0.54599	0.0286741	0.427798	-0.640177	0.0075575	0.235459	0.569899
mmu_circ_0006095	80	mmu-miR-6956-3p	165	ND2	180	0.573529	0.020191	0.189457	-0.520014	0.0389441	0.450617	-0.61335	0.0115119	0.267365	0.568965
mmu_circ_0001868	51	mmu-miR-142a-3p	728	ND2	180	0.579412	0.0186625	0.185188	-0.510367	0.0433902	0.460463	-0.611534	0.0118291	0.269614	0.567104
mmu_circ_0015736	135	mmu-miR-3095-3p	393	ND2	180	0.560195	0.0240137	0.20029	-0.504327	0.0463607	0.466251	-0.629412	0.00898809	0.245631	0.564645
mmu_circ_0003077	12	mmu-miR-6538	729	ND2	180	0.517647	0.0400018	0.232702	-0.534216	0.0330347	0.432523	-0.640177	0.0075575	0.235459	0.564013
mmu_circ_0011324	31	mmu-miR-6956-3p	165	ND2	180	0.567647	0.0218146	0.193792	-0.508162	0.0444575	0.461349	-0.61335	0.0115119	0.267365	0.563053
mmu_circ_0012741	47	mmu-miR-6956-3p	165	ND2	180	0.505882	0.0455816	0.242791	-0.558534	0.0245265	0.411923	-0.61335	0.0115119	0.267365	0.559255
mmu_circ_0005612	43	mmu-miR-142a-3p	728	ND2	180	0.514706	0.0413458	0.235172	-0.551136	0.0269125	0.422095	-0.611534	0.0118291	0.269614	0.559125
mmu_circ_0009950	42	mmu-miR-6956-3p	165	ND2	180	0.544118	0.0293363	0.211626	-0.518533	0.0396036	0.453282	-0.61335	0.0115119	0.267365	0.558667
mmu_circ_0006097	8	mmu-miR-142a-3p	728	ND2	180	0.555882	0.0253622	0.202532	-0.502817	0.0471265	0.466455	-0.611534	0.0118291	0.269614	0.556744
mmu_circ_0009950	42	mmu-miR-142a-3p	728	ND2	180	0.544118	0.0293363	0.211626	-0.505837	0.0456043	0.461349	-0.611534	0.0118291	0.269614	0.55383
mmu_circ_0006096	58	mmu-miR-6956-3p	165	ND2	180	0.523529	0.0374126	0.227944	-0.512607	0.0423256	0.459819	-0.61335	0.0115119	0.267365	0.549829
mmu_circ_0005359	11	mmu-miR-142a-3p	728	ND2	180	0.505837	0.0456043	0.242823	-0.522481	0.0378648	0.446409	-0.611534	0.0118291	0.269614	0.546617
mmu_circ_0011099	66	mmu-miR-142a-3p	728	ND2	180	0.508824	0.0441352	0.240304	-0.511877	0.0426704	0.459819	-0.611534	0.0118291	0.269614	0.544078
mmu_circ_0008768	1	mmu-miR-6956-3p	165	ND2	180	0.505882	0.0455816	0.242791	-0.508162	0.0444575	0.461349	-0.61335	0.0115119	0.267365	0.542465
mmu_circ_0005020	309	mmu-miR-6236	941	Ablim3	174	0.626471	0.00941398	0.151942	-0.829412	7.08845e-05	0.12903	-0.808824	0.000148476	0.0568981	0.754902
mmu_circ_0005498	295	mmu-mir-16-1	615	Ablim3	174	0.729412	0.00134308	0.0961982	-0.752941	0.000761081	0.177276	-0.782353	0.000341221	0.0756432	0.754902
mmu_circ_0001480	166	mmu-miR-6236	941	Ablim3	174	0.729412	0.00134308	0.0961982	-0.717647	0.00174754	0.212714	-0.808824	0.000148476	0.0568981	0.751961
mmu_circ_0005020	309	mmu-miR-6538	729	Ablim3	174	0.626471	0.00941398	0.151942	-0.834437	5.83158e-05	0.12903	-0.791759	0.000257304	0.0733126	0.750889
mmu_circ_0005686	201	mmu-miR-155-5p	366	Ablim3	174	0.644848	0.006996	0.141179	-0.746352	0.000897658	0.184251	-0.844118	3.93024e-05	0.040791	0.745106
mmu_circ_0005498	295	mmu-mir-5126	406	Ablim3	174	0.729412	0.00134308	0.0961982	-0.717647	0.00174754	0.212714	-0.785294	0.000312854	0.0748272	0.744118
mmu_circ_0001480	166	mmu-mir-5126	406	Ablim3	174	0.729412	0.00134308	0.0961982	-0.717647	0.00174754	0.212714	-0.785294	0.000312854	0.0748272	0.744118
mmu_circ_0001480	166	mmu-miR-155-5p	366	Ablim3	174	0.729412	0.00134308	0.0961982	-0.65	0.00641571	0.284694	-0.844118	3.93024e-05	0.040791	0.741176
mmu_circ_0005498	295	mmu-miR-155-5p	366	Ablim3	174	0.729412	0.00134308	0.0961982	-0.644118	0.00708152	0.287946	-0.844118	3.93024e-05	0.040791	0.739216
mmu_circ_0003447	247	mmu-miR-6538	729	Ablim3	174	0.588125	0.016565	0.178578	-0.827567	7.60328e-05	0.12903	-0.791759	0.000257304	0.0733126	0.735817
mmu_circ_0001480	166	mmu-miR-6538	729	Ablim3	174	0.729412	0.00134308	0.0961982	-0.681384	0.00365467	0.253385	-0.791759	0.000257304	0.0733126	0.734185
mmu_circ_0005498	295	mmu-miR-6538	729	Ablim3	174	0.729412	0.00134308	0.0961982	-0.671082	0.00442715	0.258536	-0.791759	0.000257304	0.0733126	0.730751
mmu_circ_0007579	65	mmu-miR-6236	941	Ablim3	174	0.617647	0.010788	0.157701	-0.758824	0.00065403	0.172538	-0.808824	0.000148476	0.0568981	0.728431
mmu_circ_0007581	65	mmu-miR-6236	941	Ablim3	174	0.617647	0.010788	0.157701	-0.758824	0.00065403	0.172538	-0.808824	0.000148476	0.0568981	0.728431
mmu_circ_0008690	264	mmu-mir-16-1	615	Ablim3	174	0.638235	0.00780114	0.144872	-0.764706	0.000559676	0.171216	-0.782353	0.000341221	0.0756432	0.728431
mmu_circ_0001479	178	mmu-mir-5126	406	Ablim3	174	0.676471	0.00400825	0.123167	-0.702941	0.00238695	0.222944	-0.785294	0.000312854	0.0748272	0.721569
mmu_circ_0008690	264	mmu-mir-5126	406	Ablim3	174	0.638235	0.00780114	0.144872	-0.735294	0.00117162	0.193566	-0.785294	0.000312854	0.0748272	0.719608
mmu_circ_0005498	295	mmu-miR-6236	941	Ablim3	174	0.729412	0.00134308	0.0961982	-0.611765	0.0117884	0.330044	-0.808824	0.000148476	0.0568981	0.716667
mmu_circ_0005020	309	mmu-mir-16-1	615	Ablim3	174	0.626471	0.00941398	0.151942	-0.741176	0.00101847	0.185364	-0.782353	0.000341221	0.0756432	0.716667
mmu_circ_0001479	178	mmu-miR-6236	941	Ablim3	174	0.676471	0.00400825	0.123167	-0.661765	0.00523375	0.279732	-0.808824	0.000148476	0.0568981	0.715686
mmu_circ_0003447	247	mmu-miR-6236	941	Ablim3	174	0.588125	0.016565	0.178578	-0.746352	0.000897658	0.184251	-0.808824	0.000148476	0.0568981	0.714434
mmu_circ_0008470	30	mmu-miR-6236	941	Ablim3	174	0.773529	0.000439356	0.0746786	-0.555882	0.0253622	0.415101	-0.808824	0.000148476	0.0568981	0.712745
mmu_circ_0012896	152	mmu-miR-6538	729	Ablim3	174	0.602941	0.0134241	0.168074	-0.741722	0.00100514	0.185364	-0.791759	0.000257304	0.0733126	0.712141
mmu_circ_0008470	30	mmu-mir-5126	406	Ablim3	174	0.773529	0.000439356	0.0746786	-0.567647	0.0218146	0.401146	-0.785294	0.000312854	0.0748272	0.708824
mmu_circ_0008470	30	mmu-miR-155-5p	366	Ablim3	174	0.773529	0.000439356	0.0746786	-0.502941	0.0470631	0.466355	-0.844118	3.93024e-05	0.040791	0.706863
mmu_circ_0005686	201	mmu-mir-5126	406	Ablim3	174	0.644848	0.006996	0.141179	-0.689629	0.00311796	0.239004	-0.785294	0.000312854	0.0748272	0.70659
mmu_circ_0003447	247	mmu-miR-3095-3p	393	Ablim3	174	0.588125	0.016565	0.178578	-0.820987	9.70011e-05	0.12903	-0.708824	0.00211168	0.152023	0.705979
mmu_circ_0012896	152	mmu-miR-155-5p	366	Ablim3	174	0.602941	0.0134241	0.168074	-0.670588	0.00446721	0.258536	-0.844118	3.93024e-05	0.040791	0.705882
mmu_circ_0005686	201	mmu-miR-6538	729	Ablim3	174	0.644848	0.006996	0.141179	-0.676692	0.00399171	0.25639	-0.791759	0.000257304	0.0733126	0.704433
mmu_circ_0001479	178	mmu-miR-155-5p	366	Ablim3	174	0.676471	0.00400825	0.123167	-0.591176	0.0158756	0.357757	-0.844118	3.93024e-05	0.040791	0.703922
mmu_circ_0001479	178	mmu-miR-6538	729	Ablim3	174	0.676471	0.00400825	0.123167	-0.64312	0.00719969	0.289067	-0.791759	0.000257304	0.0733126	0.703783
mmu_circ_0008687	159	mmu-mir-16-1	615	Ablim3	174	0.582353	0.0179327	0.183167	-0.741176	0.00101847	0.185364	-0.782353	0.000341221	0.0756432	0.701961
mmu_circ_0001479	178	mmu-mir-16-1	615	Ablim3	174	0.676471	0.00400825	0.123167	-0.644118	0.00708152	0.287946	-0.782353	0.000341221	0.0756432	0.70098
mmu_circ_0001480	166	mmu-mir-16-1	615	Ablim3	174	0.729412	0.00134308	0.0961982	-0.591176	0.0158756	0.357757	-0.782353	0.000341221	0.0756432	0.70098
mmu_circ_0012896	152	mmu-miR-6236	941	Ablim3	174	0.602941	0.0134241	0.168074	-0.688235	0.00320391	0.240829	-0.808824	0.000148476	0.0568981	0.7
mmu_circ_0008690	264	mmu-miR-155-5p	366	Ablim3	174	0.638235	0.00780114	0.144872	-0.617647	0.010788	0.31988	-0.844118	3.93024e-05	0.040791	0.7
mmu_circ_0001478	157	mmu-mir-5126	406	Ablim3	174	0.632353	0.00857758	0.148625	-0.667647	0.00471198	0.265376	-0.785294	0.000312854	0.0748272	0.695098
mmu_circ_0013492	121	mmu-mir-5126	406	Ablim3	174	0.626471	0.00941398	0.151942	-0.670588	0.00446721	0.258536	-0.785294	0.000312854	0.0748272	0.694118
mmu_circ_0001480	166	mmu-miR-5126	331	Ablim3	174	0.729412	0.00134308	0.0961982	-0.693892	0.00286656	0.233118	-0.657048	0.00568467	0.216679	0.69345
mmu_circ_0007579	65	mmu-mir-5126	406	Ablim3	174	0.617647	0.010788	0.157701	-0.673529	0.00423274	0.256782	-0.785294	0.000312854	0.0748272	0.692157
mmu_circ_0007581	65	mmu-mir-5126	406	Ablim3	174	0.617647	0.010788	0.157701	-0.673529	0.00423274	0.256782	-0.785294	0.000312854	0.0748272	0.692157
mmu_circ_0005498	295	mmu-miR-3095-3p	393	Ablim3	174	0.729412	0.00134308	0.0961982	-0.638235	0.00780114	0.290878	-0.708824	0.00211168	0.152023	0.692157
mmu_circ_0005020	309	mmu-miR-155-5p	366	Ablim3	174	0.626471	0.00941398	0.151942	-0.602941	0.0134241	0.340879	-0.844118	3.93024e-05	0.040791	0.691176
mmu_circ_0007581	65	mmu-miR-155-5p	366	Ablim3	174	0.617647	0.010788	0.157701	-0.608824	0.0123152	0.330044	-0.844118	3.93024e-05	0.040791	0.690196
mmu_circ_0007579	65	mmu-miR-155-5p	366	Ablim3	174	0.617647	0.010788	0.157701	-0.608824	0.0123152	0.330044	-0.844118	3.93024e-05	0.040791	0.690196
mmu_circ_0010369	43	mmu-miR-6236	941	Ablim3	174	0.588235	0.0165397	0.178578	-0.670588	0.00446721	0.258536	-0.808824	0.000148476	0.0568981	0.689216
mmu_circ_0005686	201	mmu-mir-16-1	615	Ablim3	174	0.644848	0.006996	0.141179	-0.638877	0.00771991	0.290878	-0.782353	0.000341221	0.0756432	0.688693
mmu_circ_0001478	157	mmu-mir-16-1	615	Ablim3	174	0.632353	0.00857758	0.148625	-0.65	0.00641571	0.284694	-0.782353	0.000341221	0.0756432	0.688235
mmu_circ_0008687	159	mmu-mir-5126	406	Ablim3	174	0.582353	0.0179327	0.183167	-0.697059	0.00269059	0.229022	-0.785294	0.000312854	0.0748272	0.688235
mmu_circ_0005686	201	mmu-miR-6236	941	Ablim3	174	0.644848	0.006996	0.141179	-0.609023	0.0122789	0.330044	-0.808824	0.000148476	0.0568981	0.687565
mmu_circ_0013492	121	mmu-miR-6236	941	Ablim3	174	0.626471	0.00941398	0.151942	-0.623529	0.00985565	0.308568	-0.808824	0.000148476	0.0568981	0.686275
mmu_circ_0012896	152	mmu-mir-5126	406	Ablim3	174	0.602941	0.0134241	0.168074	-0.670588	0.00446721	0.258536	-0.785294	0.000312854	0.0748272	0.686275
mmu_circ_0003447	247	mmu-miR-155-5p	366	Ablim3	174	0.588125	0.016565	0.178578	-0.62395	0.00979149	0.308568	-0.844118	3.93024e-05	0.040791	0.685398
mmu_circ_0005020	309	mmu-miR-3095-3p	393	Ablim3	174	0.626471	0.00941398	0.151942	-0.720588	0.00163819	0.207591	-0.708824	0.00211168	0.152023	0.685294
mmu_circ_0006769	45	mmu-miR-6236	941	Ablim3	174	0.568904	0.0214594	0.193792	-0.67113	0.00442329	0.258536	-0.808824	0.000148476	0.0568981	0.682953
mmu_circ_0001478	157	mmu-miR-6236	941	Ablim3	174	0.632353	0.00857758	0.148625	-0.605882	0.0128603	0.335595	-0.808824	0.000148476	0.0568981	0.682353
mmu_circ_0005498	295	mmu-miR-5126	331	Ablim3	174	0.729412	0.00134308	0.0961982	-0.660118	0.00538778	0.282365	-0.657048	0.00568467	0.216679	0.682193
mmu_circ_0005020	309	mmu-mir-5126	406	Ablim3	174	0.626471	0.00941398	0.151942	-0.632353	0.00857758	0.293176	-0.785294	0.000312854	0.0748272	0.681373
mmu_circ_0007581	65	mmu-miR-6538	729	Ablim3	174	0.617647	0.010788	0.157701	-0.63429	0.00831542	0.293176	-0.791759	0.000257304	0.0733126	0.681232
mmu_circ_0007579	65	mmu-miR-6538	729	Ablim3	174	0.617647	0.010788	0.157701	-0.63429	0.00831542	0.293176	-0.791759	0.000257304	0.0733126	0.681232
mmu_circ_0008690	264	mmu-miR-6538	729	Ablim3	174	0.638235	0.00780114	0.144872	-0.613687	0.0114538	0.32792	-0.791759	0.000257304	0.0733126	0.681227
mmu_circ_0008689	128	mmu-mir-16-1	615	Ablim3	174	0.55	0.027294	0.206826	-0.708824	0.00211168	0.215997	-0.782353	0.000341221	0.0756432	0.680392
mmu_circ_0008688	128	mmu-mir-16-1	615	Ablim3	174	0.55	0.027294	0.206826	-0.708824	0.00211168	0.215997	-0.782353	0.000341221	0.0756432	0.680392
mmu_circ_0003447	247	mmu-mir-16-1	615	Ablim3	174	0.588125	0.016565	0.178578	-0.66276	0.00514233	0.278794	-0.782353	0.000341221	0.0756432	0.677746
mmu_circ_0007581	65	mmu-mir-16-1	615	Ablim3	174	0.617647	0.010788	0.157701	-0.623529	0.00985565	0.308568	-0.782353	0.000341221	0.0756432	0.67451
mmu_circ_0007579	65	mmu-mir-16-1	615	Ablim3	174	0.617647	0.010788	0.157701	-0.623529	0.00985565	0.308568	-0.782353	0.000341221	0.0756432	0.67451
mmu_circ_0006869	68	mmu-mir-5126	406	Ablim3	174	0.523529	0.0374126	0.227944	-0.714706	0.00186274	0.215997	-0.785294	0.000312854	0.0748272	0.67451
mmu_circ_0015736	135	mmu-miR-155-5p	366	Ablim3	174	0.551136	0.0269125	0.206826	-0.626634	0.00938994	0.308357	-0.844118	3.93024e-05	0.040791	0.673962
mmu_circ_0013492	121	mmu-miR-6538	729	Ablim3	174	0.626471	0.00941398	0.151942	-0.601913	0.0136257	0.343877	-0.791759	0.000257304	0.0733126	0.673381
mmu_circ_0001478	157	mmu-miR-155-5p	366	Ablim3	174	0.632353	0.00857758	0.148625	-0.532353	0.0337686	0.437577	-0.844118	3.93024e-05	0.040791	0.669608
mmu_circ_0013492	121	mmu-miR-155-5p	366	Ablim3	174	0.626471	0.00941398	0.151942	-0.538235	0.0314932	0.431944	-0.844118	3.93024e-05	0.040791	0.669608
mmu_circ_0007382	88	mmu-miR-6236	941	Ablim3	174	0.5	0.0485803	0.247927	-0.697059	0.00269059	0.229022	-0.808824	0.000148476	0.0568981	0.668627
mmu_circ_0007381	88	mmu-miR-6236	941	Ablim3	174	0.5	0.0485803	0.247927	-0.697059	0.00269059	0.229022	-0.808824	0.000148476	0.0568981	0.668627
mmu_circ_0003447	247	mmu-mir-5126	406	Ablim3	174	0.588125	0.016565	0.178578	-0.626936	0.00934562	0.308357	-0.785294	0.000312854	0.0748272	0.666785
mmu_circ_0006095	80	mmu-miR-6236	941	Ablim3	174	0.505882	0.0455816	0.242791	-0.685294	0.00339156	0.24611	-0.808824	0.000148476	0.0568981	0.666667
mmu_circ_0009998	87	mmu-miR-6236	941	Ablim3	174	0.532353	0.0337686	0.221175	-0.652941	0.00610205	0.284694	-0.808824	0.000148476	0.0568981	0.664706
mmu_circ_0001478	157	mmu-miR-6538	729	Ablim3	174	0.632353	0.00857758	0.148625	-0.568065	0.021696	0.401146	-0.791759	0.000257304	0.0733126	0.664059
mmu_circ_0008690	264	mmu-miR-6236	941	Ablim3	174	0.638235	0.00780114	0.144872	-0.541176	0.0304002	0.427798	-0.808824	0.000148476	0.0568981	0.662745
mmu_circ_0008689	128	mmu-mir-5126	406	Ablim3	174	0.55	0.027294	0.206826	-0.652941	0.00610205	0.284694	-0.785294	0.000312854	0.0748272	0.662745
mmu_circ_0008688	128	mmu-mir-5126	406	Ablim3	174	0.55	0.027294	0.206826	-0.652941	0.00610205	0.284694	-0.785294	0.000312854	0.0748272	0.662745
mmu_circ_0008687	159	mmu-miR-155-5p	366	Ablim3	174	0.582353	0.0179327	0.183167	-0.558824	0.0244365	0.411923	-0.844118	3.93024e-05	0.040791	0.661765
mmu_circ_0008470	30	mmu-miR-142a-3p	728	Ablim3	174	0.773529	0.000439356	0.0746786	-0.622104	0.0100755	0.311631	-0.588885	0.0163912	0.297011	0.661506
mmu_circ_0008190	128	mmu-miR-6236	941	Ablim3	174	0.552941	0.0263145	0.204812	-0.617647	0.010788	0.31988	-0.808824	0.000148476	0.0568981	0.659804
mmu_circ_0013492	121	mmu-mir-16-1	615	Ablim3	174	0.626471	0.00941398	0.151942	-0.567647	0.0218146	0.401146	-0.782353	0.000341221	0.0756432	0.658824
mmu_circ_0001480	166	mmu-miR-27a-5p	318	Ablim3	174	0.729412	0.00134308	0.0961982	-0.541176	0.0304002	0.427798	-0.702941	0.00238695	0.156259	0.657843
mmu_circ_0005020	309	mmu-miR-27a-5p	318	Ablim3	174	0.626471	0.00941398	0.151942	-0.638235	0.00780114	0.290878	-0.702941	0.00238695	0.156259	0.655882
mmu_circ_0005498	295	mmu-miR-27a-5p	318	Ablim3	174	0.729412	0.00134308	0.0961982	-0.535294	0.0326159	0.431944	-0.702941	0.00238695	0.156259	0.655882
mmu_circ_0011575	19	mmu-miR-6236	941	Ablim3	174	0.562348	0.0233616	0.197738	-0.595335	0.0149722	0.353455	-0.808824	0.000148476	0.0568981	0.655502
mmu_circ_0006095	80	mmu-miR-6538	729	Ablim3	174	0.505882	0.0455816	0.242791	-0.657837	0.00560717	0.284694	-0.791759	0.000257304	0.0733126	0.651826
mmu_circ_0001479	178	mmu-miR-5126	331	Ablim3	174	0.676471	0.00400825	0.123167	-0.620204	0.0103745	0.314367	-0.657048	0.00568467	0.216679	0.651241
mmu_circ_0015736	135	mmu-miR-6236	941	Ablim3	174	0.551136	0.0269125	0.206826	-0.593415	0.0153843	0.353455	-0.808824	0.000148476	0.0568981	0.651125
mmu_circ_0015736	135	mmu-miR-6538	729	Ablim3	174	0.551136	0.0269125	0.206826	-0.610473	0.0120175	0.330044	-0.791759	0.000257304	0.0733126	0.651123
mmu_circ_0012896	152	mmu-mir-16-1	615	Ablim3	174	0.602941	0.0134241	0.168074	-0.564706	0.0226632	0.40809	-0.782353	0.000341221	0.0756432	0.65
mmu_circ_0005686	201	mmu-miR-3095-3p	393	Ablim3	174	0.644848	0.006996	0.141179	-0.591111	0.0158902	0.357757	-0.708824	0.00211168	0.152023	0.648261
mmu_circ_0008687	159	mmu-miR-6538	729	Ablim3	174	0.582353	0.0179327	0.183167	-0.568065	0.021696	0.401146	-0.791759	0.000257304	0.0733126	0.647392
mmu_circ_0005910	13	mmu-miR-6236	941	Ablim3	174	0.526471	0.0361665	0.22569	-0.605882	0.0128603	0.335595	-0.808824	0.000148476	0.0568981	0.647059
mmu_circ_0008190	128	mmu-mir-16-1	615	Ablim3	174	0.552941	0.0263145	0.204812	-0.605882	0.0128603	0.335595	-0.782353	0.000341221	0.0756432	0.647059
mmu_circ_0001845	29	mmu-miR-6236	941	Ablim3	174	0.502941	0.0470631	0.245317	-0.626471	0.00941398	0.308357	-0.808824	0.000148476	0.0568981	0.646078
mmu_circ_0013492	121	mmu-miR-5126	331	Ablim3	174	0.626471	0.00941398	0.151942	-0.641696	0.00737105	0.290878	-0.657048	0.00568467	0.216679	0.641738
mmu_circ_0001480	166	mmu-miR-142a-3p	728	Ablim3	174	0.729412	0.00134308	0.0961982	-0.605494	0.0129336	0.336113	-0.588885	0.0163912	0.297011	0.641264
mmu_circ_0006869	68	mmu-miR-6236	941	Ablim3	174	0.523529	0.0374126	0.227944	-0.588235	0.0165397	0.364125	-0.808824	0.000148476	0.0568981	0.640196
mmu_circ_0006769	45	mmu-miR-155-5p	366	Ablim3	174	0.568904	0.0214594	0.193792	-0.506681	0.0451856	0.461349	-0.844118	3.93024e-05	0.040791	0.639901
mmu_circ_0005020	309	mmu-miR-5126	331	Ablim3	174	0.626471	0.00941398	0.151942	-0.635556	0.00814761	0.293176	-0.657048	0.00568467	0.216679	0.639691
mmu_circ_0001691	9	mmu-mir-5126	406	Ablim3	174	0.552941	0.0263145	0.204812	-0.579412	0.0186625	0.381067	-0.785294	0.000312854	0.0748272	0.639216
mmu_circ_0008688	128	mmu-miR-155-5p	366	Ablim3	174	0.55	0.027294	0.206826	-0.523529	0.0374126	0.443382	-0.844118	3.93024e-05	0.040791	0.639216
mmu_circ_0008689	128	mmu-miR-155-5p	366	Ablim3	174	0.55	0.027294	0.206826	-0.523529	0.0374126	0.443382	-0.844118	3.93024e-05	0.040791	0.639216
mmu_circ_0008690	264	mmu-miR-27a-5p	318	Ablim3	174	0.638235	0.00780114	0.144872	-0.576471	0.0194151	0.388294	-0.702941	0.00238695	0.156259	0.639216
mmu_circ_0003447	247	mmu-miR-5126	331	Ablim3	174	0.588125	0.016565	0.178578	-0.670045	0.0045116	0.260307	-0.657048	0.00568467	0.216679	0.638406
mmu_circ_0001868	51	mmu-miR-6236	941	Ablim3	174	0.523529	0.0374126	0.227944	-0.576471	0.0194151	0.388294	-0.808824	0.000148476	0.0568981	0.636275
mmu_circ_0010062	10	mmu-miR-6236	941	Ablim3	174	0.557763	0.0247672	0.202281	-0.540103	0.0307957	0.428482	-0.808824	0.000148476	0.0568981	0.635563
mmu_circ_0008690	264	mmu-miR-3095-3p	393	Ablim3	174	0.638235	0.00780114	0.144872	-0.558824	0.0244365	0.411923	-0.708824	0.00211168	0.152023	0.635294
mmu_circ_0001691	9	mmu-miR-155-5p	366	Ablim3	174	0.552941	0.0263145	0.204812	-0.508824	0.0441352	0.460819	-0.844118	3.93024e-05	0.040791	0.635294
mmu_circ_0005498	295	mmu-miR-142a-3p	728	Ablim3	174	0.729412	0.00134308	0.0961982	-0.587375	0.0167381	0.366779	-0.588885	0.0163912	0.297011	0.635224
mmu_circ_0005020	309	mmu-miR-142a-3p	728	Ablim3	174	0.626471	0.00941398	0.151942	-0.688542	0.00318482	0.240829	-0.588885	0.0163912	0.297011	0.634632
mmu_circ_0010062	10	mmu-mir-5126	406	Ablim3	174	0.557763	0.0247672	0.202281	-0.560707	0.0238576	0.409574	-0.785294	0.000312854	0.0748272	0.634588
mmu_circ_0008190	128	mmu-miR-6538	729	Ablim3	174	0.552941	0.0263145	0.204812	-0.557763	0.0247672	0.412066	-0.791759	0.000257304	0.0733126	0.634154
mmu_circ_0001479	178	mmu-miR-142a-3p	728	Ablim3	174	0.676471	0.00400825	0.123167	-0.635694	0.00812949	0.293176	-0.588885	0.0163912	0.297011	0.633683
mmu_circ_0006869	68	mmu-miR-155-5p	366	Ablim3	174	0.523529	0.0374126	0.227944	-0.529412	0.034952	0.438068	-0.844118	3.93024e-05	0.040791	0.632353
mmu_circ_0014981	6	mmu-mir-5126	406	Ablim3	174	0.535294	0.0326159	0.218877	-0.570588	0.0209907	0.398788	-0.785294	0.000312854	0.0748272	0.630392
mmu_circ_0014980	6	mmu-mir-5126	406	Ablim3	174	0.535294	0.0326159	0.218877	-0.570588	0.0209907	0.398788	-0.785294	0.000312854	0.0748272	0.630392
mmu_circ_0009998	87	mmu-miR-6538	729	Ablim3	174	0.532353	0.0337686	0.221175	-0.56365	0.022974	0.40809	-0.791759	0.000257304	0.0733126	0.629254
mmu_circ_0015736	135	mmu-mir-5126	406	Ablim3	174	0.551136	0.0269125	0.206826	-0.545096	0.0289889	0.427798	-0.785294	0.000312854	0.0748272	0.627175
mmu_circ_0006869	68	mmu-miR-6538	729	Ablim3	174	0.523529	0.0374126	0.227944	-0.559235	0.0243091	0.411923	-0.791759	0.000257304	0.0733126	0.624841
mmu_circ_0006869	68	mmu-miR-5126	331	Ablim3	174	0.523529	0.0374126	0.227944	-0.693892	0.00286656	0.233118	-0.657048	0.00568467	0.216679	0.624823
mmu_circ_0006769	45	mmu-miR-6538	729	Ablim3	174	0.568904	0.0214594	0.193792	-0.512984	0.0421482	0.459819	-0.791759	0.000257304	0.0733126	0.624549
mmu_circ_0001691	9	mmu-miR-6538	729	Ablim3	174	0.552941	0.0263145	0.204812	-0.523915	0.0372476	0.443382	-0.791759	0.000257304	0.0733126	0.622872
mmu_circ_0003447	247	mmu-miR-27a-5p	318	Ablim3	174	0.588125	0.016565	0.178578	-0.576184	0.0194898	0.388294	-0.702941	0.00238695	0.156259	0.622417
mmu_circ_0012896	152	mmu-miR-27a-5p	318	Ablim3	174	0.602941	0.0134241	0.168074	-0.558824	0.0244365	0.411923	-0.702941	0.00238695	0.156259	0.621569
mmu_circ_0011575	19	mmu-mir-5126	406	Ablim3	174	0.562348	0.0233616	0.197738	-0.516795	0.0403877	0.455284	-0.785294	0.000312854	0.0748272	0.621479
mmu_circ_0009998	87	mmu-miR-142a-3p	728	Ablim3	174	0.532353	0.0337686	0.221175	-0.741391	0.00101322	0.185364	-0.588885	0.0163912	0.297011	0.620876
mmu_circ_0012896	152	mmu-miR-3095-3p	393	Ablim3	174	0.602941	0.0134241	0.168074	-0.55	0.027294	0.422095	-0.708824	0.00211168	0.152023	0.620588
mmu_circ_0001478	157	mmu-miR-27a-5p	318	Ablim3	174	0.632353	0.00857758	0.148625	-0.526471	0.0361665	0.439378	-0.702941	0.00238695	0.156259	0.620588
mmu_circ_0007579	65	mmu-miR-3095-3p	393	Ablim3	174	0.617647	0.010788	0.157701	-0.532353	0.0337686	0.437577	-0.708824	0.00211168	0.152023	0.619608
mmu_circ_0007581	65	mmu-miR-3095-3p	393	Ablim3	174	0.617647	0.010788	0.157701	-0.532353	0.0337686	0.437577	-0.708824	0.00211168	0.152023	0.619608
mmu_circ_0001868	51	mmu-miR-5126	331	Ablim3	174	0.523529	0.0374126	0.227944	-0.67547	0.00408354	0.256782	-0.657048	0.00568467	0.216679	0.618682
mmu_circ_0010062	10	mmu-miR-6538	729	Ablim3	174	0.557763	0.0247672	0.202281	-0.505155	0.0459449	0.464297	-0.791759	0.000257304	0.0733126	0.618226
mmu_circ_0001478	157	mmu-miR-5126	331	Ablim3	174	0.632353	0.00857758	0.148625	-0.564938	0.0225952	0.40809	-0.657048	0.00568467	0.216679	0.618113
mmu_circ_0001868	51	mmu-miR-6538	729	Ablim3	174	0.523529	0.0374126	0.227944	-0.538631	0.0313443	0.431944	-0.791759	0.000257304	0.0733126	0.617973
mmu_circ_0001478	157	mmu-miR-142a-3p	728	Ablim3	174	0.632353	0.00857758	0.148625	-0.632674	0.00853374	0.293176	-0.588885	0.0163912	0.297011	0.61797
mmu_circ_0008688	128	mmu-miR-6538	729	Ablim3	174	0.55	0.027294	0.206826	-0.51067	0.043245	0.460463	-0.791759	0.000257304	0.0733126	0.617476
mmu_circ_0008689	128	mmu-miR-6538	729	Ablim3	174	0.55	0.027294	0.206826	-0.51067	0.043245	0.460463	-0.791759	0.000257304	0.0733126	0.617476
mmu_circ_0009998	87	mmu-mir-5126	406	Ablim3	174	0.532353	0.0337686	0.221175	-0.532353	0.0337686	0.437577	-0.785294	0.000312854	0.0748272	0.616667
mmu_circ_0014980	6	mmu-miR-6538	729	Ablim3	174	0.535294	0.0326159	0.218877	-0.518028	0.0398301	0.453282	-0.791759	0.000257304	0.0733126	0.615027
mmu_circ_0014981	6	mmu-miR-6538	729	Ablim3	174	0.535294	0.0326159	0.218877	-0.518028	0.0398301	0.453282	-0.791759	0.000257304	0.0733126	0.615027
mmu_circ_0013492	121	mmu-miR-27a-5p	318	Ablim3	174	0.626471	0.00941398	0.151942	-0.514706	0.0413458	0.456984	-0.702941	0.00238695	0.156259	0.614706
mmu_circ_0008690	264	mmu-miR-5126	331	Ablim3	174	0.638235	0.00780114	0.144872	-0.543446	0.0295767	0.427798	-0.657048	0.00568467	0.216679	0.61291
mmu_circ_0008690	264	mmu-miR-142a-3p	728	Ablim3	174	0.638235	0.00780114	0.144872	-0.610024	0.012098	0.330044	-0.588885	0.0163912	0.297011	0.612381
mmu_circ_0015736	135	mmu-mir-16-1	615	Ablim3	174	0.551136	0.0269125	0.206826	-0.499797	0.0486863	0.469374	-0.782353	0.000341221	0.0756432	0.611095
mmu_circ_0008687	159	mmu-miR-27a-5p	318	Ablim3	174	0.582353	0.0179327	0.183167	-0.547059	0.0283011	0.426824	-0.702941	0.00238695	0.156259	0.610784
mmu_circ_0007581	65	mmu-miR-27a-5p	318	Ablim3	174	0.617647	0.010788	0.157701	-0.505882	0.0455816	0.461349	-0.702941	0.00238695	0.156259	0.608824
mmu_circ_0007579	65	mmu-miR-27a-5p	318	Ablim3	174	0.617647	0.010788	0.157701	-0.505882	0.0455816	0.461349	-0.702941	0.00238695	0.156259	0.608824
mmu_circ_0006095	80	mmu-miR-5126	331	Ablim3	174	0.505882	0.0455816	0.242791	-0.657048	0.00568467	0.284694	-0.657048	0.00568467	0.216679	0.606659
mmu_circ_0009998	87	mmu-miR-3095-3p	393	Ablim3	174	0.532353	0.0337686	0.221175	-0.573529	0.020191	0.391918	-0.708824	0.00211168	0.152023	0.604902
mmu_circ_0013492	121	mmu-miR-142a-3p	728	Ablim3	174	0.626471	0.00941398	0.151942	-0.597944	0.0144262	0.349809	-0.588885	0.0163912	0.297011	0.604433
mmu_circ_0008687	159	mmu-miR-3095-3p	393	Ablim3	174	0.582353	0.0179327	0.183167	-0.514706	0.0413458	0.456984	-0.708824	0.00211168	0.152023	0.601961
mmu_circ_0008190	128	mmu-miR-3095-3p	393	Ablim3	174	0.552941	0.0263145	0.204812	-0.538235	0.0314932	0.431944	-0.708824	0.00211168	0.152023	0.6
mmu_circ_0008190	128	mmu-miR-142a-3p	728	Ablim3	174	0.552941	0.0263145	0.204812	-0.653813	0.00601146	0.284694	-0.588885	0.0163912	0.297011	0.598546
mmu_circ_0012896	152	mmu-miR-142a-3p	728	Ablim3	174	0.602941	0.0134241	0.168074	-0.602474	0.0135154	0.342625	-0.588885	0.0163912	0.297011	0.5981
mmu_circ_0007581	65	mmu-miR-142a-3p	728	Ablim3	174	0.617647	0.010788	0.157701	-0.570765	0.0209419	0.398788	-0.588885	0.0163912	0.297011	0.592432
mmu_circ_0007579	65	mmu-miR-142a-3p	728	Ablim3	174	0.617647	0.010788	0.157701	-0.570765	0.0209419	0.398788	-0.588885	0.0163912	0.297011	0.592432
mmu_circ_0015736	135	mmu-miR-3095-3p	393	Ablim3	174	0.551136	0.0269125	0.206826	-0.504327	0.0463607	0.466251	-0.708824	0.00211168	0.152023	0.588095
mmu_circ_0008190	128	mmu-miR-5126	331	Ablim3	174	0.552941	0.0263145	0.204812	-0.552657	0.0264079	0.419238	-0.657048	0.00568467	0.216679	0.587549
mmu_circ_0008688	128	mmu-miR-27a-5p	318	Ablim3	174	0.55	0.027294	0.206826	-0.508824	0.0441352	0.460819	-0.702941	0.00238695	0.156259	0.587255
mmu_circ_0008689	128	mmu-miR-27a-5p	318	Ablim3	174	0.55	0.027294	0.206826	-0.508824	0.0441352	0.460819	-0.702941	0.00238695	0.156259	0.587255
mmu_circ_0009998	87	mmu-miR-27a-5p	318	Ablim3	174	0.532353	0.0337686	0.221175	-0.511765	0.0427234	0.459819	-0.702941	0.00238695	0.156259	0.582353
mmu_circ_0006095	80	mmu-miR-142a-3p	728	Ablim3	174	0.505882	0.0455816	0.242791	-0.649283	0.00649407	0.284694	-0.588885	0.0163912	0.297011	0.58135
mmu_circ_0008687	159	mmu-miR-5126	331	Ablim3	174	0.582353	0.0179327	0.183167	-0.500462	0.0483398	0.469311	-0.657048	0.00568467	0.216679	0.579954
mmu_circ_0008687	159	mmu-miR-142a-3p	728	Ablim3	174	0.582353	0.0179327	0.183167	-0.557176	0.0249519	0.413317	-0.588885	0.0163912	0.297011	0.576138
mmu_circ_0006869	68	mmu-miR-142a-3p	728	Ablim3	174	0.523529	0.0374126	0.227944	-0.614554	0.0113053	0.326408	-0.588885	0.0163912	0.297011	0.575656
mmu_circ_0010369	43	mmu-miR-142a-3p	728	Ablim3	174	0.588235	0.0165397	0.178578	-0.516407	0.0405646	0.455284	-0.588885	0.0163912	0.297011	0.564509
mmu_circ_0009998	87	mmu-miR-5126	331	Ablim3	174	0.532353	0.0337686	0.221175	-0.503532	0.0467627	0.466355	-0.657048	0.00568467	0.216679	0.564311
mmu_circ_0008689	128	mmu-miR-142a-3p	728	Ablim3	174	0.55	0.027294	0.206826	-0.498287	0.0494805	0.473882	-0.588885	0.0163912	0.297011	0.545724
mmu_circ_0008688	128	mmu-miR-142a-3p	728	Ablim3	174	0.55	0.027294	0.206826	-0.498287	0.0494805	0.473882	-0.588885	0.0163912	0.297011	0.545724
mmu_circ_0001868	51	mmu-miR-142a-3p	728	Ablim3	174	0.523529	0.0374126	0.227944	-0.510367	0.0433902	0.460463	-0.588885	0.0163912	0.297011	0.540927
mmu_circ_0005020	309	mmu-miR-6236	941	mt-Rnr1	161	0.744118	0.000948283	0.0875622	-0.829412	7.08845e-05	0.12903	-0.823529	8.83914e-05	0.0516076	0.79902
mmu_circ_0007382	88	mmu-miR-6236	941	mt-Rnr1	161	0.823529	8.83914e-05	0.0539475	-0.697059	0.00269059	0.229022	-0.823529	8.83914e-05	0.0516076	0.781373
mmu_circ_0007381	88	mmu-miR-6236	941	mt-Rnr1	161	0.823529	8.83914e-05	0.0539475	-0.697059	0.00269059	0.229022	-0.823529	8.83914e-05	0.0516076	0.781373
mmu_circ_0010369	43	mmu-miR-6236	941	mt-Rnr1	161	0.797059	0.000218098	0.0663454	-0.670588	0.00446721	0.258536	-0.823529	8.83914e-05	0.0516076	0.763725
mmu_circ_0007579	65	mmu-miR-6236	941	mt-Rnr1	161	0.655882	0.00580074	0.13481	-0.758824	0.00065403	0.172538	-0.823529	8.83914e-05	0.0516076	0.746078
mmu_circ_0007581	65	mmu-miR-6236	941	mt-Rnr1	161	0.655882	0.00580074	0.13481	-0.758824	0.00065403	0.172538	-0.823529	8.83914e-05	0.0516076	0.746078
mmu_circ_0013208	43	mmu-miR-6236	941	mt-Rnr1	161	0.802941	0.000180517	0.0629945	-0.605882	0.0128603	0.335595	-0.823529	8.83914e-05	0.0516076	0.744118
mmu_circ_0003073	69	mmu-miR-6236	941	mt-Rnr1	161	0.855882	2.34492e-05	0.0411133	-0.523529	0.0374126	0.443382	-0.823529	8.83914e-05	0.0516076	0.734314
mmu_circ_0012662	30	mmu-miR-6236	941	mt-Rnr1	161	0.852941	2.67907e-05	0.0421217	-0.523529	0.0374126	0.443382	-0.823529	8.83914e-05	0.0516076	0.733333
mmu_circ_0012662	30	mmu-miR-142a-3p	728	mt-Rnr1	161	0.852941	2.67907e-05	0.0421217	-0.613044	0.0115649	0.329598	-0.732331	0.0012556	0.125858	0.732772
mmu_circ_0009998	87	mmu-miR-6236	941	mt-Rnr1	161	0.714706	0.00186274	0.102624	-0.652941	0.00610205	0.284694	-0.823529	8.83914e-05	0.0516076	0.730392
mmu_circ_0005020	309	mmu-miR-6538	729	mt-Rnr1	161	0.744118	0.000948283	0.0875622	-0.834437	5.83158e-05	0.12903	-0.610743	0.0119693	0.271286	0.729766
mmu_circ_0009998	87	mmu-miR-142a-3p	728	mt-Rnr1	161	0.714706	0.00186274	0.102624	-0.741391	0.00101322	0.185364	-0.732331	0.0012556	0.125858	0.729476
mmu_circ_0005019	83	mmu-miR-6236	941	mt-Rnr1	161	0.814706	0.00012131	0.0583929	-0.55	0.027294	0.422095	-0.823529	8.83914e-05	0.0516076	0.729412
mmu_circ_0008799	30	mmu-miR-6236	941	mt-Rnr1	161	0.832353	6.32812e-05	0.049747	-0.520588	0.0386909	0.448943	-0.823529	8.83914e-05	0.0516076	0.72549
mmu_circ_0006769	45	mmu-miR-6236	941	mt-Rnr1	161	0.672611	0.00430486	0.126458	-0.67113	0.00442329	0.258536	-0.823529	8.83914e-05	0.0516076	0.722423
mmu_circ_0005020	309	mmu-miR-142a-3p	728	mt-Rnr1	161	0.744118	0.000948283	0.0875622	-0.688542	0.00318482	0.240829	-0.732331	0.0012556	0.125858	0.721664
mmu_circ_0001845	29	mmu-miR-6236	941	mt-Rnr1	161	0.708824	0.00211168	0.105327	-0.626471	0.00941398	0.308357	-0.823529	8.83914e-05	0.0516076	0.719608
mmu_circ_0005021	90	mmu-miR-6236	941	mt-Rnr1	161	0.805882	0.000163847	0.0617186	-0.526471	0.0361665	0.439378	-0.823529	8.83914e-05	0.0516076	0.718627
mmu_circ_0001480	166	mmu-miR-6236	941	mt-Rnr1	161	0.611765	0.0117884	0.161359	-0.717647	0.00174754	0.212714	-0.823529	8.83914e-05	0.0516076	0.717647
mmu_circ_0006095	80	mmu-miR-6236	941	mt-Rnr1	161	0.635294	0.00818206	0.146756	-0.685294	0.00339156	0.24611	-0.823529	8.83914e-05	0.0516076	0.714706
mmu_circ_0001317	196	mmu-miR-6236	941	mt-Rnr1	161	0.685522	0.0033767	0.118269	-0.625124	0.00961424	0.308568	-0.823529	8.83914e-05	0.0516076	0.711392
mmu_circ_0011324	31	mmu-miR-142a-3p	728	mt-Rnr1	161	0.767647	0.000516884	0.0773571	-0.623614	0.00984275	0.308568	-0.732331	0.0012556	0.125858	0.707864
mmu_circ_0007631	39	mmu-miR-6236	941	mt-Rnr1	161	0.741176	0.00101847	0.0898832	-0.552941	0.0263145	0.419238	-0.823529	8.83914e-05	0.0516076	0.705882
mmu_circ_0011324	31	mmu-miR-6236	941	mt-Rnr1	161	0.767647	0.000516884	0.0773571	-0.523529	0.0374126	0.443382	-0.823529	8.83914e-05	0.0516076	0.704902
mmu_circ_0010766	73	mmu-miR-6236	941	mt-Rnr1	161	0.779412	0.00037168	0.0718269	-0.5	0.0485803	0.469311	-0.823529	8.83914e-05	0.0516076	0.70098
mmu_circ_0005910	13	mmu-miR-6236	941	mt-Rnr1	161	0.664706	0.00496739	0.129661	-0.605882	0.0128603	0.335595	-0.823529	8.83914e-05	0.0516076	0.698039
mmu_circ_0013208	43	mmu-miR-142a-3p	728	mt-Rnr1	161	0.802941	0.000180517	0.0629945	-0.558686	0.0244794	0.411923	-0.732331	0.0012556	0.125858	0.697986
mmu_circ_0009950	42	mmu-miR-6236	941	mt-Rnr1	161	0.711765	0.00198404	0.103811	-0.552941	0.0263145	0.419238	-0.823529	8.83914e-05	0.0516076	0.696078
mmu_circ_0002104	19	mmu-miR-6236	941	mt-Rnr1	161	0.75	0.000819764	0.084366	-0.511765	0.0427234	0.459819	-0.823529	8.83914e-05	0.0516076	0.695098
mmu_circ_0001479	178	mmu-miR-6236	941	mt-Rnr1	161	0.591176	0.0158756	0.17667	-0.661765	0.00523375	0.279732	-0.823529	8.83914e-05	0.0516076	0.692157
mmu_circ_0008190	128	mmu-miR-6236	941	mt-Rnr1	161	0.635294	0.00818206	0.146756	-0.617647	0.010788	0.31988	-0.823529	8.83914e-05	0.0516076	0.692157
mmu_circ_0005019	83	mmu-miR-142a-3p	728	mt-Rnr1	161	0.814706	0.00012131	0.0583929	-0.528486	0.0353308	0.438068	-0.732331	0.0012556	0.125858	0.691841
mmu_circ_0012741	47	mmu-miR-142a-3p	728	mt-Rnr1	161	0.620588	0.0103135	0.155706	-0.720251	0.00165043	0.207591	-0.732331	0.0012556	0.125858	0.691057
mmu_circ_0004021	46	mmu-miR-6236	941	mt-Rnr1	161	0.66288	0.00513144	0.131398	-0.58434	0.0174524	0.372483	-0.823529	8.83914e-05	0.0516076	0.69025
mmu_circ_0008131	10	mmu-miR-142a-3p	728	mt-Rnr1	161	0.720588	0.00163819	0.100941	-0.617574	0.0108	0.31988	-0.732331	0.0012556	0.125858	0.690164
mmu_circ_0004712	38	mmu-miR-142a-3p	728	mt-Rnr1	161	0.791176	0.000261946	0.0684229	-0.528486	0.0353308	0.438068	-0.732331	0.0012556	0.125858	0.683998
mmu_circ_0007740	9	mmu-miR-6236	941	mt-Rnr1	161	0.691176	0.00302472	0.115434	-0.535294	0.0326159	0.431944	-0.823529	8.83914e-05	0.0516076	0.683333
mmu_circ_0010369	43	mmu-miR-142a-3p	728	mt-Rnr1	161	0.797059	0.000218098	0.0663454	-0.516407	0.0405646	0.455284	-0.732331	0.0012556	0.125858	0.681932
mmu_circ_0007631	39	mmu-miR-142a-3p	728	mt-Rnr1	161	0.741176	0.00101847	0.0898832	-0.572275	0.0205291	0.395631	-0.732331	0.0012556	0.125858	0.681928
mmu_circ_0005021	90	mmu-miR-142a-3p	728	mt-Rnr1	161	0.805882	0.000163847	0.0617186	-0.502817	0.0471265	0.466455	-0.732331	0.0012556	0.125858	0.680343
mmu_circ_0004701	37	mmu-miR-142a-3p	728	mt-Rnr1	161	0.773529	0.000439356	0.0746786	-0.531506	0.0341061	0.437742	-0.732331	0.0012556	0.125858	0.679122
mmu_circ_0004707	37	mmu-miR-142a-3p	728	mt-Rnr1	161	0.773529	0.000439356	0.0746786	-0.531506	0.0341061	0.437742	-0.732331	0.0012556	0.125858	0.679122
mmu_circ_0004706	37	mmu-miR-142a-3p	728	mt-Rnr1	161	0.773529	0.000439356	0.0746786	-0.531506	0.0341061	0.437742	-0.732331	0.0012556	0.125858	0.679122
mmu_circ_0004711	37	mmu-miR-142a-3p	728	mt-Rnr1	161	0.773529	0.000439356	0.0746786	-0.531506	0.0341061	0.437742	-0.732331	0.0012556	0.125858	0.679122
mmu_circ_0004708	37	mmu-miR-142a-3p	728	mt-Rnr1	161	0.773529	0.000439356	0.0746786	-0.531506	0.0341061	0.437742	-0.732331	0.0012556	0.125858	0.679122
mmu_circ_0009997	42	mmu-miR-142a-3p	728	mt-Rnr1	161	0.617647	0.010788	0.157701	-0.687032	0.00327963	0.242654	-0.732331	0.0012556	0.125858	0.679003
mmu_circ_0010390	32	mmu-miR-6236	941	mt-Rnr1	161	0.68161	0.00363897	0.121199	-0.531165	0.0342429	0.438008	-0.823529	8.83914e-05	0.0516076	0.678768
mmu_circ_0004583	66	mmu-miR-6236	941	mt-Rnr1	161	0.711765	0.00198404	0.103811	-0.5	0.0485803	0.469311	-0.823529	8.83914e-05	0.0516076	0.678431
mmu_circ_0013185	49	mmu-miR-6236	941	mt-Rnr1	161	0.658824	0.00551142	0.13319	-0.55	0.027294	0.422095	-0.823529	8.83914e-05	0.0516076	0.677451
mmu_circ_0001868	51	mmu-miR-6236	941	mt-Rnr1	161	0.629412	0.00898809	0.150066	-0.576471	0.0194151	0.388294	-0.823529	8.83914e-05	0.0516076	0.676471
mmu_circ_0005020	309	mmu-mir-16-1	615	mt-Rnr1	161	0.744118	0.000948283	0.0875622	-0.741176	0.00101847	0.185364	-0.541176	0.0304002	0.362229	0.67549
mmu_circ_0001235	56	mmu-miR-6236	941	mt-Rnr1	161	0.66288	0.00513144	0.131398	-0.537215	0.0318791	0.431944	-0.823529	8.83914e-05	0.0516076	0.674542
mmu_circ_0008190	128	mmu-miR-142a-3p	728	mt-Rnr1	161	0.635294	0.00818206	0.146756	-0.653813	0.00601146	0.284694	-0.732331	0.0012556	0.125858	0.673813
mmu_circ_0006095	80	mmu-miR-142a-3p	728	mt-Rnr1	161	0.635294	0.00818206	0.146756	-0.649283	0.00649407	0.284694	-0.732331	0.0012556	0.125858	0.672303
mmu_circ_0014724	125	mmu-miR-142a-3p	728	mt-Rnr1	161	0.641722	0.00736797	0.142849	-0.642264	0.00730237	0.290878	-0.732331	0.0012556	0.125858	0.672105
mmu_circ_0001662	125	mmu-miR-142a-3p	728	mt-Rnr1	161	0.641722	0.00736797	0.142849	-0.642264	0.00730237	0.290878	-0.732331	0.0012556	0.125858	0.672105
mmu_circ_0004715	35	mmu-miR-142a-3p	728	mt-Rnr1	161	0.764706	0.000559676	0.0788272	-0.516407	0.0405646	0.455284	-0.732331	0.0012556	0.125858	0.671148
mmu_circ_0004713	35	mmu-miR-142a-3p	728	mt-Rnr1	161	0.764706	0.000559676	0.0788272	-0.516407	0.0405646	0.455284	-0.732331	0.0012556	0.125858	0.671148
mmu_circ_0004716	35	mmu-miR-142a-3p	728	mt-Rnr1	161	0.764706	0.000559676	0.0788272	-0.516407	0.0405646	0.455284	-0.732331	0.0012556	0.125858	0.671148
mmu_circ_0004717	35	mmu-miR-142a-3p	728	mt-Rnr1	161	0.764706	0.000559676	0.0788272	-0.516407	0.0405646	0.455284	-0.732331	0.0012556	0.125858	0.671148
mmu_circ_0004705	35	mmu-miR-142a-3p	728	mt-Rnr1	161	0.764706	0.000559676	0.0788272	-0.516407	0.0405646	0.455284	-0.732331	0.0012556	0.125858	0.671148
mmu_circ_0004714	35	mmu-miR-142a-3p	728	mt-Rnr1	161	0.764706	0.000559676	0.0788272	-0.516407	0.0405646	0.455284	-0.732331	0.0012556	0.125858	0.671148
mmu_circ_0001478	157	mmu-miR-6236	941	mt-Rnr1	161	0.582353	0.0179327	0.183167	-0.605882	0.0128603	0.335595	-0.823529	8.83914e-05	0.0516076	0.670588
mmu_circ_0013492	121	mmu-miR-6236	941	mt-Rnr1	161	0.564706	0.0226632	0.195653	-0.623529	0.00985565	0.308568	-0.823529	8.83914e-05	0.0516076	0.670588
mmu_circ_0010629	11	mmu-miR-142a-3p	728	mt-Rnr1	161	0.747059	0.000882107	0.0860669	-0.528486	0.0353308	0.438068	-0.732331	0.0012556	0.125858	0.669292
mmu_circ_0011099	66	mmu-miR-142a-3p	728	mt-Rnr1	161	0.761765	0.000605343	0.0806271	-0.511877	0.0426704	0.459819	-0.732331	0.0012556	0.125858	0.668657
mmu_circ_0003080	10	mmu-miR-142a-3p	728	mt-Rnr1	161	0.620204	0.0103745	0.156382	-0.647843	0.00665381	0.284694	-0.732331	0.0012556	0.125858	0.666793
mmu_circ_0009997	42	mmu-miR-6236	941	mt-Rnr1	161	0.617647	0.010788	0.157701	-0.552941	0.0263145	0.419238	-0.823529	8.83914e-05	0.0516076	0.664706
mmu_circ_0001662	125	mmu-miR-6236	941	mt-Rnr1	161	0.641722	0.00736797	0.142849	-0.528286	0.0354132	0.438068	-0.823529	8.83914e-05	0.0516076	0.664512
mmu_circ_0014724	125	mmu-miR-6236	941	mt-Rnr1	161	0.641722	0.00736797	0.142849	-0.528286	0.0354132	0.438068	-0.823529	8.83914e-05	0.0516076	0.664512
mmu_circ_0013185	49	mmu-miR-142a-3p	728	mt-Rnr1	161	0.658824	0.00551142	0.13319	-0.596435	0.0147402	0.349809	-0.732331	0.0012556	0.125858	0.66253
mmu_circ_0011575	19	mmu-miR-6236	941	mt-Rnr1	161	0.568632	0.0215361	0.193792	-0.595335	0.0149722	0.353455	-0.823529	8.83914e-05	0.0516076	0.662499
mmu_circ_0005612	43	mmu-miR-142a-3p	728	mt-Rnr1	161	0.702941	0.00238695	0.109106	-0.551136	0.0269125	0.422095	-0.732331	0.0012556	0.125858	0.662136
mmu_circ_0000189	16	mmu-miR-6236	941	mt-Rnr1	161	0.629412	0.00898809	0.150066	-0.511765	0.0427234	0.459819	-0.823529	8.83914e-05	0.0516076	0.654902
mmu_circ_0001317	196	mmu-miR-142a-3p	728	mt-Rnr1	161	0.685522	0.0033767	0.118269	-0.546512	0.0284915	0.426966	-0.732331	0.0012556	0.125858	0.654788
mmu_circ_0001479	178	mmu-miR-142a-3p	728	mt-Rnr1	161	0.591176	0.0158756	0.17667	-0.635694	0.00812949	0.293176	-0.732331	0.0012556	0.125858	0.653067
mmu_circ_0007579	65	mmu-miR-142a-3p	728	mt-Rnr1	161	0.655882	0.00580074	0.13481	-0.570765	0.0209419	0.398788	-0.732331	0.0012556	0.125858	0.652993
mmu_circ_0007581	65	mmu-miR-142a-3p	728	mt-Rnr1	161	0.655882	0.00580074	0.13481	-0.570765	0.0209419	0.398788	-0.732331	0.0012556	0.125858	0.652993
mmu_circ_0005020	309	mmu-miR-27a-5p	318	mt-Rnr1	161	0.744118	0.000948283	0.0875622	-0.638235	0.00780114	0.290878	-0.567647	0.0218146	0.323152	0.65
mmu_circ_0009950	42	mmu-miR-142a-3p	728	mt-Rnr1	161	0.711765	0.00198404	0.103811	-0.505837	0.0456043	0.461349	-0.732331	0.0012556	0.125858	0.649978
mmu_circ_0001480	166	mmu-miR-142a-3p	728	mt-Rnr1	161	0.611765	0.0117884	0.161359	-0.605494	0.0129336	0.336113	-0.732331	0.0012556	0.125858	0.649863
mmu_circ_0012662	30	mmu-mir-5114	388	mt-Rnr1	161	0.852941	2.67907e-05	0.0421217	-0.525024	0.0367753	0.441374	-0.571079	0.0208556	0.319302	0.649681
mmu_circ_0001478	157	mmu-miR-142a-3p	728	mt-Rnr1	161	0.582353	0.0179327	0.183167	-0.632674	0.00853374	0.293176	-0.732331	0.0012556	0.125858	0.649119
mmu_circ_0006096	58	mmu-miR-6236	941	mt-Rnr1	161	0.561765	0.023537	0.197738	-0.561765	0.023537	0.40809	-0.823529	8.83914e-05	0.0516076	0.64902
mmu_circ_0014724	125	mmu-mir-5114	388	mt-Rnr1	161	0.641722	0.00736797	0.142849	-0.730798	0.00130093	0.193566	-0.571079	0.0208556	0.319302	0.647866
mmu_circ_0001662	125	mmu-mir-5114	388	mt-Rnr1	161	0.641722	0.00736797	0.142849	-0.730798	0.00130093	0.193566	-0.571079	0.0208556	0.319302	0.647866
mmu_circ_0003189	10	mmu-miR-142a-3p	728	mt-Rnr1	161	0.664706	0.00496739	0.129661	-0.540566	0.0306247	0.427798	-0.732331	0.0012556	0.125858	0.645868
mmu_circ_0001317	196	mmu-miR-27a-5p	318	mt-Rnr1	161	0.685522	0.0033767	0.118269	-0.676462	0.00400886	0.25639	-0.567647	0.0218146	0.323152	0.643211
mmu_circ_0005167	13	mmu-miR-142a-3p	728	mt-Rnr1	161	0.659775	0.00542034	0.13319	-0.536434	0.0321773	0.431944	-0.732331	0.0012556	0.125858	0.642847
mmu_circ_0001235	56	mmu-miR-142a-3p	728	mt-Rnr1	161	0.66288	0.00513144	0.131398	-0.529825	0.0347839	0.438068	-0.732331	0.0012556	0.125858	0.641679
mmu_circ_0015535	7	mmu-miR-142a-3p	728	mt-Rnr1	161	0.655882	0.00580074	0.13481	-0.534526	0.0329139	0.432523	-0.732331	0.0012556	0.125858	0.640913
mmu_circ_0008470	30	mmu-miR-6236	941	mt-Rnr1	161	0.541176	0.0304002	0.214043	-0.555882	0.0253622	0.415101	-0.823529	8.83914e-05	0.0516076	0.640196
mmu_circ_0006096	58	mmu-miR-142a-3p	728	mt-Rnr1	161	0.561765	0.023537	0.197738	-0.625124	0.00961424	0.308568	-0.732331	0.0012556	0.125858	0.63974
mmu_circ_0001480	166	mmu-miR-6538	729	mt-Rnr1	161	0.611765	0.0117884	0.161359	-0.681384	0.00365467	0.253385	-0.610743	0.0119693	0.271286	0.634631
mmu_circ_0006095	80	mmu-miR-6538	729	mt-Rnr1	161	0.635294	0.00818206	0.146756	-0.657837	0.00560717	0.284694	-0.610743	0.0119693	0.271286	0.634625
mmu_circ_0011859	174	mmu-miR-6236	941	mt-Rnr1	161	0.548211	0.0279032	0.209491	-0.529361	0.0349725	0.438068	-0.823529	8.83914e-05	0.0516076	0.633701
mmu_circ_0007579	65	mmu-miR-6538	729	mt-Rnr1	161	0.655882	0.00580074	0.13481	-0.63429	0.00831542	0.293176	-0.610743	0.0119693	0.271286	0.633639
mmu_circ_0007581	65	mmu-miR-6538	729	mt-Rnr1	161	0.655882	0.00580074	0.13481	-0.63429	0.00831542	0.293176	-0.610743	0.0119693	0.271286	0.633639
mmu_circ_0010369	43	mmu-mir-5114	388	mt-Rnr1	161	0.797059	0.000218098	0.0663454	-0.531165	0.0342429	0.438008	-0.571079	0.0208556	0.319302	0.633101
mmu_circ_0008470	30	mmu-miR-142a-3p	728	mt-Rnr1	161	0.541176	0.0304002	0.214043	-0.622104	0.0100755	0.311631	-0.732331	0.0012556	0.125858	0.63187
mmu_circ_0013492	121	mmu-miR-142a-3p	728	mt-Rnr1	161	0.564706	0.0226632	0.195653	-0.597944	0.0144262	0.349809	-0.732331	0.0012556	0.125858	0.63166
mmu_circ_0009998	87	mmu-miR-6538	729	mt-Rnr1	161	0.714706	0.00186274	0.102624	-0.56365	0.022974	0.40809	-0.610743	0.0119693	0.271286	0.6297
mmu_circ_0001317	196	mmu-miR-6538	729	mt-Rnr1	161	0.685522	0.0033767	0.118269	-0.589318	0.0162927	0.363781	-0.610743	0.0119693	0.271286	0.628528
mmu_circ_0001481	41	mmu-miR-6236	941	mt-Rnr1	161	0.5	0.0485803	0.247927	-0.561765	0.023537	0.40809	-0.823529	8.83914e-05	0.0516076	0.628431
mmu_circ_0001868	51	mmu-miR-142a-3p	728	mt-Rnr1	161	0.629412	0.00898809	0.150066	-0.510367	0.0433902	0.460463	-0.732331	0.0012556	0.125858	0.624037
mmu_circ_0013208	43	mmu-mir-5114	388	mt-Rnr1	161	0.802941	0.000180517	0.0629945	-0.497391	0.0499561	0.474104	-0.571079	0.0208556	0.319302	0.623804
mmu_circ_0001317	196	mmu-mir-16-1	615	mt-Rnr1	161	0.685522	0.0033767	0.118269	-0.641733	0.00736655	0.290878	-0.541176	0.0304002	0.362229	0.622811
mmu_circ_0012668	6	mmu-miR-6236	941	mt-Rnr1	161	0.544118	0.0293363	0.211626	-0.5	0.0485803	0.469311	-0.823529	8.83914e-05	0.0516076	0.622549
mmu_circ_0011324	31	mmu-mir-5114	388	mt-Rnr1	161	0.767647	0.000516884	0.0773571	-0.528095	0.035492	0.438068	-0.571079	0.0208556	0.319302	0.622274
mmu_circ_0002215	6	mmu-miR-142a-3p	728	mt-Rnr1	161	0.573529	0.020191	0.189457	-0.542076	0.0300718	0.427798	-0.732331	0.0012556	0.125858	0.615979
mmu_circ_0001479	178	mmu-miR-6538	729	mt-Rnr1	161	0.591176	0.0158756	0.17667	-0.64312	0.00719969	0.289067	-0.610743	0.0119693	0.271286	0.615013
mmu_circ_0007885	19	mmu-miR-6236	941	mt-Rnr1	161	0.504534	0.0462565	0.245317	-0.498563	0.0493346	0.473206	-0.823529	8.83914e-05	0.0516076	0.608875
mmu_circ_0005020	309	mmu-mir-5114	388	mt-Rnr1	161	0.744118	0.000948283	0.0875622	-0.506602	0.0452243	0.461349	-0.571079	0.0208556	0.319302	0.607266
mmu_circ_0007579	65	mmu-mir-16-1	615	mt-Rnr1	161	0.655882	0.00580074	0.13481	-0.623529	0.00985565	0.308568	-0.541176	0.0304002	0.362229	0.606863
mmu_circ_0007581	65	mmu-mir-16-1	615	mt-Rnr1	161	0.655882	0.00580074	0.13481	-0.623529	0.00985565	0.308568	-0.541176	0.0304002	0.362229	0.606863
mmu_circ_0015591	4	mmu-miR-142a-3p	728	mt-Rnr1	161	0.585294	0.0172253	0.180845	-0.499797	0.0486863	0.469374	-0.732331	0.0012556	0.125858	0.605807
mmu_circ_0002554	8	mmu-miR-142a-3p	728	mt-Rnr1	161	0.523529	0.0374126	0.227944	-0.552646	0.0264117	0.419238	-0.732331	0.0012556	0.125858	0.602835
mmu_circ_0011859	174	mmu-mir-5114	388	mt-Rnr1	161	0.548211	0.0279032	0.209491	-0.688706	0.00317467	0.240829	-0.571079	0.0208556	0.319302	0.602665
mmu_circ_0010390	32	mmu-mir-5114	388	mt-Rnr1	161	0.68161	0.00363897	0.121199	-0.554487	0.0258106	0.417282	-0.571079	0.0208556	0.319302	0.602392
mmu_circ_0008190	128	mmu-miR-6538	729	mt-Rnr1	161	0.635294	0.00818206	0.146756	-0.557763	0.0247672	0.412066	-0.610743	0.0119693	0.271286	0.601267
mmu_circ_0011859	174	mmu-miR-142a-3p	728	mt-Rnr1	161	0.548211	0.0279032	0.209491	-0.521761	0.0381775	0.447388	-0.732331	0.0012556	0.125858	0.600768
mmu_circ_0001481	41	mmu-miR-142a-3p	728	mt-Rnr1	161	0.5	0.0485803	0.247927	-0.566235	0.0222188	0.40581	-0.732331	0.0012556	0.125858	0.599522
mmu_circ_0006769	45	mmu-miR-6538	729	mt-Rnr1	161	0.672611	0.00430486	0.126458	-0.512984	0.0421482	0.459819	-0.610743	0.0119693	0.271286	0.598779
mmu_circ_0009998	87	mmu-miR-27a-5p	318	mt-Rnr1	161	0.714706	0.00186274	0.102624	-0.511765	0.0427234	0.459819	-0.567647	0.0218146	0.323152	0.598039
mmu_circ_0006097	8	mmu-miR-142a-3p	728	mt-Rnr1	161	0.558824	0.0244365	0.20029	-0.502817	0.0471265	0.466455	-0.732331	0.0012556	0.125858	0.597991
mmu_circ_0012741	47	mmu-mir-5114	388	mt-Rnr1	161	0.620588	0.0103135	0.155706	-0.598712	0.0142686	0.347811	-0.571079	0.0208556	0.319302	0.596793
mmu_circ_0001317	196	mmu-mir-5114	388	mt-Rnr1	161	0.685522	0.0033767	0.118269	-0.529623	0.0348658	0.438068	-0.571079	0.0208556	0.319302	0.595408
mmu_circ_0008190	128	mmu-mir-16-1	615	mt-Rnr1	161	0.635294	0.00818206	0.146756	-0.605882	0.0128603	0.335595	-0.541176	0.0304002	0.362229	0.594118
mmu_circ_0001868	51	mmu-miR-6538	729	mt-Rnr1	161	0.629412	0.00898809	0.150066	-0.538631	0.0313443	0.431944	-0.610743	0.0119693	0.271286	0.592929
mmu_circ_0013492	121	mmu-miR-6538	729	mt-Rnr1	161	0.564706	0.0226632	0.195653	-0.601913	0.0136257	0.343877	-0.610743	0.0119693	0.271286	0.592454
mmu_circ_0001479	178	mmu-mir-16-1	615	mt-Rnr1	161	0.591176	0.0158756	0.17667	-0.644118	0.00708152	0.287946	-0.541176	0.0304002	0.362229	0.592157
mmu_circ_0001479	178	mmu-mir-5114	388	mt-Rnr1	161	0.591176	0.0158756	0.17667	-0.614063	0.0113891	0.327559	-0.571079	0.0208556	0.319302	0.592106
mmu_circ_0001478	157	mmu-mir-16-1	615	mt-Rnr1	161	0.582353	0.0179327	0.183167	-0.65	0.00641571	0.284694	-0.541176	0.0304002	0.362229	0.591176
mmu_circ_0013185	49	mmu-miR-27a-5p	318	mt-Rnr1	161	0.658824	0.00551142	0.13319	-0.535294	0.0326159	0.431944	-0.567647	0.0218146	0.323152	0.587255
mmu_circ_0001478	157	mmu-miR-6538	729	mt-Rnr1	161	0.582353	0.0179327	0.183167	-0.568065	0.021696	0.401146	-0.610743	0.0119693	0.271286	0.587054
mmu_circ_0001478	157	mmu-mir-5114	388	mt-Rnr1	161	0.582353	0.0179327	0.183167	-0.601782	0.0136515	0.343877	-0.571079	0.0208556	0.319302	0.585071
mmu_circ_0014724	125	mmu-miR-6538	729	mt-Rnr1	161	0.641722	0.00736797	0.142849	-0.502728	0.0471721	0.466455	-0.610743	0.0119693	0.271286	0.585064
mmu_circ_0001662	125	mmu-miR-6538	729	mt-Rnr1	161	0.641722	0.00736797	0.142849	-0.502728	0.0471721	0.466455	-0.610743	0.0119693	0.271286	0.585064
mmu_circ_0001480	166	mmu-mir-16-1	615	mt-Rnr1	161	0.611765	0.0117884	0.161359	-0.591176	0.0158756	0.357757	-0.541176	0.0304002	0.362229	0.581373
mmu_circ_0007327	38	mmu-mir-5114	388	mt-Rnr1	161	0.652941	0.00610205	0.13621	-0.509673	0.0437241	0.460819	-0.571079	0.0208556	0.319302	0.577898
mmu_circ_0007581	65	mmu-miR-27a-5p	318	mt-Rnr1	161	0.655882	0.00580074	0.13481	-0.505882	0.0455816	0.461349	-0.567647	0.0218146	0.323152	0.576471
mmu_circ_0007579	65	mmu-miR-27a-5p	318	mt-Rnr1	161	0.655882	0.00580074	0.13481	-0.505882	0.0455816	0.461349	-0.567647	0.0218146	0.323152	0.576471
mmu_circ_0001480	166	mmu-miR-27a-5p	318	mt-Rnr1	161	0.611765	0.0117884	0.161359	-0.541176	0.0304002	0.427798	-0.567647	0.0218146	0.323152	0.573529
mmu_circ_0006096	58	mmu-miR-6538	729	mt-Rnr1	161	0.561765	0.023537	0.197738	-0.54599	0.0286741	0.427798	-0.610743	0.0119693	0.271286	0.572833
mmu_circ_0014724	125	mmu-mir-16-1	615	mt-Rnr1	161	0.641722	0.00736797	0.142849	-0.531527	0.0340978	0.437742	-0.541176	0.0304002	0.362229	0.571475
mmu_circ_0001662	125	mmu-mir-16-1	615	mt-Rnr1	161	0.641722	0.00736797	0.142849	-0.531527	0.0340978	0.437742	-0.541176	0.0304002	0.362229	0.571475
mmu_circ_0011859	174	mmu-mir-16-1	615	mt-Rnr1	161	0.548211	0.0279032	0.209491	-0.618897	0.0105842	0.318465	-0.541176	0.0304002	0.362229	0.569428
mmu_circ_0008343	55	mmu-mir-16-1	615	mt-Rnr1	161	0.570588	0.0209907	0.192033	-0.594118	0.0152324	0.353455	-0.541176	0.0304002	0.362229	0.568627
mmu_circ_0012741	47	mmu-mir-16-1	615	mt-Rnr1	161	0.620588	0.0103135	0.155706	-0.538235	0.0314932	0.431944	-0.541176	0.0304002	0.362229	0.566667
mmu_circ_0011859	174	mmu-miR-6538	729	mt-Rnr1	161	0.548211	0.0279032	0.209491	-0.528965	0.0351344	0.438068	-0.610743	0.0119693	0.271286	0.56264
mmu_circ_0008343	55	mmu-mir-5114	388	mt-Rnr1	161	0.570588	0.0209907	0.192033	-0.540376	0.0306949	0.427798	-0.571079	0.0208556	0.319302	0.560681
mmu_circ_0001478	157	mmu-miR-27a-5p	318	mt-Rnr1	161	0.582353	0.0179327	0.183167	-0.526471	0.0361665	0.439378	-0.567647	0.0218146	0.323152	0.558824
mmu_circ_0001481	41	mmu-miR-6538	729	mt-Rnr1	161	0.5	0.0485803	0.247927	-0.56365	0.022974	0.40809	-0.610743	0.0119693	0.271286	0.558131
mmu_circ_0013492	121	mmu-mir-16-1	615	mt-Rnr1	161	0.564706	0.0226632	0.195653	-0.567647	0.0218146	0.401146	-0.541176	0.0304002	0.362229	0.557843
mmu_circ_0008343	55	mmu-miR-27a-5p	318	mt-Rnr1	161	0.570588	0.0209907	0.192033	-0.520588	0.0386909	0.448943	-0.567647	0.0218146	0.323152	0.552941
mmu_circ_0013492	121	mmu-miR-27a-5p	318	mt-Rnr1	161	0.564706	0.0226632	0.195653	-0.514706	0.0413458	0.456984	-0.567647	0.0218146	0.323152	0.54902
mmu_circ_0007885	19	mmu-mir-5114	388	mt-Rnr1	161	0.504534	0.0462565	0.245317	-0.570318	0.0210655	0.398788	-0.571079	0.0208556	0.319302	0.548643
mmu_circ_0011859	174	mmu-miR-27a-5p	318	mt-Rnr1	161	0.548211	0.0279032	0.209491	-0.529361	0.0349725	0.438068	-0.567647	0.0218146	0.323152	0.548407
mmu_circ_0013492	121	mmu-mir-5114	388	mt-Rnr1	161	0.564706	0.0226632	0.195653	-0.503532	0.0467627	0.466355	-0.571079	0.0208556	0.319302	0.546439
mmu_circ_0006474	13	mmu-mir-5114	388	mt-Rnr1	161	0.505882	0.0455816	0.242791	-0.555727	0.0254117	0.415101	-0.571079	0.0208556	0.319302	0.54423
mmu_circ_0001662	125	mmu-mir-5114	388	Zfp33b	158	0.693578	0.00288448	0.114813	-0.730798	0.00130093	0.193566	-0.67547	0.00408354	0.1921	0.699949
mmu_circ_0014724	125	mmu-mir-5114	388	Zfp33b	158	0.693578	0.00288448	0.114813	-0.730798	0.00130093	0.193566	-0.67547	0.00408354	0.1921	0.699949
mmu_circ_0011859	174	mmu-mir-5114	388	Zfp33b	158	0.710004	0.00205967	0.105327	-0.688706	0.00317467	0.240829	-0.67547	0.00408354	0.1921	0.691393
mmu_circ_0005020	309	mmu-miR-6236	941	Zfp33b	158	0.541176	0.0304002	0.214043	-0.829412	7.08845e-05	0.12903	-0.694118	0.00285371	0.165309	0.688235
mmu_circ_0010369	43	mmu-miR-6236	941	Zfp33b	158	0.7	0.00253509	0.110717	-0.670588	0.00446721	0.258536	-0.694118	0.00285371	0.165309	0.688235
mmu_circ_0003447	247	mmu-miR-6236	941	Zfp33b	158	0.597081	0.014605	0.172229	-0.746352	0.000897658	0.184251	-0.694118	0.00285371	0.165309	0.679184
mmu_circ_0013208	43	mmu-miR-6236	941	Zfp33b	158	0.717647	0.00174754	0.101905	-0.605882	0.0128603	0.335595	-0.694118	0.00285371	0.165309	0.672549
mmu_circ_0001317	196	mmu-miR-6236	941	Zfp33b	158	0.697602	0.00266131	0.112603	-0.625124	0.00961424	0.308568	-0.694118	0.00285371	0.165309	0.672281
mmu_circ_0003447	247	mmu-miR-6538	729	Zfp33b	158	0.597081	0.014605	0.172229	-0.827567	7.60328e-05	0.12903	-0.58131	0.018189	0.306272	0.668653
mmu_circ_0001317	196	mmu-miR-6956-3p	165	Zfp33b	158	0.697602	0.00266131	0.112603	-0.727128	0.00141494	0.203733	-0.571868	0.0206399	0.319302	0.665532
mmu_circ_0008343	55	mmu-mir-16-1	615	Zfp33b	158	0.758824	0.00065403	0.0812745	-0.594118	0.0152324	0.353455	-0.623529	0.00985565	0.252826	0.658824
mmu_circ_0008343	55	mmu-mir-5114	388	Zfp33b	158	0.758824	0.00065403	0.0812745	-0.540376	0.0306949	0.427798	-0.67547	0.00408354	0.1921	0.658223
mmu_circ_0013185	49	mmu-miR-6956-3p	165	Zfp33b	158	0.655882	0.00580074	0.13481	-0.743724	0.000957438	0.185364	-0.571868	0.0206399	0.319302	0.657158
mmu_circ_0006769	45	mmu-miR-6236	941	Zfp33b	158	0.600016	0.0140038	0.170159	-0.67113	0.00442329	0.258536	-0.694118	0.00285371	0.165309	0.655088
mmu_circ_0016264	25	mmu-mir-5114	388	Zfp33b	158	0.648907	0.00653552	0.139238	-0.638734	0.00773791	0.290878	-0.67547	0.00408354	0.1921	0.65437
mmu_circ_0001317	196	mmu-mir-16-1	615	Zfp33b	158	0.697602	0.00266131	0.112603	-0.641733	0.00736655	0.290878	-0.623529	0.00985565	0.252826	0.654288
mmu_circ_0001317	196	mmu-miR-27a-5p	318	Zfp33b	158	0.697602	0.00266131	0.112603	-0.676462	0.00400886	0.25639	-0.588235	0.0165397	0.297011	0.6541
mmu_circ_0005020	309	mmu-miR-6538	729	Zfp33b	158	0.541176	0.0304002	0.214043	-0.834437	5.83158e-05	0.12903	-0.58131	0.018189	0.306272	0.652308
mmu_circ_0001317	196	mmu-miR-3095-3p	393	Zfp33b	158	0.697602	0.00266131	0.112603	-0.744411	0.000941512	0.185364	-0.511765	0.0427234	0.408678	0.651259
mmu_circ_0011859	174	mmu-mir-16-1	615	Zfp33b	158	0.710004	0.00205967	0.105327	-0.618897	0.0105842	0.318465	-0.623529	0.00985565	0.252826	0.65081
mmu_circ_0008343	55	mmu-miR-6956-3p	165	Zfp33b	158	0.758824	0.00065403	0.0812745	-0.620758	0.0102867	0.314354	-0.571868	0.0206399	0.319302	0.650483
mmu_circ_0006095	80	mmu-miR-6236	941	Zfp33b	158	0.564706	0.0226632	0.195653	-0.685294	0.00339156	0.24611	-0.694118	0.00285371	0.165309	0.648039
mmu_circ_0011859	174	mmu-miR-6236	941	Zfp33b	158	0.710004	0.00205967	0.105327	-0.529361	0.0349725	0.438068	-0.694118	0.00285371	0.165309	0.644494
mmu_circ_0003447	247	mmu-miR-3095-3p	393	Zfp33b	158	0.597081	0.014605	0.172229	-0.820987	9.70011e-05	0.12903	-0.511765	0.0427234	0.408678	0.643278
mmu_circ_0001662	125	mmu-miR-6236	941	Zfp33b	158	0.693578	0.00288448	0.114813	-0.528286	0.0354132	0.438068	-0.694118	0.00285371	0.165309	0.638661
mmu_circ_0014724	125	mmu-miR-6236	941	Zfp33b	158	0.693578	0.00288448	0.114813	-0.528286	0.0354132	0.438068	-0.694118	0.00285371	0.165309	0.638661
mmu_circ_0008190	128	mmu-miR-6236	941	Zfp33b	158	0.602941	0.0134241	0.168074	-0.617647	0.010788	0.31988	-0.694118	0.00285371	0.165309	0.638235
mmu_circ_0012741	47	mmu-miR-142a-3p	728	Zfp33b	158	0.623529	0.00985565	0.153644	-0.720251	0.00165043	0.207591	-0.570765	0.0209419	0.319302	0.638182
mmu_circ_0010369	43	mmu-mir-5114	388	Zfp33b	158	0.7	0.00253509	0.110717	-0.531165	0.0342429	0.438008	-0.67547	0.00408354	0.1921	0.635545
mmu_circ_0001662	125	mmu-miR-142a-3p	728	Zfp33b	158	0.693578	0.00288448	0.114813	-0.642264	0.00730237	0.290878	-0.570765	0.0209419	0.319302	0.635536
mmu_circ_0014724	125	mmu-miR-142a-3p	728	Zfp33b	158	0.693578	0.00288448	0.114813	-0.642264	0.00730237	0.290878	-0.570765	0.0209419	0.319302	0.635536
mmu_circ_0005020	309	mmu-mir-16-1	615	Zfp33b	158	0.541176	0.0304002	0.214043	-0.741176	0.00101847	0.185364	-0.623529	0.00985565	0.252826	0.635294
mmu_circ_0001317	196	mmu-mir-5114	388	Zfp33b	158	0.697602	0.00266131	0.112603	-0.529623	0.0348658	0.438068	-0.67547	0.00408354	0.1921	0.634232
mmu_circ_0013185	49	mmu-miR-6236	941	Zfp33b	158	0.655882	0.00580074	0.13481	-0.55	0.027294	0.422095	-0.694118	0.00285371	0.165309	0.633333
mmu_circ_0012741	47	mmu-mir-5114	388	Zfp33b	158	0.623529	0.00985565	0.153644	-0.598712	0.0142686	0.347811	-0.67547	0.00408354	0.1921	0.63257
mmu_circ_0011575	19	mmu-miR-6236	941	Zfp33b	158	0.606331	0.012776	0.165779	-0.595335	0.0149722	0.353455	-0.694118	0.00285371	0.165309	0.631928
mmu_circ_0013208	43	mmu-mir-5114	388	Zfp33b	158	0.717647	0.00174754	0.101905	-0.497391	0.0499561	0.474104	-0.67547	0.00408354	0.1921	0.630169
mmu_circ_0003447	247	mmu-mir-16-1	615	Zfp33b	158	0.597081	0.014605	0.172229	-0.66276	0.00514233	0.278794	-0.623529	0.00985565	0.252826	0.62779
mmu_circ_0003080	10	mmu-miR-142a-3p	728	Zfp33b	158	0.650907	0.00631762	0.137544	-0.647843	0.00665381	0.284694	-0.570765	0.0209419	0.319302	0.623172
mmu_circ_0006474	13	mmu-mir-5114	388	Zfp33b	158	0.638235	0.00780114	0.144872	-0.555727	0.0254117	0.415101	-0.67547	0.00408354	0.1921	0.623144
mmu_circ_0001317	196	mmu-miR-6538	729	Zfp33b	158	0.697602	0.00266131	0.112603	-0.589318	0.0162927	0.363781	-0.58131	0.018189	0.306272	0.622743
mmu_circ_0008343	55	mmu-miR-27a-5p	318	Zfp33b	158	0.758824	0.00065403	0.0812745	-0.520588	0.0386909	0.448943	-0.588235	0.0165397	0.297011	0.622549
mmu_circ_0007631	39	mmu-miR-6236	941	Zfp33b	158	0.605882	0.0128603	0.165779	-0.552941	0.0263145	0.419238	-0.694118	0.00285371	0.165309	0.617647
mmu_circ_0014724	125	mmu-mir-16-1	615	Zfp33b	158	0.693578	0.00288448	0.114813	-0.531527	0.0340978	0.437742	-0.623529	0.00985565	0.252826	0.616211
mmu_circ_0001662	125	mmu-mir-16-1	615	Zfp33b	158	0.693578	0.00288448	0.114813	-0.531527	0.0340978	0.437742	-0.623529	0.00985565	0.252826	0.616211
mmu_circ_0011167	11	mmu-miR-6956-3p	165	Zfp33b	158	0.620204	0.0103745	0.156382	-0.655747	0.00581436	0.284694	-0.571868	0.0206399	0.319302	0.615939
mmu_circ_0013208	43	mmu-miR-142a-3p	728	Zfp33b	158	0.717647	0.00174754	0.101905	-0.558686	0.0244794	0.411923	-0.570765	0.0209419	0.319302	0.615699
mmu_circ_0007327	38	mmu-mir-5114	388	Zfp33b	158	0.658824	0.00551142	0.13319	-0.509673	0.0437241	0.460819	-0.67547	0.00408354	0.1921	0.614655
mmu_circ_0007327	38	mmu-mir-669f	33	Zfp33b	158	0.658824	0.00551142	0.13319	-0.683855	0.00348656	0.24917	-0.499117	0.0490429	0.427959	0.613932
mmu_circ_0003447	247	mmu-mir-5114	388	Zfp33b	158	0.597081	0.014605	0.172229	-0.560968	0.0237781	0.409574	-0.67547	0.00408354	0.1921	0.611173
mmu_circ_0008190	128	mmu-mir-16-1	615	Zfp33b	158	0.602941	0.0134241	0.168074	-0.605882	0.0128603	0.335595	-0.623529	0.00985565	0.252826	0.610784
mmu_circ_0015856	77	mmu-miR-6956-3p	165	Zfp33b	158	0.53716	0.0319003	0.218226	-0.72055	0.00163958	0.207591	-0.571868	0.0206399	0.319302	0.609859
mmu_circ_0011859	174	mmu-miR-27a-5p	318	Zfp33b	158	0.710004	0.00205967	0.105327	-0.529361	0.0349725	0.438068	-0.588235	0.0165397	0.297011	0.6092
mmu_circ_0008190	128	mmu-miR-142a-3p	728	Zfp33b	158	0.602941	0.0134241	0.168074	-0.653813	0.00601146	0.284694	-0.570765	0.0209419	0.319302	0.609173
mmu_circ_0009950	42	mmu-miR-6236	941	Zfp33b	158	0.579412	0.0186625	0.185188	-0.552941	0.0263145	0.419238	-0.694118	0.00285371	0.165309	0.608824
mmu_circ_0013185	49	mmu-miR-142a-3p	728	Zfp33b	158	0.655882	0.00580074	0.13481	-0.596435	0.0147402	0.349809	-0.570765	0.0209419	0.319302	0.607694
mmu_circ_0011859	174	mmu-miR-6538	729	Zfp33b	158	0.710004	0.00205967	0.105327	-0.528965	0.0351344	0.438068	-0.58131	0.018189	0.306272	0.60676
mmu_circ_0008799	30	mmu-miR-6236	941	Zfp33b	158	0.602941	0.0134241	0.168074	-0.520588	0.0386909	0.448943	-0.694118	0.00285371	0.165309	0.605882
mmu_circ_0016264	25	mmu-mir-669f	33	Zfp33b	158	0.648907	0.00653552	0.139238	-0.669349	0.00456909	0.260531	-0.499117	0.0490429	0.427959	0.605791
mmu_circ_0001662	125	mmu-miR-6956-3p	165	Zfp33b	158	0.693578	0.00288448	0.114813	-0.550172	0.0272359	0.422095	-0.571868	0.0206399	0.319302	0.605206
mmu_circ_0014724	125	mmu-miR-6956-3p	165	Zfp33b	158	0.693578	0.00288448	0.114813	-0.550172	0.0272359	0.422095	-0.571868	0.0206399	0.319302	0.605206
mmu_circ_0001317	196	mmu-miR-142a-3p	728	Zfp33b	158	0.697602	0.00266131	0.112603	-0.546512	0.0284915	0.426966	-0.570765	0.0209419	0.319302	0.60496
mmu_circ_0007328	23	mmu-mir-669f	33	Zfp33b	158	0.638235	0.00780114	0.144872	-0.670891	0.00444261	0.258536	-0.499117	0.0490429	0.427959	0.602748
mmu_circ_0006095	80	mmu-miR-6538	729	Zfp33b	158	0.564706	0.0226632	0.195653	-0.657837	0.00560717	0.284694	-0.58131	0.018189	0.306272	0.601284
mmu_circ_0011859	174	mmu-miR-142a-3p	728	Zfp33b	158	0.710004	0.00205967	0.105327	-0.521761	0.0381775	0.447388	-0.570765	0.0209419	0.319302	0.600843
mmu_circ_0005020	309	mmu-miR-142a-3p	728	Zfp33b	158	0.541176	0.0304002	0.214043	-0.688542	0.00318482	0.240829	-0.570765	0.0209419	0.319302	0.600161
mmu_circ_0007620	7	mmu-miR-6236	941	Zfp33b	158	0.551877	0.0266659	0.206729	-0.543047	0.0297204	0.427798	-0.694118	0.00285371	0.165309	0.596347
mmu_circ_0011859	174	mmu-mir-5126	406	Zfp33b	158	0.710004	0.00205967	0.105327	-0.563919	0.0228944	0.40809	-0.514706	0.0413458	0.405306	0.59621
mmu_circ_0002104	19	mmu-miR-6236	941	Zfp33b	158	0.582353	0.0179327	0.183167	-0.511765	0.0427234	0.459819	-0.694118	0.00285371	0.165309	0.596078
mmu_circ_0010369	43	mmu-miR-142a-3p	728	Zfp33b	158	0.7	0.00253509	0.110717	-0.516407	0.0405646	0.455284	-0.570765	0.0209419	0.319302	0.595724
mmu_circ_0012662	30	mmu-miR-6236	941	Zfp33b	158	0.567647	0.0218146	0.193792	-0.523529	0.0374126	0.443382	-0.694118	0.00285371	0.165309	0.595098
mmu_circ_0012741	47	mmu-mir-16-1	615	Zfp33b	158	0.623529	0.00985565	0.153644	-0.538235	0.0314932	0.431944	-0.623529	0.00985565	0.252826	0.595098
mmu_circ_0006095	80	mmu-miR-142a-3p	728	Zfp33b	158	0.564706	0.0226632	0.195653	-0.649283	0.00649407	0.284694	-0.570765	0.0209419	0.319302	0.594918
mmu_circ_0003073	69	mmu-miR-6236	941	Zfp33b	158	0.564706	0.0226632	0.195653	-0.523529	0.0374126	0.443382	-0.694118	0.00285371	0.165309	0.594118
mmu_circ_0004021	46	mmu-miR-6236	941	Zfp33b	158	0.501087	0.0480154	0.247927	-0.58434	0.0174524	0.372483	-0.694118	0.00285371	0.165309	0.593181
mmu_circ_0013185	49	mmu-miR-27a-5p	318	Zfp33b	158	0.655882	0.00580074	0.13481	-0.535294	0.0326159	0.431944	-0.588235	0.0165397	0.297011	0.593137
mmu_circ_0014724	125	mmu-miR-6538	729	Zfp33b	158	0.693578	0.00288448	0.114813	-0.502728	0.0471721	0.466455	-0.58131	0.018189	0.306272	0.592539
mmu_circ_0001662	125	mmu-miR-6538	729	Zfp33b	158	0.693578	0.00288448	0.114813	-0.502728	0.0471721	0.466455	-0.58131	0.018189	0.306272	0.592539
mmu_circ_0005020	309	mmu-miR-3095-3p	393	Zfp33b	158	0.541176	0.0304002	0.214043	-0.720588	0.00163819	0.207591	-0.511765	0.0427234	0.408678	0.591176
mmu_circ_0012662	30	mmu-mir-5114	388	Zfp33b	158	0.567647	0.0218146	0.193792	-0.525024	0.0367753	0.441374	-0.67547	0.00408354	0.1921	0.58938
mmu_circ_0005020	309	mmu-miR-27a-5p	318	Zfp33b	158	0.541176	0.0304002	0.214043	-0.638235	0.00780114	0.290878	-0.588235	0.0165397	0.297011	0.589216
mmu_circ_0003447	247	mmu-miR-27a-5p	318	Zfp33b	158	0.597081	0.014605	0.172229	-0.576184	0.0194898	0.388294	-0.588235	0.0165397	0.297011	0.587167
mmu_circ_0010390	32	mmu-mir-5114	388	Zfp33b	158	0.531165	0.0342429	0.2232	-0.554487	0.0258106	0.417282	-0.67547	0.00408354	0.1921	0.587041
mmu_circ_0010390	32	mmu-miR-6236	941	Zfp33b	158	0.531165	0.0342429	0.2232	-0.531165	0.0342429	0.438008	-0.694118	0.00285371	0.165309	0.585482
mmu_circ_0012741	47	mmu-miR-6956-3p	165	Zfp33b	158	0.623529	0.00985565	0.153644	-0.558534	0.0245265	0.411923	-0.571868	0.0206399	0.319302	0.584644
mmu_circ_0011324	31	mmu-miR-6236	941	Zfp33b	158	0.535294	0.0326159	0.218877	-0.523529	0.0374126	0.443382	-0.694118	0.00285371	0.165309	0.584314
mmu_circ_0007112	42	mmu-miR-6956-3p	165	Zfp33b	158	0.522443	0.037881	0.230173	-0.65828	0.005564	0.284694	-0.571868	0.0206399	0.319302	0.584197
mmu_circ_0006474	13	mmu-miR-6956-3p	165	Zfp33b	158	0.638235	0.00780114	0.144872	-0.542237	0.0300132	0.427798	-0.571868	0.0206399	0.319302	0.584113
mmu_circ_0012662	30	mmu-miR-142a-3p	728	Zfp33b	158	0.567647	0.0218146	0.193792	-0.613044	0.0115649	0.329598	-0.570765	0.0209419	0.319302	0.583819
mmu_circ_0008414	1	mmu-mir-669f	33	Zfp33b	158	0.567647	0.0218146	0.193792	-0.683855	0.00348656	0.24917	-0.499117	0.0490429	0.427959	0.58354
mmu_circ_0007631	39	mmu-miR-142a-3p	728	Zfp33b	158	0.605882	0.0128603	0.165779	-0.572275	0.0205291	0.395631	-0.570765	0.0209419	0.319302	0.582974
mmu_circ_0010369	43	mmu-mir-669f	33	Zfp33b	158	0.7	0.00253509	0.110717	-0.547732	0.0280681	0.426824	-0.499117	0.0490429	0.427959	0.582283
mmu_circ_0015856	77	mmu-mir-16-1	615	Zfp33b	158	0.53716	0.0319003	0.218226	-0.585725	0.0171235	0.370147	-0.623529	0.00985565	0.252826	0.582138
mmu_circ_0013208	43	mmu-mir-669f	33	Zfp33b	158	0.717647	0.00174754	0.101905	-0.528286	0.0354132	0.438068	-0.499117	0.0490429	0.427959	0.581683
mmu_circ_0008190	128	mmu-miR-6538	729	Zfp33b	158	0.602941	0.0134241	0.168074	-0.557763	0.0247672	0.412066	-0.58131	0.018189	0.306272	0.580671
mmu_circ_0011167	11	mmu-miR-142a-3p	728	Zfp33b	158	0.620204	0.0103745	0.156382	-0.548538	0.0277909	0.426824	-0.570765	0.0209419	0.319302	0.579836
mmu_circ_0011324	31	mmu-mir-5114	388	Zfp33b	158	0.535294	0.0326159	0.218877	-0.528095	0.035492	0.438068	-0.67547	0.00408354	0.1921	0.579619
mmu_circ_0003447	247	mmu-mir-5126	406	Zfp33b	158	0.597081	0.014605	0.172229	-0.626936	0.00934562	0.308357	-0.514706	0.0413458	0.405306	0.579574
mmu_circ_0006474	13	mmu-mir-669f	33	Zfp33b	158	0.638235	0.00780114	0.144872	-0.596347	0.0147585	0.349809	-0.499117	0.0490429	0.427959	0.5779
mmu_circ_0015856	77	mmu-miR-142a-3p	728	Zfp33b	158	0.53716	0.0319003	0.218226	-0.625584	0.00954544	0.308568	-0.570765	0.0209419	0.319302	0.577836
mmu_circ_0011324	31	mmu-miR-142a-3p	728	Zfp33b	158	0.535294	0.0326159	0.218877	-0.623614	0.00984275	0.308568	-0.570765	0.0209419	0.319302	0.576558
mmu_circ_0010766	73	mmu-miR-6236	941	Zfp33b	158	0.535294	0.0326159	0.218877	-0.5	0.0485803	0.469311	-0.694118	0.00285371	0.165309	0.576471
mmu_circ_0005021	90	mmu-miR-6236	941	Zfp33b	158	0.505882	0.0455816	0.242791	-0.526471	0.0361665	0.439378	-0.694118	0.00285371	0.165309	0.57549
mmu_circ_0005020	309	mmu-mir-5114	388	Zfp33b	158	0.541176	0.0304002	0.214043	-0.506602	0.0452243	0.461349	-0.67547	0.00408354	0.1921	0.574416
mmu_circ_0001317	196	mmu-mir-5126	406	Zfp33b	158	0.697602	0.00266131	0.112603	-0.504327	0.0463607	0.466251	-0.514706	0.0413458	0.405306	0.572212
mmu_circ_0005167	13	mmu-miR-6956-3p	165	Zfp33b	158	0.555286	0.0255532	0.203518	-0.586483	0.0169456	0.368909	-0.571868	0.0206399	0.319302	0.571212
mmu_circ_0008190	128	mmu-miR-6956-3p	165	Zfp33b	158	0.602941	0.0134241	0.168074	-0.537793	0.0316603	0.431944	-0.571868	0.0206399	0.319302	0.570867
mmu_circ_0013675	4	mmu-miR-6956-3p	165	Zfp33b	158	0.575295	0.0197224	0.189457	-0.564361	0.0227645	0.40809	-0.571868	0.0206399	0.319302	0.570508
mmu_circ_0004712	38	mmu-miR-142a-3p	728	Zfp33b	158	0.611765	0.0117884	0.161359	-0.528486	0.0353308	0.438068	-0.570765	0.0209419	0.319302	0.570339
mmu_circ_0011428	3	mmu-miR-6956-3p	165	Zfp33b	158	0.610622	0.0119909	0.163404	-0.512635	0.0423122	0.459819	-0.571868	0.0206399	0.319302	0.565042
mmu_circ_0006769	45	mmu-miR-6538	729	Zfp33b	158	0.600016	0.0140038	0.170159	-0.512984	0.0421482	0.459819	-0.58131	0.018189	0.306272	0.56477
mmu_circ_0010629	11	mmu-mir-669f	33	Zfp33b	158	0.567647	0.0218146	0.193792	-0.622276	0.0100488	0.311631	-0.499117	0.0490429	0.427959	0.563013
mmu_circ_0005020	309	mmu-mir-5126	406	Zfp33b	158	0.541176	0.0304002	0.214043	-0.632353	0.00857758	0.293176	-0.514706	0.0413458	0.405306	0.562745
mmu_circ_0004711	37	mmu-miR-142a-3p	728	Zfp33b	158	0.585294	0.0172253	0.180845	-0.531506	0.0341061	0.437742	-0.570765	0.0209419	0.319302	0.562522
mmu_circ_0004706	37	mmu-miR-142a-3p	728	Zfp33b	158	0.585294	0.0172253	0.180845	-0.531506	0.0341061	0.437742	-0.570765	0.0209419	0.319302	0.562522
mmu_circ_0004708	37	mmu-miR-142a-3p	728	Zfp33b	158	0.585294	0.0172253	0.180845	-0.531506	0.0341061	0.437742	-0.570765	0.0209419	0.319302	0.562522
mmu_circ_0004701	37	mmu-miR-142a-3p	728	Zfp33b	158	0.585294	0.0172253	0.180845	-0.531506	0.0341061	0.437742	-0.570765	0.0209419	0.319302	0.562522
mmu_circ_0004707	37	mmu-miR-142a-3p	728	Zfp33b	158	0.585294	0.0172253	0.180845	-0.531506	0.0341061	0.437742	-0.570765	0.0209419	0.319302	0.562522
mmu_circ_0004705	35	mmu-mir-669f	33	Zfp33b	158	0.594118	0.0152324	0.174532	-0.593106	0.0154512	0.353455	-0.499117	0.0490429	0.427959	0.562114
mmu_circ_0004713	35	mmu-mir-669f	33	Zfp33b	158	0.594118	0.0152324	0.174532	-0.593106	0.0154512	0.353455	-0.499117	0.0490429	0.427959	0.562114
mmu_circ_0004714	35	mmu-mir-669f	33	Zfp33b	158	0.594118	0.0152324	0.174532	-0.593106	0.0154512	0.353455	-0.499117	0.0490429	0.427959	0.562114
mmu_circ_0004716	35	mmu-mir-669f	33	Zfp33b	158	0.594118	0.0152324	0.174532	-0.593106	0.0154512	0.353455	-0.499117	0.0490429	0.427959	0.562114
mmu_circ_0004717	35	mmu-mir-669f	33	Zfp33b	158	0.594118	0.0152324	0.174532	-0.593106	0.0154512	0.353455	-0.499117	0.0490429	0.427959	0.562114
mmu_circ_0004715	35	mmu-mir-669f	33	Zfp33b	158	0.594118	0.0152324	0.174532	-0.593106	0.0154512	0.353455	-0.499117	0.0490429	0.427959	0.562114
mmu_circ_0016280	2	mmu-mir-669f	33	Zfp33b	158	0.604461	0.0131304	0.168074	-0.581191	0.0182184	0.377652	-0.499117	0.0490429	0.427959	0.561589
mmu_circ_0004712	38	mmu-mir-669f	33	Zfp33b	158	0.611765	0.0117884	0.161359	-0.57366	0.020156	0.391918	-0.499117	0.0490429	0.427959	0.561514
mmu_circ_0004717	35	mmu-miR-142a-3p	728	Zfp33b	158	0.594118	0.0152324	0.174532	-0.516407	0.0405646	0.455284	-0.570765	0.0209419	0.319302	0.56043
mmu_circ_0004713	35	mmu-miR-142a-3p	728	Zfp33b	158	0.594118	0.0152324	0.174532	-0.516407	0.0405646	0.455284	-0.570765	0.0209419	0.319302	0.56043
mmu_circ_0004714	35	mmu-miR-142a-3p	728	Zfp33b	158	0.594118	0.0152324	0.174532	-0.516407	0.0405646	0.455284	-0.570765	0.0209419	0.319302	0.56043
mmu_circ_0004715	35	mmu-miR-142a-3p	728	Zfp33b	158	0.594118	0.0152324	0.174532	-0.516407	0.0405646	0.455284	-0.570765	0.0209419	0.319302	0.56043
mmu_circ_0004716	35	mmu-miR-142a-3p	728	Zfp33b	158	0.594118	0.0152324	0.174532	-0.516407	0.0405646	0.455284	-0.570765	0.0209419	0.319302	0.56043
mmu_circ_0004705	35	mmu-miR-142a-3p	728	Zfp33b	158	0.594118	0.0152324	0.174532	-0.516407	0.0405646	0.455284	-0.570765	0.0209419	0.319302	0.56043
mmu_circ_0004706	37	mmu-mir-669f	33	Zfp33b	158	0.585294	0.0172253	0.180845	-0.596347	0.0147585	0.349809	-0.499117	0.0490429	0.427959	0.560253
mmu_circ_0004701	37	mmu-mir-669f	33	Zfp33b	158	0.585294	0.0172253	0.180845	-0.596347	0.0147585	0.349809	-0.499117	0.0490429	0.427959	0.560253
mmu_circ_0004711	37	mmu-mir-669f	33	Zfp33b	158	0.585294	0.0172253	0.180845	-0.596347	0.0147585	0.349809	-0.499117	0.0490429	0.427959	0.560253
mmu_circ_0004708	37	mmu-mir-669f	33	Zfp33b	158	0.585294	0.0172253	0.180845	-0.596347	0.0147585	0.349809	-0.499117	0.0490429	0.427959	0.560253
mmu_circ_0004707	37	mmu-mir-669f	33	Zfp33b	158	0.585294	0.0172253	0.180845	-0.596347	0.0147585	0.349809	-0.499117	0.0490429	0.427959	0.560253
mmu_circ_0002104	19	mmu-mir-669f	33	Zfp33b	158	0.582353	0.0179327	0.183167	-0.596347	0.0147585	0.349809	-0.499117	0.0490429	0.427959	0.559272
mmu_circ_0009950	42	mmu-miR-6956-3p	165	Zfp33b	158	0.579412	0.0186625	0.185188	-0.518533	0.0396036	0.453282	-0.571868	0.0206399	0.319302	0.556604
mmu_circ_0010629	11	mmu-miR-142a-3p	728	Zfp33b	158	0.567647	0.0218146	0.193792	-0.528486	0.0353308	0.438068	-0.570765	0.0209419	0.319302	0.555633
mmu_circ_0005167	13	mmu-miR-142a-3p	728	Zfp33b	158	0.555286	0.0255532	0.203518	-0.536434	0.0321773	0.431944	-0.570765	0.0209419	0.319302	0.554162
mmu_circ_0003026	3	mmu-miR-6956-3p	165	Zfp33b	158	0.501307	0.0479017	0.247927	-0.587178	0.0167836	0.366925	-0.571868	0.0206399	0.319302	0.553451
mmu_circ_0006095	80	mmu-miR-6956-3p	165	Zfp33b	158	0.564706	0.0226632	0.195653	-0.520014	0.0389441	0.450617	-0.571868	0.0206399	0.319302	0.552196
mmu_circ_0009950	42	mmu-miR-142a-3p	728	Zfp33b	158	0.579412	0.0186625	0.185188	-0.505837	0.0456043	0.461349	-0.570765	0.0209419	0.319302	0.552005
mmu_circ_0012741	47	mmu-mir-669f	33	Zfp33b	158	0.623529	0.00985565	0.153644	-0.531527	0.0340978	0.437742	-0.499117	0.0490429	0.427959	0.551391
mmu_circ_0008190	128	mmu-miR-3095-3p	393	Zfp33b	158	0.602941	0.0134241	0.168074	-0.538235	0.0314932	0.431944	-0.511765	0.0427234	0.408678	0.55098
mmu_circ_0015856	77	mmu-miR-3095-3p	393	Zfp33b	158	0.53716	0.0319003	0.218226	-0.603385	0.0133378	0.340879	-0.511765	0.0427234	0.408678	0.55077
mmu_circ_0007112	42	mmu-miR-27a-5p	318	Zfp33b	158	0.522443	0.037881	0.230173	-0.535688	0.0324637	0.431944	-0.588235	0.0165397	0.297011	0.548789
mmu_circ_0000867	57	mmu-mir-669f	33	Zfp33b	158	0.570588	0.0209907	0.192033	-0.57366	0.020156	0.391918	-0.499117	0.0490429	0.427959	0.547788
mmu_circ_0005167	13	mmu-mir-669f	33	Zfp33b	158	0.555286	0.0255532	0.203518	-0.585577	0.0171584	0.370147	-0.499117	0.0490429	0.427959	0.54666
mmu_circ_0011575	19	mmu-mir-5126	406	Zfp33b	158	0.606331	0.012776	0.165779	-0.516795	0.0403877	0.455284	-0.514706	0.0413458	0.405306	0.545944
mmu_circ_0012767	28	mmu-mir-669f	33	Zfp33b	158	0.582353	0.0179327	0.183167	-0.550973	0.0269669	0.422095	-0.499117	0.0490429	0.427959	0.544148
mmu_circ_0015856	77	mmu-miR-6538	729	Zfp33b	158	0.53716	0.0319003	0.218226	-0.506627	0.0452119	0.461349	-0.58131	0.018189	0.306272	0.541699
mmu_circ_0011324	31	mmu-miR-6956-3p	165	Zfp33b	158	0.535294	0.0326159	0.218877	-0.508162	0.0444575	0.461349	-0.571868	0.0206399	0.319302	0.538441
mmu_circ_0005021	90	mmu-miR-142a-3p	728	Zfp33b	158	0.505882	0.0455816	0.242791	-0.502817	0.0471265	0.466455	-0.570765	0.0209419	0.319302	0.526488
mmu_circ_0012766	63	mmu-mir-669f	33	Zfp33b	158	0.561765	0.023537	0.197738	-0.512081	0.0425737	0.459819	-0.499117	0.0490429	0.427959	0.524321
mmu_circ_0007112	42	mmu-miR-3095-3p	393	Zfp33b	158	0.522443	0.037881	0.230173	-0.506255	0.0453966	0.461349	-0.511765	0.0427234	0.408678	0.513488
mmu_circ_0011324	31	mmu-mir-669f	33	Zfp33b	158	0.535294	0.0326159	0.218877	-0.502358	0.0473612	0.466497	-0.499117	0.0490429	0.427959	0.512256
mmu_circ_0005020	309	mmu-miR-6236	941	mt-Rnr2	137	0.720588	0.00163819	0.100941	-0.829412	7.08845e-05	0.12903	-0.805882	0.000163847	0.0600185	0.785294
mmu_circ_0001317	196	mmu-miR-6236	941	mt-Rnr2	137	0.798769	0.000206557	0.0663454	-0.625124	0.00961424	0.308568	-0.805882	0.000163847	0.0600185	0.743258
mmu_circ_0007382	88	mmu-miR-6236	941	mt-Rnr2	137	0.697059	0.00269059	0.112603	-0.697059	0.00269059	0.229022	-0.805882	0.000163847	0.0600185	0.733333
mmu_circ_0007381	88	mmu-miR-6236	941	mt-Rnr2	137	0.697059	0.00269059	0.112603	-0.697059	0.00269059	0.229022	-0.805882	0.000163847	0.0600185	0.733333
mmu_circ_0005020	309	mmu-miR-6538	729	mt-Rnr2	137	0.720588	0.00163819	0.100941	-0.834437	5.83158e-05	0.12903	-0.626932	0.00934617	0.249593	0.727319
mmu_circ_0013208	43	mmu-miR-6236	941	mt-Rnr2	137	0.755882	0.000705891	0.0825424	-0.605882	0.0128603	0.335595	-0.805882	0.000163847	0.0600185	0.722549
mmu_circ_0010369	43	mmu-miR-6236	941	mt-Rnr2	137	0.685294	0.00339156	0.118269	-0.670588	0.00446721	0.258536	-0.805882	0.000163847	0.0600185	0.720588
mmu_circ_0001317	196	mmu-miR-27a-5p	318	mt-Rnr2	137	0.798769	0.000206557	0.0663454	-0.676462	0.00400886	0.25639	-0.682353	0.00358797	0.183329	0.719195
mmu_circ_0001317	196	mmu-miR-3095-3p	393	mt-Rnr2	137	0.798769	0.000206557	0.0663454	-0.744411	0.000941512	0.185364	-0.582353	0.0179327	0.303455	0.708511
mmu_circ_0003447	247	mmu-miR-6236	941	mt-Rnr2	137	0.573198	0.0202799	0.189755	-0.746352	0.000897658	0.184251	-0.805882	0.000163847	0.0600185	0.708477
mmu_circ_0008799	30	mmu-miR-6236	941	mt-Rnr2	137	0.770588	0.000476822	0.0760849	-0.520588	0.0386909	0.448943	-0.805882	0.000163847	0.0600185	0.69902
mmu_circ_0006095	80	mmu-miR-6236	941	mt-Rnr2	137	0.594118	0.0152324	0.174532	-0.685294	0.00339156	0.24611	-0.805882	0.000163847	0.0600185	0.695098
mmu_circ_0003073	69	mmu-miR-6236	941	mt-Rnr2	137	0.752941	0.000761081	0.0829914	-0.523529	0.0374126	0.443382	-0.805882	0.000163847	0.0600185	0.694118
mmu_circ_0012662	30	mmu-miR-6236	941	mt-Rnr2	137	0.752941	0.000761081	0.0829914	-0.523529	0.0374126	0.443382	-0.805882	0.000163847	0.0600185	0.694118
mmu_circ_0006769	45	mmu-miR-6236	941	mt-Rnr2	137	0.604461	0.0131304	0.168074	-0.67113	0.00442329	0.258536	-0.805882	0.000163847	0.0600185	0.693824
mmu_circ_0007579	65	mmu-miR-6236	941	mt-Rnr2	137	0.508824	0.0441352	0.240304	-0.758824	0.00065403	0.172538	-0.805882	0.000163847	0.0600185	0.691176
mmu_circ_0007581	65	mmu-miR-6236	941	mt-Rnr2	137	0.508824	0.0441352	0.240304	-0.758824	0.00065403	0.172538	-0.805882	0.000163847	0.0600185	0.691176
mmu_circ_0005020	309	mmu-mir-16-1	615	mt-Rnr2	137	0.720588	0.00163819	0.100941	-0.741176	0.00101847	0.185364	-0.602941	0.0134241	0.278767	0.688235
mmu_circ_0009998	87	mmu-miR-6236	941	mt-Rnr2	137	0.6	0.0140071	0.170159	-0.652941	0.00610205	0.284694	-0.805882	0.000163847	0.0600185	0.686275
mmu_circ_0001235	56	mmu-miR-6236	941	mt-Rnr2	137	0.713146	0.00192631	0.103811	-0.537215	0.0318791	0.431944	-0.805882	0.000163847	0.0600185	0.685415
mmu_circ_0010390	32	mmu-miR-6236	941	mt-Rnr2	137	0.718454	0.00171695	0.101905	-0.531165	0.0342429	0.438008	-0.805882	0.000163847	0.0600185	0.685167
mmu_circ_0001480	166	mmu-miR-6236	941	mt-Rnr2	137	0.520588	0.0386909	0.230504	-0.717647	0.00174754	0.212714	-0.805882	0.000163847	0.0600185	0.681373
mmu_circ_0001317	196	mmu-mir-16-1	615	mt-Rnr2	137	0.798769	0.000206557	0.0663454	-0.641733	0.00736655	0.290878	-0.602941	0.0134241	0.278767	0.681148
mmu_circ_0005020	309	mmu-miR-27a-5p	318	mt-Rnr2	137	0.720588	0.00163819	0.100941	-0.638235	0.00780114	0.290878	-0.682353	0.00358797	0.183329	0.680392
mmu_circ_0004021	46	mmu-miR-6236	941	mt-Rnr2	137	0.648743	0.00655365	0.139238	-0.58434	0.0174524	0.372483	-0.805882	0.000163847	0.0600185	0.679655
mmu_circ_0005019	83	mmu-miR-6236	941	mt-Rnr2	137	0.682353	0.00358797	0.119748	-0.55	0.027294	0.422095	-0.805882	0.000163847	0.0600185	0.679412
mmu_circ_0005020	309	mmu-miR-142a-3p	728	mt-Rnr2	137	0.720588	0.00163819	0.100941	-0.688542	0.00318482	0.240829	-0.623614	0.00984275	0.252826	0.677581
mmu_circ_0003447	247	mmu-miR-6538	729	mt-Rnr2	137	0.573198	0.0202799	0.189755	-0.827567	7.60328e-05	0.12903	-0.626932	0.00934617	0.249593	0.675899
mmu_circ_0013185	49	mmu-miR-6236	941	mt-Rnr2	137	0.670588	0.00446721	0.126501	-0.55	0.027294	0.422095	-0.805882	0.000163847	0.0600185	0.67549
mmu_circ_0005020	309	mmu-miR-3095-3p	393	mt-Rnr2	137	0.720588	0.00163819	0.100941	-0.720588	0.00163819	0.207591	-0.582353	0.0179327	0.303455	0.67451
mmu_circ_0001317	196	mmu-miR-6538	729	mt-Rnr2	137	0.798769	0.000206557	0.0663454	-0.589318	0.0162927	0.363781	-0.626932	0.00934617	0.249593	0.671673
mmu_circ_0005021	90	mmu-miR-6236	941	mt-Rnr2	137	0.679412	0.00379343	0.121342	-0.526471	0.0361665	0.439378	-0.805882	0.000163847	0.0600185	0.670588
mmu_circ_0011575	19	mmu-miR-6236	941	mt-Rnr2	137	0.609473	0.0121974	0.163577	-0.595335	0.0149722	0.353455	-0.805882	0.000163847	0.0600185	0.67023
mmu_circ_0012896	152	mmu-miR-6236	941	mt-Rnr2	137	0.514706	0.0413458	0.235172	-0.688235	0.00320391	0.240829	-0.805882	0.000163847	0.0600185	0.669608
mmu_circ_0010766	73	mmu-miR-6236	941	mt-Rnr2	137	0.7	0.00253509	0.110717	-0.5	0.0485803	0.469311	-0.805882	0.000163847	0.0600185	0.668627
mmu_circ_0012662	30	mmu-miR-142a-3p	728	mt-Rnr2	137	0.752941	0.000761081	0.0829914	-0.613044	0.0115649	0.329598	-0.623614	0.00984275	0.252826	0.6632
mmu_circ_0001868	51	mmu-miR-6236	941	mt-Rnr2	137	0.6	0.0140071	0.170159	-0.576471	0.0194151	0.388294	-0.805882	0.000163847	0.0600185	0.660784
mmu_circ_0001845	29	mmu-miR-6236	941	mt-Rnr2	137	0.55	0.027294	0.206826	-0.626471	0.00941398	0.308357	-0.805882	0.000163847	0.0600185	0.660784
mmu_circ_0003447	247	mmu-miR-3095-3p	393	mt-Rnr2	137	0.573198	0.0202799	0.189755	-0.820987	9.70011e-05	0.12903	-0.582353	0.0179327	0.303455	0.658846
mmu_circ_0001317	196	mmu-miR-142a-3p	728	mt-Rnr2	137	0.798769	0.000206557	0.0663454	-0.546512	0.0284915	0.426966	-0.623614	0.00984275	0.252826	0.656298
mmu_circ_0009998	87	mmu-miR-142a-3p	728	mt-Rnr2	137	0.6	0.0140071	0.170159	-0.741391	0.00101322	0.185364	-0.623614	0.00984275	0.252826	0.655002
mmu_circ_0007631	39	mmu-miR-6236	941	mt-Rnr2	137	0.591176	0.0158756	0.17667	-0.552941	0.0263145	0.419238	-0.805882	0.000163847	0.0600185	0.65
mmu_circ_0008190	128	mmu-miR-6236	941	mt-Rnr2	137	0.523529	0.0374126	0.227944	-0.617647	0.010788	0.31988	-0.805882	0.000163847	0.0600185	0.64902
mmu_circ_0013208	43	mmu-miR-142a-3p	728	mt-Rnr2	137	0.755882	0.000705891	0.0825424	-0.558686	0.0244794	0.411923	-0.623614	0.00984275	0.252826	0.646061
mmu_circ_0011324	31	mmu-miR-6236	941	mt-Rnr2	137	0.605882	0.0128603	0.165779	-0.523529	0.0374126	0.443382	-0.805882	0.000163847	0.0600185	0.645098
mmu_circ_0005910	13	mmu-miR-6236	941	mt-Rnr2	137	0.502941	0.0470631	0.245317	-0.605882	0.0128603	0.335595	-0.805882	0.000163847	0.0600185	0.638235
mmu_circ_0007740	9	mmu-miR-6236	941	mt-Rnr2	137	0.570588	0.0209907	0.192033	-0.535294	0.0326159	0.431944	-0.805882	0.000163847	0.0600185	0.637255
mmu_circ_0004583	66	mmu-miR-6236	941	mt-Rnr2	137	0.6	0.0140071	0.170159	-0.5	0.0485803	0.469311	-0.805882	0.000163847	0.0600185	0.635294
mmu_circ_0006096	58	mmu-miR-6236	941	mt-Rnr2	137	0.538235	0.0314932	0.216589	-0.561765	0.023537	0.40809	-0.805882	0.000163847	0.0600185	0.635294
mmu_circ_0014724	125	mmu-miR-6236	941	mt-Rnr2	137	0.570419	0.0210374	0.19221	-0.528286	0.0354132	0.438068	-0.805882	0.000163847	0.0600185	0.634863
mmu_circ_0001662	125	mmu-miR-6236	941	mt-Rnr2	137	0.570419	0.0210374	0.19221	-0.528286	0.0354132	0.438068	-0.805882	0.000163847	0.0600185	0.634863
mmu_circ_0009950	42	mmu-miR-6236	941	mt-Rnr2	137	0.544118	0.0293363	0.211626	-0.552941	0.0263145	0.419238	-0.805882	0.000163847	0.0600185	0.634314
mmu_circ_0002104	19	mmu-miR-6236	941	mt-Rnr2	137	0.582353	0.0179327	0.183167	-0.511765	0.0427234	0.459819	-0.805882	0.000163847	0.0600185	0.633333
mmu_circ_0011859	174	mmu-miR-6236	941	mt-Rnr2	137	0.556065	0.0253039	0.202532	-0.529361	0.0349725	0.438068	-0.805882	0.000163847	0.0600185	0.630436
mmu_circ_0013185	49	mmu-miR-142a-3p	728	mt-Rnr2	137	0.670588	0.00446721	0.126501	-0.596435	0.0147402	0.349809	-0.623614	0.00984275	0.252826	0.630212
mmu_circ_0013185	49	mmu-miR-27a-5p	318	mt-Rnr2	137	0.670588	0.00446721	0.126501	-0.535294	0.0326159	0.431944	-0.682353	0.00358797	0.183329	0.629412
mmu_circ_0012896	152	mmu-miR-6538	729	mt-Rnr2	137	0.514706	0.0413458	0.235172	-0.741722	0.00100514	0.185364	-0.626932	0.00934617	0.249593	0.627787
mmu_circ_0001235	56	mmu-miR-3095-3p	393	mt-Rnr2	137	0.713146	0.00192631	0.103811	-0.58591	0.0170798	0.370147	-0.582353	0.0179327	0.303455	0.627136
mmu_circ_0006095	80	mmu-miR-6538	729	mt-Rnr2	137	0.594118	0.0152324	0.174532	-0.657837	0.00560717	0.284694	-0.626932	0.00934617	0.249593	0.626295
mmu_circ_0009997	42	mmu-miR-6236	941	mt-Rnr2	137	0.514706	0.0413458	0.235172	-0.552941	0.0263145	0.419238	-0.805882	0.000163847	0.0600185	0.62451
mmu_circ_0006095	80	mmu-miR-142a-3p	728	mt-Rnr2	137	0.594118	0.0152324	0.174532	-0.649283	0.00649407	0.284694	-0.623614	0.00984275	0.252826	0.622338
mmu_circ_0001235	56	mmu-miR-142a-3p	728	mt-Rnr2	137	0.713146	0.00192631	0.103811	-0.529825	0.0347839	0.438068	-0.623614	0.00984275	0.252826	0.622195
mmu_circ_0011324	31	mmu-miR-142a-3p	728	mt-Rnr2	137	0.605882	0.0128603	0.165779	-0.623614	0.00984275	0.308568	-0.623614	0.00984275	0.252826	0.617703
mmu_circ_0003447	247	mmu-mir-16-1	615	mt-Rnr2	137	0.573198	0.0202799	0.189755	-0.66276	0.00514233	0.278794	-0.602941	0.0134241	0.278767	0.612967
mmu_circ_0001662	125	mmu-miR-142a-3p	728	mt-Rnr2	137	0.570419	0.0210374	0.19221	-0.642264	0.00730237	0.290878	-0.623614	0.00984275	0.252826	0.612099
mmu_circ_0014724	125	mmu-miR-142a-3p	728	mt-Rnr2	137	0.570419	0.0210374	0.19221	-0.642264	0.00730237	0.290878	-0.623614	0.00984275	0.252826	0.612099
mmu_circ_0005019	83	mmu-miR-142a-3p	728	mt-Rnr2	137	0.682353	0.00358797	0.119748	-0.528486	0.0353308	0.438068	-0.623614	0.00984275	0.252826	0.611484
mmu_circ_0003447	247	mmu-miR-27a-5p	318	mt-Rnr2	137	0.573198	0.0202799	0.189755	-0.576184	0.0194898	0.388294	-0.682353	0.00358797	0.183329	0.610578
mmu_circ_0001480	166	mmu-miR-6538	729	mt-Rnr2	137	0.520588	0.0386909	0.230504	-0.681384	0.00365467	0.253385	-0.626932	0.00934617	0.249593	0.609635
mmu_circ_0009997	42	mmu-miR-142a-3p	728	mt-Rnr2	137	0.514706	0.0413458	0.235172	-0.687032	0.00327963	0.242654	-0.623614	0.00984275	0.252826	0.608451
mmu_circ_0010369	43	mmu-miR-142a-3p	728	mt-Rnr2	137	0.685294	0.00339156	0.118269	-0.516407	0.0405646	0.455284	-0.623614	0.00984275	0.252826	0.608438
mmu_circ_0003080	10	mmu-miR-142a-3p	728	mt-Rnr2	137	0.543446	0.0295767	0.212829	-0.647843	0.00665381	0.284694	-0.623614	0.00984275	0.252826	0.604968
mmu_circ_0004712	38	mmu-miR-142a-3p	728	mt-Rnr2	137	0.658824	0.00551142	0.13319	-0.528486	0.0353308	0.438068	-0.623614	0.00984275	0.252826	0.603641
mmu_circ_0005021	90	mmu-miR-142a-3p	728	mt-Rnr2	137	0.679412	0.00379343	0.121342	-0.502817	0.0471265	0.466455	-0.623614	0.00984275	0.252826	0.601948
mmu_circ_0008190	128	mmu-miR-142a-3p	728	mt-Rnr2	137	0.523529	0.0374126	0.227944	-0.653813	0.00601146	0.284694	-0.623614	0.00984275	0.252826	0.600319
mmu_circ_0008343	55	mmu-miR-27a-5p	318	mt-Rnr2	137	0.597059	0.0146097	0.172229	-0.520588	0.0386909	0.448943	-0.682353	0.00358797	0.183329	0.6
mmu_circ_0008343	55	mmu-mir-16-1	615	mt-Rnr2	137	0.597059	0.0146097	0.172229	-0.594118	0.0152324	0.353455	-0.602941	0.0134241	0.278767	0.598039
mmu_circ_0009998	87	mmu-miR-27a-5p	318	mt-Rnr2	137	0.6	0.0140071	0.170159	-0.511765	0.0427234	0.459819	-0.682353	0.00358797	0.183329	0.598039
mmu_circ_0009998	87	mmu-miR-6538	729	mt-Rnr2	137	0.6	0.0140071	0.170159	-0.56365	0.022974	0.40809	-0.626932	0.00934617	0.249593	0.596861
mmu_circ_0007631	39	mmu-miR-142a-3p	728	mt-Rnr2	137	0.591176	0.0158756	0.17667	-0.572275	0.0205291	0.395631	-0.623614	0.00984275	0.252826	0.595688
mmu_circ_0006096	58	mmu-miR-142a-3p	728	mt-Rnr2	137	0.538235	0.0314932	0.216589	-0.625124	0.00961424	0.308568	-0.623614	0.00984275	0.252826	0.595658
mmu_circ_0008131	10	mmu-miR-142a-3p	728	mt-Rnr2	137	0.541176	0.0304002	0.214043	-0.617574	0.0108	0.31988	-0.623614	0.00984275	0.252826	0.594121
mmu_circ_0004701	37	mmu-miR-142a-3p	728	mt-Rnr2	137	0.623529	0.00985565	0.153644	-0.531506	0.0341061	0.437742	-0.623614	0.00984275	0.252826	0.592883
mmu_circ_0004708	37	mmu-miR-142a-3p	728	mt-Rnr2	137	0.623529	0.00985565	0.153644	-0.531506	0.0341061	0.437742	-0.623614	0.00984275	0.252826	0.592883
mmu_circ_0004707	37	mmu-miR-142a-3p	728	mt-Rnr2	137	0.623529	0.00985565	0.153644	-0.531506	0.0341061	0.437742	-0.623614	0.00984275	0.252826	0.592883
mmu_circ_0004706	37	mmu-miR-142a-3p	728	mt-Rnr2	137	0.623529	0.00985565	0.153644	-0.531506	0.0341061	0.437742	-0.623614	0.00984275	0.252826	0.592883
mmu_circ_0004711	37	mmu-miR-142a-3p	728	mt-Rnr2	137	0.623529	0.00985565	0.153644	-0.531506	0.0341061	0.437742	-0.623614	0.00984275	0.252826	0.592883
mmu_circ_0011859	174	mmu-mir-16-1	615	mt-Rnr2	137	0.556065	0.0253039	0.202532	-0.618897	0.0105842	0.318465	-0.602941	0.0134241	0.278767	0.592635
mmu_circ_0010629	11	mmu-miR-142a-3p	728	mt-Rnr2	137	0.620588	0.0103135	0.155706	-0.528486	0.0353308	0.438068	-0.623614	0.00984275	0.252826	0.590896
mmu_circ_0007581	65	mmu-miR-6538	729	mt-Rnr2	137	0.508824	0.0441352	0.240304	-0.63429	0.00831542	0.293176	-0.626932	0.00934617	0.249593	0.590015
mmu_circ_0007579	65	mmu-miR-6538	729	mt-Rnr2	137	0.508824	0.0441352	0.240304	-0.63429	0.00831542	0.293176	-0.626932	0.00934617	0.249593	0.590015
mmu_circ_0011859	174	mmu-miR-27a-5p	318	mt-Rnr2	137	0.556065	0.0253039	0.202532	-0.529361	0.0349725	0.438068	-0.682353	0.00358797	0.183329	0.58926
mmu_circ_0004715	35	mmu-miR-142a-3p	728	mt-Rnr2	137	0.626471	0.00941398	0.151942	-0.516407	0.0405646	0.455284	-0.623614	0.00984275	0.252826	0.58883
mmu_circ_0004714	35	mmu-miR-142a-3p	728	mt-Rnr2	137	0.626471	0.00941398	0.151942	-0.516407	0.0405646	0.455284	-0.623614	0.00984275	0.252826	0.58883
mmu_circ_0004713	35	mmu-miR-142a-3p	728	mt-Rnr2	137	0.626471	0.00941398	0.151942	-0.516407	0.0405646	0.455284	-0.623614	0.00984275	0.252826	0.58883
mmu_circ_0004716	35	mmu-miR-142a-3p	728	mt-Rnr2	137	0.626471	0.00941398	0.151942	-0.516407	0.0405646	0.455284	-0.623614	0.00984275	0.252826	0.58883
mmu_circ_0004717	35	mmu-miR-142a-3p	728	mt-Rnr2	137	0.626471	0.00941398	0.151942	-0.516407	0.0405646	0.455284	-0.623614	0.00984275	0.252826	0.58883
mmu_circ_0004705	35	mmu-miR-142a-3p	728	mt-Rnr2	137	0.626471	0.00941398	0.151942	-0.516407	0.0405646	0.455284	-0.623614	0.00984275	0.252826	0.58883
mmu_circ_0001868	51	mmu-miR-6538	729	mt-Rnr2	137	0.6	0.0140071	0.170159	-0.538631	0.0313443	0.431944	-0.626932	0.00934617	0.249593	0.588521
mmu_circ_0005612	43	mmu-miR-142a-3p	728	mt-Rnr2	137	0.582353	0.0179327	0.183167	-0.551136	0.0269125	0.422095	-0.623614	0.00984275	0.252826	0.585701
mmu_circ_0009998	87	mmu-miR-3095-3p	393	mt-Rnr2	137	0.6	0.0140071	0.170159	-0.573529	0.020191	0.391918	-0.582353	0.0179327	0.303455	0.585294
mmu_circ_0012896	152	mmu-miR-27a-5p	318	mt-Rnr2	137	0.514706	0.0413458	0.235172	-0.558824	0.0244365	0.411923	-0.682353	0.00358797	0.183329	0.585294
mmu_circ_0001480	166	mmu-miR-142a-3p	728	mt-Rnr2	137	0.520588	0.0386909	0.230504	-0.605494	0.0129336	0.336113	-0.623614	0.00984275	0.252826	0.583232
mmu_circ_0011099	66	mmu-miR-142a-3p	728	mt-Rnr2	137	0.611765	0.0117884	0.161359	-0.511877	0.0426704	0.459819	-0.623614	0.00984275	0.252826	0.582418
mmu_circ_0006769	45	mmu-miR-6538	729	mt-Rnr2	137	0.604461	0.0131304	0.168074	-0.512984	0.0421482	0.459819	-0.626932	0.00934617	0.249593	0.581459
mmu_circ_0001480	166	mmu-miR-27a-5p	318	mt-Rnr2	137	0.520588	0.0386909	0.230504	-0.541176	0.0304002	0.427798	-0.682353	0.00358797	0.183329	0.581373
mmu_circ_0012896	152	mmu-miR-142a-3p	728	mt-Rnr2	137	0.514706	0.0413458	0.235172	-0.602474	0.0135154	0.342625	-0.623614	0.00984275	0.252826	0.580265
mmu_circ_0007581	65	mmu-mir-16-1	615	mt-Rnr2	137	0.508824	0.0441352	0.240304	-0.623529	0.00985565	0.308568	-0.602941	0.0134241	0.278767	0.578431
mmu_circ_0007579	65	mmu-mir-16-1	615	mt-Rnr2	137	0.508824	0.0441352	0.240304	-0.623529	0.00985565	0.308568	-0.602941	0.0134241	0.278767	0.578431
mmu_circ_0001868	51	mmu-miR-142a-3p	728	mt-Rnr2	137	0.6	0.0140071	0.170159	-0.510367	0.0433902	0.460463	-0.623614	0.00984275	0.252826	0.577994
mmu_circ_0008190	128	mmu-mir-16-1	615	mt-Rnr2	137	0.523529	0.0374126	0.227944	-0.605882	0.0128603	0.335595	-0.602941	0.0134241	0.278767	0.577451
mmu_circ_0007112	42	mmu-miR-27a-5p	318	mt-Rnr2	137	0.507726	0.0446707	0.242791	-0.535688	0.0324637	0.431944	-0.682353	0.00358797	0.183329	0.575256
mmu_circ_0001480	166	mmu-mir-16-1	615	mt-Rnr2	137	0.520588	0.0386909	0.230504	-0.591176	0.0158756	0.357757	-0.602941	0.0134241	0.278767	0.571569
mmu_circ_0005167	13	mmu-miR-142a-3p	728	mt-Rnr2	137	0.5523	0.0265256	0.205795	-0.536434	0.0321773	0.431944	-0.623614	0.00984275	0.252826	0.570783
mmu_circ_0011859	174	mmu-miR-6538	729	mt-Rnr2	137	0.556065	0.0253039	0.202532	-0.528965	0.0351344	0.438068	-0.626932	0.00934617	0.249593	0.570654
mmu_circ_0006096	58	mmu-miR-6538	729	mt-Rnr2	137	0.538235	0.0314932	0.216589	-0.54599	0.0286741	0.427798	-0.626932	0.00934617	0.249593	0.570386
mmu_circ_0008190	128	mmu-miR-6538	729	mt-Rnr2	137	0.523529	0.0374126	0.227944	-0.557763	0.0247672	0.412066	-0.626932	0.00934617	0.249593	0.569408
mmu_circ_0001662	125	mmu-mir-16-1	615	mt-Rnr2	137	0.570419	0.0210374	0.19221	-0.531527	0.0340978	0.437742	-0.602941	0.0134241	0.278767	0.568296
mmu_circ_0014724	125	mmu-mir-16-1	615	mt-Rnr2	137	0.570419	0.0210374	0.19221	-0.531527	0.0340978	0.437742	-0.602941	0.0134241	0.278767	0.568296
mmu_circ_0007579	65	mmu-miR-142a-3p	728	mt-Rnr2	137	0.508824	0.0441352	0.240304	-0.570765	0.0209419	0.398788	-0.623614	0.00984275	0.252826	0.567734
mmu_circ_0007581	65	mmu-miR-142a-3p	728	mt-Rnr2	137	0.508824	0.0441352	0.240304	-0.570765	0.0209419	0.398788	-0.623614	0.00984275	0.252826	0.567734
mmu_circ_0011859	174	mmu-miR-142a-3p	728	mt-Rnr2	137	0.556065	0.0253039	0.202532	-0.521761	0.0381775	0.447388	-0.623614	0.00984275	0.252826	0.567147
mmu_circ_0014724	125	mmu-miR-6538	729	mt-Rnr2	137	0.570419	0.0210374	0.19221	-0.502728	0.0471721	0.466455	-0.626932	0.00934617	0.249593	0.566693
mmu_circ_0001662	125	mmu-miR-6538	729	mt-Rnr2	137	0.570419	0.0210374	0.19221	-0.502728	0.0471721	0.466455	-0.626932	0.00934617	0.249593	0.566693
mmu_circ_0007581	65	mmu-miR-27a-5p	318	mt-Rnr2	137	0.508824	0.0441352	0.240304	-0.505882	0.0455816	0.461349	-0.682353	0.00358797	0.183329	0.565686
mmu_circ_0007579	65	mmu-miR-27a-5p	318	mt-Rnr2	137	0.508824	0.0441352	0.240304	-0.505882	0.0455816	0.461349	-0.682353	0.00358797	0.183329	0.565686
mmu_circ_0002215	6	mmu-miR-142a-3p	728	mt-Rnr2	137	0.520588	0.0386909	0.230504	-0.542076	0.0300718	0.427798	-0.623614	0.00984275	0.252826	0.562093
mmu_circ_0012896	152	mmu-mir-16-1	615	mt-Rnr2	137	0.514706	0.0413458	0.235172	-0.564706	0.0226632	0.40809	-0.602941	0.0134241	0.278767	0.560784
mmu_circ_0006097	8	mmu-miR-142a-3p	728	mt-Rnr2	137	0.55	0.027294	0.206826	-0.502817	0.0471265	0.466455	-0.623614	0.00984275	0.252826	0.55881
mmu_circ_0009950	42	mmu-miR-142a-3p	728	mt-Rnr2	137	0.544118	0.0293363	0.211626	-0.505837	0.0456043	0.461349	-0.623614	0.00984275	0.252826	0.557856
mmu_circ_0012896	152	mmu-miR-3095-3p	393	mt-Rnr2	137	0.514706	0.0413458	0.235172	-0.55	0.027294	0.422095	-0.582353	0.0179327	0.303455	0.54902
mmu_circ_0008190	128	mmu-miR-3095-3p	393	mt-Rnr2	137	0.523529	0.0374126	0.227944	-0.538235	0.0314932	0.431944	-0.582353	0.0179327	0.303455	0.548039
mmu_circ_0007581	65	mmu-miR-3095-3p	393	mt-Rnr2	137	0.508824	0.0441352	0.240304	-0.532353	0.0337686	0.437577	-0.582353	0.0179327	0.303455	0.541176
mmu_circ_0007579	65	mmu-miR-3095-3p	393	mt-Rnr2	137	0.508824	0.0441352	0.240304	-0.532353	0.0337686	0.437577	-0.582353	0.0179327	0.303455	0.541176
mmu_circ_0015591	4	mmu-miR-142a-3p	728	mt-Rnr2	137	0.5	0.0485803	0.247927	-0.499797	0.0486863	0.469374	-0.623614	0.00984275	0.252826	0.541137
mmu_circ_0009997	42	mmu-miR-3095-3p	393	mt-Rnr2	137	0.514706	0.0413458	0.235172	-0.511765	0.0427234	0.459819	-0.582353	0.0179327	0.303455	0.536275
mmu_circ_0007112	42	mmu-miR-3095-3p	393	mt-Rnr2	137	0.507726	0.0446707	0.242791	-0.506255	0.0453966	0.461349	-0.582353	0.0179327	0.303455	0.532111
mmu_circ_0005020	309	mmu-miR-6236	941	ND1	125	0.691176	0.00302472	0.115434	-0.829412	7.08845e-05	0.12903	-0.755882	0.000705891	0.101931	0.758824
mmu_circ_0001317	196	mmu-miR-27a-5p	318	ND1	125	0.806319	0.000161484	0.0617186	-0.676462	0.00400886	0.25639	-0.767647	0.000516884	0.0916374	0.750143
mmu_circ_0001317	196	mmu-miR-3095-3p	393	ND1	125	0.806319	0.000161484	0.0617186	-0.744411	0.000941512	0.185364	-0.676471	0.00400825	0.190022	0.7424
mmu_circ_0001317	196	mmu-miR-6236	941	ND1	125	0.806319	0.000161484	0.0617186	-0.625124	0.00961424	0.308568	-0.755882	0.000705891	0.101931	0.729108
mmu_circ_0007579	65	mmu-miR-6236	941	ND1	125	0.635294	0.00818206	0.146756	-0.758824	0.00065403	0.172538	-0.755882	0.000705891	0.101931	0.716667
mmu_circ_0007581	65	mmu-miR-6236	941	ND1	125	0.635294	0.00818206	0.146756	-0.758824	0.00065403	0.172538	-0.755882	0.000705891	0.101931	0.716667
mmu_circ_0013208	43	mmu-miR-6236	941	ND1	125	0.788235	0.000286466	0.0698406	-0.605882	0.0128603	0.335595	-0.755882	0.000705891	0.101931	0.716667
mmu_circ_0005020	309	mmu-miR-6538	729	ND1	125	0.691176	0.00302472	0.115434	-0.834437	5.83158e-05	0.12903	-0.619573	0.0104753	0.258859	0.715062
mmu_circ_0001317	196	mmu-mir-16-1	615	ND1	125	0.806319	0.000161484	0.0617186	-0.641733	0.00736655	0.290878	-0.685294	0.00339156	0.179364	0.711116
mmu_circ_0005020	309	mmu-mir-16-1	615	ND1	125	0.691176	0.00302472	0.115434	-0.741176	0.00101847	0.185364	-0.685294	0.00339156	0.179364	0.705882
mmu_circ_0007382	88	mmu-miR-6236	941	ND1	125	0.644118	0.00708152	0.141179	-0.697059	0.00269059	0.229022	-0.755882	0.000705891	0.101931	0.69902
mmu_circ_0007381	88	mmu-miR-6236	941	ND1	125	0.644118	0.00708152	0.141179	-0.697059	0.00269059	0.229022	-0.755882	0.000705891	0.101931	0.69902
mmu_circ_0005020	309	mmu-miR-27a-5p	318	ND1	125	0.691176	0.00302472	0.115434	-0.638235	0.00780114	0.290878	-0.767647	0.000516884	0.0916374	0.69902
mmu_circ_0005020	309	mmu-miR-3095-3p	393	ND1	125	0.691176	0.00302472	0.115434	-0.720588	0.00163819	0.207591	-0.676471	0.00400825	0.190022	0.696078
mmu_circ_0009998	87	mmu-miR-6236	941	ND1	125	0.670588	0.00446721	0.126501	-0.652941	0.00610205	0.284694	-0.755882	0.000705891	0.101931	0.693137
mmu_circ_0001317	196	mmu-miR-6956-3p	165	ND1	125	0.806319	0.000161484	0.0617186	-0.727128	0.00141494	0.203733	-0.543719	0.029479	0.358504	0.692388
mmu_circ_0003447	247	mmu-miR-6236	941	ND1	125	0.537373	0.0318192	0.218059	-0.746352	0.000897658	0.184251	-0.755882	0.000705891	0.101931	0.679869
mmu_circ_0003447	247	mmu-miR-3095-3p	393	ND1	125	0.537373	0.0318192	0.218059	-0.820987	9.70011e-05	0.12903	-0.676471	0.00400825	0.190022	0.678277
mmu_circ_0001235	56	mmu-miR-6236	941	ND1	125	0.730425	0.00131218	0.0961982	-0.537215	0.0318791	0.431944	-0.755882	0.000705891	0.101931	0.674507
mmu_circ_0001317	196	mmu-miR-6538	729	ND1	125	0.806319	0.000161484	0.0617186	-0.589318	0.0162927	0.363781	-0.619573	0.0104753	0.258859	0.671737
mmu_circ_0008799	30	mmu-miR-6236	941	ND1	125	0.726471	0.00143618	0.0978058	-0.520588	0.0386909	0.448943	-0.755882	0.000705891	0.101931	0.667647
mmu_circ_0009998	87	mmu-miR-142a-3p	728	ND1	125	0.670588	0.00446721	0.126501	-0.741391	0.00101322	0.185364	-0.588885	0.0163912	0.297011	0.666955
mmu_circ_0010369	43	mmu-miR-6236	941	ND1	125	0.573529	0.020191	0.189457	-0.670588	0.00446721	0.258536	-0.755882	0.000705891	0.101931	0.666667
mmu_circ_0001235	56	mmu-miR-3095-3p	393	ND1	125	0.730425	0.00131218	0.0961982	-0.58591	0.0170798	0.370147	-0.676471	0.00400825	0.190022	0.664269
mmu_circ_0003447	247	mmu-miR-6538	729	ND1	125	0.537373	0.0318192	0.218059	-0.827567	7.60328e-05	0.12903	-0.619573	0.0104753	0.258859	0.661504
mmu_circ_0013185	49	mmu-miR-6236	941	ND1	125	0.667647	0.00471198	0.127695	-0.55	0.027294	0.422095	-0.755882	0.000705891	0.101931	0.657843
mmu_circ_0013185	49	mmu-miR-27a-5p	318	ND1	125	0.667647	0.00471198	0.127695	-0.535294	0.0326159	0.431944	-0.767647	0.000516884	0.0916374	0.656863
mmu_circ_0005020	309	mmu-miR-142a-3p	728	ND1	125	0.691176	0.00302472	0.115434	-0.688542	0.00318482	0.240829	-0.588885	0.0163912	0.297011	0.656201
mmu_circ_0013185	49	mmu-miR-6956-3p	165	ND1	125	0.667647	0.00471198	0.127695	-0.743724	0.000957438	0.185364	-0.543719	0.029479	0.358504	0.651697
mmu_circ_0009998	87	mmu-miR-27a-5p	318	ND1	125	0.670588	0.00446721	0.126501	-0.511765	0.0427234	0.459819	-0.767647	0.000516884	0.0916374	0.65
mmu_circ_0007581	65	mmu-mir-16-1	615	ND1	125	0.635294	0.00818206	0.146756	-0.623529	0.00985565	0.308568	-0.685294	0.00339156	0.179364	0.648039
mmu_circ_0007579	65	mmu-mir-16-1	615	ND1	125	0.635294	0.00818206	0.146756	-0.623529	0.00985565	0.308568	-0.685294	0.00339156	0.179364	0.648039
mmu_circ_0001317	196	mmu-miR-142a-3p	728	ND1	125	0.806319	0.000161484	0.0617186	-0.546512	0.0284915	0.426966	-0.588885	0.0163912	0.297011	0.647238
mmu_circ_0013208	43	mmu-miR-142a-3p	728	ND1	125	0.788235	0.000286466	0.0698406	-0.558686	0.0244794	0.411923	-0.588885	0.0163912	0.297011	0.645269
mmu_circ_0001845	29	mmu-miR-6236	941	ND1	125	0.544118	0.0293363	0.211626	-0.626471	0.00941398	0.308357	-0.755882	0.000705891	0.101931	0.642157
mmu_circ_0009998	87	mmu-miR-3095-3p	393	ND1	125	0.670588	0.00446721	0.126501	-0.573529	0.020191	0.391918	-0.676471	0.00400825	0.190022	0.640196
mmu_circ_0012662	30	mmu-miR-6236	941	ND1	125	0.629412	0.00898809	0.150066	-0.523529	0.0374126	0.443382	-0.755882	0.000705891	0.101931	0.636275
mmu_circ_0007581	65	mmu-miR-27a-5p	318	ND1	125	0.635294	0.00818206	0.146756	-0.505882	0.0455816	0.461349	-0.767647	0.000516884	0.0916374	0.636275
mmu_circ_0007579	65	mmu-miR-27a-5p	318	ND1	125	0.635294	0.00818206	0.146756	-0.505882	0.0455816	0.461349	-0.767647	0.000516884	0.0916374	0.636275
mmu_circ_0009997	42	mmu-miR-6236	941	ND1	125	0.591176	0.0158756	0.17667	-0.552941	0.0263145	0.419238	-0.755882	0.000705891	0.101931	0.633333
mmu_circ_0007579	65	mmu-miR-6538	729	ND1	125	0.635294	0.00818206	0.146756	-0.63429	0.00831542	0.293176	-0.619573	0.0104753	0.258859	0.629719
mmu_circ_0007581	65	mmu-miR-6538	729	ND1	125	0.635294	0.00818206	0.146756	-0.63429	0.00831542	0.293176	-0.619573	0.0104753	0.258859	0.629719
mmu_circ_0004021	46	mmu-miR-6236	941	ND1	125	0.548211	0.0279032	0.209491	-0.58434	0.0174524	0.372483	-0.755882	0.000705891	0.101931	0.629478
mmu_circ_0008190	128	mmu-miR-6236	941	ND1	125	0.514706	0.0413458	0.235172	-0.617647	0.010788	0.31988	-0.755882	0.000705891	0.101931	0.629412
mmu_circ_0003447	247	mmu-mir-16-1	615	ND1	125	0.537373	0.0318192	0.218059	-0.66276	0.00514233	0.278794	-0.685294	0.00339156	0.179364	0.628476
mmu_circ_0005910	13	mmu-miR-6236	941	ND1	125	0.520588	0.0386909	0.230504	-0.605882	0.0128603	0.335595	-0.755882	0.000705891	0.101931	0.627451
mmu_circ_0003447	247	mmu-miR-27a-5p	318	ND1	125	0.537373	0.0318192	0.218059	-0.576184	0.0194898	0.388294	-0.767647	0.000516884	0.0916374	0.627068
mmu_circ_0009998	87	mmu-miR-6956-3p	165	ND1	125	0.670588	0.00446721	0.126501	-0.656314	0.0057575	0.284694	-0.543719	0.029479	0.358504	0.62354
mmu_circ_0007631	39	mmu-miR-6236	941	ND1	125	0.561765	0.023537	0.197738	-0.552941	0.0263145	0.419238	-0.755882	0.000705891	0.101931	0.623529
mmu_circ_0009997	42	mmu-miR-142a-3p	728	ND1	125	0.591176	0.0158756	0.17667	-0.687032	0.00327963	0.242654	-0.588885	0.0163912	0.297011	0.622364
mmu_circ_0003073	69	mmu-miR-6236	941	ND1	125	0.585294	0.0172253	0.180845	-0.523529	0.0374126	0.443382	-0.755882	0.000705891	0.101931	0.621569
mmu_circ_0010390	32	mmu-miR-6236	941	ND1	125	0.57722	0.0192213	0.187291	-0.531165	0.0342429	0.438008	-0.755882	0.000705891	0.101931	0.621422
mmu_circ_0009950	42	mmu-miR-6236	941	ND1	125	0.55	0.027294	0.206826	-0.552941	0.0263145	0.419238	-0.755882	0.000705891	0.101931	0.619608
mmu_circ_0009998	87	mmu-miR-6538	729	ND1	125	0.670588	0.00446721	0.126501	-0.56365	0.022974	0.40809	-0.619573	0.0104753	0.258859	0.617937
mmu_circ_0013185	49	mmu-miR-142a-3p	728	ND1	125	0.667647	0.00471198	0.127695	-0.596435	0.0147402	0.349809	-0.588885	0.0163912	0.297011	0.617655
mmu_circ_0005019	83	mmu-miR-6236	941	ND1	125	0.547059	0.0283011	0.209491	-0.55	0.027294	0.422095	-0.755882	0.000705891	0.101931	0.617647
mmu_circ_0001235	56	mmu-miR-142a-3p	728	ND1	125	0.730425	0.00131218	0.0961982	-0.529825	0.0347839	0.438068	-0.588885	0.0163912	0.297011	0.616378
mmu_circ_0007581	65	mmu-miR-3095-3p	393	ND1	125	0.635294	0.00818206	0.146756	-0.532353	0.0337686	0.437577	-0.676471	0.00400825	0.190022	0.614706
mmu_circ_0007579	65	mmu-miR-3095-3p	393	ND1	125	0.635294	0.00818206	0.146756	-0.532353	0.0337686	0.437577	-0.676471	0.00400825	0.190022	0.614706
mmu_circ_0011324	31	mmu-miR-6236	941	ND1	125	0.561765	0.023537	0.197738	-0.523529	0.0374126	0.443382	-0.755882	0.000705891	0.101931	0.613725
mmu_circ_0005020	309	mmu-mir-5126	406	ND1	125	0.691176	0.00302472	0.115434	-0.632353	0.00857758	0.293176	-0.511765	0.0427234	0.408678	0.611765
mmu_circ_0012662	30	mmu-miR-142a-3p	728	ND1	125	0.629412	0.00898809	0.150066	-0.613044	0.0115649	0.329598	-0.588885	0.0163912	0.297011	0.610447
mmu_circ_0014636	7	mmu-miR-6956-3p	165	ND1	125	0.667592	0.00471664	0.127786	-0.619543	0.0104803	0.316461	-0.543719	0.029479	0.358504	0.610285
mmu_circ_0005021	90	mmu-miR-6236	941	ND1	125	0.544118	0.0293363	0.211626	-0.526471	0.0361665	0.439378	-0.755882	0.000705891	0.101931	0.608824
mmu_circ_0004583	66	mmu-miR-6236	941	ND1	125	0.570588	0.0209907	0.192033	-0.5	0.0485803	0.469311	-0.755882	0.000705891	0.101931	0.608824
mmu_circ_0009997	42	mmu-miR-6956-3p	165	ND1	125	0.591176	0.0158756	0.17667	-0.690389	0.00307186	0.239004	-0.543719	0.029479	0.358504	0.608428
mmu_circ_0001317	196	mmu-mir-5126	406	ND1	125	0.806319	0.000161484	0.0617186	-0.504327	0.0463607	0.466251	-0.511765	0.0427234	0.408678	0.60747
mmu_circ_0007581	65	mmu-mir-5126	406	ND1	125	0.635294	0.00818206	0.146756	-0.673529	0.00423274	0.256782	-0.511765	0.0427234	0.408678	0.606863
mmu_circ_0007579	65	mmu-mir-5126	406	ND1	125	0.635294	0.00818206	0.146756	-0.673529	0.00423274	0.256782	-0.511765	0.0427234	0.408678	0.606863
mmu_circ_0005020	309	mmu-miR-155-5p	366	ND1	125	0.691176	0.00302472	0.115434	-0.602941	0.0134241	0.340879	-0.523529	0.0374126	0.389677	0.605882
mmu_circ_0001235	56	mmu-miR-6956-3p	165	ND1	125	0.730425	0.00131218	0.0961982	-0.542001	0.0300991	0.427798	-0.543719	0.029479	0.358504	0.605381
mmu_circ_0007885	19	mmu-miR-6236	941	ND1	125	0.555286	0.0255532	0.203518	-0.498563	0.0493346	0.473206	-0.755882	0.000705891	0.101931	0.603244
mmu_circ_0010766	73	mmu-miR-6236	941	ND1	125	0.55	0.027294	0.206826	-0.5	0.0485803	0.469311	-0.755882	0.000705891	0.101931	0.601961
mmu_circ_0008190	128	mmu-mir-16-1	615	ND1	125	0.514706	0.0413458	0.235172	-0.605882	0.0128603	0.335595	-0.685294	0.00339156	0.179364	0.601961
mmu_circ_0007112	42	mmu-miR-27a-5p	318	ND1	125	0.500368	0.0483885	0.247927	-0.535688	0.0324637	0.431944	-0.767647	0.000516884	0.0916374	0.601234
mmu_circ_0001662	125	mmu-miR-6236	941	ND1	125	0.512081	0.0425737	0.237361	-0.528286	0.0354132	0.438068	-0.755882	0.000705891	0.101931	0.59875
mmu_circ_0014724	125	mmu-miR-6236	941	ND1	125	0.512081	0.0425737	0.237361	-0.528286	0.0354132	0.438068	-0.755882	0.000705891	0.101931	0.59875
mmu_circ_0007579	65	mmu-miR-142a-3p	728	ND1	125	0.635294	0.00818206	0.146756	-0.570765	0.0209419	0.398788	-0.588885	0.0163912	0.297011	0.598315
mmu_circ_0007581	65	mmu-miR-142a-3p	728	ND1	125	0.635294	0.00818206	0.146756	-0.570765	0.0209419	0.398788	-0.588885	0.0163912	0.297011	0.598315
mmu_circ_0007740	9	mmu-miR-6236	941	ND1	125	0.502941	0.0470631	0.245317	-0.535294	0.0326159	0.431944	-0.755882	0.000705891	0.101931	0.598039
mmu_circ_0000189	16	mmu-miR-6236	941	ND1	125	0.514706	0.0413458	0.235172	-0.511765	0.0427234	0.459819	-0.755882	0.000705891	0.101931	0.594118
mmu_circ_0009997	42	mmu-miR-3095-3p	393	ND1	125	0.591176	0.0158756	0.17667	-0.511765	0.0427234	0.459819	-0.676471	0.00400825	0.190022	0.593137
mmu_circ_0002104	19	mmu-miR-6236	941	ND1	125	0.508824	0.0441352	0.240304	-0.511765	0.0427234	0.459819	-0.755882	0.000705891	0.101931	0.592157
mmu_circ_0011324	31	mmu-miR-142a-3p	728	ND1	125	0.561765	0.023537	0.197738	-0.623614	0.00984275	0.308568	-0.588885	0.0163912	0.297011	0.591421
mmu_circ_0007579	65	mmu-miR-155-5p	366	ND1	125	0.635294	0.00818206	0.146756	-0.608824	0.0123152	0.330044	-0.523529	0.0374126	0.389677	0.589216
mmu_circ_0007581	65	mmu-miR-155-5p	366	ND1	125	0.635294	0.00818206	0.146756	-0.608824	0.0123152	0.330044	-0.523529	0.0374126	0.389677	0.589216
mmu_circ_0008190	128	mmu-miR-142a-3p	728	ND1	125	0.514706	0.0413458	0.235172	-0.653813	0.00601146	0.284694	-0.588885	0.0163912	0.297011	0.585801
mmu_circ_0001662	125	mmu-miR-142a-3p	728	ND1	125	0.512081	0.0425737	0.237361	-0.642264	0.00730237	0.290878	-0.588885	0.0163912	0.297011	0.581076
mmu_circ_0014724	125	mmu-miR-142a-3p	728	ND1	125	0.512081	0.0425737	0.237361	-0.642264	0.00730237	0.290878	-0.588885	0.0163912	0.297011	0.581076
mmu_circ_0010629	11	mmu-miR-142a-3p	728	ND1	125	0.614706	0.0112795	0.159431	-0.528486	0.0353308	0.438068	-0.588885	0.0163912	0.297011	0.577359
mmu_circ_0008190	128	mmu-miR-3095-3p	393	ND1	125	0.514706	0.0413458	0.235172	-0.538235	0.0314932	0.431944	-0.676471	0.00400825	0.190022	0.576471
mmu_circ_0001662	125	mmu-mir-16-1	615	ND1	125	0.512081	0.0425737	0.237361	-0.531527	0.0340978	0.437742	-0.685294	0.00339156	0.179364	0.576301
mmu_circ_0014724	125	mmu-mir-16-1	615	ND1	125	0.512081	0.0425737	0.237361	-0.531527	0.0340978	0.437742	-0.685294	0.00339156	0.179364	0.576301
mmu_circ_0007631	39	mmu-miR-142a-3p	728	ND1	125	0.561765	0.023537	0.197738	-0.572275	0.0205291	0.395631	-0.588885	0.0163912	0.297011	0.574308
mmu_circ_0009998	87	mmu-mir-5126	406	ND1	125	0.670588	0.00446721	0.126501	-0.532353	0.0337686	0.437577	-0.511765	0.0427234	0.408678	0.571569
mmu_circ_0004712	38	mmu-miR-142a-3p	728	ND1	125	0.594118	0.0152324	0.174532	-0.528486	0.0353308	0.438068	-0.588885	0.0163912	0.297011	0.570496
mmu_circ_0007112	42	mmu-miR-6956-3p	165	ND1	125	0.500368	0.0483885	0.247927	-0.65828	0.005564	0.284694	-0.543719	0.029479	0.358504	0.567456
mmu_circ_0008190	128	mmu-miR-6538	729	ND1	125	0.514706	0.0413458	0.235172	-0.557763	0.0247672	0.412066	-0.619573	0.0104753	0.258859	0.564014
mmu_circ_0003447	247	mmu-miR-155-5p	366	ND1	125	0.537373	0.0318192	0.218059	-0.62395	0.00979149	0.308568	-0.523529	0.0374126	0.389677	0.561618
mmu_circ_0007112	42	mmu-miR-3095-3p	393	ND1	125	0.500368	0.0483885	0.247927	-0.506255	0.0453966	0.461349	-0.676471	0.00400825	0.190022	0.561031
mmu_circ_0010369	43	mmu-miR-142a-3p	728	ND1	125	0.573529	0.020191	0.189457	-0.516407	0.0405646	0.455284	-0.588885	0.0163912	0.297011	0.559607
mmu_circ_0003447	247	mmu-mir-5126	406	ND1	125	0.537373	0.0318192	0.218059	-0.626936	0.00934562	0.308357	-0.511765	0.0427234	0.408678	0.558691
mmu_circ_0004708	37	mmu-miR-142a-3p	728	ND1	125	0.552941	0.0263145	0.204812	-0.531506	0.0341061	0.437742	-0.588885	0.0163912	0.297011	0.557777
mmu_circ_0004701	37	mmu-miR-142a-3p	728	ND1	125	0.552941	0.0263145	0.204812	-0.531506	0.0341061	0.437742	-0.588885	0.0163912	0.297011	0.557777
mmu_circ_0004707	37	mmu-miR-142a-3p	728	ND1	125	0.552941	0.0263145	0.204812	-0.531506	0.0341061	0.437742	-0.588885	0.0163912	0.297011	0.557777
mmu_circ_0004706	37	mmu-miR-142a-3p	728	ND1	125	0.552941	0.0263145	0.204812	-0.531506	0.0341061	0.437742	-0.588885	0.0163912	0.297011	0.557777
mmu_circ_0004711	37	mmu-miR-142a-3p	728	ND1	125	0.552941	0.0263145	0.204812	-0.531506	0.0341061	0.437742	-0.588885	0.0163912	0.297011	0.557777
mmu_circ_0004715	35	mmu-miR-142a-3p	728	ND1	125	0.567647	0.0218146	0.193792	-0.516407	0.0405646	0.455284	-0.588885	0.0163912	0.297011	0.557646
mmu_circ_0004717	35	mmu-miR-142a-3p	728	ND1	125	0.567647	0.0218146	0.193792	-0.516407	0.0405646	0.455284	-0.588885	0.0163912	0.297011	0.557646
mmu_circ_0004713	35	mmu-miR-142a-3p	728	ND1	125	0.567647	0.0218146	0.193792	-0.516407	0.0405646	0.455284	-0.588885	0.0163912	0.297011	0.557646
mmu_circ_0004714	35	mmu-miR-142a-3p	728	ND1	125	0.567647	0.0218146	0.193792	-0.516407	0.0405646	0.455284	-0.588885	0.0163912	0.297011	0.557646
mmu_circ_0004716	35	mmu-miR-142a-3p	728	ND1	125	0.567647	0.0218146	0.193792	-0.516407	0.0405646	0.455284	-0.588885	0.0163912	0.297011	0.557646
mmu_circ_0004705	35	mmu-miR-142a-3p	728	ND1	125	0.567647	0.0218146	0.193792	-0.516407	0.0405646	0.455284	-0.588885	0.0163912	0.297011	0.557646
mmu_circ_0005019	83	mmu-miR-142a-3p	728	ND1	125	0.547059	0.0283011	0.209491	-0.528486	0.0353308	0.438068	-0.588885	0.0163912	0.297011	0.55481
mmu_circ_0005612	43	mmu-miR-142a-3p	728	ND1	125	0.505882	0.0455816	0.242791	-0.551136	0.0269125	0.422095	-0.588885	0.0163912	0.297011	0.548634
mmu_circ_0009950	42	mmu-miR-142a-3p	728	ND1	125	0.55	0.027294	0.206826	-0.505837	0.0456043	0.461349	-0.588885	0.0163912	0.297011	0.548241
mmu_circ_0005021	90	mmu-miR-142a-3p	728	ND1	125	0.544118	0.0293363	0.211626	-0.502817	0.0471265	0.466455	-0.588885	0.0163912	0.297011	0.545273
mmu_circ_0001662	125	mmu-miR-6538	729	ND1	125	0.512081	0.0425737	0.237361	-0.502728	0.0471721	0.466455	-0.619573	0.0104753	0.258859	0.544794
mmu_circ_0014724	125	mmu-miR-6538	729	ND1	125	0.512081	0.0425737	0.237361	-0.502728	0.0471721	0.466455	-0.619573	0.0104753	0.258859	0.544794
mmu_circ_0011099	66	mmu-miR-142a-3p	728	ND1	125	0.529412	0.034952	0.223452	-0.511877	0.0426704	0.459819	-0.588885	0.0163912	0.297011	0.543391
mmu_circ_0011324	31	mmu-miR-6956-3p	165	ND1	125	0.561765	0.023537	0.197738	-0.508162	0.0444575	0.461349	-0.543719	0.029479	0.358504	0.537882
mmu_circ_0009950	42	mmu-miR-6956-3p	165	ND1	125	0.55	0.027294	0.206826	-0.518533	0.0396036	0.453282	-0.543719	0.029479	0.358504	0.537417
mmu_circ_0014724	125	mmu-miR-6956-3p	165	ND1	125	0.512081	0.0425737	0.237361	-0.550172	0.0272359	0.422095	-0.543719	0.029479	0.358504	0.535324
mmu_circ_0001662	125	mmu-miR-6956-3p	165	ND1	125	0.512081	0.0425737	0.237361	-0.550172	0.0272359	0.422095	-0.543719	0.029479	0.358504	0.535324
mmu_circ_0008190	128	mmu-miR-6956-3p	165	ND1	125	0.514706	0.0413458	0.235172	-0.537793	0.0316603	0.431944	-0.543719	0.029479	0.358504	0.532072
mmu_circ_0005498	295	mmu-mir-16-1	615	Triqk	122	0.705882	0.0022459	0.107251	-0.752941	0.000761081	0.177276	-0.755882	0.000705891	0.101931	0.738235
mmu_circ_0008690	264	mmu-mir-16-1	615	Triqk	122	0.673529	0.00423274	0.124746	-0.764706	0.000559676	0.171216	-0.755882	0.000705891	0.101931	0.731373
mmu_circ_0001478	157	mmu-mir-16-1	615	Triqk	122	0.776471	0.000404351	0.0737555	-0.65	0.00641571	0.284694	-0.755882	0.000705891	0.101931	0.727451
mmu_circ_0001480	166	mmu-mir-5126	406	Triqk	122	0.808824	0.000148476	0.0603274	-0.717647	0.00174754	0.212714	-0.641176	0.00743442	0.233082	0.722549
mmu_circ_0001479	178	mmu-mir-16-1	615	Triqk	122	0.755882	0.000705891	0.0825424	-0.644118	0.00708152	0.287946	-0.755882	0.000705891	0.101931	0.718627
mmu_circ_0001480	166	mmu-mir-16-1	615	Triqk	122	0.808824	0.000148476	0.0603274	-0.591176	0.0158756	0.357757	-0.755882	0.000705891	0.101931	0.718627
mmu_circ_0008687	159	mmu-mir-16-1	615	Triqk	122	0.632353	0.00857758	0.148625	-0.741176	0.00101847	0.185364	-0.755882	0.000705891	0.101931	0.709804
mmu_circ_0001480	166	mmu-miR-6236	941	Triqk	122	0.808824	0.000148476	0.0603274	-0.717647	0.00174754	0.212714	-0.6	0.0140071	0.284819	0.708824
mmu_circ_0001480	166	mmu-miR-155-5p	366	Triqk	122	0.808824	0.000148476	0.0603274	-0.65	0.00641571	0.284694	-0.664706	0.00496739	0.206911	0.707843
mmu_circ_0001480	166	mmu-miR-6538	729	Triqk	122	0.808824	0.000148476	0.0603274	-0.681384	0.00365467	0.253385	-0.61663	0.010956	0.262533	0.702279
mmu_circ_0013492	121	mmu-mir-16-1	615	Triqk	122	0.782353	0.000341221	0.0708587	-0.567647	0.0218146	0.401146	-0.755882	0.000705891	0.101931	0.701961
mmu_circ_0001479	178	mmu-mir-5126	406	Triqk	122	0.755882	0.000705891	0.0825424	-0.702941	0.00238695	0.222944	-0.641176	0.00743442	0.233082	0.7
mmu_circ_0005020	309	mmu-mir-16-1	615	Triqk	122	0.6	0.0140071	0.170159	-0.741176	0.00101847	0.185364	-0.755882	0.000705891	0.101931	0.69902
mmu_circ_0013492	121	mmu-mir-5126	406	Triqk	122	0.782353	0.000341221	0.0708587	-0.670588	0.00446721	0.258536	-0.641176	0.00743442	0.233082	0.698039
mmu_circ_0001478	157	mmu-mir-5126	406	Triqk	122	0.776471	0.000404351	0.0737555	-0.667647	0.00471198	0.265376	-0.641176	0.00743442	0.233082	0.695098
mmu_circ_0008688	128	mmu-mir-16-1	615	Triqk	122	0.608824	0.0123152	0.163577	-0.708824	0.00211168	0.215997	-0.755882	0.000705891	0.101931	0.691176
mmu_circ_0008689	128	mmu-mir-16-1	615	Triqk	122	0.608824	0.0123152	0.163577	-0.708824	0.00211168	0.215997	-0.755882	0.000705891	0.101931	0.691176
mmu_circ_0001480	166	mmu-miR-5126	331	Triqk	122	0.808824	0.000148476	0.0603274	-0.693892	0.00286656	0.233118	-0.568009	0.021712	0.323152	0.690241
mmu_circ_0005498	295	mmu-mir-5126	406	Triqk	122	0.705882	0.0022459	0.107251	-0.717647	0.00174754	0.212714	-0.641176	0.00743442	0.233082	0.688235
mmu_circ_0005020	309	mmu-miR-6538	729	Triqk	122	0.6	0.0140071	0.170159	-0.834437	5.83158e-05	0.12903	-0.61663	0.010956	0.262533	0.683689
mmu_circ_0008690	264	mmu-mir-5126	406	Triqk	122	0.673529	0.00423274	0.124746	-0.735294	0.00117162	0.193566	-0.641176	0.00743442	0.233082	0.683333
mmu_circ_0001480	166	mmu-miR-27a-5p	318	Triqk	122	0.808824	0.000148476	0.0603274	-0.541176	0.0304002	0.427798	-0.7	0.00253509	0.15767	0.683333
mmu_circ_0005020	309	mmu-miR-6236	941	Triqk	122	0.6	0.0140071	0.170159	-0.829412	7.08845e-05	0.12903	-0.6	0.0140071	0.284819	0.676471
mmu_circ_0001479	178	mmu-miR-6236	941	Triqk	122	0.755882	0.000705891	0.0825424	-0.661765	0.00523375	0.279732	-0.6	0.0140071	0.284819	0.672549
mmu_circ_0001479	178	mmu-miR-6538	729	Triqk	122	0.755882	0.000705891	0.0825424	-0.64312	0.00719969	0.289067	-0.61663	0.010956	0.262533	0.671878
mmu_circ_0005498	295	mmu-miR-155-5p	366	Triqk	122	0.705882	0.0022459	0.107251	-0.644118	0.00708152	0.287946	-0.664706	0.00496739	0.206911	0.671569
mmu_circ_0001479	178	mmu-miR-155-5p	366	Triqk	122	0.755882	0.000705891	0.0825424	-0.591176	0.0158756	0.357757	-0.664706	0.00496739	0.206911	0.670588
mmu_circ_0013492	121	mmu-miR-6236	941	Triqk	122	0.782353	0.000341221	0.0708587	-0.623529	0.00985565	0.308568	-0.6	0.0140071	0.284819	0.668627
mmu_circ_0001478	157	mmu-miR-27a-5p	318	Triqk	122	0.776471	0.000404351	0.0737555	-0.526471	0.0361665	0.439378	-0.7	0.00253509	0.15767	0.667647
mmu_circ_0013492	121	mmu-miR-6538	729	Triqk	122	0.782353	0.000341221	0.0708587	-0.601913	0.0136257	0.343877	-0.61663	0.010956	0.262533	0.666965
mmu_circ_0013492	121	mmu-miR-27a-5p	318	Triqk	122	0.782353	0.000341221	0.0708587	-0.514706	0.0413458	0.456984	-0.7	0.00253509	0.15767	0.665686
mmu_circ_0005498	295	mmu-miR-6538	729	Triqk	122	0.705882	0.0022459	0.107251	-0.671082	0.00442715	0.258536	-0.61663	0.010956	0.262533	0.664531
mmu_circ_0013492	121	mmu-miR-5126	331	Triqk	122	0.782353	0.000341221	0.0708587	-0.641696	0.00737105	0.290878	-0.568009	0.021712	0.323152	0.664019
mmu_circ_0005686	201	mmu-miR-155-5p	366	Triqk	122	0.576184	0.0194898	0.187649	-0.746352	0.000897658	0.184251	-0.664706	0.00496739	0.206911	0.662414
mmu_circ_0013492	121	mmu-miR-155-5p	366	Triqk	122	0.782353	0.000341221	0.0708587	-0.538235	0.0314932	0.431944	-0.664706	0.00496739	0.206911	0.661765
mmu_circ_0001478	157	mmu-miR-6236	941	Triqk	122	0.776471	0.000404351	0.0737555	-0.605882	0.0128603	0.335595	-0.6	0.0140071	0.284819	0.660784
mmu_circ_0001478	157	mmu-miR-155-5p	366	Triqk	122	0.776471	0.000404351	0.0737555	-0.532353	0.0337686	0.437577	-0.664706	0.00496739	0.206911	0.657843
mmu_circ_0005686	201	mmu-mir-16-1	615	Triqk	122	0.576184	0.0194898	0.187649	-0.638877	0.00771991	0.290878	-0.755882	0.000705891	0.101931	0.656981
mmu_circ_0008687	159	mmu-mir-5126	406	Triqk	122	0.632353	0.00857758	0.148625	-0.697059	0.00269059	0.229022	-0.641176	0.00743442	0.233082	0.656863
mmu_circ_0001478	157	mmu-miR-6538	729	Triqk	122	0.776471	0.000404351	0.0737555	-0.568065	0.021696	0.401146	-0.61663	0.010956	0.262533	0.653722
mmu_circ_0008470	30	mmu-mir-5126	406	Triqk	122	0.75	0.000819764	0.084366	-0.567647	0.0218146	0.401146	-0.641176	0.00743442	0.233082	0.652941
mmu_circ_0008690	264	mmu-miR-155-5p	366	Triqk	122	0.673529	0.00423274	0.124746	-0.617647	0.010788	0.31988	-0.664706	0.00496739	0.206911	0.651961
mmu_circ_0008690	264	mmu-miR-27a-5p	318	Triqk	122	0.673529	0.00423274	0.124746	-0.576471	0.0194151	0.388294	-0.7	0.00253509	0.15767	0.65
mmu_circ_0001479	178	mmu-miR-5126	331	Triqk	122	0.755882	0.000705891	0.0825424	-0.620204	0.0103745	0.314367	-0.568009	0.021712	0.323152	0.648032
mmu_circ_0005498	295	mmu-miR-27a-5p	318	Triqk	122	0.705882	0.0022459	0.107251	-0.535294	0.0326159	0.431944	-0.7	0.00253509	0.15767	0.647059
mmu_circ_0005020	309	mmu-miR-27a-5p	318	Triqk	122	0.6	0.0140071	0.170159	-0.638235	0.00780114	0.290878	-0.7	0.00253509	0.15767	0.646078
mmu_circ_0005498	295	mmu-miR-5126	331	Triqk	122	0.705882	0.0022459	0.107251	-0.660118	0.00538778	0.282365	-0.568009	0.021712	0.323152	0.64467
mmu_circ_0001480	166	mmu-miR-142a-3p	728	Triqk	122	0.808824	0.000148476	0.0603274	-0.605494	0.0129336	0.336113	-0.517917	0.0398803	0.400806	0.644078
mmu_circ_0012896	152	mmu-miR-6538	729	Triqk	122	0.570588	0.0209907	0.192033	-0.741722	0.00100514	0.185364	-0.61663	0.010956	0.262533	0.64298
mmu_circ_0001478	157	mmu-miR-142a-3p	728	Triqk	122	0.776471	0.000404351	0.0737555	-0.632674	0.00853374	0.293176	-0.517917	0.0398803	0.400806	0.642354
mmu_circ_0005498	295	mmu-miR-6236	941	Triqk	122	0.705882	0.0022459	0.107251	-0.611765	0.0117884	0.330044	-0.6	0.0140071	0.284819	0.639216
mmu_circ_0008470	30	mmu-miR-155-5p	366	Triqk	122	0.75	0.000819764	0.084366	-0.502941	0.0470631	0.466355	-0.664706	0.00496739	0.206911	0.639216
mmu_circ_0011859	174	mmu-mir-16-1	615	Triqk	122	0.538786	0.0312862	0.216589	-0.618897	0.0105842	0.318465	-0.755882	0.000705891	0.101931	0.637855
mmu_circ_0001479	178	mmu-miR-142a-3p	728	Triqk	122	0.755882	0.000705891	0.0825424	-0.635694	0.00812949	0.293176	-0.517917	0.0398803	0.400806	0.636497
mmu_circ_0001478	157	mmu-miR-5126	331	Triqk	122	0.776471	0.000404351	0.0737555	-0.564938	0.0225952	0.40809	-0.568009	0.021712	0.323152	0.636473
mmu_circ_0005686	201	mmu-mir-5126	406	Triqk	122	0.576184	0.0194898	0.187649	-0.689629	0.00311796	0.239004	-0.641176	0.00743442	0.233082	0.635663
mmu_circ_0008470	30	mmu-miR-6236	941	Triqk	122	0.75	0.000819764	0.084366	-0.555882	0.0253622	0.415101	-0.6	0.0140071	0.284819	0.635294
mmu_circ_0012896	152	mmu-miR-155-5p	366	Triqk	122	0.570588	0.0209907	0.192033	-0.670588	0.00446721	0.258536	-0.664706	0.00496739	0.206911	0.635294
mmu_circ_0008690	264	mmu-miR-6538	729	Triqk	122	0.673529	0.00423274	0.124746	-0.613687	0.0114538	0.32792	-0.61663	0.010956	0.262533	0.634615
mmu_circ_0008689	128	mmu-mir-5126	406	Triqk	122	0.608824	0.0123152	0.163577	-0.652941	0.00610205	0.284694	-0.641176	0.00743442	0.233082	0.634314
mmu_circ_0008688	128	mmu-mir-5126	406	Triqk	122	0.608824	0.0123152	0.163577	-0.652941	0.00610205	0.284694	-0.641176	0.00743442	0.233082	0.634314
mmu_circ_0013492	121	mmu-miR-142a-3p	728	Triqk	122	0.782353	0.000341221	0.0708587	-0.597944	0.0144262	0.349809	-0.517917	0.0398803	0.400806	0.632738
mmu_circ_0012896	152	mmu-mir-16-1	615	Triqk	122	0.570588	0.0209907	0.192033	-0.564706	0.0226632	0.40809	-0.755882	0.000705891	0.101931	0.630392
mmu_circ_0008470	30	mmu-miR-142a-3p	728	Triqk	122	0.75	0.000819764	0.084366	-0.622104	0.0100755	0.311631	-0.517917	0.0398803	0.400806	0.630007
mmu_circ_0012896	152	mmu-mir-5126	406	Triqk	122	0.570588	0.0209907	0.192033	-0.670588	0.00446721	0.258536	-0.641176	0.00743442	0.233082	0.627451
mmu_circ_0008687	159	mmu-miR-27a-5p	318	Triqk	122	0.632353	0.00857758	0.148625	-0.547059	0.0283011	0.426824	-0.7	0.00253509	0.15767	0.626471
mmu_circ_0005020	309	mmu-mir-5126	406	Triqk	122	0.6	0.0140071	0.170159	-0.632353	0.00857758	0.293176	-0.641176	0.00743442	0.233082	0.62451
mmu_circ_0005686	201	mmu-miR-6538	729	Triqk	122	0.576184	0.0194898	0.187649	-0.676692	0.00399171	0.25639	-0.61663	0.010956	0.262533	0.623169
mmu_circ_0001481	41	mmu-mir-5126	406	Triqk	122	0.623529	0.00985565	0.153644	-0.602941	0.0134241	0.340879	-0.641176	0.00743442	0.233082	0.622549
mmu_circ_0005020	309	mmu-miR-155-5p	366	Triqk	122	0.6	0.0140071	0.170159	-0.602941	0.0134241	0.340879	-0.664706	0.00496739	0.206911	0.622549
mmu_circ_0003732	77	mmu-mir-16-1	615	Triqk	122	0.558824	0.0244365	0.20029	-0.55	0.027294	0.422095	-0.755882	0.000705891	0.101931	0.621569
mmu_circ_0001481	41	mmu-miR-5126	331	Triqk	122	0.623529	0.00985565	0.153644	-0.669329	0.00457071	0.260531	-0.568009	0.021712	0.323152	0.620289
mmu_circ_0012896	152	mmu-miR-6236	941	Triqk	122	0.570588	0.0209907	0.192033	-0.688235	0.00320391	0.240829	-0.6	0.0140071	0.284819	0.619608
mmu_circ_0008687	159	mmu-miR-155-5p	366	Triqk	122	0.632353	0.00857758	0.148625	-0.558824	0.0244365	0.411923	-0.664706	0.00496739	0.206911	0.618627
mmu_circ_0008343	55	mmu-mir-16-1	615	Triqk	122	0.502941	0.0470631	0.245317	-0.594118	0.0152324	0.353455	-0.755882	0.000705891	0.101931	0.617647
mmu_circ_0005498	295	mmu-miR-3095-3p	393	Triqk	122	0.705882	0.0022459	0.107251	-0.638235	0.00780114	0.290878	-0.502941	0.0470631	0.420404	0.615686
mmu_circ_0012896	152	mmu-miR-27a-5p	318	Triqk	122	0.570588	0.0209907	0.192033	-0.558824	0.0244365	0.411923	-0.7	0.00253509	0.15767	0.609804
mmu_circ_0005020	309	mmu-miR-3095-3p	393	Triqk	122	0.6	0.0140071	0.170159	-0.720588	0.00163819	0.207591	-0.502941	0.0470631	0.420404	0.607843
mmu_circ_0008689	128	mmu-miR-27a-5p	318	Triqk	122	0.608824	0.0123152	0.163577	-0.508824	0.0441352	0.460819	-0.7	0.00253509	0.15767	0.605882
mmu_circ_0008688	128	mmu-miR-27a-5p	318	Triqk	122	0.608824	0.0123152	0.163577	-0.508824	0.0441352	0.460819	-0.7	0.00253509	0.15767	0.605882
mmu_circ_0008687	159	mmu-miR-6538	729	Triqk	122	0.632353	0.00857758	0.148625	-0.568065	0.021696	0.401146	-0.61663	0.010956	0.262533	0.605683
mmu_circ_0008690	264	mmu-miR-6236	941	Triqk	122	0.673529	0.00423274	0.124746	-0.541176	0.0304002	0.427798	-0.6	0.0140071	0.284819	0.604902
mmu_circ_0003733	63	mmu-mir-16-1	615	Triqk	122	0.526471	0.0361665	0.22569	-0.529412	0.034952	0.438068	-0.755882	0.000705891	0.101931	0.603922
mmu_circ_0005498	295	mmu-miR-142a-3p	728	Triqk	122	0.705882	0.0022459	0.107251	-0.587375	0.0167381	0.366779	-0.517917	0.0398803	0.400806	0.603725
mmu_circ_0005020	309	mmu-miR-142a-3p	728	Triqk	122	0.6	0.0140071	0.170159	-0.688542	0.00318482	0.240829	-0.517917	0.0398803	0.400806	0.602153
mmu_circ_0001481	41	mmu-miR-6538	729	Triqk	122	0.623529	0.00985565	0.153644	-0.56365	0.022974	0.40809	-0.61663	0.010956	0.262533	0.60127
mmu_circ_0005020	309	mmu-miR-5126	331	Triqk	122	0.6	0.0140071	0.170159	-0.635556	0.00814761	0.293176	-0.568009	0.021712	0.323152	0.601188
mmu_circ_0008690	264	mmu-miR-142a-3p	728	Triqk	122	0.673529	0.00423274	0.124746	-0.610024	0.012098	0.330044	-0.517917	0.0398803	0.400806	0.60049
mmu_circ_0003732	77	mmu-miR-6538	729	Triqk	122	0.558824	0.0244365	0.20029	-0.622517	0.0100115	0.311631	-0.61663	0.010956	0.262533	0.599323
mmu_circ_0008688	128	mmu-miR-155-5p	366	Triqk	122	0.608824	0.0123152	0.163577	-0.523529	0.0374126	0.443382	-0.664706	0.00496739	0.206911	0.59902
mmu_circ_0008689	128	mmu-miR-155-5p	366	Triqk	122	0.608824	0.0123152	0.163577	-0.523529	0.0374126	0.443382	-0.664706	0.00496739	0.206911	0.59902
mmu_circ_0001481	41	mmu-miR-6236	941	Triqk	122	0.623529	0.00985565	0.153644	-0.561765	0.023537	0.40809	-0.6	0.0140071	0.284819	0.595098
mmu_circ_0005686	201	mmu-miR-6236	941	Triqk	122	0.576184	0.0194898	0.187649	-0.609023	0.0122789	0.330044	-0.6	0.0140071	0.284819	0.595069
mmu_circ_0008690	264	mmu-miR-5126	331	Triqk	122	0.673529	0.00423274	0.124746	-0.543446	0.0295767	0.427798	-0.568009	0.021712	0.323152	0.594995
mmu_circ_0001868	51	mmu-miR-5126	331	Triqk	122	0.538235	0.0314932	0.216589	-0.67547	0.00408354	0.256782	-0.568009	0.021712	0.323152	0.593905
mmu_circ_0011859	174	mmu-miR-27a-5p	318	Triqk	122	0.538786	0.0312862	0.216589	-0.529361	0.0349725	0.438068	-0.7	0.00253509	0.15767	0.589383
mmu_circ_0011859	174	mmu-mir-5126	406	Triqk	122	0.538786	0.0312862	0.216589	-0.563919	0.0228944	0.40809	-0.641176	0.00743442	0.233082	0.581294
mmu_circ_0003733	63	mmu-miR-6538	729	Triqk	122	0.526471	0.0361665	0.22569	-0.59897	0.0142159	0.347811	-0.61663	0.010956	0.262533	0.58069
mmu_circ_0008689	128	mmu-miR-6538	729	Triqk	122	0.608824	0.0123152	0.163577	-0.51067	0.043245	0.460463	-0.61663	0.010956	0.262533	0.578708
mmu_circ_0008688	128	mmu-miR-6538	729	Triqk	122	0.608824	0.0123152	0.163577	-0.51067	0.043245	0.460463	-0.61663	0.010956	0.262533	0.578708
mmu_circ_0008690	264	mmu-miR-3095-3p	393	Triqk	122	0.673529	0.00423274	0.124746	-0.558824	0.0244365	0.411923	-0.502941	0.0470631	0.420404	0.578431
mmu_circ_0008343	55	mmu-miR-27a-5p	318	Triqk	122	0.502941	0.0470631	0.245317	-0.520588	0.0386909	0.448943	-0.7	0.00253509	0.15767	0.57451
mmu_circ_0001868	51	mmu-miR-6236	941	Triqk	122	0.538235	0.0314932	0.216589	-0.576471	0.0194151	0.388294	-0.6	0.0140071	0.284819	0.571569
mmu_circ_0001481	41	mmu-miR-142a-3p	728	Triqk	122	0.623529	0.00985565	0.153644	-0.566235	0.0222188	0.40581	-0.517917	0.0398803	0.400806	0.569227
mmu_circ_0008687	159	mmu-miR-142a-3p	728	Triqk	122	0.632353	0.00857758	0.148625	-0.557176	0.0249519	0.413317	-0.517917	0.0398803	0.400806	0.569148
mmu_circ_0008687	159	mmu-miR-5126	331	Triqk	122	0.632353	0.00857758	0.148625	-0.500462	0.0483398	0.469311	-0.568009	0.021712	0.323152	0.566941
mmu_circ_0001868	51	mmu-miR-6538	729	Triqk	122	0.538235	0.0314932	0.216589	-0.538631	0.0313443	0.431944	-0.61663	0.010956	0.262533	0.564499
mmu_circ_0012896	152	mmu-miR-142a-3p	728	Triqk	122	0.570588	0.0209907	0.192033	-0.602474	0.0135154	0.342625	-0.517917	0.0398803	0.400806	0.56366
mmu_circ_0011859	174	mmu-miR-6538	729	Triqk	122	0.538786	0.0312862	0.216589	-0.528965	0.0351344	0.438068	-0.61663	0.010956	0.262533	0.56146
mmu_circ_0003732	77	mmu-miR-6236	941	Triqk	122	0.558824	0.0244365	0.20029	-0.523529	0.0374126	0.443382	-0.6	0.0140071	0.284819	0.560784
mmu_circ_0005686	201	mmu-miR-3095-3p	393	Triqk	122	0.576184	0.0194898	0.187649	-0.591111	0.0158902	0.357757	-0.502941	0.0470631	0.420404	0.556745
mmu_circ_0011859	174	mmu-miR-6236	941	Triqk	122	0.538786	0.0312862	0.216589	-0.529361	0.0349725	0.438068	-0.6	0.0140071	0.284819	0.556049
mmu_circ_0003732	77	mmu-miR-5126	331	Triqk	122	0.558824	0.0244365	0.20029	-0.528095	0.035492	0.438068	-0.568009	0.021712	0.323152	0.551642
mmu_circ_0008687	159	mmu-miR-3095-3p	393	Triqk	122	0.632353	0.00857758	0.148625	-0.514706	0.0413458	0.456984	-0.502941	0.0470631	0.420404	0.55
mmu_circ_0003733	63	mmu-miR-5126	331	Triqk	122	0.526471	0.0361665	0.22569	-0.549587	0.0274338	0.423216	-0.568009	0.021712	0.323152	0.548022
mmu_circ_0008689	128	mmu-miR-142a-3p	728	Triqk	122	0.608824	0.0123152	0.163577	-0.498287	0.0494805	0.473882	-0.517917	0.0398803	0.400806	0.541676
mmu_circ_0008688	128	mmu-miR-142a-3p	728	Triqk	122	0.608824	0.0123152	0.163577	-0.498287	0.0494805	0.473882	-0.517917	0.0398803	0.400806	0.541676
mmu_circ_0012896	152	mmu-miR-3095-3p	393	Triqk	122	0.570588	0.0209907	0.192033	-0.55	0.027294	0.422095	-0.502941	0.0470631	0.420404	0.541176
mmu_circ_0003732	77	mmu-miR-3095-3p	393	Triqk	122	0.558824	0.0244365	0.20029	-0.555882	0.0253622	0.415101	-0.502941	0.0470631	0.420404	0.539216
mmu_circ_0011859	174	mmu-miR-142a-3p	728	Triqk	122	0.538786	0.0312862	0.216589	-0.521761	0.0381775	0.447388	-0.517917	0.0398803	0.400806	0.526154
mmu_circ_0001868	51	mmu-miR-142a-3p	728	Triqk	122	0.538235	0.0314932	0.216589	-0.510367	0.0433902	0.460463	-0.517917	0.0398803	0.400806	0.522173
mmu_circ_0003733	63	mmu-miR-3095-3p	393	Triqk	122	0.526471	0.0361665	0.22569	-0.532353	0.0337686	0.437577	-0.502941	0.0470631	0.420404	0.520588
mmu_circ_0005498	295	mmu-mir-16-1	615	Rbm24	116	0.876471	8.43912e-06	0.0305173	-0.752941	0.000761081	0.177276	-0.723529	0.00153448	0.134586	0.784314
mmu_circ_0008690	264	mmu-mir-16-1	615	Rbm24	116	0.852941	2.67907e-05	0.0421217	-0.764706	0.000559676	0.171216	-0.723529	0.00153448	0.134586	0.780392
mmu_circ_0008687	159	mmu-mir-16-1	615	Rbm24	116	0.761765	0.000605343	0.0806271	-0.741176	0.00101847	0.185364	-0.723529	0.00153448	0.134586	0.742157
mmu_circ_0005498	295	mmu-mir-5126	406	Rbm24	116	0.876471	8.43912e-06	0.0305173	-0.717647	0.00174754	0.212714	-0.632353	0.00857758	0.242519	0.742157
mmu_circ_0008690	264	mmu-mir-5126	406	Rbm24	116	0.852941	2.67907e-05	0.0421217	-0.735294	0.00117162	0.193566	-0.632353	0.00857758	0.242519	0.740196
mmu_circ_0008688	128	mmu-mir-16-1	615	Rbm24	116	0.767647	0.000516884	0.0773571	-0.708824	0.00211168	0.215997	-0.723529	0.00153448	0.134586	0.733333
mmu_circ_0008689	128	mmu-mir-16-1	615	Rbm24	116	0.767647	0.000516884	0.0773571	-0.708824	0.00211168	0.215997	-0.723529	0.00153448	0.134586	0.733333
mmu_circ_0005498	295	mmu-miR-155-5p	366	Rbm24	116	0.876471	8.43912e-06	0.0305173	-0.644118	0.00708152	0.287946	-0.667647	0.00471198	0.203608	0.729412
mmu_circ_0005498	295	mmu-miR-6538	729	Rbm24	116	0.876471	8.43912e-06	0.0305173	-0.671082	0.00442715	0.258536	-0.61663	0.010956	0.262533	0.721394
mmu_circ_0001479	178	mmu-mir-16-1	615	Rbm24	116	0.773529	0.000439356	0.0746786	-0.644118	0.00708152	0.287946	-0.723529	0.00153448	0.134586	0.713725
mmu_circ_0008690	264	mmu-miR-155-5p	366	Rbm24	116	0.852941	2.67907e-05	0.0421217	-0.617647	0.010788	0.31988	-0.667647	0.00471198	0.203608	0.712745
mmu_circ_0005498	295	mmu-mir-5114	388	Rbm24	116	0.876471	8.43912e-06	0.0305173	-0.657048	0.00568467	0.284694	-0.57722	0.0192213	0.312603	0.703579
mmu_circ_0001478	157	mmu-mir-16-1	615	Rbm24	116	0.735294	0.00117162	0.093398	-0.65	0.00641571	0.284694	-0.723529	0.00153448	0.134586	0.702941
mmu_circ_0001479	178	mmu-mir-5126	406	Rbm24	116	0.773529	0.000439356	0.0746786	-0.702941	0.00238695	0.222944	-0.632353	0.00857758	0.242519	0.702941
mmu_circ_0008687	159	mmu-mir-5126	406	Rbm24	116	0.761765	0.000605343	0.0806271	-0.697059	0.00269059	0.229022	-0.632353	0.00857758	0.242519	0.697059
mmu_circ_0005498	295	mmu-miR-3095-3p	393	Rbm24	116	0.876471	8.43912e-06	0.0305173	-0.638235	0.00780114	0.290878	-0.573529	0.020191	0.316314	0.696078
mmu_circ_0008690	264	mmu-mir-5114	388	Rbm24	116	0.852941	2.67907e-05	0.0421217	-0.657048	0.00568467	0.284694	-0.57722	0.0192213	0.312603	0.695736
mmu_circ_0008690	264	mmu-miR-6538	729	Rbm24	116	0.852941	2.67907e-05	0.0421217	-0.613687	0.0114538	0.32792	-0.61663	0.010956	0.262533	0.694419
mmu_circ_0008688	128	mmu-mir-5126	406	Rbm24	116	0.767647	0.000516884	0.0773571	-0.652941	0.00610205	0.284694	-0.632353	0.00857758	0.242519	0.684314
mmu_circ_0008689	128	mmu-mir-5126	406	Rbm24	116	0.767647	0.000516884	0.0773571	-0.652941	0.00610205	0.284694	-0.632353	0.00857758	0.242519	0.684314
mmu_circ_0005498	295	mmu-miR-142a-3p	728	Rbm24	116	0.876471	8.43912e-06	0.0305173	-0.587375	0.0167381	0.366779	-0.585865	0.0170906	0.300676	0.683237
mmu_circ_0008690	264	mmu-miR-142a-3p	728	Rbm24	116	0.852941	2.67907e-05	0.0421217	-0.610024	0.012098	0.330044	-0.585865	0.0170906	0.300676	0.682943
mmu_circ_0005020	309	mmu-mir-16-1	615	Rbm24	116	0.582353	0.0179327	0.183167	-0.741176	0.00101847	0.185364	-0.723529	0.00153448	0.134586	0.682353
mmu_circ_0011859	174	mmu-mir-16-1	615	Rbm24	116	0.697438	0.00267014	0.112603	-0.618897	0.0105842	0.318465	-0.723529	0.00153448	0.134586	0.679955
mmu_circ_0005498	295	mmu-miR-6236	941	Rbm24	116	0.876471	8.43912e-06	0.0305173	-0.611765	0.0117884	0.330044	-0.547059	0.0283011	0.354158	0.678431
mmu_circ_0001478	157	mmu-mir-5126	406	Rbm24	116	0.735294	0.00117162	0.093398	-0.667647	0.00471198	0.265376	-0.632353	0.00857758	0.242519	0.678431
mmu_circ_0005020	309	mmu-miR-6538	729	Rbm24	116	0.582353	0.0179327	0.183167	-0.834437	5.83158e-05	0.12903	-0.61663	0.010956	0.262533	0.677807
mmu_circ_0001479	178	mmu-miR-6538	729	Rbm24	116	0.773529	0.000439356	0.0746786	-0.64312	0.00719969	0.289067	-0.61663	0.010956	0.262533	0.67776
mmu_circ_0001479	178	mmu-miR-155-5p	366	Rbm24	116	0.773529	0.000439356	0.0746786	-0.591176	0.0158756	0.357757	-0.667647	0.00471198	0.203608	0.677451
mmu_circ_0008690	264	mmu-miR-27a-5p	318	Rbm24	116	0.852941	2.67907e-05	0.0421217	-0.576471	0.0194151	0.388294	-0.597059	0.0146097	0.287701	0.67549
mmu_circ_0005686	201	mmu-miR-155-5p	366	Rbm24	116	0.600067	0.0139937	0.170159	-0.746352	0.000897658	0.184251	-0.667647	0.00471198	0.203608	0.671355
mmu_circ_0005498	295	mmu-miR-27a-5p	318	Rbm24	116	0.876471	8.43912e-06	0.0305173	-0.535294	0.0326159	0.431944	-0.597059	0.0146097	0.287701	0.669608
mmu_circ_0001479	178	mmu-miR-142a-3p	728	Rbm24	116	0.773529	0.000439356	0.0746786	-0.635694	0.00812949	0.293176	-0.585865	0.0170906	0.300676	0.665029
mmu_circ_0001480	166	mmu-mir-5126	406	Rbm24	116	0.644118	0.00708152	0.141179	-0.717647	0.00174754	0.212714	-0.632353	0.00857758	0.242519	0.664706
mmu_circ_0008687	159	mmu-miR-155-5p	366	Rbm24	116	0.761765	0.000605343	0.0806271	-0.558824	0.0244365	0.411923	-0.667647	0.00471198	0.203608	0.662745
mmu_circ_0008690	264	mmu-miR-3095-3p	393	Rbm24	116	0.852941	2.67907e-05	0.0421217	-0.558824	0.0244365	0.411923	-0.573529	0.020191	0.316314	0.661765
mmu_circ_0001479	178	mmu-miR-6236	941	Rbm24	116	0.773529	0.000439356	0.0746786	-0.661765	0.00523375	0.279732	-0.547059	0.0283011	0.354158	0.660784
mmu_circ_0001479	178	mmu-mir-5114	388	Rbm24	116	0.773529	0.000439356	0.0746786	-0.614063	0.0113891	0.327559	-0.57722	0.0192213	0.312603	0.654937
mmu_circ_0011859	174	mmu-mir-5114	388	Rbm24	116	0.697438	0.00267014	0.112603	-0.688706	0.00317467	0.240829	-0.57722	0.0192213	0.312603	0.654454
mmu_circ_0005686	201	mmu-mir-16-1	615	Rbm24	116	0.600067	0.0139937	0.170159	-0.638877	0.00771991	0.290878	-0.723529	0.00153448	0.134586	0.654158
mmu_circ_0001480	166	mmu-miR-155-5p	366	Rbm24	116	0.644118	0.00708152	0.141179	-0.65	0.00641571	0.284694	-0.667647	0.00471198	0.203608	0.653922
mmu_circ_0005020	309	mmu-miR-6236	941	Rbm24	116	0.582353	0.0179327	0.183167	-0.829412	7.08845e-05	0.12903	-0.547059	0.0283011	0.354158	0.652941
mmu_circ_0001480	166	mmu-mir-16-1	615	Rbm24	116	0.644118	0.00708152	0.141179	-0.591176	0.0158756	0.357757	-0.723529	0.00153448	0.134586	0.652941
mmu_circ_0008688	128	mmu-miR-155-5p	366	Rbm24	116	0.767647	0.000516884	0.0773571	-0.523529	0.0374126	0.443382	-0.667647	0.00471198	0.203608	0.652941
mmu_circ_0008689	128	mmu-miR-155-5p	366	Rbm24	116	0.767647	0.000516884	0.0773571	-0.523529	0.0374126	0.443382	-0.667647	0.00471198	0.203608	0.652941
mmu_circ_0001478	157	mmu-miR-142a-3p	728	Rbm24	116	0.735294	0.00117162	0.093398	-0.632674	0.00853374	0.293176	-0.585865	0.0170906	0.300676	0.651278
mmu_circ_0008687	159	mmu-miR-6538	729	Rbm24	116	0.761765	0.000605343	0.0806271	-0.568065	0.021696	0.401146	-0.61663	0.010956	0.262533	0.64882
mmu_circ_0001480	166	mmu-miR-6538	729	Rbm24	116	0.644118	0.00708152	0.141179	-0.681384	0.00365467	0.253385	-0.61663	0.010956	0.262533	0.647377
mmu_circ_0008690	264	mmu-miR-6236	941	Rbm24	116	0.852941	2.67907e-05	0.0421217	-0.541176	0.0304002	0.427798	-0.547059	0.0283011	0.354158	0.647059
mmu_circ_0008687	159	mmu-mir-5114	388	Rbm24	116	0.761765	0.000605343	0.0806271	-0.601782	0.0136515	0.343877	-0.57722	0.0192213	0.312603	0.646922
mmu_circ_0001478	157	mmu-miR-155-5p	366	Rbm24	116	0.735294	0.00117162	0.093398	-0.532353	0.0337686	0.437577	-0.667647	0.00471198	0.203608	0.645098
mmu_circ_0013492	121	mmu-mir-5126	406	Rbm24	116	0.620588	0.0103135	0.155706	-0.670588	0.00446721	0.258536	-0.632353	0.00857758	0.242519	0.641176
mmu_circ_0005686	201	mmu-mir-5126	406	Rbm24	116	0.600067	0.0139937	0.170159	-0.689629	0.00311796	0.239004	-0.632353	0.00857758	0.242519	0.640683
mmu_circ_0001478	157	mmu-miR-6538	729	Rbm24	116	0.735294	0.00117162	0.093398	-0.568065	0.021696	0.401146	-0.61663	0.010956	0.262533	0.639996
mmu_circ_0001478	157	mmu-mir-5114	388	Rbm24	116	0.735294	0.00117162	0.093398	-0.601782	0.0136515	0.343877	-0.57722	0.0192213	0.312603	0.638099
mmu_circ_0016264	25	mmu-mir-5114	388	Rbm24	116	0.697797	0.00265086	0.112603	-0.638734	0.00773791	0.290878	-0.57722	0.0192213	0.312603	0.637917
mmu_circ_0013492	121	mmu-mir-16-1	615	Rbm24	116	0.620588	0.0103135	0.155706	-0.567647	0.0218146	0.401146	-0.723529	0.00153448	0.134586	0.637255
mmu_circ_0014724	125	mmu-mir-5114	388	Rbm24	116	0.602829	0.0134459	0.16823	-0.730798	0.00130093	0.193566	-0.57722	0.0192213	0.312603	0.636949
mmu_circ_0001662	125	mmu-mir-5114	388	Rbm24	116	0.602829	0.0134459	0.16823	-0.730798	0.00130093	0.193566	-0.57722	0.0192213	0.312603	0.636949
mmu_circ_0001480	166	mmu-miR-6236	941	Rbm24	116	0.644118	0.00708152	0.141179	-0.717647	0.00174754	0.212714	-0.547059	0.0283011	0.354158	0.636275
mmu_circ_0008689	128	mmu-mir-5114	388	Rbm24	116	0.767647	0.000516884	0.0773571	-0.561868	0.0235059	0.40809	-0.57722	0.0192213	0.312603	0.635578
mmu_circ_0008688	128	mmu-mir-5114	388	Rbm24	116	0.767647	0.000516884	0.0773571	-0.561868	0.0235059	0.40809	-0.57722	0.0192213	0.312603	0.635578
mmu_circ_0008687	159	mmu-miR-27a-5p	318	Rbm24	116	0.761765	0.000605343	0.0806271	-0.547059	0.0283011	0.426824	-0.597059	0.0146097	0.287701	0.635294
mmu_circ_0008687	159	mmu-miR-142a-3p	728	Rbm24	116	0.761765	0.000605343	0.0806271	-0.557176	0.0249519	0.413317	-0.585865	0.0170906	0.300676	0.634935
mmu_circ_0008689	128	mmu-miR-6538	729	Rbm24	116	0.767647	0.000516884	0.0773571	-0.51067	0.043245	0.460463	-0.61663	0.010956	0.262533	0.631649
mmu_circ_0008688	128	mmu-miR-6538	729	Rbm24	116	0.767647	0.000516884	0.0773571	-0.51067	0.043245	0.460463	-0.61663	0.010956	0.262533	0.631649
mmu_circ_0011859	174	mmu-mir-5126	406	Rbm24	116	0.697438	0.00267014	0.112603	-0.563919	0.0228944	0.40809	-0.632353	0.00857758	0.242519	0.631237
mmu_circ_0005686	201	mmu-miR-6538	729	Rbm24	116	0.600067	0.0139937	0.170159	-0.676692	0.00399171	0.25639	-0.61663	0.010956	0.262533	0.63113
mmu_circ_0001478	157	mmu-miR-6236	941	Rbm24	116	0.735294	0.00117162	0.093398	-0.605882	0.0128603	0.335595	-0.547059	0.0283011	0.354158	0.629412
mmu_circ_0005020	309	mmu-miR-3095-3p	393	Rbm24	116	0.582353	0.0179327	0.183167	-0.720588	0.00163819	0.207591	-0.573529	0.020191	0.316314	0.62549
mmu_circ_0008688	128	mmu-miR-27a-5p	318	Rbm24	116	0.767647	0.000516884	0.0773571	-0.508824	0.0441352	0.460819	-0.597059	0.0146097	0.287701	0.62451
mmu_circ_0008689	128	mmu-miR-27a-5p	318	Rbm24	116	0.767647	0.000516884	0.0773571	-0.508824	0.0441352	0.460819	-0.597059	0.0146097	0.287701	0.62451
mmu_circ_0001478	157	mmu-miR-27a-5p	318	Rbm24	116	0.735294	0.00117162	0.093398	-0.526471	0.0361665	0.439378	-0.597059	0.0146097	0.287701	0.619608
mmu_circ_0001662	125	mmu-mir-16-1	615	Rbm24	116	0.602829	0.0134459	0.16823	-0.531527	0.0340978	0.437742	-0.723529	0.00153448	0.134586	0.619295
mmu_circ_0014724	125	mmu-mir-16-1	615	Rbm24	116	0.602829	0.0134459	0.16823	-0.531527	0.0340978	0.437742	-0.723529	0.00153448	0.134586	0.619295
mmu_circ_0005020	309	mmu-miR-142a-3p	728	Rbm24	116	0.582353	0.0179327	0.183167	-0.688542	0.00318482	0.240829	-0.585865	0.0170906	0.300676	0.61892
mmu_circ_0005020	309	mmu-miR-155-5p	366	Rbm24	116	0.582353	0.0179327	0.183167	-0.602941	0.0134241	0.340879	-0.667647	0.00471198	0.203608	0.617647
mmu_circ_0008689	128	mmu-miR-142a-3p	728	Rbm24	116	0.767647	0.000516884	0.0773571	-0.498287	0.0494805	0.473882	-0.585865	0.0170906	0.300676	0.617266
mmu_circ_0008688	128	mmu-miR-142a-3p	728	Rbm24	116	0.767647	0.000516884	0.0773571	-0.498287	0.0494805	0.473882	-0.585865	0.0170906	0.300676	0.617266
mmu_circ_0008687	159	mmu-miR-3095-3p	393	Rbm24	116	0.761765	0.000605343	0.0806271	-0.514706	0.0413458	0.456984	-0.573529	0.020191	0.316314	0.616667
mmu_circ_0005020	309	mmu-mir-5126	406	Rbm24	116	0.582353	0.0179327	0.183167	-0.632353	0.00857758	0.293176	-0.632353	0.00857758	0.242519	0.615686
mmu_circ_0008190	128	mmu-mir-16-1	615	Rbm24	116	0.514706	0.0413458	0.235172	-0.605882	0.0128603	0.335595	-0.723529	0.00153448	0.134586	0.614706
mmu_circ_0011859	174	mmu-miR-6538	729	Rbm24	116	0.697438	0.00267014	0.112603	-0.528965	0.0351344	0.438068	-0.61663	0.010956	0.262533	0.614344
mmu_circ_0013492	121	mmu-miR-6538	729	Rbm24	116	0.620588	0.0103135	0.155706	-0.601913	0.0136257	0.343877	-0.61663	0.010956	0.262533	0.613044
mmu_circ_0001480	166	mmu-miR-142a-3p	728	Rbm24	116	0.644118	0.00708152	0.141179	-0.605494	0.0129336	0.336113	-0.585865	0.0170906	0.300676	0.611826
mmu_circ_0014724	125	mmu-miR-142a-3p	728	Rbm24	116	0.602829	0.0134459	0.16823	-0.642264	0.00730237	0.290878	-0.585865	0.0170906	0.300676	0.610319
mmu_circ_0001662	125	mmu-miR-142a-3p	728	Rbm24	116	0.602829	0.0134459	0.16823	-0.642264	0.00730237	0.290878	-0.585865	0.0170906	0.300676	0.610319
mmu_circ_0012741	47	mmu-miR-142a-3p	728	Rbm24	116	0.523529	0.0374126	0.227944	-0.720251	0.00165043	0.207591	-0.585865	0.0170906	0.300676	0.609882
mmu_circ_0013492	121	mmu-miR-155-5p	366	Rbm24	116	0.620588	0.0103135	0.155706	-0.538235	0.0314932	0.431944	-0.667647	0.00471198	0.203608	0.608824
mmu_circ_0011859	174	mmu-miR-27a-5p	318	Rbm24	116	0.697438	0.00267014	0.112603	-0.529361	0.0349725	0.438068	-0.597059	0.0146097	0.287701	0.607953
mmu_circ_0005020	309	mmu-miR-27a-5p	318	Rbm24	116	0.582353	0.0179327	0.183167	-0.638235	0.00780114	0.290878	-0.597059	0.0146097	0.287701	0.605882
mmu_circ_0011859	174	mmu-miR-142a-3p	728	Rbm24	116	0.697438	0.00267014	0.112603	-0.521761	0.0381775	0.447388	-0.585865	0.0170906	0.300676	0.601688
mmu_circ_0013492	121	mmu-miR-142a-3p	728	Rbm24	116	0.620588	0.0103135	0.155706	-0.597944	0.0144262	0.349809	-0.585865	0.0170906	0.300676	0.601466
mmu_circ_0013492	121	mmu-miR-6236	941	Rbm24	116	0.620588	0.0103135	0.155706	-0.623529	0.00985565	0.308568	-0.547059	0.0283011	0.354158	0.597059
mmu_circ_0012741	47	mmu-mir-16-1	615	Rbm24	116	0.523529	0.0374126	0.227944	-0.538235	0.0314932	0.431944	-0.723529	0.00153448	0.134586	0.595098
mmu_circ_0001480	166	mmu-miR-27a-5p	318	Rbm24	116	0.644118	0.00708152	0.141179	-0.541176	0.0304002	0.427798	-0.597059	0.0146097	0.287701	0.594118
mmu_circ_0011859	174	mmu-miR-6236	941	Rbm24	116	0.697438	0.00267014	0.112603	-0.529361	0.0349725	0.438068	-0.547059	0.0283011	0.354158	0.591286
mmu_circ_0005686	201	mmu-miR-3095-3p	393	Rbm24	116	0.600067	0.0139937	0.170159	-0.591111	0.0158902	0.357757	-0.573529	0.020191	0.316314	0.588236
mmu_circ_0005686	201	mmu-miR-6236	941	Rbm24	116	0.600067	0.0139937	0.170159	-0.609023	0.0122789	0.330044	-0.547059	0.0283011	0.354158	0.585383
mmu_circ_0008190	128	mmu-miR-142a-3p	728	Rbm24	116	0.514706	0.0413458	0.235172	-0.653813	0.00601146	0.284694	-0.585865	0.0170906	0.300676	0.584795
mmu_circ_0008470	30	mmu-miR-142a-3p	728	Rbm24	116	0.535294	0.0326159	0.218877	-0.622104	0.0100755	0.311631	-0.585865	0.0170906	0.300676	0.581088
mmu_circ_0008470	30	mmu-mir-5126	406	Rbm24	116	0.535294	0.0326159	0.218877	-0.567647	0.0218146	0.401146	-0.632353	0.00857758	0.242519	0.578431
mmu_circ_0013492	121	mmu-miR-27a-5p	318	Rbm24	116	0.620588	0.0103135	0.155706	-0.514706	0.0413458	0.456984	-0.597059	0.0146097	0.287701	0.577451
mmu_circ_0001662	125	mmu-miR-6538	729	Rbm24	116	0.602829	0.0134459	0.16823	-0.502728	0.0471721	0.466455	-0.61663	0.010956	0.262533	0.574062
mmu_circ_0014724	125	mmu-miR-6538	729	Rbm24	116	0.602829	0.0134459	0.16823	-0.502728	0.0471721	0.466455	-0.61663	0.010956	0.262533	0.574062
mmu_circ_0005359	11	mmu-miR-142a-3p	728	Rbm24	116	0.599454	0.0141174	0.171111	-0.522481	0.0378648	0.446409	-0.585865	0.0170906	0.300676	0.569267
mmu_circ_0008470	30	mmu-miR-155-5p	366	Rbm24	116	0.535294	0.0326159	0.218877	-0.502941	0.0470631	0.466355	-0.667647	0.00471198	0.203608	0.568627
mmu_circ_0013492	121	mmu-mir-5114	388	Rbm24	116	0.620588	0.0103135	0.155706	-0.503532	0.0467627	0.466355	-0.57722	0.0192213	0.312603	0.567113
mmu_circ_0012741	47	mmu-mir-5114	388	Rbm24	116	0.523529	0.0374126	0.227944	-0.598712	0.0142686	0.347811	-0.57722	0.0192213	0.312603	0.566487
mmu_circ_0008190	128	mmu-miR-6538	729	Rbm24	116	0.514706	0.0413458	0.235172	-0.557763	0.0247672	0.412066	-0.61663	0.010956	0.262533	0.563033
mmu_circ_0008190	128	mmu-miR-6236	941	Rbm24	116	0.514706	0.0413458	0.235172	-0.617647	0.010788	0.31988	-0.547059	0.0283011	0.354158	0.559804
mmu_circ_0001662	125	mmu-miR-6236	941	Rbm24	116	0.602829	0.0134459	0.16823	-0.528286	0.0354132	0.438068	-0.547059	0.0283011	0.354158	0.559391
mmu_circ_0014724	125	mmu-miR-6236	941	Rbm24	116	0.602829	0.0134459	0.16823	-0.528286	0.0354132	0.438068	-0.547059	0.0283011	0.354158	0.559391
mmu_circ_0005020	309	mmu-mir-5114	388	Rbm24	116	0.582353	0.0179327	0.183167	-0.506602	0.0452243	0.461349	-0.57722	0.0192213	0.312603	0.555392
mmu_circ_0008470	30	mmu-miR-6236	941	Rbm24	116	0.535294	0.0326159	0.218877	-0.555882	0.0253622	0.415101	-0.547059	0.0283011	0.354158	0.546078
mmu_circ_0008190	128	mmu-miR-3095-3p	393	Rbm24	116	0.514706	0.0413458	0.235172	-0.538235	0.0314932	0.431944	-0.573529	0.020191	0.316314	0.542157
mmu_circ_0001480	166	mmu-miR-6236	941	Kdelr2	115	0.785294	0.000312854	0.0698406	-0.717647	0.00174754	0.212714	-0.717647	0.00174754	0.142253	0.740196
mmu_circ_0001479	178	mmu-miR-142a-3p	728	Apold1	115	0.832353	6.32812e-05	0.049747	-0.635694	0.00812949	0.293176	-0.706662	0.00220968	0.154113	0.724903
mmu_circ_0001479	178	mmu-mir-5126	406	Apold1	115	0.832353	6.32812e-05	0.049747	-0.702941	0.00238695	0.222944	-0.635294	0.00818206	0.240622	0.723529
mmu_circ_0013492	121	mmu-miR-6236	941	Kdelr2	115	0.802941	0.000180517	0.0629945	-0.623529	0.00985565	0.308568	-0.717647	0.00174754	0.142253	0.714706
mmu_circ_0001479	178	mmu-miR-6236	941	Kdelr2	115	0.758824	0.00065403	0.0812745	-0.661765	0.00523375	0.279732	-0.717647	0.00174754	0.142253	0.712745
mmu_circ_0001478	157	mmu-miR-142a-3p	728	Apold1	115	0.782353	0.000341221	0.0708587	-0.632674	0.00853374	0.293176	-0.706662	0.00220968	0.154113	0.707229
mmu_circ_0001480	166	mmu-mir-5126	406	Apold1	115	0.761765	0.000605343	0.0806271	-0.717647	0.00174754	0.212714	-0.635294	0.00818206	0.240622	0.704902
mmu_circ_0005498	295	mmu-mir-5126	406	Apold1	115	0.758824	0.00065403	0.0812745	-0.717647	0.00174754	0.212714	-0.635294	0.00818206	0.240622	0.703922
mmu_circ_0008690	264	mmu-mir-5126	406	Apold1	115	0.735294	0.00117162	0.093398	-0.735294	0.00117162	0.193566	-0.635294	0.00818206	0.240622	0.701961
mmu_circ_0001480	166	mmu-miR-5126	331	Kdelr2	115	0.785294	0.000312854	0.0698406	-0.693892	0.00286656	0.233118	-0.617134	0.0108725	0.261539	0.698773
mmu_circ_0001478	157	mmu-mir-5126	406	Apold1	115	0.782353	0.000341221	0.0708587	-0.667647	0.00471198	0.265376	-0.635294	0.00818206	0.240622	0.695098
mmu_circ_0001481	41	mmu-miR-5126	331	Kdelr2	115	0.794118	0.000239191	0.0672267	-0.669329	0.00457071	0.260531	-0.617134	0.0108725	0.261539	0.693527
mmu_circ_0007382	88	mmu-miR-6236	941	Kdelr2	115	0.664706	0.00496739	0.129661	-0.697059	0.00269059	0.229022	-0.717647	0.00174754	0.142253	0.693137
mmu_circ_0007381	88	mmu-miR-6236	941	Kdelr2	115	0.664706	0.00496739	0.129661	-0.697059	0.00269059	0.229022	-0.717647	0.00174754	0.142253	0.693137
mmu_circ_0001480	166	mmu-miR-142a-3p	728	Apold1	115	0.761765	0.000605343	0.0806271	-0.605494	0.0129336	0.336113	-0.706662	0.00220968	0.154113	0.691307
mmu_circ_0001481	41	mmu-miR-6236	941	Kdelr2	115	0.794118	0.000239191	0.0672267	-0.561765	0.023537	0.40809	-0.717647	0.00174754	0.142253	0.691176
mmu_circ_0001480	166	mmu-mir-5126	406	Kdelr2	115	0.785294	0.000312854	0.0698406	-0.717647	0.00174754	0.212714	-0.570588	0.0209907	0.319302	0.691176
mmu_circ_0001479	178	mmu-miR-6236	941	Apold1	115	0.832353	6.32812e-05	0.049747	-0.661765	0.00523375	0.279732	-0.573529	0.020191	0.316314	0.689216
mmu_circ_0001478	157	mmu-miR-6236	941	Kdelr2	115	0.744118	0.000948283	0.0875622	-0.605882	0.0128603	0.335595	-0.717647	0.00174754	0.142253	0.689216
mmu_circ_0013492	121	mmu-miR-5126	331	Kdelr2	115	0.802941	0.000180517	0.0629945	-0.641696	0.00737105	0.290878	-0.617134	0.0108725	0.261539	0.687257
mmu_circ_0005020	309	mmu-miR-6236	941	Kdelr2	115	0.511765	0.0427234	0.237361	-0.829412	7.08845e-05	0.12903	-0.717647	0.00174754	0.142253	0.686275
mmu_circ_0001480	166	mmu-miR-6236	941	Apold1	115	0.761765	0.000605343	0.0806271	-0.717647	0.00174754	0.212714	-0.573529	0.020191	0.316314	0.684314
mmu_circ_0005498	295	mmu-miR-142a-3p	728	Apold1	115	0.758824	0.00065403	0.0812745	-0.587375	0.0167381	0.366779	-0.706662	0.00220968	0.154113	0.684287
mmu_circ_0008690	264	mmu-miR-142a-3p	728	Apold1	115	0.735294	0.00117162	0.093398	-0.610024	0.012098	0.330044	-0.706662	0.00220968	0.154113	0.683993
mmu_circ_0007579	65	mmu-miR-6236	941	Kdelr2	115	0.573529	0.020191	0.189457	-0.758824	0.00065403	0.172538	-0.717647	0.00174754	0.142253	0.683333
mmu_circ_0007581	65	mmu-miR-6236	941	Kdelr2	115	0.573529	0.020191	0.189457	-0.758824	0.00065403	0.172538	-0.717647	0.00174754	0.142253	0.683333
mmu_circ_0013492	121	mmu-mir-5126	406	Apold1	115	0.738235	0.00109285	0.0912425	-0.670588	0.00446721	0.258536	-0.635294	0.00818206	0.240622	0.681373
mmu_circ_0013492	121	mmu-mir-5126	406	Kdelr2	115	0.802941	0.000180517	0.0629945	-0.670588	0.00446721	0.258536	-0.570588	0.0209907	0.319302	0.681373
mmu_circ_0013492	121	mmu-miR-142a-3p	728	Apold1	115	0.738235	0.00109285	0.0912425	-0.597944	0.0144262	0.349809	-0.706662	0.00220968	0.154113	0.680947
mmu_circ_0001480	166	mmu-miR-6538	729	Kdelr2	115	0.785294	0.000312854	0.0698406	-0.681384	0.00365467	0.253385	-0.573952	0.0200782	0.316314	0.68021
mmu_circ_0008131	10	mmu-miR-142a-3p	728	Apold1	115	0.714706	0.00186274	0.102624	-0.617574	0.0108	0.31988	-0.706662	0.00220968	0.154113	0.679647
mmu_circ_0001662	125	mmu-miR-142a-3p	728	Apold1	115	0.687096	0.00327558	0.118269	-0.642264	0.00730237	0.290878	-0.706662	0.00220968	0.154113	0.678674
mmu_circ_0014724	125	mmu-miR-142a-3p	728	Apold1	115	0.687096	0.00327558	0.118269	-0.642264	0.00730237	0.290878	-0.706662	0.00220968	0.154113	0.678674
mmu_circ_0001479	178	mmu-mir-5126	406	Kdelr2	115	0.758824	0.00065403	0.0812745	-0.702941	0.00238695	0.222944	-0.570588	0.0209907	0.319302	0.677451
mmu_circ_0006095	80	mmu-miR-6236	941	Kdelr2	115	0.614706	0.0112795	0.159431	-0.685294	0.00339156	0.24611	-0.717647	0.00174754	0.142253	0.672549
mmu_circ_0001845	29	mmu-miR-6236	941	Kdelr2	115	0.661765	0.00523375	0.131398	-0.626471	0.00941398	0.308357	-0.717647	0.00174754	0.142253	0.668627
mmu_circ_0013492	121	mmu-miR-142a-3p	728	Kdelr2	115	0.802941	0.000180517	0.0629945	-0.597944	0.0144262	0.349809	-0.599454	0.0141174	0.286011	0.66678
mmu_circ_0001479	178	mmu-miR-155-5p	366	Apold1	115	0.832353	6.32812e-05	0.049747	-0.591176	0.0158756	0.357757	-0.573529	0.020191	0.316314	0.665686
mmu_circ_0001479	178	mmu-miR-5126	331	Kdelr2	115	0.758824	0.00065403	0.0812745	-0.620204	0.0103745	0.314367	-0.617134	0.0108725	0.261539	0.665387
mmu_circ_0001479	178	mmu-miR-142a-3p	728	Kdelr2	115	0.758824	0.00065403	0.0812745	-0.635694	0.00812949	0.293176	-0.599454	0.0141174	0.286011	0.664657
mmu_circ_0001479	178	mmu-miR-6538	729	Apold1	115	0.832353	6.32812e-05	0.049747	-0.64312	0.00719969	0.289067	-0.518028	0.0398301	0.400806	0.6645
mmu_circ_0001480	166	mmu-miR-142a-3p	728	Kdelr2	115	0.785294	0.000312854	0.0698406	-0.605494	0.0129336	0.336113	-0.599454	0.0141174	0.286011	0.663414
mmu_circ_0001480	166	mmu-miR-155-5p	366	Apold1	115	0.761765	0.000605343	0.0806271	-0.65	0.00641571	0.284694	-0.573529	0.020191	0.316314	0.661765
mmu_circ_0001479	178	mmu-mir-5114	388	Apold1	115	0.832353	6.32812e-05	0.049747	-0.614063	0.0113891	0.327559	-0.537306	0.0318449	0.368086	0.661241
mmu_circ_0012741	47	mmu-miR-142a-3p	728	Apold1	115	0.555882	0.0253622	0.202532	-0.720251	0.00165043	0.207591	-0.706662	0.00220968	0.154113	0.660932
mmu_circ_0001478	157	mmu-mir-5126	406	Kdelr2	115	0.744118	0.000948283	0.0875622	-0.667647	0.00471198	0.265376	-0.570588	0.0209907	0.319302	0.660784
mmu_circ_0005020	309	mmu-miR-6236	941	Apold1	115	0.576471	0.0194151	0.187291	-0.829412	7.08845e-05	0.12903	-0.573529	0.020191	0.316314	0.659804
mmu_circ_0013492	121	mmu-miR-6538	729	Kdelr2	115	0.802941	0.000180517	0.0629945	-0.601913	0.0136257	0.343877	-0.573952	0.0200782	0.316314	0.659602
mmu_circ_0005498	295	mmu-miR-155-5p	366	Apold1	115	0.758824	0.00065403	0.0812745	-0.644118	0.00708152	0.287946	-0.573529	0.020191	0.316314	0.658824
mmu_circ_0001478	157	mmu-miR-142a-3p	728	Kdelr2	115	0.744118	0.000948283	0.0875622	-0.632674	0.00853374	0.293176	-0.599454	0.0141174	0.286011	0.658749
mmu_circ_0001479	178	mmu-miR-6538	729	Kdelr2	115	0.758824	0.00065403	0.0812745	-0.64312	0.00719969	0.289067	-0.573952	0.0200782	0.316314	0.658632
mmu_circ_0005020	309	mmu-miR-142a-3p	728	Apold1	115	0.576471	0.0194151	0.187291	-0.688542	0.00318482	0.240829	-0.706662	0.00220968	0.154113	0.657225
mmu_circ_0001481	41	mmu-mir-5126	406	Kdelr2	115	0.794118	0.000239191	0.0672267	-0.602941	0.0134241	0.340879	-0.570588	0.0209907	0.319302	0.655882
mmu_circ_0008687	159	mmu-mir-5126	406	Apold1	115	0.632353	0.00857758	0.148625	-0.697059	0.00269059	0.229022	-0.635294	0.00818206	0.240622	0.654902
mmu_circ_0001478	157	mmu-miR-6236	941	Apold1	115	0.782353	0.000341221	0.0708587	-0.605882	0.0128603	0.335595	-0.573529	0.020191	0.316314	0.653922
mmu_circ_0001480	166	mmu-miR-6538	729	Apold1	115	0.761765	0.000605343	0.0806271	-0.681384	0.00365467	0.253385	-0.518028	0.0398301	0.400806	0.653725
mmu_circ_0001481	41	mmu-miR-142a-3p	728	Kdelr2	115	0.794118	0.000239191	0.0672267	-0.566235	0.0222188	0.40581	-0.599454	0.0141174	0.286011	0.653269
mmu_circ_0001662	125	mmu-mir-5114	388	Apold1	115	0.687096	0.00327558	0.118269	-0.730798	0.00130093	0.193566	-0.537306	0.0318449	0.368086	0.651733
mmu_circ_0014724	125	mmu-mir-5114	388	Apold1	115	0.687096	0.00327558	0.118269	-0.730798	0.00130093	0.193566	-0.537306	0.0318449	0.368086	0.651733
mmu_circ_0005498	295	mmu-mir-5114	388	Apold1	115	0.758824	0.00065403	0.0812745	-0.657048	0.00568467	0.284694	-0.537306	0.0318449	0.368086	0.651059
mmu_circ_0005498	295	mmu-miR-6538	729	Apold1	115	0.758824	0.00065403	0.0812745	-0.671082	0.00442715	0.258536	-0.518028	0.0398301	0.400806	0.649311
mmu_circ_0005498	295	mmu-miR-6236	941	Apold1	115	0.758824	0.00065403	0.0812745	-0.611765	0.0117884	0.330044	-0.573529	0.020191	0.316314	0.648039
mmu_circ_0010369	43	mmu-miR-6236	941	Kdelr2	115	0.55	0.027294	0.206826	-0.670588	0.00446721	0.258536	-0.717647	0.00174754	0.142253	0.646078
mmu_circ_0013492	121	mmu-miR-6236	941	Apold1	115	0.738235	0.00109285	0.0912425	-0.623529	0.00985565	0.308568	-0.573529	0.020191	0.316314	0.645098
mmu_circ_0008470	30	mmu-miR-142a-3p	728	Apold1	115	0.605882	0.0128603	0.165779	-0.622104	0.0100755	0.311631	-0.706662	0.00220968	0.154113	0.644883
mmu_circ_0001481	41	mmu-miR-6538	729	Kdelr2	115	0.794118	0.000239191	0.0672267	-0.56365	0.022974	0.40809	-0.573952	0.0200782	0.316314	0.643906
mmu_circ_0008690	264	mmu-mir-5114	388	Apold1	115	0.735294	0.00117162	0.093398	-0.657048	0.00568467	0.284694	-0.537306	0.0318449	0.368086	0.643216
mmu_circ_0005020	309	mmu-miR-6538	729	Apold1	115	0.576471	0.0194151	0.187291	-0.834437	5.83158e-05	0.12903	-0.518028	0.0398301	0.400806	0.642979
mmu_circ_0011859	174	mmu-miR-142a-3p	728	Apold1	115	0.699008	0.00258668	0.112207	-0.521761	0.0381775	0.447388	-0.706662	0.00220968	0.154113	0.642477
mmu_circ_0008690	264	mmu-miR-155-5p	366	Apold1	115	0.735294	0.00117162	0.093398	-0.617647	0.010788	0.31988	-0.573529	0.020191	0.316314	0.642157
mmu_circ_0001478	157	mmu-miR-5126	331	Kdelr2	115	0.744118	0.000948283	0.0875622	-0.564938	0.0225952	0.40809	-0.617134	0.0108725	0.261539	0.642063
mmu_circ_0011859	174	mmu-mir-5114	388	Apold1	115	0.699008	0.00258668	0.112207	-0.688706	0.00317467	0.240829	-0.537306	0.0318449	0.368086	0.641673
mmu_circ_0001478	157	mmu-mir-5114	388	Apold1	115	0.782353	0.000341221	0.0708587	-0.601782	0.0136515	0.343877	-0.537306	0.0318449	0.368086	0.64048
mmu_circ_0005020	309	mmu-miR-6538	729	Kdelr2	115	0.511765	0.0427234	0.237361	-0.834437	5.83158e-05	0.12903	-0.573952	0.0200782	0.316314	0.640051
mmu_circ_0005686	201	mmu-mir-5126	406	Apold1	115	0.58514	0.0172619	0.180933	-0.689629	0.00311796	0.239004	-0.635294	0.00818206	0.240622	0.636688
mmu_circ_0009950	42	mmu-miR-6236	941	Kdelr2	115	0.635294	0.00818206	0.146756	-0.552941	0.0263145	0.419238	-0.717647	0.00174754	0.142253	0.635294
mmu_circ_0008688	128	mmu-mir-5126	406	Apold1	115	0.617647	0.010788	0.157701	-0.652941	0.00610205	0.284694	-0.635294	0.00818206	0.240622	0.635294
mmu_circ_0008689	128	mmu-mir-5126	406	Apold1	115	0.617647	0.010788	0.157701	-0.652941	0.00610205	0.284694	-0.635294	0.00818206	0.240622	0.635294
mmu_circ_0005686	201	mmu-miR-155-5p	366	Apold1	115	0.58514	0.0172619	0.180933	-0.746352	0.000897658	0.184251	-0.573529	0.020191	0.316314	0.635007
mmu_circ_0012741	47	mmu-miR-142a-3p	728	Kdelr2	115	0.582353	0.0179327	0.183167	-0.720251	0.00165043	0.207591	-0.599454	0.0141174	0.286011	0.63402
mmu_circ_0011859	174	mmu-mir-5126	406	Apold1	115	0.699008	0.00258668	0.112207	-0.563919	0.0228944	0.40809	-0.635294	0.00818206	0.240622	0.632741
mmu_circ_0008687	159	mmu-miR-142a-3p	728	Apold1	115	0.632353	0.00857758	0.148625	-0.557176	0.0249519	0.413317	-0.706662	0.00220968	0.154113	0.632063
mmu_circ_0006095	80	mmu-miR-142a-3p	728	Apold1	115	0.535294	0.0326159	0.218877	-0.649283	0.00649407	0.284694	-0.706662	0.00220968	0.154113	0.630413
mmu_circ_0006095	80	mmu-miR-5126	331	Kdelr2	115	0.614706	0.0112795	0.159431	-0.657048	0.00568467	0.284694	-0.617134	0.0108725	0.261539	0.629629
mmu_circ_0001478	157	mmu-miR-155-5p	366	Apold1	115	0.782353	0.000341221	0.0708587	-0.532353	0.0337686	0.437577	-0.573529	0.020191	0.316314	0.629412
mmu_circ_0001478	157	mmu-miR-6538	729	Kdelr2	115	0.744118	0.000948283	0.0875622	-0.568065	0.021696	0.401146	-0.573952	0.0200782	0.316314	0.628711
mmu_circ_0011324	31	mmu-miR-6236	941	Kdelr2	115	0.635294	0.00818206	0.146756	-0.523529	0.0374126	0.443382	-0.717647	0.00174754	0.142253	0.62549
mmu_circ_0006769	45	mmu-miR-6236	941	Apold1	115	0.629647	0.00895471	0.150066	-0.67113	0.00442329	0.258536	-0.573529	0.020191	0.316314	0.624769
mmu_circ_0005910	13	mmu-miR-6236	941	Kdelr2	115	0.55	0.027294	0.206826	-0.605882	0.0128603	0.335595	-0.717647	0.00174754	0.142253	0.62451
mmu_circ_0001479	178	mmu-mir-5114	388	Kdelr2	115	0.758824	0.00065403	0.0812745	-0.614063	0.0113891	0.327559	-0.500462	0.0483398	0.424592	0.62445
mmu_circ_0001478	157	mmu-miR-6538	729	Apold1	115	0.782353	0.000341221	0.0708587	-0.568065	0.021696	0.401146	-0.518028	0.0398301	0.400806	0.622815
mmu_circ_0008690	264	mmu-miR-6538	729	Apold1	115	0.735294	0.00117162	0.093398	-0.613687	0.0114538	0.32792	-0.518028	0.0398301	0.400806	0.622336
mmu_circ_0008190	128	mmu-miR-142a-3p	728	Apold1	115	0.505882	0.0455816	0.242791	-0.653813	0.00601146	0.284694	-0.706662	0.00220968	0.154113	0.622119
mmu_circ_0006095	80	mmu-miR-142a-3p	728	Kdelr2	115	0.614706	0.0112795	0.159431	-0.649283	0.00649407	0.284694	-0.599454	0.0141174	0.286011	0.621148
mmu_circ_0001481	41	mmu-miR-142a-3p	728	Apold1	115	0.588235	0.0165397	0.178578	-0.566235	0.0222188	0.40581	-0.706662	0.00220968	0.154113	0.620377
mmu_circ_0011324	31	mmu-miR-142a-3p	728	Kdelr2	115	0.635294	0.00818206	0.146756	-0.623614	0.00984275	0.308568	-0.599454	0.0141174	0.286011	0.619454
mmu_circ_0013492	121	mmu-miR-6538	729	Apold1	115	0.738235	0.00109285	0.0912425	-0.601913	0.0136257	0.343877	-0.518028	0.0398301	0.400806	0.619392
mmu_circ_0012662	30	mmu-miR-6236	941	Kdelr2	115	0.614706	0.0112795	0.159431	-0.523529	0.0374126	0.443382	-0.717647	0.00174754	0.142253	0.618627
mmu_circ_0006869	68	mmu-mir-5126	406	Apold1	115	0.505882	0.0455816	0.242791	-0.714706	0.00186274	0.215997	-0.635294	0.00818206	0.240622	0.618627
mmu_circ_0008470	30	mmu-miR-6236	941	Kdelr2	115	0.579412	0.0186625	0.185188	-0.555882	0.0253622	0.415101	-0.717647	0.00174754	0.142253	0.617647
mmu_circ_0008690	264	mmu-miR-6236	941	Apold1	115	0.735294	0.00117162	0.093398	-0.541176	0.0304002	0.427798	-0.573529	0.020191	0.316314	0.616667
mmu_circ_0013492	121	mmu-miR-155-5p	366	Apold1	115	0.738235	0.00109285	0.0912425	-0.538235	0.0314932	0.431944	-0.573529	0.020191	0.316314	0.616667
mmu_circ_0006095	80	mmu-miR-6538	729	Kdelr2	115	0.614706	0.0112795	0.159431	-0.657837	0.00560717	0.284694	-0.573952	0.0200782	0.316314	0.615498
mmu_circ_0001478	157	mmu-mir-5114	388	Kdelr2	115	0.744118	0.000948283	0.0875622	-0.601782	0.0136515	0.343877	-0.500462	0.0483398	0.424592	0.615454
mmu_circ_0015535	7	mmu-miR-142a-3p	728	Apold1	115	0.602941	0.0134241	0.168074	-0.534526	0.0329139	0.432523	-0.706662	0.00220968	0.154113	0.61471
mmu_circ_0005020	309	mmu-mir-5126	406	Apold1	115	0.576471	0.0194151	0.187291	-0.632353	0.00857758	0.293176	-0.635294	0.00818206	0.240622	0.614706
mmu_circ_0006869	68	mmu-miR-5126	331	Kdelr2	115	0.529412	0.034952	0.223452	-0.693892	0.00286656	0.233118	-0.617134	0.0108725	0.261539	0.613479
mmu_circ_0005498	295	mmu-miR-6236	941	Kdelr2	115	0.508824	0.0441352	0.240304	-0.611765	0.0117884	0.330044	-0.717647	0.00174754	0.142253	0.612745
mmu_circ_0012668	6	mmu-miR-6236	941	Kdelr2	115	0.620588	0.0103135	0.155706	-0.5	0.0485803	0.469311	-0.717647	0.00174754	0.142253	0.612745
mmu_circ_0006869	68	mmu-miR-6236	941	Kdelr2	115	0.529412	0.034952	0.223452	-0.588235	0.0165397	0.364125	-0.717647	0.00174754	0.142253	0.611765
mmu_circ_0007631	39	mmu-miR-6236	941	Kdelr2	115	0.564706	0.0226632	0.195653	-0.552941	0.0263145	0.419238	-0.717647	0.00174754	0.142253	0.611765
mmu_circ_0006096	58	mmu-miR-6236	941	Kdelr2	115	0.55	0.027294	0.206826	-0.561765	0.023537	0.40809	-0.717647	0.00174754	0.142253	0.609804
mmu_circ_0012662	30	mmu-miR-142a-3p	728	Kdelr2	115	0.614706	0.0112795	0.159431	-0.613044	0.0115649	0.329598	-0.599454	0.0141174	0.286011	0.609068
mmu_circ_0006869	68	mmu-miR-142a-3p	728	Apold1	115	0.505882	0.0455816	0.242791	-0.614554	0.0113053	0.326408	-0.706662	0.00220968	0.154113	0.609033
mmu_circ_0008690	264	mmu-mir-5126	406	Kdelr2	115	0.520588	0.0386909	0.230504	-0.735294	0.00117162	0.193566	-0.570588	0.0209907	0.319302	0.608824
mmu_circ_0001481	41	mmu-mir-5126	406	Apold1	115	0.588235	0.0165397	0.178578	-0.602941	0.0134241	0.340879	-0.635294	0.00818206	0.240622	0.608824
mmu_circ_0003189	10	mmu-miR-142a-3p	728	Apold1	115	0.576471	0.0194151	0.187291	-0.540566	0.0306247	0.427798	-0.706662	0.00220968	0.154113	0.607899
mmu_circ_0008689	128	mmu-miR-142a-3p	728	Apold1	115	0.617647	0.010788	0.157701	-0.498287	0.0494805	0.473882	-0.706662	0.00220968	0.154113	0.607532
mmu_circ_0008688	128	mmu-miR-142a-3p	728	Apold1	115	0.617647	0.010788	0.157701	-0.498287	0.0494805	0.473882	-0.706662	0.00220968	0.154113	0.607532
mmu_circ_0007740	9	mmu-miR-6236	941	Kdelr2	115	0.564706	0.0226632	0.195653	-0.535294	0.0326159	0.431944	-0.717647	0.00174754	0.142253	0.605882
mmu_circ_0007581	65	mmu-mir-5126	406	Kdelr2	115	0.573529	0.020191	0.189457	-0.673529	0.00423274	0.256782	-0.570588	0.0209907	0.319302	0.605882
mmu_circ_0007579	65	mmu-mir-5126	406	Kdelr2	115	0.573529	0.020191	0.189457	-0.673529	0.00423274	0.256782	-0.570588	0.0209907	0.319302	0.605882
mmu_circ_0006869	68	mmu-mir-5126	406	Kdelr2	115	0.529412	0.034952	0.223452	-0.714706	0.00186274	0.215997	-0.570588	0.0209907	0.319302	0.604902
mmu_circ_0008470	30	mmu-mir-5126	406	Apold1	115	0.605882	0.0128603	0.165779	-0.567647	0.0218146	0.401146	-0.635294	0.00818206	0.240622	0.602941
mmu_circ_0013492	121	mmu-mir-5114	388	Kdelr2	115	0.802941	0.000180517	0.0629945	-0.503532	0.0467627	0.466355	-0.500462	0.0483398	0.424592	0.602312
mmu_circ_0003073	69	mmu-miR-6236	941	Kdelr2	115	0.564706	0.0226632	0.195653	-0.523529	0.0374126	0.443382	-0.717647	0.00174754	0.142253	0.601961
mmu_circ_0010766	73	mmu-miR-6236	941	Kdelr2	115	0.585294	0.0172253	0.180845	-0.5	0.0485803	0.469311	-0.717647	0.00174754	0.142253	0.60098
mmu_circ_0011859	174	mmu-miR-6236	941	Apold1	115	0.699008	0.00258668	0.112207	-0.529361	0.0349725	0.438068	-0.573529	0.020191	0.316314	0.600633
mmu_circ_0011167	11	mmu-miR-142a-3p	728	Apold1	115	0.546516	0.0284899	0.210404	-0.548538	0.0277909	0.426824	-0.706662	0.00220968	0.154113	0.600572
mmu_circ_0008470	30	mmu-miR-142a-3p	728	Kdelr2	115	0.579412	0.0186625	0.185188	-0.622104	0.0100755	0.311631	-0.599454	0.0141174	0.286011	0.600323
mmu_circ_0005020	309	mmu-miR-142a-3p	728	Kdelr2	115	0.511765	0.0427234	0.237361	-0.688542	0.00318482	0.240829	-0.599454	0.0141174	0.286011	0.59992
mmu_circ_0005019	83	mmu-miR-6236	941	Kdelr2	115	0.529412	0.034952	0.223452	-0.55	0.027294	0.422095	-0.717647	0.00174754	0.142253	0.59902
mmu_circ_0005498	295	mmu-mir-5126	406	Kdelr2	115	0.508824	0.0441352	0.240304	-0.717647	0.00174754	0.212714	-0.570588	0.0209907	0.319302	0.59902
mmu_circ_0006095	80	mmu-miR-6236	941	Apold1	115	0.535294	0.0326159	0.218877	-0.685294	0.00339156	0.24611	-0.573529	0.020191	0.316314	0.598039
mmu_circ_0014724	125	mmu-miR-6236	941	Apold1	115	0.687096	0.00327558	0.118269	-0.528286	0.0354132	0.438068	-0.573529	0.020191	0.316314	0.596304
mmu_circ_0001662	125	mmu-miR-6236	941	Apold1	115	0.687096	0.00327558	0.118269	-0.528286	0.0354132	0.438068	-0.573529	0.020191	0.316314	0.596304
mmu_circ_0005498	295	mmu-miR-5126	331	Kdelr2	115	0.508824	0.0441352	0.240304	-0.660118	0.00538778	0.282365	-0.617134	0.0108725	0.261539	0.595358
mmu_circ_0000189	16	mmu-miR-6236	941	Kdelr2	115	0.555882	0.0253622	0.202532	-0.511765	0.0427234	0.459819	-0.717647	0.00174754	0.142253	0.595098
mmu_circ_0007581	65	mmu-miR-6538	729	Kdelr2	115	0.573529	0.020191	0.189457	-0.63429	0.00831542	0.293176	-0.573952	0.0200782	0.316314	0.593924
mmu_circ_0007579	65	mmu-miR-6538	729	Kdelr2	115	0.573529	0.020191	0.189457	-0.63429	0.00831542	0.293176	-0.573952	0.0200782	0.316314	0.593924
mmu_circ_0005686	201	mmu-miR-6538	729	Apold1	115	0.58514	0.0172619	0.180933	-0.676692	0.00399171	0.25639	-0.518028	0.0398301	0.400806	0.593287
mmu_circ_0008690	264	mmu-miR-6236	941	Kdelr2	115	0.520588	0.0386909	0.230504	-0.541176	0.0304002	0.427798	-0.717647	0.00174754	0.142253	0.593137
mmu_circ_0013492	121	mmu-mir-5114	388	Apold1	115	0.738235	0.00109285	0.0912425	-0.503532	0.0467627	0.466355	-0.537306	0.0318449	0.368086	0.593024
mmu_circ_0007381	88	mmu-miR-6236	941	Apold1	115	0.505882	0.0455816	0.242791	-0.697059	0.00269059	0.229022	-0.573529	0.020191	0.316314	0.592157
mmu_circ_0007382	88	mmu-miR-6236	941	Apold1	115	0.505882	0.0455816	0.242791	-0.697059	0.00269059	0.229022	-0.573529	0.020191	0.316314	0.592157
mmu_circ_0006096	58	mmu-miR-142a-3p	728	Kdelr2	115	0.55	0.027294	0.206826	-0.625124	0.00961424	0.308568	-0.599454	0.0141174	0.286011	0.591526
mmu_circ_0007620	7	mmu-miR-6236	941	Kdelr2	115	0.512141	0.0425451	0.237361	-0.543047	0.0297204	0.427798	-0.717647	0.00174754	0.142253	0.590945
mmu_circ_0008687	159	mmu-mir-5114	388	Apold1	115	0.632353	0.00857758	0.148625	-0.601782	0.0136515	0.343877	-0.537306	0.0318449	0.368086	0.59048
mmu_circ_0010369	43	mmu-miR-6236	941	Apold1	115	0.526471	0.0361665	0.22569	-0.670588	0.00446721	0.258536	-0.573529	0.020191	0.316314	0.590196
mmu_circ_0005686	201	mmu-miR-6236	941	Apold1	115	0.58514	0.0172619	0.180933	-0.609023	0.0122789	0.330044	-0.573529	0.020191	0.316314	0.589231
mmu_circ_0005021	90	mmu-miR-6236	941	Kdelr2	115	0.520588	0.0386909	0.230504	-0.526471	0.0361665	0.439378	-0.717647	0.00174754	0.142253	0.588235
mmu_circ_0008687	159	mmu-miR-155-5p	366	Apold1	115	0.632353	0.00857758	0.148625	-0.558824	0.0244365	0.411923	-0.573529	0.020191	0.316314	0.588235
mmu_circ_0005020	309	mmu-miR-5126	331	Kdelr2	115	0.511765	0.0427234	0.237361	-0.635556	0.00814761	0.293176	-0.617134	0.0108725	0.261539	0.588151
mmu_circ_0014724	125	mmu-miR-6236	941	Kdelr2	115	0.512081	0.0425737	0.237361	-0.528286	0.0354132	0.438068	-0.717647	0.00174754	0.142253	0.586005
mmu_circ_0001662	125	mmu-miR-6236	941	Kdelr2	115	0.512081	0.0425737	0.237361	-0.528286	0.0354132	0.438068	-0.717647	0.00174754	0.142253	0.586005
mmu_circ_0005167	13	mmu-miR-142a-3p	728	Apold1	115	0.51349	0.0419112	0.237361	-0.536434	0.0321773	0.431944	-0.706662	0.00220968	0.154113	0.585529
mmu_circ_0005498	295	mmu-miR-6538	729	Kdelr2	115	0.508824	0.0441352	0.240304	-0.671082	0.00442715	0.258536	-0.573952	0.0200782	0.316314	0.584619
mmu_circ_0001662	125	mmu-miR-142a-3p	728	Kdelr2	115	0.512081	0.0425737	0.237361	-0.642264	0.00730237	0.290878	-0.599454	0.0141174	0.286011	0.5846
mmu_circ_0014724	125	mmu-miR-142a-3p	728	Kdelr2	115	0.512081	0.0425737	0.237361	-0.642264	0.00730237	0.290878	-0.599454	0.0141174	0.286011	0.5846
mmu_circ_0005020	309	mmu-miR-155-5p	366	Apold1	115	0.576471	0.0194151	0.187291	-0.602941	0.0134241	0.340879	-0.573529	0.020191	0.316314	0.584314
mmu_circ_0010369	43	mmu-miR-142a-3p	728	Apold1	115	0.526471	0.0361665	0.22569	-0.516407	0.0405646	0.455284	-0.706662	0.00220968	0.154113	0.58318
mmu_circ_0011859	174	mmu-miR-6538	729	Apold1	115	0.699008	0.00258668	0.112207	-0.528965	0.0351344	0.438068	-0.518028	0.0398301	0.400806	0.582001
mmu_circ_0007581	65	mmu-miR-142a-3p	728	Kdelr2	115	0.573529	0.020191	0.189457	-0.570765	0.0209419	0.398788	-0.599454	0.0141174	0.286011	0.58125
mmu_circ_0007579	65	mmu-miR-142a-3p	728	Kdelr2	115	0.573529	0.020191	0.189457	-0.570765	0.0209419	0.398788	-0.599454	0.0141174	0.286011	0.58125
mmu_circ_0006869	68	mmu-miR-142a-3p	728	Kdelr2	115	0.529412	0.034952	0.223452	-0.614554	0.0113053	0.326408	-0.599454	0.0141174	0.286011	0.58114
mmu_circ_0014724	125	mmu-mir-5114	388	Kdelr2	115	0.512081	0.0425737	0.237361	-0.730798	0.00130093	0.193566	-0.500462	0.0483398	0.424592	0.581114
mmu_circ_0001662	125	mmu-mir-5114	388	Kdelr2	115	0.512081	0.0425737	0.237361	-0.730798	0.00130093	0.193566	-0.500462	0.0483398	0.424592	0.581114
mmu_circ_0006096	58	mmu-miR-5126	331	Kdelr2	115	0.55	0.027294	0.206826	-0.574149	0.0200255	0.391918	-0.617134	0.0108725	0.261539	0.580428
mmu_circ_0002104	19	mmu-miR-6236	941	Kdelr2	115	0.511765	0.0427234	0.237361	-0.511765	0.0427234	0.459819	-0.717647	0.00174754	0.142253	0.580392
mmu_circ_0009950	42	mmu-miR-142a-3p	728	Kdelr2	115	0.635294	0.00818206	0.146756	-0.505837	0.0456043	0.461349	-0.599454	0.0141174	0.286011	0.580195
mmu_circ_0010629	11	mmu-miR-142a-3p	728	Apold1	115	0.502941	0.0470631	0.245317	-0.528486	0.0353308	0.438068	-0.706662	0.00220968	0.154113	0.579363
mmu_circ_0012704	10	mmu-miR-5126	331	Kdelr2	115	0.502941	0.0470631	0.245317	-0.617134	0.0108725	0.321523	-0.617134	0.0108725	0.261539	0.57907
mmu_circ_0007631	39	mmu-miR-142a-3p	728	Kdelr2	115	0.564706	0.0226632	0.195653	-0.572275	0.0205291	0.395631	-0.599454	0.0141174	0.286011	0.578812
mmu_circ_0008470	30	mmu-miR-6236	941	Apold1	115	0.605882	0.0128603	0.165779	-0.555882	0.0253622	0.415101	-0.573529	0.020191	0.316314	0.578431
mmu_circ_0008690	264	mmu-miR-142a-3p	728	Kdelr2	115	0.520588	0.0386909	0.230504	-0.610024	0.012098	0.330044	-0.599454	0.0141174	0.286011	0.576689
mmu_circ_0001481	41	mmu-miR-6236	941	Apold1	115	0.588235	0.0165397	0.178578	-0.561765	0.023537	0.40809	-0.573529	0.020191	0.316314	0.57451
mmu_circ_0011099	66	mmu-miR-142a-3p	728	Kdelr2	115	0.611765	0.0117884	0.161359	-0.511877	0.0426704	0.459819	-0.599454	0.0141174	0.286011	0.574365
mmu_circ_0008687	159	mmu-miR-6538	729	Apold1	115	0.632353	0.00857758	0.148625	-0.568065	0.021696	0.401146	-0.518028	0.0398301	0.400806	0.572815
mmu_circ_0008470	30	mmu-mir-5126	406	Kdelr2	115	0.579412	0.0186625	0.185188	-0.567647	0.0218146	0.401146	-0.570588	0.0209907	0.319302	0.572549
mmu_circ_0008689	128	mmu-mir-5114	388	Apold1	115	0.617647	0.010788	0.157701	-0.561868	0.0235059	0.40809	-0.537306	0.0318449	0.368086	0.572274
mmu_circ_0008688	128	mmu-mir-5114	388	Apold1	115	0.617647	0.010788	0.157701	-0.561868	0.0235059	0.40809	-0.537306	0.0318449	0.368086	0.572274
mmu_circ_0005020	309	mmu-mir-5126	406	Kdelr2	115	0.511765	0.0427234	0.237361	-0.632353	0.00857758	0.293176	-0.570588	0.0209907	0.319302	0.571569
mmu_circ_0008689	128	mmu-miR-155-5p	366	Apold1	115	0.617647	0.010788	0.157701	-0.523529	0.0374126	0.443382	-0.573529	0.020191	0.316314	0.571569
mmu_circ_0008688	128	mmu-miR-155-5p	366	Apold1	115	0.617647	0.010788	0.157701	-0.523529	0.0374126	0.443382	-0.573529	0.020191	0.316314	0.571569
mmu_circ_0006095	80	mmu-miR-6538	729	Apold1	115	0.535294	0.0326159	0.218877	-0.657837	0.00560717	0.284694	-0.518028	0.0398301	0.400806	0.570386
mmu_circ_0006769	45	mmu-miR-155-5p	366	Apold1	115	0.629647	0.00895471	0.150066	-0.506681	0.0451856	0.461349	-0.573529	0.020191	0.316314	0.569952
mmu_circ_0008690	264	mmu-miR-6538	729	Kdelr2	115	0.520588	0.0386909	0.230504	-0.613687	0.0114538	0.32792	-0.573952	0.0200782	0.316314	0.569409
mmu_circ_0001662	125	mmu-miR-6538	729	Apold1	115	0.687096	0.00327558	0.118269	-0.502728	0.0471721	0.466455	-0.518028	0.0398301	0.400806	0.569284
mmu_circ_0014724	125	mmu-miR-6538	729	Apold1	115	0.687096	0.00327558	0.118269	-0.502728	0.0471721	0.466455	-0.518028	0.0398301	0.400806	0.569284
mmu_circ_0012741	47	mmu-miR-5126	331	Kdelr2	115	0.582353	0.0179327	0.183167	-0.503532	0.0467627	0.466355	-0.617134	0.0108725	0.261539	0.567673
mmu_circ_0015736	135	mmu-miR-155-5p	366	Apold1	115	0.501307	0.0479017	0.247927	-0.626634	0.00938994	0.308357	-0.573529	0.020191	0.316314	0.567157
mmu_circ_0008190	128	mmu-miR-6236	941	Apold1	115	0.505882	0.0455816	0.242791	-0.617647	0.010788	0.31988	-0.573529	0.020191	0.316314	0.565686
mmu_circ_0005498	295	mmu-miR-142a-3p	728	Kdelr2	115	0.508824	0.0441352	0.240304	-0.587375	0.0167381	0.366779	-0.599454	0.0141174	0.286011	0.565218
mmu_circ_0012741	47	mmu-mir-5114	388	Apold1	115	0.555882	0.0253622	0.202532	-0.598712	0.0142686	0.347811	-0.537306	0.0318449	0.368086	0.563967
mmu_circ_0016264	25	mmu-mir-5114	388	Apold1	115	0.508162	0.0444575	0.241831	-0.638734	0.00773791	0.290878	-0.537306	0.0318449	0.368086	0.561401
mmu_circ_0008470	30	mmu-miR-155-5p	366	Apold1	115	0.605882	0.0128603	0.165779	-0.502941	0.0470631	0.466355	-0.573529	0.020191	0.316314	0.560784
mmu_circ_0015736	135	mmu-mir-5126	406	Apold1	115	0.501307	0.0479017	0.247927	-0.545096	0.0289889	0.427798	-0.635294	0.00818206	0.240622	0.560566
mmu_circ_0012741	47	mmu-mir-5114	388	Kdelr2	115	0.582353	0.0179327	0.183167	-0.598712	0.0142686	0.347811	-0.500462	0.0483398	0.424592	0.560509
mmu_circ_0008690	264	mmu-miR-5126	331	Kdelr2	115	0.520588	0.0386909	0.230504	-0.543446	0.0295767	0.427798	-0.617134	0.0108725	0.261539	0.560389
mmu_circ_0008690	264	mmu-mir-5114	388	Kdelr2	115	0.520588	0.0386909	0.230504	-0.657048	0.00568467	0.284694	-0.500462	0.0483398	0.424592	0.559366
mmu_circ_0006096	58	mmu-miR-6538	729	Kdelr2	115	0.55	0.027294	0.206826	-0.54599	0.0286741	0.427798	-0.573952	0.0200782	0.316314	0.556647
mmu_circ_0001481	41	mmu-miR-6538	729	Apold1	115	0.588235	0.0165397	0.178578	-0.56365	0.022974	0.40809	-0.518028	0.0398301	0.400806	0.556638
mmu_circ_0015736	135	mmu-miR-6236	941	Apold1	115	0.501307	0.0479017	0.247927	-0.593415	0.0153843	0.353455	-0.573529	0.020191	0.316314	0.556084
mmu_circ_0006869	68	mmu-miR-6236	941	Apold1	115	0.505882	0.0455816	0.242791	-0.588235	0.0165397	0.364125	-0.573529	0.020191	0.316314	0.555882
mmu_circ_0005498	295	mmu-mir-5114	388	Kdelr2	115	0.508824	0.0441352	0.240304	-0.657048	0.00568467	0.284694	-0.500462	0.0483398	0.424592	0.555444
mmu_circ_0010369	43	mmu-miR-142a-3p	728	Kdelr2	115	0.55	0.027294	0.206826	-0.516407	0.0405646	0.455284	-0.599454	0.0141174	0.286011	0.555287
mmu_circ_0011324	31	mmu-mir-5114	388	Kdelr2	115	0.635294	0.00818206	0.146756	-0.528095	0.035492	0.438068	-0.500462	0.0483398	0.424592	0.554617
mmu_circ_0006869	68	mmu-miR-6538	729	Kdelr2	115	0.529412	0.034952	0.223452	-0.559235	0.0243091	0.411923	-0.573952	0.0200782	0.316314	0.554199
mmu_circ_0006769	45	mmu-miR-6538	729	Apold1	115	0.629647	0.00895471	0.150066	-0.512984	0.0421482	0.459819	-0.518028	0.0398301	0.400806	0.553553
mmu_circ_0005019	83	mmu-miR-142a-3p	728	Kdelr2	115	0.529412	0.034952	0.223452	-0.528486	0.0353308	0.438068	-0.599454	0.0141174	0.286011	0.552451
mmu_circ_0015535	7	mmu-miR-142a-3p	728	Kdelr2	115	0.514706	0.0413458	0.235172	-0.534526	0.0329139	0.432523	-0.599454	0.0141174	0.286011	0.549562
mmu_circ_0008689	128	mmu-miR-6538	729	Apold1	115	0.617647	0.010788	0.157701	-0.51067	0.043245	0.460463	-0.518028	0.0398301	0.400806	0.548782
mmu_circ_0008688	128	mmu-miR-6538	729	Apold1	115	0.617647	0.010788	0.157701	-0.51067	0.043245	0.460463	-0.518028	0.0398301	0.400806	0.548782
mmu_circ_0003189	10	mmu-miR-142a-3p	728	Kdelr2	115	0.505882	0.0455816	0.242791	-0.540566	0.0306247	0.427798	-0.599454	0.0141174	0.286011	0.548634
mmu_circ_0012662	30	mmu-mir-5114	388	Kdelr2	115	0.614706	0.0112795	0.159431	-0.525024	0.0367753	0.441374	-0.500462	0.0483398	0.424592	0.546731
mmu_circ_0015736	135	mmu-miR-6538	729	Apold1	115	0.501307	0.0479017	0.247927	-0.610473	0.0120175	0.330044	-0.518028	0.0398301	0.400806	0.543269
mmu_circ_0010390	32	mmu-miR-6236	941	Apold1	115	0.525024	0.0367753	0.227944	-0.531165	0.0342429	0.438008	-0.573529	0.020191	0.316314	0.54324
mmu_circ_0005021	90	mmu-miR-142a-3p	728	Kdelr2	115	0.520588	0.0386909	0.230504	-0.502817	0.0471265	0.466455	-0.599454	0.0141174	0.286011	0.540953
mmu_circ_0015591	4	mmu-miR-142a-3p	728	Kdelr2	115	0.523529	0.0374126	0.227944	-0.499797	0.0486863	0.469374	-0.599454	0.0141174	0.286011	0.540927
mmu_circ_0005020	309	mmu-mir-5114	388	Apold1	115	0.576471	0.0194151	0.187291	-0.506602	0.0452243	0.461349	-0.537306	0.0318449	0.368086	0.540126
mmu_circ_0010390	32	mmu-mir-5114	388	Apold1	115	0.525024	0.0367753	0.227944	-0.554487	0.0258106	0.417282	-0.537306	0.0318449	0.368086	0.538939
mmu_circ_0006869	68	mmu-miR-155-5p	366	Apold1	115	0.505882	0.0455816	0.242791	-0.529412	0.034952	0.438068	-0.573529	0.020191	0.316314	0.536275
mmu_circ_0010369	43	mmu-mir-5114	388	Apold1	115	0.526471	0.0361665	0.22569	-0.531165	0.0342429	0.438008	-0.537306	0.0318449	0.368086	0.531647
mmu_circ_0001662	125	mmu-miR-6538	729	Kdelr2	115	0.512081	0.0425737	0.237361	-0.502728	0.0471721	0.466455	-0.573952	0.0200782	0.316314	0.529587
mmu_circ_0014724	125	mmu-miR-6538	729	Kdelr2	115	0.512081	0.0425737	0.237361	-0.502728	0.0471721	0.466455	-0.573952	0.0200782	0.316314	0.529587
mmu_circ_0006869	68	mmu-miR-6538	729	Apold1	115	0.505882	0.0455816	0.242791	-0.559235	0.0243091	0.411923	-0.518028	0.0398301	0.400806	0.527715
mmu_circ_0008190	128	mmu-miR-6538	729	Apold1	115	0.505882	0.0455816	0.242791	-0.557763	0.0247672	0.412066	-0.518028	0.0398301	0.400806	0.527225
mmu_circ_0010369	43	mmu-mir-5114	388	Kdelr2	115	0.55	0.027294	0.206826	-0.531165	0.0342429	0.438008	-0.500462	0.0483398	0.424592	0.527209
mmu_circ_0007327	38	mmu-mir-5114	388	Kdelr2	115	0.541176	0.0304002	0.214043	-0.509673	0.0437241	0.460819	-0.500462	0.0483398	0.424592	0.517104
mmu_circ_0005020	309	mmu-mir-5114	388	Kdelr2	115	0.511765	0.0427234	0.237361	-0.506602	0.0452243	0.461349	-0.500462	0.0483398	0.424592	0.506276
mmu_circ_0001317	196	mmu-miR-3095-3p	393	ND4	99	0.844068	3.93845e-05	0.0459423	-0.744411	0.000941512	0.185364	-0.782353	0.000341221	0.0756432	0.790277
mmu_circ_0001317	196	mmu-miR-27a-5p	318	ND4	99	0.844068	3.93845e-05	0.0459423	-0.676462	0.00400886	0.25639	-0.829412	7.08845e-05	0.0490958	0.783314
mmu_circ_0005020	309	mmu-mir-16-1	615	ND4	99	0.797059	0.000218098	0.0663454	-0.741176	0.00101847	0.185364	-0.794118	0.000239191	0.0692791	0.777451
mmu_circ_0005020	309	mmu-miR-6236	941	ND4	99	0.797059	0.000218098	0.0663454	-0.829412	7.08845e-05	0.12903	-0.702941	0.00238695	0.156259	0.776471
mmu_circ_0005020	309	mmu-miR-6538	729	ND4	99	0.797059	0.000218098	0.0663454	-0.834437	5.83158e-05	0.12903	-0.68727	0.00326453	0.177935	0.772922
mmu_circ_0005020	309	mmu-miR-3095-3p	393	ND4	99	0.797059	0.000218098	0.0663454	-0.720588	0.00163819	0.207591	-0.782353	0.000341221	0.0756432	0.766667
mmu_circ_0001317	196	mmu-mir-16-1	615	ND4	99	0.844068	3.93845e-05	0.0459423	-0.641733	0.00736655	0.290878	-0.794118	0.000239191	0.0692791	0.759973
mmu_circ_0005020	309	mmu-miR-27a-5p	318	ND4	99	0.797059	0.000218098	0.0663454	-0.638235	0.00780114	0.290878	-0.829412	7.08845e-05	0.0490958	0.754902
mmu_circ_0003447	247	mmu-miR-3095-3p	393	ND4	99	0.594096	0.0152371	0.174532	-0.820987	9.70011e-05	0.12903	-0.782353	0.000341221	0.0756432	0.732479
mmu_circ_0001317	196	mmu-miR-6236	941	ND4	99	0.844068	3.93845e-05	0.0459423	-0.625124	0.00961424	0.308568	-0.702941	0.00238695	0.156259	0.724044
mmu_circ_0001317	196	mmu-miR-6956-3p	165	ND4	99	0.844068	3.93845e-05	0.0459423	-0.727128	0.00141494	0.203733	-0.560015	0.0240689	0.336696	0.710404
mmu_circ_0001317	196	mmu-miR-6538	729	ND4	99	0.844068	3.93845e-05	0.0459423	-0.589318	0.0162927	0.363781	-0.68727	0.00326453	0.177935	0.706886
mmu_circ_0003447	247	mmu-miR-6538	729	ND4	99	0.594096	0.0152371	0.174532	-0.827567	7.60328e-05	0.12903	-0.68727	0.00326453	0.177935	0.702978
mmu_circ_0003447	247	mmu-mir-16-1	615	ND4	99	0.594096	0.0152371	0.174532	-0.66276	0.00514233	0.278794	-0.794118	0.000239191	0.0692791	0.683658
mmu_circ_0005020	309	mmu-miR-142a-3p	728	ND4	99	0.797059	0.000218098	0.0663454	-0.688542	0.00318482	0.240829	-0.560195	0.0240137	0.336696	0.681932
mmu_circ_0003447	247	mmu-miR-6236	941	ND4	99	0.594096	0.0152371	0.174532	-0.746352	0.000897658	0.184251	-0.702941	0.00238695	0.156259	0.68113
mmu_circ_0013185	49	mmu-miR-27a-5p	318	ND4	99	0.638235	0.00780114	0.144872	-0.535294	0.0326159	0.431944	-0.829412	7.08845e-05	0.0490958	0.667647
mmu_circ_0003447	247	mmu-miR-27a-5p	318	ND4	99	0.594096	0.0152371	0.174532	-0.576184	0.0194898	0.388294	-0.829412	7.08845e-05	0.0490958	0.666564
mmu_circ_0015856	77	mmu-miR-3095-3p	393	ND4	99	0.597498	0.0145184	0.172229	-0.603385	0.0133378	0.340879	-0.782353	0.000341221	0.0756432	0.661079
mmu_circ_0001235	56	mmu-miR-3095-3p	393	ND4	99	0.614185	0.0113683	0.160593	-0.58591	0.0170798	0.370147	-0.782353	0.000341221	0.0756432	0.660816
mmu_circ_0015856	77	mmu-mir-16-1	615	ND4	99	0.597498	0.0145184	0.172229	-0.585725	0.0171235	0.370147	-0.794118	0.000239191	0.0692791	0.659114
mmu_circ_0011859	174	mmu-mir-16-1	615	ND4	99	0.563919	0.0228944	0.196844	-0.618897	0.0105842	0.318465	-0.794118	0.000239191	0.0692791	0.658978
mmu_circ_0008190	128	mmu-mir-16-1	615	ND4	99	0.570588	0.0209907	0.192033	-0.605882	0.0128603	0.335595	-0.794118	0.000239191	0.0692791	0.656863
mmu_circ_0005020	309	mmu-mir-5126	406	ND4	99	0.797059	0.000218098	0.0663454	-0.632353	0.00857758	0.293176	-0.541176	0.0304002	0.362229	0.656863
mmu_circ_0012896	152	mmu-miR-6538	729	ND4	99	0.532353	0.0337686	0.221175	-0.741722	0.00100514	0.185364	-0.68727	0.00326453	0.177935	0.653782
mmu_circ_0005020	309	mmu-miR-155-5p	366	ND4	99	0.797059	0.000218098	0.0663454	-0.602941	0.0134241	0.340879	-0.555882	0.0253622	0.341955	0.651961
mmu_circ_0007112	42	mmu-miR-27a-5p	318	ND4	99	0.585725	0.0171235	0.180845	-0.535688	0.0324637	0.431944	-0.829412	7.08845e-05	0.0490958	0.650275
mmu_circ_0001317	196	mmu-miR-142a-3p	728	ND4	99	0.844068	3.93845e-05	0.0459423	-0.546512	0.0284915	0.426966	-0.560195	0.0240137	0.336696	0.650258
mmu_circ_0013208	43	mmu-miR-6236	941	ND4	99	0.638235	0.00780114	0.144872	-0.605882	0.0128603	0.335595	-0.702941	0.00238695	0.156259	0.64902
mmu_circ_0013185	49	mmu-miR-6956-3p	165	ND4	99	0.638235	0.00780114	0.144872	-0.743724	0.000957438	0.185364	-0.560015	0.0240689	0.336696	0.647325
mmu_circ_0009998	87	mmu-miR-6236	941	ND4	99	0.585294	0.0172253	0.180845	-0.652941	0.00610205	0.284694	-0.702941	0.00238695	0.156259	0.647059
mmu_circ_0009998	87	mmu-miR-3095-3p	393	ND4	99	0.585294	0.0172253	0.180845	-0.573529	0.020191	0.391918	-0.782353	0.000341221	0.0756432	0.647059
mmu_circ_0005686	201	mmu-mir-16-1	615	ND4	99	0.501548	0.0477771	0.247927	-0.638877	0.00771991	0.290878	-0.794118	0.000239191	0.0692791	0.644848
mmu_circ_0009998	87	mmu-miR-27a-5p	318	ND4	99	0.585294	0.0172253	0.180845	-0.511765	0.0427234	0.459819	-0.829412	7.08845e-05	0.0490958	0.642157
mmu_circ_0012896	152	mmu-miR-6236	941	ND4	99	0.532353	0.0337686	0.221175	-0.688235	0.00320391	0.240829	-0.702941	0.00238695	0.156259	0.641176
mmu_circ_0008343	55	mmu-mir-16-1	615	ND4	99	0.535294	0.0326159	0.218877	-0.594118	0.0152324	0.353455	-0.794118	0.000239191	0.0692791	0.641176
mmu_circ_0011859	174	mmu-miR-27a-5p	318	ND4	99	0.563919	0.0228944	0.196844	-0.529361	0.0349725	0.438068	-0.829412	7.08845e-05	0.0490958	0.640897
mmu_circ_0012896	152	mmu-miR-27a-5p	318	ND4	99	0.532353	0.0337686	0.221175	-0.558824	0.0244365	0.411923	-0.829412	7.08845e-05	0.0490958	0.640196
mmu_circ_0008190	128	mmu-miR-6236	941	ND4	99	0.570588	0.0209907	0.192033	-0.617647	0.010788	0.31988	-0.702941	0.00238695	0.156259	0.630392
mmu_circ_0013185	49	mmu-miR-6236	941	ND4	99	0.638235	0.00780114	0.144872	-0.55	0.027294	0.422095	-0.702941	0.00238695	0.156259	0.630392
mmu_circ_0012896	152	mmu-mir-16-1	615	ND4	99	0.532353	0.0337686	0.221175	-0.564706	0.0226632	0.40809	-0.794118	0.000239191	0.0692791	0.630392
mmu_circ_0008190	128	mmu-miR-3095-3p	393	ND4	99	0.570588	0.0209907	0.192033	-0.538235	0.0314932	0.431944	-0.782353	0.000341221	0.0756432	0.630392
mmu_circ_0001317	196	mmu-mir-5126	406	ND4	99	0.844068	3.93845e-05	0.0459423	-0.504327	0.0463607	0.466251	-0.541176	0.0304002	0.362229	0.629857
mmu_circ_0009998	87	mmu-miR-142a-3p	728	ND4	99	0.585294	0.0172253	0.180845	-0.741391	0.00101322	0.185364	-0.560195	0.0240137	0.336696	0.62896
mmu_circ_0008343	55	mmu-miR-27a-5p	318	ND4	99	0.535294	0.0326159	0.218877	-0.520588	0.0386909	0.448943	-0.829412	7.08845e-05	0.0490958	0.628431
mmu_circ_0015856	77	mmu-miR-6956-3p	165	ND4	99	0.597498	0.0145184	0.172229	-0.72055	0.00163958	0.207591	-0.560015	0.0240689	0.336696	0.626021
mmu_circ_0005686	201	mmu-miR-3095-3p	393	ND4	99	0.501548	0.0477771	0.247927	-0.591111	0.0158902	0.357757	-0.782353	0.000341221	0.0756432	0.625004
mmu_circ_0007112	42	mmu-miR-3095-3p	393	ND4	99	0.585725	0.0171235	0.180845	-0.506255	0.0453966	0.461349	-0.782353	0.000341221	0.0756432	0.624778
mmu_circ_0001662	125	mmu-mir-16-1	615	ND4	99	0.544491	0.0292033	0.211626	-0.531527	0.0340978	0.437742	-0.794118	0.000239191	0.0692791	0.623379
mmu_circ_0014724	125	mmu-mir-16-1	615	ND4	99	0.544491	0.0292033	0.211626	-0.531527	0.0340978	0.437742	-0.794118	0.000239191	0.0692791	0.623379
mmu_circ_0005686	201	mmu-miR-6538	729	ND4	99	0.501548	0.0477771	0.247927	-0.676692	0.00399171	0.25639	-0.68727	0.00326453	0.177935	0.621837
mmu_circ_0012896	152	mmu-miR-3095-3p	393	ND4	99	0.532353	0.0337686	0.221175	-0.55	0.027294	0.422095	-0.782353	0.000341221	0.0756432	0.621569
mmu_circ_0001235	56	mmu-miR-6236	941	ND4	99	0.614185	0.0113683	0.160593	-0.537215	0.0318791	0.431944	-0.702941	0.00238695	0.156259	0.618114
mmu_circ_0003732	77	mmu-mir-16-1	615	ND4	99	0.502941	0.0470631	0.245317	-0.55	0.027294	0.422095	-0.794118	0.000239191	0.0692791	0.615686
mmu_circ_0003732	77	mmu-miR-3095-3p	393	ND4	99	0.502941	0.0470631	0.245317	-0.555882	0.0253622	0.415101	-0.782353	0.000341221	0.0756432	0.613725
mmu_circ_0009997	42	mmu-miR-3095-3p	393	ND4	99	0.544118	0.0293363	0.211626	-0.511765	0.0427234	0.459819	-0.782353	0.000341221	0.0756432	0.612745
mmu_circ_0009998	87	mmu-miR-6538	729	ND4	99	0.585294	0.0172253	0.180845	-0.56365	0.022974	0.40809	-0.68727	0.00326453	0.177935	0.612071
mmu_circ_0010390	32	mmu-miR-6236	941	ND4	99	0.601782	0.0136515	0.170159	-0.531165	0.0342429	0.438008	-0.702941	0.00238695	0.156259	0.611963
mmu_circ_0008190	128	mmu-miR-6538	729	ND4	99	0.570588	0.0209907	0.192033	-0.557763	0.0247672	0.412066	-0.68727	0.00326453	0.177935	0.605207
mmu_circ_0005686	201	mmu-miR-6236	941	ND4	99	0.501548	0.0477771	0.247927	-0.609023	0.0122789	0.330044	-0.702941	0.00238695	0.156259	0.604504
mmu_circ_0003732	77	mmu-miR-6538	729	ND4	99	0.502941	0.0470631	0.245317	-0.622517	0.0100115	0.311631	-0.68727	0.00326453	0.177935	0.604243
mmu_circ_0007112	42	mmu-miR-6956-3p	165	ND4	99	0.585725	0.0171235	0.180845	-0.65828	0.005564	0.284694	-0.560015	0.0240689	0.336696	0.60134
mmu_circ_0005686	201	mmu-miR-155-5p	366	ND4	99	0.501548	0.0477771	0.247927	-0.746352	0.000897658	0.184251	-0.555882	0.0253622	0.341955	0.601261
mmu_circ_0009998	87	mmu-miR-6956-3p	165	ND4	99	0.585294	0.0172253	0.180845	-0.656314	0.0057575	0.284694	-0.560015	0.0240689	0.336696	0.600541
mmu_circ_0009997	42	mmu-miR-6236	941	ND4	99	0.544118	0.0293363	0.211626	-0.552941	0.0263145	0.419238	-0.702941	0.00238695	0.156259	0.6
mmu_circ_0011859	174	mmu-miR-6236	941	ND4	99	0.563919	0.0228944	0.196844	-0.529361	0.0349725	0.438068	-0.702941	0.00238695	0.156259	0.598741
mmu_circ_0013185	49	mmu-miR-142a-3p	728	ND4	99	0.638235	0.00780114	0.144872	-0.596435	0.0147402	0.349809	-0.560195	0.0240137	0.336696	0.598288
mmu_circ_0009997	42	mmu-miR-6956-3p	165	ND4	99	0.544118	0.0293363	0.211626	-0.690389	0.00307186	0.239004	-0.560015	0.0240689	0.336696	0.598174
mmu_circ_0015856	77	mmu-miR-6538	729	ND4	99	0.597498	0.0145184	0.172229	-0.506627	0.0452119	0.461349	-0.68727	0.00326453	0.177935	0.597132
mmu_circ_0009997	42	mmu-miR-142a-3p	728	ND4	99	0.544118	0.0293363	0.211626	-0.687032	0.00327963	0.242654	-0.560195	0.0240137	0.336696	0.597115
mmu_circ_0008190	128	mmu-miR-142a-3p	728	ND4	99	0.570588	0.0209907	0.192033	-0.653813	0.00601146	0.284694	-0.560195	0.0240137	0.336696	0.594866
mmu_circ_0015856	77	mmu-miR-142a-3p	728	ND4	99	0.597498	0.0145184	0.172229	-0.625584	0.00954544	0.308568	-0.560195	0.0240137	0.336696	0.594426
mmu_circ_0011859	174	mmu-miR-6538	729	ND4	99	0.563919	0.0228944	0.196844	-0.528965	0.0351344	0.438068	-0.68727	0.00326453	0.177935	0.593385
mmu_circ_0014724	125	mmu-miR-6236	941	ND4	99	0.544491	0.0292033	0.211626	-0.528286	0.0354132	0.438068	-0.702941	0.00238695	0.156259	0.591906
mmu_circ_0001662	125	mmu-miR-6236	941	ND4	99	0.544491	0.0292033	0.211626	-0.528286	0.0354132	0.438068	-0.702941	0.00238695	0.156259	0.591906
mmu_circ_0003447	247	mmu-miR-155-5p	366	ND4	99	0.594096	0.0152371	0.174532	-0.62395	0.00979149	0.308568	-0.555882	0.0253622	0.341955	0.591309
mmu_circ_0003447	247	mmu-mir-5126	406	ND4	99	0.594096	0.0152371	0.174532	-0.626936	0.00934562	0.308357	-0.541176	0.0304002	0.362229	0.587403
mmu_circ_0012896	152	mmu-miR-155-5p	366	ND4	99	0.532353	0.0337686	0.221175	-0.670588	0.00446721	0.258536	-0.555882	0.0253622	0.341955	0.586275
mmu_circ_0013208	43	mmu-miR-142a-3p	728	ND4	99	0.638235	0.00780114	0.144872	-0.558686	0.0244794	0.411923	-0.560195	0.0240137	0.336696	0.585705
mmu_circ_0001662	125	mmu-miR-142a-3p	728	ND4	99	0.544491	0.0292033	0.211626	-0.642264	0.00730237	0.290878	-0.560195	0.0240137	0.336696	0.582317
mmu_circ_0014724	125	mmu-miR-142a-3p	728	ND4	99	0.544491	0.0292033	0.211626	-0.642264	0.00730237	0.290878	-0.560195	0.0240137	0.336696	0.582317
mmu_circ_0012896	152	mmu-mir-5126	406	ND4	99	0.532353	0.0337686	0.221175	-0.670588	0.00446721	0.258536	-0.541176	0.0304002	0.362229	0.581373
mmu_circ_0014636	7	mmu-miR-6956-3p	165	ND4	99	0.559207	0.0243178	0.20029	-0.619543	0.0104803	0.316461	-0.560015	0.0240689	0.336696	0.579588
mmu_circ_0014724	125	mmu-miR-6538	729	ND4	99	0.544491	0.0292033	0.211626	-0.502728	0.0471721	0.466455	-0.68727	0.00326453	0.177935	0.578163
mmu_circ_0001662	125	mmu-miR-6538	729	ND4	99	0.544491	0.0292033	0.211626	-0.502728	0.0471721	0.466455	-0.68727	0.00326453	0.177935	0.578163
mmu_circ_0005686	201	mmu-mir-5126	406	ND4	99	0.501548	0.0477771	0.247927	-0.689629	0.00311796	0.239004	-0.541176	0.0304002	0.362229	0.577451
mmu_circ_0003732	77	mmu-miR-6236	941	ND4	99	0.502941	0.0470631	0.245317	-0.523529	0.0374126	0.443382	-0.702941	0.00238695	0.156259	0.576471
mmu_circ_0001235	56	mmu-miR-6956-3p	165	ND4	99	0.614185	0.0113683	0.160593	-0.542001	0.0300991	0.427798	-0.560015	0.0240689	0.336696	0.572067
mmu_circ_0008343	55	mmu-miR-6956-3p	165	ND4	99	0.535294	0.0326159	0.218877	-0.620758	0.0102867	0.314354	-0.560015	0.0240689	0.336696	0.572022
mmu_circ_0001235	56	mmu-miR-142a-3p	728	ND4	99	0.614185	0.0113683	0.160593	-0.529825	0.0347839	0.438068	-0.560195	0.0240137	0.336696	0.568068
mmu_circ_0012896	152	mmu-miR-142a-3p	728	ND4	99	0.532353	0.0337686	0.221175	-0.602474	0.0135154	0.342625	-0.560195	0.0240137	0.336696	0.565008
mmu_circ_0011859	174	mmu-mir-5126	406	ND4	99	0.563919	0.0228944	0.196844	-0.563919	0.0228944	0.40809	-0.541176	0.0304002	0.362229	0.556338
mmu_circ_0008190	128	mmu-miR-6956-3p	165	ND4	99	0.570588	0.0209907	0.192033	-0.537793	0.0316603	0.431944	-0.560015	0.0240689	0.336696	0.556132
mmu_circ_0013675	4	mmu-miR-6956-3p	165	ND4	99	0.542076	0.0300718	0.214043	-0.564361	0.0227645	0.40809	-0.560015	0.0240689	0.336696	0.555484
mmu_circ_0009998	87	mmu-mir-5126	406	ND4	99	0.585294	0.0172253	0.180845	-0.532353	0.0337686	0.437577	-0.541176	0.0304002	0.362229	0.552941
mmu_circ_0014724	125	mmu-miR-6956-3p	165	ND4	99	0.544491	0.0292033	0.211626	-0.550172	0.0272359	0.422095	-0.560015	0.0240689	0.336696	0.551559
mmu_circ_0001662	125	mmu-miR-6956-3p	165	ND4	99	0.544491	0.0292033	0.211626	-0.550172	0.0272359	0.422095	-0.560015	0.0240689	0.336696	0.551559
mmu_circ_0011859	174	mmu-miR-142a-3p	728	ND4	99	0.563919	0.0228944	0.196844	-0.521761	0.0381775	0.447388	-0.560195	0.0240137	0.336696	0.548625
mmu_circ_0005359	11	mmu-miR-142a-3p	728	ND4	99	0.537546	0.0317536	0.21797	-0.522481	0.0378648	0.446409	-0.560195	0.0240137	0.336696	0.540074
mmu_circ_0008690	264	mmu-mir-16-1	615	Synpr	96	0.611765	0.0117884	0.161359	-0.764706	0.000559676	0.171216	-0.723529	0.00153448	0.134586	0.7
mmu_circ_0005498	295	mmu-mir-16-1	615	Synpr	96	0.561765	0.023537	0.197738	-0.752941	0.000761081	0.177276	-0.723529	0.00153448	0.134586	0.679412
mmu_circ_0008687	159	mmu-mir-16-1	615	Synpr	96	0.55	0.027294	0.206826	-0.741176	0.00101847	0.185364	-0.723529	0.00153448	0.134586	0.671569
mmu_circ_0001317	196	mmu-miR-27a-5p	318	Synpr	96	0.599454	0.0141174	0.171111	-0.676462	0.00400886	0.25639	-0.738235	0.00109285	0.117335	0.671384
mmu_circ_0003447	247	mmu-miR-3095-3p	393	Synpr	96	0.528417	0.0353592	0.225453	-0.820987	9.70011e-05	0.12903	-0.658824	0.00551142	0.212679	0.669409
mmu_circ_0001317	196	mmu-miR-3095-3p	393	Synpr	96	0.599454	0.0141174	0.171111	-0.744411	0.000941512	0.185364	-0.658824	0.00551142	0.212679	0.667563
mmu_circ_0003447	247	mmu-miR-6538	729	Synpr	96	0.528417	0.0353592	0.225453	-0.827567	7.60328e-05	0.12903	-0.637233	0.00792928	0.239814	0.664406
mmu_circ_0005020	309	mmu-miR-6538	729	Synpr	96	0.514706	0.0413458	0.235172	-0.834437	5.83158e-05	0.12903	-0.637233	0.00792928	0.239814	0.662126
mmu_circ_0005020	309	mmu-mir-16-1	615	Synpr	96	0.514706	0.0413458	0.235172	-0.741176	0.00101847	0.185364	-0.723529	0.00153448	0.134586	0.659804
mmu_circ_0008688	128	mmu-mir-16-1	615	Synpr	96	0.547059	0.0283011	0.209491	-0.708824	0.00211168	0.215997	-0.723529	0.00153448	0.134586	0.659804
mmu_circ_0008689	128	mmu-mir-16-1	615	Synpr	96	0.547059	0.0283011	0.209491	-0.708824	0.00211168	0.215997	-0.723529	0.00153448	0.134586	0.659804
mmu_circ_0001317	196	mmu-mir-16-1	615	Synpr	96	0.599454	0.0141174	0.171111	-0.641733	0.00736655	0.290878	-0.723529	0.00153448	0.134586	0.654906
mmu_circ_0011859	174	mmu-mir-16-1	615	Synpr	96	0.612614	0.0116396	0.161359	-0.618897	0.0105842	0.318465	-0.723529	0.00153448	0.134586	0.65168
mmu_circ_0008690	264	mmu-mir-5126	406	Synpr	96	0.611765	0.0117884	0.161359	-0.735294	0.00117162	0.193566	-0.591176	0.0158756	0.295311	0.646078
mmu_circ_0005020	309	mmu-miR-6236	941	Synpr	96	0.514706	0.0413458	0.235172	-0.829412	7.08845e-05	0.12903	-0.588235	0.0165397	0.297011	0.644118
mmu_circ_0008690	264	mmu-miR-27a-5p	318	Synpr	96	0.611765	0.0117884	0.161359	-0.576471	0.0194151	0.388294	-0.738235	0.00109285	0.117335	0.642157
mmu_circ_0003447	247	mmu-mir-16-1	615	Synpr	96	0.528417	0.0353592	0.225453	-0.66276	0.00514233	0.278794	-0.723529	0.00153448	0.134586	0.638236
mmu_circ_0005020	309	mmu-miR-3095-3p	393	Synpr	96	0.514706	0.0413458	0.235172	-0.720588	0.00163819	0.207591	-0.658824	0.00551142	0.212679	0.631373
mmu_circ_0008343	55	mmu-mir-16-1	615	Synpr	96	0.573529	0.020191	0.189457	-0.594118	0.0152324	0.353455	-0.723529	0.00153448	0.134586	0.630392
mmu_circ_0005020	309	mmu-miR-27a-5p	318	Synpr	96	0.514706	0.0413458	0.235172	-0.638235	0.00780114	0.290878	-0.738235	0.00109285	0.117335	0.630392
mmu_circ_0011859	174	mmu-miR-27a-5p	318	Synpr	96	0.612614	0.0116396	0.161359	-0.529361	0.0349725	0.438068	-0.738235	0.00109285	0.117335	0.626737
mmu_circ_0001479	178	mmu-mir-16-1	615	Synpr	96	0.508824	0.0441352	0.240304	-0.644118	0.00708152	0.287946	-0.723529	0.00153448	0.134586	0.62549
mmu_circ_0005498	295	mmu-mir-5126	406	Synpr	96	0.561765	0.023537	0.197738	-0.717647	0.00174754	0.212714	-0.591176	0.0158756	0.295311	0.623529
mmu_circ_0005498	295	mmu-miR-6538	729	Synpr	96	0.561765	0.023537	0.197738	-0.671082	0.00442715	0.258536	-0.637233	0.00792928	0.239814	0.62336
mmu_circ_0003447	247	mmu-miR-6236	941	Synpr	96	0.528417	0.0353592	0.225453	-0.746352	0.000897658	0.184251	-0.588235	0.0165397	0.297011	0.621001
mmu_circ_0008690	264	mmu-miR-6538	729	Synpr	96	0.611765	0.0117884	0.161359	-0.613687	0.0114538	0.32792	-0.637233	0.00792928	0.239814	0.620895
mmu_circ_0005498	295	mmu-miR-3095-3p	393	Synpr	96	0.561765	0.023537	0.197738	-0.638235	0.00780114	0.290878	-0.658824	0.00551142	0.212679	0.619608
mmu_circ_0003447	247	mmu-miR-27a-5p	318	Synpr	96	0.528417	0.0353592	0.225453	-0.576184	0.0194898	0.388294	-0.738235	0.00109285	0.117335	0.614279
mmu_circ_0006095	80	mmu-miR-6538	729	Synpr	96	0.547059	0.0283011	0.209491	-0.657837	0.00560717	0.284694	-0.637233	0.00792928	0.239814	0.614043
mmu_circ_0008687	159	mmu-mir-5126	406	Synpr	96	0.55	0.027294	0.206826	-0.697059	0.00269059	0.229022	-0.591176	0.0158756	0.295311	0.612745
mmu_circ_0005498	295	mmu-miR-27a-5p	318	Synpr	96	0.561765	0.023537	0.197738	-0.535294	0.0326159	0.431944	-0.738235	0.00109285	0.117335	0.611765
mmu_circ_0008687	159	mmu-miR-27a-5p	318	Synpr	96	0.55	0.027294	0.206826	-0.547059	0.0283011	0.426824	-0.738235	0.00109285	0.117335	0.611765
mmu_circ_0008343	55	mmu-miR-27a-5p	318	Synpr	96	0.573529	0.020191	0.189457	-0.520588	0.0386909	0.448943	-0.738235	0.00109285	0.117335	0.610784
mmu_circ_0008690	264	mmu-miR-3095-3p	393	Synpr	96	0.611765	0.0117884	0.161359	-0.558824	0.0244365	0.411923	-0.658824	0.00551142	0.212679	0.609804
mmu_circ_0001317	196	mmu-miR-6538	729	Synpr	96	0.599454	0.0141174	0.171111	-0.589318	0.0162927	0.363781	-0.637233	0.00792928	0.239814	0.608669
mmu_circ_0006095	80	mmu-miR-6236	941	Synpr	96	0.547059	0.0283011	0.209491	-0.685294	0.00339156	0.24611	-0.588235	0.0165397	0.297011	0.606863
mmu_circ_0001317	196	mmu-miR-6236	941	Synpr	96	0.599454	0.0141174	0.171111	-0.625124	0.00961424	0.308568	-0.588235	0.0165397	0.297011	0.604271
mmu_circ_0001479	178	mmu-mir-5126	406	Synpr	96	0.508824	0.0441352	0.240304	-0.702941	0.00238695	0.222944	-0.591176	0.0158756	0.295311	0.60098
mmu_circ_0011859	174	mmu-mir-5114	388	Synpr	96	0.612614	0.0116396	0.161359	-0.688706	0.00317467	0.240829	-0.497391	0.0499561	0.429428	0.599571
mmu_circ_0008689	128	mmu-miR-27a-5p	318	Synpr	96	0.547059	0.0283011	0.209491	-0.508824	0.0441352	0.460819	-0.738235	0.00109285	0.117335	0.598039
mmu_circ_0008688	128	mmu-miR-27a-5p	318	Synpr	96	0.547059	0.0283011	0.209491	-0.508824	0.0441352	0.460819	-0.738235	0.00109285	0.117335	0.598039
mmu_circ_0008689	128	mmu-mir-5126	406	Synpr	96	0.547059	0.0283011	0.209491	-0.652941	0.00610205	0.284694	-0.591176	0.0158756	0.295311	0.597059
mmu_circ_0008688	128	mmu-mir-5126	406	Synpr	96	0.547059	0.0283011	0.209491	-0.652941	0.00610205	0.284694	-0.591176	0.0158756	0.295311	0.597059
mmu_circ_0001479	178	mmu-miR-6538	729	Synpr	96	0.508824	0.0441352	0.240304	-0.64312	0.00719969	0.289067	-0.637233	0.00792928	0.239814	0.596392
mmu_circ_0008690	264	mmu-miR-155-5p	366	Synpr	96	0.611765	0.0117884	0.161359	-0.617647	0.010788	0.31988	-0.55	0.027294	0.349635	0.593137
mmu_circ_0011859	174	mmu-miR-6538	729	Synpr	96	0.612614	0.0116396	0.161359	-0.528965	0.0351344	0.438068	-0.637233	0.00792928	0.239814	0.592938
mmu_circ_0011859	174	mmu-mir-5126	406	Synpr	96	0.612614	0.0116396	0.161359	-0.563919	0.0228944	0.40809	-0.591176	0.0158756	0.295311	0.589237
mmu_circ_0008690	264	mmu-mir-5114	388	Synpr	96	0.611765	0.0117884	0.161359	-0.657048	0.00568467	0.284694	-0.497391	0.0499561	0.429428	0.588735
mmu_circ_0005498	295	mmu-miR-6236	941	Synpr	96	0.561765	0.023537	0.197738	-0.611765	0.0117884	0.330044	-0.588235	0.0165397	0.297011	0.587255
mmu_circ_0005498	295	mmu-miR-5126	331	Synpr	96	0.561765	0.023537	0.197738	-0.660118	0.00538778	0.282365	-0.537306	0.0318449	0.368086	0.586396
mmu_circ_0001479	178	mmu-miR-6236	941	Synpr	96	0.508824	0.0441352	0.240304	-0.661765	0.00523375	0.279732	-0.588235	0.0165397	0.297011	0.586275
mmu_circ_0005498	295	mmu-miR-155-5p	366	Synpr	96	0.561765	0.023537	0.197738	-0.644118	0.00708152	0.287946	-0.55	0.027294	0.349635	0.585294
mmu_circ_0008687	159	mmu-miR-6538	729	Synpr	96	0.55	0.027294	0.206826	-0.568065	0.021696	0.401146	-0.637233	0.00792928	0.239814	0.585099
mmu_circ_0003447	247	mmu-mir-5126	406	Synpr	96	0.528417	0.0353592	0.225453	-0.626936	0.00934562	0.308357	-0.591176	0.0158756	0.295311	0.582176
mmu_circ_0006095	80	mmu-miR-5126	331	Synpr	96	0.547059	0.0283011	0.209491	-0.657048	0.00568467	0.284694	-0.537306	0.0318449	0.368086	0.580471
mmu_circ_0008690	264	mmu-miR-6236	941	Synpr	96	0.611765	0.0117884	0.161359	-0.541176	0.0304002	0.427798	-0.588235	0.0165397	0.297011	0.580392
mmu_circ_0005020	309	mmu-mir-5126	406	Synpr	96	0.514706	0.0413458	0.235172	-0.632353	0.00857758	0.293176	-0.591176	0.0158756	0.295311	0.579412
mmu_circ_0003447	247	mmu-miR-5126	331	Synpr	96	0.528417	0.0353592	0.225453	-0.670045	0.0045116	0.260307	-0.537306	0.0318449	0.368086	0.578589
mmu_circ_0006096	58	mmu-miR-6538	729	Synpr	96	0.547059	0.0283011	0.209491	-0.54599	0.0286741	0.427798	-0.637233	0.00792928	0.239814	0.576761
mmu_circ_0011859	174	mmu-miR-6236	941	Synpr	96	0.612614	0.0116396	0.161359	-0.529361	0.0349725	0.438068	-0.588235	0.0165397	0.297011	0.576737
mmu_circ_0008690	264	mmu-miR-142a-3p	728	Synpr	96	0.611765	0.0117884	0.161359	-0.610024	0.012098	0.330044	-0.504327	0.0463607	0.420404	0.575372
mmu_circ_0008687	159	mmu-miR-3095-3p	393	Synpr	96	0.55	0.027294	0.206826	-0.514706	0.0413458	0.456984	-0.658824	0.00551142	0.212679	0.57451
mmu_circ_0005498	295	mmu-mir-5114	388	Synpr	96	0.561765	0.023537	0.197738	-0.657048	0.00568467	0.284694	-0.497391	0.0499561	0.429428	0.572068
mmu_circ_0005020	309	mmu-miR-142a-3p	728	Synpr	96	0.514706	0.0413458	0.235172	-0.688542	0.00318482	0.240829	-0.504327	0.0463607	0.420404	0.569192
mmu_circ_0003447	247	mmu-miR-155-5p	366	Synpr	96	0.528417	0.0353592	0.225453	-0.62395	0.00979149	0.308568	-0.55	0.027294	0.349635	0.567456
mmu_circ_0006095	80	mmu-miR-142a-3p	728	Synpr	96	0.547059	0.0283011	0.209491	-0.649283	0.00649407	0.284694	-0.504327	0.0463607	0.420404	0.56689
mmu_circ_0006096	58	mmu-miR-6236	941	Synpr	96	0.547059	0.0283011	0.209491	-0.561765	0.023537	0.40809	-0.588235	0.0165397	0.297011	0.565686
mmu_circ_0008688	128	mmu-miR-6538	729	Synpr	96	0.547059	0.0283011	0.209491	-0.51067	0.043245	0.460463	-0.637233	0.00792928	0.239814	0.564987
mmu_circ_0008689	128	mmu-miR-6538	729	Synpr	96	0.547059	0.0283011	0.209491	-0.51067	0.043245	0.460463	-0.637233	0.00792928	0.239814	0.564987
mmu_circ_0001317	196	mmu-mir-5126	406	Synpr	96	0.599454	0.0141174	0.171111	-0.504327	0.0463607	0.466251	-0.591176	0.0158756	0.295311	0.564986
mmu_circ_0008690	264	mmu-miR-5126	331	Synpr	96	0.611765	0.0117884	0.161359	-0.543446	0.0295767	0.427798	-0.537306	0.0318449	0.368086	0.564172
mmu_circ_0005020	309	mmu-miR-5126	331	Synpr	96	0.514706	0.0413458	0.235172	-0.635556	0.00814761	0.293176	-0.537306	0.0318449	0.368086	0.562522
mmu_circ_0006096	58	mmu-miR-142a-3p	728	Synpr	96	0.547059	0.0283011	0.209491	-0.625124	0.00961424	0.308568	-0.504327	0.0463607	0.420404	0.558837
mmu_circ_0005020	309	mmu-miR-155-5p	366	Synpr	96	0.514706	0.0413458	0.235172	-0.602941	0.0134241	0.340879	-0.55	0.027294	0.349635	0.555882
mmu_circ_0001479	178	mmu-miR-5126	331	Synpr	96	0.508824	0.0441352	0.240304	-0.620204	0.0103745	0.314367	-0.537306	0.0318449	0.368086	0.555444
mmu_circ_0008687	159	mmu-miR-155-5p	366	Synpr	96	0.55	0.027294	0.206826	-0.558824	0.0244365	0.411923	-0.55	0.027294	0.349635	0.552941
mmu_circ_0006096	58	mmu-miR-5126	331	Synpr	96	0.547059	0.0283011	0.209491	-0.574149	0.0200255	0.391918	-0.537306	0.0318449	0.368086	0.552838
mmu_circ_0005498	295	mmu-miR-142a-3p	728	Synpr	96	0.561765	0.023537	0.197738	-0.587375	0.0167381	0.366779	-0.504327	0.0463607	0.420404	0.551155
mmu_circ_0001317	196	mmu-miR-142a-3p	728	Synpr	96	0.599454	0.0141174	0.171111	-0.546512	0.0284915	0.426966	-0.504327	0.0463607	0.420404	0.550098
mmu_circ_0001479	178	mmu-miR-155-5p	366	Synpr	96	0.508824	0.0441352	0.240304	-0.591176	0.0158756	0.357757	-0.55	0.027294	0.349635	0.55
mmu_circ_0008687	159	mmu-mir-5114	388	Synpr	96	0.55	0.027294	0.206826	-0.601782	0.0136515	0.343877	-0.497391	0.0499561	0.429428	0.549725
mmu_circ_0001479	178	mmu-miR-142a-3p	728	Synpr	96	0.508824	0.0441352	0.240304	-0.635694	0.00812949	0.293176	-0.504327	0.0463607	0.420404	0.549615
mmu_circ_0011859	174	mmu-miR-142a-3p	728	Synpr	96	0.612614	0.0116396	0.161359	-0.521761	0.0381775	0.447388	-0.504327	0.0463607	0.420404	0.546234
mmu_circ_0001317	196	mmu-mir-5114	388	Synpr	96	0.599454	0.0141174	0.171111	-0.529623	0.0348658	0.438068	-0.497391	0.0499561	0.429428	0.542156
mmu_circ_0008689	128	mmu-miR-155-5p	366	Synpr	96	0.547059	0.0283011	0.209491	-0.523529	0.0374126	0.443382	-0.55	0.027294	0.349635	0.540196
mmu_circ_0008688	128	mmu-miR-155-5p	366	Synpr	96	0.547059	0.0283011	0.209491	-0.523529	0.0374126	0.443382	-0.55	0.027294	0.349635	0.540196
mmu_circ_0001479	178	mmu-mir-5114	388	Synpr	96	0.508824	0.0441352	0.240304	-0.614063	0.0113891	0.327559	-0.497391	0.0499561	0.429428	0.540093
mmu_circ_0008687	159	mmu-miR-142a-3p	728	Synpr	96	0.55	0.027294	0.206826	-0.557176	0.0249519	0.413317	-0.504327	0.0463607	0.420404	0.537167
mmu_circ_0008343	55	mmu-mir-5114	388	Synpr	96	0.573529	0.020191	0.189457	-0.540376	0.0306949	0.427798	-0.497391	0.0499561	0.429428	0.537099
mmu_circ_0008689	128	mmu-mir-5114	388	Synpr	96	0.547059	0.0283011	0.209491	-0.561868	0.0235059	0.40809	-0.497391	0.0499561	0.429428	0.535439
mmu_circ_0008688	128	mmu-mir-5114	388	Synpr	96	0.547059	0.0283011	0.209491	-0.561868	0.0235059	0.40809	-0.497391	0.0499561	0.429428	0.535439
mmu_circ_0008687	159	mmu-miR-5126	331	Synpr	96	0.55	0.027294	0.206826	-0.500462	0.0483398	0.469311	-0.537306	0.0318449	0.368086	0.529256
mmu_circ_0003447	247	mmu-mir-5114	388	Synpr	96	0.528417	0.0353592	0.225453	-0.560968	0.0237781	0.409574	-0.497391	0.0499561	0.429428	0.528926
mmu_circ_0008688	128	mmu-miR-142a-3p	728	Synpr	96	0.547059	0.0283011	0.209491	-0.498287	0.0494805	0.473882	-0.504327	0.0463607	0.420404	0.516558
mmu_circ_0008689	128	mmu-miR-142a-3p	728	Synpr	96	0.547059	0.0283011	0.209491	-0.498287	0.0494805	0.473882	-0.504327	0.0463607	0.420404	0.516558
mmu_circ_0005020	309	mmu-mir-5114	388	Synpr	96	0.514706	0.0413458	0.235172	-0.506602	0.0452243	0.461349	-0.497391	0.0499561	0.429428	0.506233
mmu_circ_0012213	64	mmu-miR-187-3p	981	Zfp874a	89	0.767428	0.000519968	0.0774183	-0.705205	0.00227779	0.219261	-0.558824	0.0244365	0.336696	0.677152
mmu_circ_0012213	64	mmu-mir-187	465	Zfp874a	89	0.767428	0.000519968	0.0774183	-0.672611	0.00430486	0.258113	-0.564706	0.0226632	0.328399	0.668248
mmu_circ_0011099	66	mmu-miR-187-3p	981	Zfp874a	89	0.729412	0.00134308	0.0961982	-0.644118	0.00708152	0.287946	-0.558824	0.0244365	0.336696	0.644118
mmu_circ_0011099	66	mmu-mir-187	465	Zfp874a	89	0.729412	0.00134308	0.0961982	-0.620588	0.0103135	0.314354	-0.564706	0.0226632	0.328399	0.638235
mmu_circ_0015980	50	mmu-miR-187-3p	981	Zfp874a	89	0.714706	0.00186274	0.102624	-0.620588	0.0103135	0.314354	-0.558824	0.0244365	0.336696	0.631373
mmu_circ_0001826	50	mmu-miR-187-3p	981	Zfp874a	89	0.714706	0.00186274	0.102624	-0.620588	0.0103135	0.314354	-0.558824	0.0244365	0.336696	0.631373
mmu_circ_0007381	88	mmu-miR-187-3p	981	Zfp874a	89	0.679412	0.00379343	0.121342	-0.638235	0.00780114	0.290878	-0.558824	0.0244365	0.336696	0.62549
mmu_circ_0007382	88	mmu-miR-187-3p	981	Zfp874a	89	0.679412	0.00379343	0.121342	-0.638235	0.00780114	0.290878	-0.558824	0.0244365	0.336696	0.62549
mmu_circ_0001826	50	mmu-mir-187	465	Zfp874a	89	0.714706	0.00186274	0.102624	-0.555882	0.0253622	0.415101	-0.564706	0.0226632	0.328399	0.611765
mmu_circ_0015980	50	mmu-mir-187	465	Zfp874a	89	0.714706	0.00186274	0.102624	-0.555882	0.0253622	0.415101	-0.564706	0.0226632	0.328399	0.611765
mmu_circ_0001480	166	mmu-miR-142a-3p	728	Zfp874a	89	0.702941	0.00238695	0.109106	-0.605494	0.0129336	0.336113	-0.520936	0.0385379	0.395466	0.609791
mmu_circ_0007381	88	mmu-mir-187	465	Zfp874a	89	0.679412	0.00379343	0.121342	-0.582353	0.0179327	0.375096	-0.564706	0.0226632	0.328399	0.608824
mmu_circ_0007382	88	mmu-mir-187	465	Zfp874a	89	0.679412	0.00379343	0.121342	-0.582353	0.0179327	0.375096	-0.564706	0.0226632	0.328399	0.608824
mmu_circ_0001479	178	mmu-miR-142a-3p	728	Zfp874a	89	0.664706	0.00496739	0.129661	-0.635694	0.00812949	0.293176	-0.520936	0.0385379	0.395466	0.607112
mmu_circ_0000867	57	mmu-miR-187-3p	981	Zfp874a	89	0.652941	0.00610205	0.13621	-0.605882	0.0128603	0.335595	-0.558824	0.0244365	0.336696	0.605882
mmu_circ_0005021	90	mmu-miR-187-3p	981	Zfp874a	89	0.644118	0.00708152	0.141179	-0.605882	0.0128603	0.335595	-0.558824	0.0244365	0.336696	0.602941
mmu_circ_0001478	157	mmu-miR-142a-3p	728	Zfp874a	89	0.652941	0.00610205	0.13621	-0.632674	0.00853374	0.293176	-0.520936	0.0385379	0.395466	0.602184
mmu_circ_0010766	73	mmu-miR-187-3p	981	Zfp874a	89	0.576471	0.0194151	0.187291	-0.670588	0.00446721	0.258536	-0.558824	0.0244365	0.336696	0.601961
mmu_circ_0005019	83	mmu-miR-187-3p	981	Zfp874a	89	0.65	0.00641571	0.137544	-0.594118	0.0152324	0.353455	-0.558824	0.0244365	0.336696	0.60098
mmu_circ_0013492	121	mmu-miR-142a-3p	728	Zfp874a	89	0.679412	0.00379343	0.121342	-0.597944	0.0144262	0.349809	-0.520936	0.0385379	0.395466	0.599431
mmu_circ_0003073	69	mmu-miR-187-3p	981	Zfp874a	89	0.620588	0.0103135	0.155706	-0.602941	0.0134241	0.340879	-0.558824	0.0244365	0.336696	0.594118
mmu_circ_0011324	31	mmu-miR-142a-3p	728	Zfp874a	89	0.635294	0.00818206	0.146756	-0.623614	0.00984275	0.308568	-0.520936	0.0385379	0.395466	0.593281
mmu_circ_0012766	63	mmu-miR-187-3p	981	Zfp874a	89	0.6	0.0140071	0.170159	-0.608824	0.0123152	0.330044	-0.558824	0.0244365	0.336696	0.589216
mmu_circ_0012741	47	mmu-miR-142a-3p	728	Zfp874a	89	0.523529	0.0374126	0.227944	-0.720251	0.00165043	0.207591	-0.520936	0.0385379	0.395466	0.588239
mmu_circ_0011099	66	mmu-miR-142a-3p	728	Zfp874a	89	0.729412	0.00134308	0.0961982	-0.511877	0.0426704	0.459819	-0.520936	0.0385379	0.395466	0.587408
mmu_circ_0008320	36	mmu-miR-187-3p	981	Zfp874a	89	0.635294	0.00818206	0.146756	-0.567647	0.0218146	0.401146	-0.558824	0.0244365	0.336696	0.587255
mmu_circ_0008131	10	mmu-miR-142a-3p	728	Zfp874a	89	0.620588	0.0103135	0.155706	-0.617574	0.0108	0.31988	-0.520936	0.0385379	0.395466	0.586366
mmu_circ_0009950	42	mmu-miR-187-3p	981	Zfp874a	89	0.661765	0.00523375	0.131398	-0.538235	0.0314932	0.431944	-0.558824	0.0244365	0.336696	0.586275
mmu_circ_0001481	41	mmu-miR-142a-3p	728	Zfp874a	89	0.667647	0.00471198	0.127695	-0.566235	0.0222188	0.40581	-0.520936	0.0385379	0.395466	0.58494
mmu_circ_0005021	90	mmu-mir-187	465	Zfp874a	89	0.644118	0.00708152	0.141179	-0.535294	0.0326159	0.431944	-0.564706	0.0226632	0.328399	0.581373
mmu_circ_0000867	57	mmu-mir-187	465	Zfp874a	89	0.652941	0.00610205	0.13621	-0.526471	0.0361665	0.439378	-0.564706	0.0226632	0.328399	0.581373
mmu_circ_0003189	10	mmu-miR-142a-3p	728	Zfp874a	89	0.682353	0.00358797	0.119748	-0.540566	0.0306247	0.427798	-0.520936	0.0385379	0.395466	0.581285
mmu_circ_0005019	83	mmu-mir-187	465	Zfp874a	89	0.65	0.00641571	0.137544	-0.526471	0.0361665	0.439378	-0.564706	0.0226632	0.328399	0.580392
mmu_circ_0008320	36	mmu-mir-187	465	Zfp874a	89	0.635294	0.00818206	0.146756	-0.535294	0.0326159	0.431944	-0.564706	0.0226632	0.328399	0.578431
mmu_circ_0014724	125	mmu-miR-142a-3p	728	Zfp874a	89	0.570419	0.0210374	0.19221	-0.642264	0.00730237	0.290878	-0.520936	0.0385379	0.395466	0.577873
mmu_circ_0001662	125	mmu-miR-142a-3p	728	Zfp874a	89	0.570419	0.0210374	0.19221	-0.642264	0.00730237	0.290878	-0.520936	0.0385379	0.395466	0.577873
mmu_circ_0012662	30	mmu-miR-142a-3p	728	Zfp874a	89	0.597059	0.0146097	0.172229	-0.613044	0.0115649	0.329598	-0.520936	0.0385379	0.395466	0.577013
mmu_circ_0010766	73	mmu-mir-187	465	Zfp874a	89	0.576471	0.0194151	0.187291	-0.588235	0.0165397	0.364125	-0.564706	0.0226632	0.328399	0.576471
mmu_circ_0001845	29	mmu-miR-187-3p	981	Zfp874a	89	0.652941	0.00610205	0.13621	-0.511765	0.0427234	0.459819	-0.558824	0.0244365	0.336696	0.57451
mmu_circ_0004037	28	mmu-miR-187-3p	981	Zfp874a	89	0.602941	0.0134241	0.168074	-0.561765	0.023537	0.40809	-0.558824	0.0244365	0.336696	0.57451
mmu_circ_0003073	69	mmu-mir-187	465	Zfp874a	89	0.620588	0.0103135	0.155706	-0.529412	0.034952	0.438068	-0.564706	0.0226632	0.328399	0.571569
mmu_circ_0011799	24	mmu-miR-187-3p	981	Zfp874a	89	0.605882	0.0128603	0.165779	-0.544118	0.0293363	0.427798	-0.558824	0.0244365	0.336696	0.569608
mmu_circ_0011798	24	mmu-miR-187-3p	981	Zfp874a	89	0.605882	0.0128603	0.165779	-0.544118	0.0293363	0.427798	-0.558824	0.0244365	0.336696	0.569608
mmu_circ_0005019	83	mmu-miR-142a-3p	728	Zfp874a	89	0.65	0.00641571	0.137544	-0.528486	0.0353308	0.438068	-0.520936	0.0385379	0.395466	0.566474
mmu_circ_0005612	43	mmu-miR-187-3p	981	Zfp874a	89	0.552941	0.0263145	0.204812	-0.585294	0.0172253	0.370147	-0.558824	0.0244365	0.336696	0.565686
mmu_circ_0007328	23	mmu-miR-187-3p	981	Zfp874a	89	0.573529	0.020191	0.189457	-0.561765	0.023537	0.40809	-0.558824	0.0244365	0.336696	0.564706
mmu_circ_0004583	66	mmu-miR-187-3p	981	Zfp874a	89	0.555882	0.0253622	0.202532	-0.576471	0.0194151	0.388294	-0.558824	0.0244365	0.336696	0.563725
mmu_circ_0007327	38	mmu-miR-187-3p	981	Zfp874a	89	0.582353	0.0179327	0.183167	-0.55	0.027294	0.422095	-0.558824	0.0244365	0.336696	0.563725
mmu_circ_0009950	42	mmu-miR-142a-3p	728	Zfp874a	89	0.661765	0.00523375	0.131398	-0.505837	0.0456043	0.461349	-0.520936	0.0385379	0.395466	0.562846
mmu_circ_0006869	68	mmu-miR-142a-3p	728	Zfp874a	89	0.55	0.027294	0.206826	-0.614554	0.0113053	0.326408	-0.520936	0.0385379	0.395466	0.56183
mmu_circ_0012767	28	mmu-miR-187-3p	981	Zfp874a	89	0.561765	0.023537	0.197738	-0.558824	0.0244365	0.411923	-0.558824	0.0244365	0.336696	0.559804
mmu_circ_0012766	63	mmu-mir-187	465	Zfp874a	89	0.6	0.0140071	0.170159	-0.511765	0.0427234	0.459819	-0.564706	0.0226632	0.328399	0.558824
mmu_circ_0011799	24	mmu-mir-187	465	Zfp874a	89	0.605882	0.0128603	0.165779	-0.5	0.0485803	0.469311	-0.564706	0.0226632	0.328399	0.556863
mmu_circ_0011798	24	mmu-mir-187	465	Zfp874a	89	0.605882	0.0128603	0.165779	-0.5	0.0485803	0.469311	-0.564706	0.0226632	0.328399	0.556863
mmu_circ_0007631	39	mmu-miR-142a-3p	728	Zfp874a	89	0.576471	0.0194151	0.187291	-0.572275	0.0205291	0.395631	-0.520936	0.0385379	0.395466	0.556561
mmu_circ_0005021	90	mmu-miR-142a-3p	728	Zfp874a	89	0.644118	0.00708152	0.141179	-0.502817	0.0471265	0.466455	-0.520936	0.0385379	0.395466	0.555957
mmu_circ_0008798	23	mmu-miR-187-3p	981	Zfp874a	89	0.520588	0.0386909	0.230504	-0.585294	0.0172253	0.370147	-0.558824	0.0244365	0.336696	0.554902
mmu_circ_0001222	10	mmu-miR-187-3p	981	Zfp874a	89	0.585294	0.0172253	0.180845	-0.517647	0.0400018	0.453282	-0.558824	0.0244365	0.336696	0.553922
mmu_circ_0004701	37	mmu-miR-187-3p	981	Zfp874a	89	0.588235	0.0165397	0.178578	-0.511765	0.0427234	0.459819	-0.558824	0.0244365	0.336696	0.552941
mmu_circ_0004706	37	mmu-miR-187-3p	981	Zfp874a	89	0.588235	0.0165397	0.178578	-0.511765	0.0427234	0.459819	-0.558824	0.0244365	0.336696	0.552941
mmu_circ_0004707	37	mmu-miR-187-3p	981	Zfp874a	89	0.588235	0.0165397	0.178578	-0.511765	0.0427234	0.459819	-0.558824	0.0244365	0.336696	0.552941
mmu_circ_0004708	37	mmu-miR-187-3p	981	Zfp874a	89	0.588235	0.0165397	0.178578	-0.511765	0.0427234	0.459819	-0.558824	0.0244365	0.336696	0.552941
mmu_circ_0004711	37	mmu-miR-187-3p	981	Zfp874a	89	0.588235	0.0165397	0.178578	-0.511765	0.0427234	0.459819	-0.558824	0.0244365	0.336696	0.552941
mmu_circ_0004711	37	mmu-miR-142a-3p	728	Zfp874a	89	0.588235	0.0165397	0.178578	-0.531506	0.0341061	0.437742	-0.520936	0.0385379	0.395466	0.546893
mmu_circ_0004708	37	mmu-miR-142a-3p	728	Zfp874a	89	0.588235	0.0165397	0.178578	-0.531506	0.0341061	0.437742	-0.520936	0.0385379	0.395466	0.546893
mmu_circ_0004707	37	mmu-miR-142a-3p	728	Zfp874a	89	0.588235	0.0165397	0.178578	-0.531506	0.0341061	0.437742	-0.520936	0.0385379	0.395466	0.546893
mmu_circ_0004706	37	mmu-miR-142a-3p	728	Zfp874a	89	0.588235	0.0165397	0.178578	-0.531506	0.0341061	0.437742	-0.520936	0.0385379	0.395466	0.546893
mmu_circ_0004701	37	mmu-miR-142a-3p	728	Zfp874a	89	0.588235	0.0165397	0.178578	-0.531506	0.0341061	0.437742	-0.520936	0.0385379	0.395466	0.546893
mmu_circ_0007631	39	mmu-miR-187-3p	981	Zfp874a	89	0.576471	0.0194151	0.187291	-0.502941	0.0470631	0.466355	-0.558824	0.0244365	0.336696	0.546078
mmu_circ_0005612	43	mmu-mir-187	465	Zfp874a	89	0.552941	0.0263145	0.204812	-0.517647	0.0400018	0.453282	-0.564706	0.0226632	0.328399	0.545098
mmu_circ_0004714	35	mmu-miR-187-3p	981	Zfp874a	89	0.564706	0.0226632	0.195653	-0.508824	0.0441352	0.460819	-0.558824	0.0244365	0.336696	0.544118
mmu_circ_0004715	35	mmu-miR-187-3p	981	Zfp874a	89	0.564706	0.0226632	0.195653	-0.508824	0.0441352	0.460819	-0.558824	0.0244365	0.336696	0.544118
mmu_circ_0004716	35	mmu-miR-187-3p	981	Zfp874a	89	0.564706	0.0226632	0.195653	-0.508824	0.0441352	0.460819	-0.558824	0.0244365	0.336696	0.544118
mmu_circ_0004705	35	mmu-miR-187-3p	981	Zfp874a	89	0.564706	0.0226632	0.195653	-0.508824	0.0441352	0.460819	-0.558824	0.0244365	0.336696	0.544118
mmu_circ_0004713	35	mmu-miR-187-3p	981	Zfp874a	89	0.564706	0.0226632	0.195653	-0.508824	0.0441352	0.460819	-0.558824	0.0244365	0.336696	0.544118
mmu_circ_0004717	35	mmu-miR-187-3p	981	Zfp874a	89	0.564706	0.0226632	0.195653	-0.508824	0.0441352	0.460819	-0.558824	0.0244365	0.336696	0.544118
mmu_circ_0010629	11	mmu-miR-142a-3p	728	Zfp874a	89	0.576471	0.0194151	0.187291	-0.528486	0.0353308	0.438068	-0.520936	0.0385379	0.395466	0.541964
mmu_circ_0005612	43	mmu-miR-142a-3p	728	Zfp874a	89	0.552941	0.0263145	0.204812	-0.551136	0.0269125	0.422095	-0.520936	0.0385379	0.395466	0.541671
mmu_circ_0004712	38	mmu-miR-187-3p	981	Zfp874a	89	0.552941	0.0263145	0.204812	-0.511765	0.0427234	0.459819	-0.558824	0.0244365	0.336696	0.541176
mmu_circ_0004583	66	mmu-mir-187	465	Zfp874a	89	0.555882	0.0253622	0.202532	-0.5	0.0485803	0.469311	-0.564706	0.0226632	0.328399	0.540196
mmu_circ_0004712	38	mmu-miR-142a-3p	728	Zfp874a	89	0.552941	0.0263145	0.204812	-0.528486	0.0353308	0.438068	-0.520936	0.0385379	0.395466	0.534121
mmu_circ_0004715	35	mmu-miR-142a-3p	728	Zfp874a	89	0.564706	0.0226632	0.195653	-0.516407	0.0405646	0.455284	-0.520936	0.0385379	0.395466	0.534016
mmu_circ_0004714	35	mmu-miR-142a-3p	728	Zfp874a	89	0.564706	0.0226632	0.195653	-0.516407	0.0405646	0.455284	-0.520936	0.0385379	0.395466	0.534016
mmu_circ_0004717	35	mmu-miR-142a-3p	728	Zfp874a	89	0.564706	0.0226632	0.195653	-0.516407	0.0405646	0.455284	-0.520936	0.0385379	0.395466	0.534016
mmu_circ_0004713	35	mmu-miR-142a-3p	728	Zfp874a	89	0.564706	0.0226632	0.195653	-0.516407	0.0405646	0.455284	-0.520936	0.0385379	0.395466	0.534016
mmu_circ_0004705	35	mmu-miR-142a-3p	728	Zfp874a	89	0.564706	0.0226632	0.195653	-0.516407	0.0405646	0.455284	-0.520936	0.0385379	0.395466	0.534016
mmu_circ_0004716	35	mmu-miR-142a-3p	728	Zfp874a	89	0.564706	0.0226632	0.195653	-0.516407	0.0405646	0.455284	-0.520936	0.0385379	0.395466	0.534016
mmu_circ_0015535	7	mmu-miR-142a-3p	728	Zfp874a	89	0.544118	0.0293363	0.211626	-0.534526	0.0329139	0.432523	-0.520936	0.0385379	0.395466	0.533193
mmu_circ_0000189	16	mmu-miR-187-3p	981	Zfp874a	89	0.520588	0.0386909	0.230504	-0.502941	0.0470631	0.466355	-0.558824	0.0244365	0.336696	0.527451
mmu_circ_0001317	196	mmu-miR-3095-3p	393	CYTB	87	0.78065	0.000358597	0.0718269	-0.744411	0.000941512	0.185364	-0.788235	0.000286466	0.0743289	0.771099
mmu_circ_0001317	196	mmu-miR-27a-5p	318	CYTB	87	0.78065	0.000358597	0.0718269	-0.676462	0.00400886	0.25639	-0.814706	0.00012131	0.055444	0.757273
mmu_circ_0005020	309	mmu-miR-6538	729	CYTB	87	0.744118	0.000948283	0.0875622	-0.834437	5.83158e-05	0.12903	-0.690214	0.00308247	0.172931	0.756256
mmu_circ_0003447	247	mmu-miR-3095-3p	393	CYTB	87	0.644848	0.006996	0.141179	-0.820987	9.70011e-05	0.12903	-0.788235	0.000286466	0.0743289	0.751357
mmu_circ_0005020	309	mmu-miR-3095-3p	393	CYTB	87	0.744118	0.000948283	0.0875622	-0.720588	0.00163819	0.207591	-0.788235	0.000286466	0.0743289	0.75098
mmu_circ_0005020	309	mmu-mir-16-1	615	CYTB	87	0.744118	0.000948283	0.0875622	-0.741176	0.00101847	0.185364	-0.744118	0.000948283	0.112748	0.743137
mmu_circ_0005020	309	mmu-miR-6236	941	CYTB	87	0.744118	0.000948283	0.0875622	-0.829412	7.08845e-05	0.12903	-0.65	0.00641571	0.224293	0.741176
mmu_circ_0005020	309	mmu-miR-27a-5p	318	CYTB	87	0.744118	0.000948283	0.0875622	-0.638235	0.00780114	0.290878	-0.814706	0.00012131	0.055444	0.732353
mmu_circ_0001317	196	mmu-mir-16-1	615	CYTB	87	0.78065	0.000358597	0.0718269	-0.641733	0.00736655	0.290878	-0.744118	0.000948283	0.112748	0.722167
mmu_circ_0003447	247	mmu-miR-6538	729	CYTB	87	0.644848	0.006996	0.141179	-0.827567	7.60328e-05	0.12903	-0.690214	0.00308247	0.172931	0.720876
mmu_circ_0001317	196	mmu-miR-6956-3p	165	CYTB	87	0.78065	0.000358597	0.0718269	-0.727128	0.00141494	0.203733	-0.580757	0.018326	0.307104	0.696178
mmu_circ_0001317	196	mmu-miR-6538	729	CYTB	87	0.78065	0.000358597	0.0718269	-0.589318	0.0162927	0.363781	-0.690214	0.00308247	0.172931	0.686727
mmu_circ_0001235	56	mmu-miR-3095-3p	393	CYTB	87	0.6833	0.00352373	0.119748	-0.58591	0.0170798	0.370147	-0.788235	0.000286466	0.0743289	0.685815
mmu_circ_0001317	196	mmu-miR-6236	941	CYTB	87	0.78065	0.000358597	0.0718269	-0.625124	0.00961424	0.308568	-0.65	0.00641571	0.224293	0.685258
mmu_circ_0003447	247	mmu-mir-16-1	615	CYTB	87	0.644848	0.006996	0.141179	-0.66276	0.00514233	0.278794	-0.744118	0.000948283	0.112748	0.683909
mmu_circ_0003447	247	mmu-miR-6236	941	CYTB	87	0.644848	0.006996	0.141179	-0.746352	0.000897658	0.184251	-0.65	0.00641571	0.224293	0.6804
mmu_circ_0003447	247	mmu-miR-27a-5p	318	CYTB	87	0.644848	0.006996	0.141179	-0.576184	0.0194898	0.388294	-0.814706	0.00012131	0.055444	0.678579
mmu_circ_0005020	309	mmu-miR-142a-3p	728	CYTB	87	0.744118	0.000948283	0.0875622	-0.688542	0.00318482	0.240829	-0.536036	0.0323298	0.370972	0.656232
mmu_circ_0013185	49	mmu-miR-27a-5p	318	CYTB	87	0.605882	0.0128603	0.165779	-0.535294	0.0326159	0.431944	-0.814706	0.00012131	0.055444	0.651961
mmu_circ_0012896	152	mmu-miR-6538	729	CYTB	87	0.514706	0.0413458	0.235172	-0.741722	0.00100514	0.185364	-0.690214	0.00308247	0.172931	0.648881
mmu_circ_0015856	77	mmu-miR-3095-3p	393	CYTB	87	0.551877	0.0266659	0.206729	-0.603385	0.0133378	0.340879	-0.788235	0.000286466	0.0743289	0.647832
mmu_circ_0003732	77	mmu-miR-3095-3p	393	CYTB	87	0.594118	0.0152324	0.174532	-0.555882	0.0253622	0.415101	-0.788235	0.000286466	0.0743289	0.646078
mmu_circ_0005020	309	mmu-miR-5126	331	CYTB	87	0.744118	0.000948283	0.0875622	-0.635556	0.00814761	0.293176	-0.555727	0.0254117	0.341955	0.645134
mmu_circ_0009998	87	mmu-miR-3095-3p	393	CYTB	87	0.570588	0.0209907	0.192033	-0.573529	0.020191	0.391918	-0.788235	0.000286466	0.0743289	0.644118
mmu_circ_0013185	49	mmu-miR-6956-3p	165	CYTB	87	0.605882	0.0128603	0.165779	-0.743724	0.000957438	0.185364	-0.580757	0.018326	0.307104	0.643454
mmu_circ_0003732	77	mmu-miR-6538	729	CYTB	87	0.594118	0.0152324	0.174532	-0.622517	0.0100115	0.311631	-0.690214	0.00308247	0.172931	0.635616
mmu_circ_0003733	63	mmu-miR-3095-3p	393	CYTB	87	0.579412	0.0186625	0.185188	-0.532353	0.0337686	0.437577	-0.788235	0.000286466	0.0743289	0.633333
mmu_circ_0009998	87	mmu-miR-27a-5p	318	CYTB	87	0.570588	0.0209907	0.192033	-0.511765	0.0427234	0.459819	-0.814706	0.00012131	0.055444	0.632353
mmu_circ_0003732	77	mmu-mir-16-1	615	CYTB	87	0.594118	0.0152324	0.174532	-0.55	0.027294	0.422095	-0.744118	0.000948283	0.112748	0.629412
mmu_circ_0012896	152	mmu-miR-27a-5p	318	CYTB	87	0.514706	0.0413458	0.235172	-0.558824	0.0244365	0.411923	-0.814706	0.00012131	0.055444	0.629412
mmu_circ_0015856	77	mmu-mir-16-1	615	CYTB	87	0.551877	0.0266659	0.206729	-0.585725	0.0171235	0.370147	-0.744118	0.000948283	0.112748	0.62724
mmu_circ_0005020	309	mmu-mir-5126	406	CYTB	87	0.744118	0.000948283	0.0875622	-0.632353	0.00857758	0.293176	-0.502941	0.0470631	0.420404	0.626471
mmu_circ_0009998	87	mmu-miR-6236	941	CYTB	87	0.570588	0.0209907	0.192033	-0.652941	0.00610205	0.284694	-0.65	0.00641571	0.224293	0.62451
mmu_circ_0003447	247	mmu-miR-5126	331	CYTB	87	0.644848	0.006996	0.141179	-0.670045	0.0045116	0.260307	-0.555727	0.0254117	0.341955	0.62354
mmu_circ_0001235	56	mmu-miR-6236	941	CYTB	87	0.6833	0.00352373	0.119748	-0.537215	0.0318791	0.431944	-0.65	0.00641571	0.224293	0.623505
mmu_circ_0007112	42	mmu-miR-27a-5p	318	CYTB	87	0.5195	0.0391722	0.232702	-0.535688	0.0324637	0.431944	-0.814706	0.00012131	0.055444	0.623298
mmu_circ_0003733	63	mmu-miR-6538	729	CYTB	87	0.579412	0.0186625	0.185188	-0.59897	0.0142159	0.347811	-0.690214	0.00308247	0.172931	0.622865
mmu_circ_0009997	42	mmu-miR-3095-3p	393	CYTB	87	0.564706	0.0226632	0.195653	-0.511765	0.0427234	0.459819	-0.788235	0.000286466	0.0743289	0.621569
mmu_circ_0001317	196	mmu-miR-142a-3p	728	CYTB	87	0.78065	0.000358597	0.0718269	-0.546512	0.0284915	0.426966	-0.536036	0.0323298	0.370972	0.621066
mmu_circ_0008190	128	mmu-mir-16-1	615	CYTB	87	0.508824	0.0441352	0.240304	-0.605882	0.0128603	0.335595	-0.744118	0.000948283	0.112748	0.619608
mmu_circ_0015856	77	mmu-miR-6956-3p	165	CYTB	87	0.551877	0.0266659	0.206729	-0.72055	0.00163958	0.207591	-0.580757	0.018326	0.307104	0.617728
mmu_circ_0012896	152	mmu-miR-6236	941	CYTB	87	0.514706	0.0413458	0.235172	-0.688235	0.00320391	0.240829	-0.65	0.00641571	0.224293	0.617647
mmu_circ_0003733	63	mmu-mir-16-1	615	CYTB	87	0.579412	0.0186625	0.185188	-0.529412	0.034952	0.438068	-0.744118	0.000948283	0.112748	0.617647
mmu_circ_0012896	152	mmu-miR-3095-3p	393	CYTB	87	0.514706	0.0413458	0.235172	-0.55	0.027294	0.422095	-0.788235	0.000286466	0.0743289	0.617647
mmu_circ_0009998	87	mmu-miR-142a-3p	728	CYTB	87	0.570588	0.0209907	0.192033	-0.741391	0.00101322	0.185364	-0.536036	0.0323298	0.370972	0.616005
mmu_circ_0009997	42	mmu-miR-6956-3p	165	CYTB	87	0.564706	0.0226632	0.195653	-0.690389	0.00307186	0.239004	-0.580757	0.018326	0.307104	0.611951
mmu_circ_0008190	128	mmu-miR-3095-3p	393	CYTB	87	0.508824	0.0441352	0.240304	-0.538235	0.0314932	0.431944	-0.788235	0.000286466	0.0743289	0.611765
mmu_circ_0009998	87	mmu-miR-6538	729	CYTB	87	0.570588	0.0209907	0.192033	-0.56365	0.022974	0.40809	-0.690214	0.00308247	0.172931	0.608151
mmu_circ_0012896	152	mmu-mir-16-1	615	CYTB	87	0.514706	0.0413458	0.235172	-0.564706	0.0226632	0.40809	-0.744118	0.000948283	0.112748	0.607843
mmu_circ_0007112	42	mmu-miR-3095-3p	393	CYTB	87	0.5195	0.0391722	0.232702	-0.506255	0.0453966	0.461349	-0.788235	0.000286466	0.0743289	0.604663
mmu_circ_0009998	87	mmu-miR-6956-3p	165	CYTB	87	0.570588	0.0209907	0.192033	-0.656314	0.0057575	0.284694	-0.580757	0.018326	0.307104	0.602553
mmu_circ_0001235	56	mmu-miR-6956-3p	165	CYTB	87	0.6833	0.00352373	0.119748	-0.542001	0.0300991	0.427798	-0.580757	0.018326	0.307104	0.602019
mmu_circ_0013185	49	mmu-miR-6236	941	CYTB	87	0.605882	0.0128603	0.165779	-0.55	0.027294	0.422095	-0.65	0.00641571	0.224293	0.601961
mmu_circ_0001317	196	mmu-mir-5126	406	CYTB	87	0.78065	0.000358597	0.0718269	-0.504327	0.0463607	0.466251	-0.502941	0.0470631	0.420404	0.595973
mmu_circ_0009997	42	mmu-miR-142a-3p	728	CYTB	87	0.564706	0.0226632	0.195653	-0.687032	0.00327963	0.242654	-0.536036	0.0323298	0.370972	0.595925
mmu_circ_0008190	128	mmu-miR-6236	941	CYTB	87	0.508824	0.0441352	0.240304	-0.617647	0.010788	0.31988	-0.65	0.00641571	0.224293	0.592157
mmu_circ_0003447	247	mmu-mir-5126	406	CYTB	87	0.644848	0.006996	0.141179	-0.626936	0.00934562	0.308357	-0.502941	0.0470631	0.420404	0.591575
mmu_circ_0003732	77	mmu-miR-6236	941	CYTB	87	0.594118	0.0152324	0.174532	-0.523529	0.0374126	0.443382	-0.65	0.00641571	0.224293	0.589216
mmu_circ_0009997	42	mmu-miR-6236	941	CYTB	87	0.564706	0.0226632	0.195653	-0.552941	0.0263145	0.419238	-0.65	0.00641571	0.224293	0.589216
mmu_circ_0013208	43	mmu-miR-6236	941	CYTB	87	0.508824	0.0441352	0.240304	-0.605882	0.0128603	0.335595	-0.65	0.00641571	0.224293	0.588235
mmu_circ_0007112	42	mmu-miR-6956-3p	165	CYTB	87	0.5195	0.0391722	0.232702	-0.65828	0.005564	0.284694	-0.580757	0.018326	0.307104	0.586179
mmu_circ_0008190	128	mmu-miR-6538	729	CYTB	87	0.508824	0.0441352	0.240304	-0.557763	0.0247672	0.412066	-0.690214	0.00308247	0.172931	0.5856
mmu_circ_0001235	56	mmu-miR-142a-3p	728	CYTB	87	0.6833	0.00352373	0.119748	-0.529825	0.0347839	0.438068	-0.536036	0.0323298	0.370972	0.583054
mmu_circ_0015856	77	mmu-miR-6538	729	CYTB	87	0.551877	0.0266659	0.206729	-0.506627	0.0452119	0.461349	-0.690214	0.00308247	0.172931	0.582906
mmu_circ_0006096	58	mmu-miR-6538	729	CYTB	87	0.511765	0.0427234	0.237361	-0.54599	0.0286741	0.427798	-0.690214	0.00308247	0.172931	0.582656
mmu_circ_0013185	49	mmu-miR-142a-3p	728	CYTB	87	0.605882	0.0128603	0.165779	-0.596435	0.0147402	0.349809	-0.536036	0.0323298	0.370972	0.579451
mmu_circ_0001868	51	mmu-miR-5126	331	CYTB	87	0.505882	0.0455816	0.242791	-0.67547	0.00408354	0.256782	-0.555727	0.0254117	0.341955	0.579027
mmu_circ_0001868	51	mmu-miR-6538	729	CYTB	87	0.505882	0.0455816	0.242791	-0.538631	0.0313443	0.431944	-0.690214	0.00308247	0.172931	0.578242
mmu_circ_0001868	51	mmu-miR-6236	941	CYTB	87	0.505882	0.0455816	0.242791	-0.576471	0.0194151	0.388294	-0.65	0.00641571	0.224293	0.577451
mmu_circ_0006096	58	mmu-miR-6236	941	CYTB	87	0.511765	0.0427234	0.237361	-0.561765	0.023537	0.40809	-0.65	0.00641571	0.224293	0.57451
mmu_circ_0014636	7	mmu-miR-6956-3p	165	CYTB	87	0.523078	0.0376066	0.229015	-0.619543	0.0104803	0.316461	-0.580757	0.018326	0.307104	0.574459
mmu_circ_0015856	77	mmu-miR-142a-3p	728	CYTB	87	0.551877	0.0266659	0.206729	-0.625584	0.00954544	0.308568	-0.536036	0.0323298	0.370972	0.571166
mmu_circ_0008190	128	mmu-miR-142a-3p	728	CYTB	87	0.508824	0.0441352	0.240304	-0.653813	0.00601146	0.284694	-0.536036	0.0323298	0.370972	0.566224
mmu_circ_0012896	152	mmu-mir-5126	406	CYTB	87	0.514706	0.0413458	0.235172	-0.670588	0.00446721	0.258536	-0.502941	0.0470631	0.420404	0.562745
mmu_circ_0003733	63	mmu-miR-5126	331	CYTB	87	0.579412	0.0186625	0.185188	-0.549587	0.0274338	0.423216	-0.555727	0.0254117	0.341955	0.561575
mmu_circ_0003732	77	mmu-miR-5126	331	CYTB	87	0.594118	0.0152324	0.174532	-0.528095	0.035492	0.438068	-0.555727	0.0254117	0.341955	0.559313
mmu_circ_0006096	58	mmu-miR-142a-3p	728	CYTB	87	0.511765	0.0427234	0.237361	-0.625124	0.00961424	0.308568	-0.536036	0.0323298	0.370972	0.557642
mmu_circ_0012896	152	mmu-miR-142a-3p	728	CYTB	87	0.514706	0.0413458	0.235172	-0.602474	0.0135154	0.342625	-0.536036	0.0323298	0.370972	0.551072
[truncated: 12,129 more rows]

## Sheet: GO terms
mRNA		341 with 20 plus connections		Upregulated GO and KEGG terms	GroupID	Category	Term	Description	LogP	Log(q-value)	Genes	Symbols	InTerm_InList		GroupID	Category	Term	Description	LogP	Log(q-value)	Genes	Symbols	InTerm_InList		down GO and KEGG terms	GroupID	Category	Term	Description	LogP	Log(q-value)	Genes	Symbols	InTerm_InList		GroupID	Category	Term	Description	LogP	Log(q-value)	Genes	Symbols	InTerm_InList
Aldh4a1					1_Summary	GO Biological Processes	GO:0002831	inflammatory response	-17.1315	-12.9683	12229,12475,12523,12524,13057,14824,15170,16331,16859,17084,17472,17916,18024,19063,19106,19697,20846,20847,21354,22324,24088,27056,27419,54445,78781,80287,83433,83490,110006,140497,171285,208884,212937,217303,229900,234779,279572,12259,12266,12267,12268,12514,12978,14130,14131,15162,16414,18173,20305,20848,30955,104759,230787,625018,12262,12508,16822,23880,110557,237877,16001,16170,19354,26410,1…	Btk,Cd14,Cd84,Cd86,Cyba,Grn,Ptpn6,Inpp5d,Lgals9,Ly86,Gbp4,Myo1f,Nfe2l2,Ppt1,Eif2ak2,Rela,Stat1,Stat2,Tap1,Vav1,Tlr2,Irf5,Naglu,Unc93b1,Zc3hav1,Apobec3,Trem2,Pik3ap1,Gusb,Cd300c2,Havcr2,Zdhhc9,Tifab,Cd300a,Gbp7,Plcg2,Tlr13,C1qa,C3,C3ar1,C4b,Cd68,Csf1r,Fcgr2b,Fcgr3,Hck,Itgb2,Slc11a1,Ccl6,Stat3,Pik3cg,Pld4,Themis2,C4a,C1qc,Cd53,Lcp2,Fyb1,H2-Q6,Atad5,Igf1r,Il16,Rac2,Map3k8,Ctsh	65/-		1_Summary	KEGG Pathway	mmu04380	Osteoclast differentiation - Mus musculus (house mouse)	-11.1605	-8.90286	12229,12978,13057,14130,14131,16391,16822,18018,19697,20846,20847,21812,21813,83433,234779	Btk,Csf1r,Cyba,Fcgr2b,Fcgr3,Irf9,Lcp2,Nfatc1,Rela,Stat1,Stat2,Tgfbr1,Tgfbr2,Trem2,Plcg2	15/-			1_Summary	GO Biological Processes	GO:0006119	oxidative phosphorylation	-11.1076	-6.94435	12861,12868,17705,17708,17711,17716,17717,17719,17721,17722,68198,68165,67876,18627,11936,68033,71238,22632,56462,67067,18701,24057,56738,319554,80334,243616,238871,17766,76969,11656,114886	Cox6a1,Cox8a,ATP6,COX1,CYTB,ND1,ND2,ND4,ND5,ND6,Ndufb2,Fdx2,Coq10b,Per2,Fxyd2,Cox19,Sdhaf3,Yy1,Mtch1,Romo1,Pigf,Sh3yl1,Mocs1,Idi1,Kcnip4,Slc6a11,Pde4d,Nudt1,Chst1,Alas2,Cygb	31/-		1_Summary	KEGG Pathway	mmu04714	Thermogenesis - Mus musculus (house mouse)	-11.0163	-8.45756	11461,12861,12868,17705,17708,17711,17716,17717,17719,17721,17722,29861,68033,68198,22152,382562,641376,18762,22223,26395,14405	Actb,Cox6a1,Cox8a,ATP6,COX1,CYTB,ND1,ND2,ND4,ND5,ND6,Dpf1,Cox19,Ndufb2,Tubb3,Pfn4,Tomm40l,Prkcz,Uchl1,Map2k1,Gabrg1	21/-
ND2					1_Member	GO Biological Processes	GO:0002831	regulation of response to biotic stimulus	-17.1315	-12.9683	12229,12475,12523,12524,13057,14824,15170,16331,16859,17084,17472,17916,18024,19063,19106,19697,20846,20847,21354,22324,24088,27056,27419,54445,78781,80287,83433,83490,110006,140497,171285,208884,212937,217303,229900,234779,279572	Btk,Cd14,Cd84,Cd86,Cyba,Grn,Ptpn6,Inpp5d,Lgals9,Ly86,Gbp4,Myo1f,Nfe2l2,Ppt1,Eif2ak2,Rela,Stat1,Stat2,Tap1,Vav1,Tlr2,Irf5,Naglu,Unc93b1,Zc3hav1,Apobec3,Trem2,Pik3ap1,Gusb,Cd300c2,Havcr2,Zdhhc9,Tifab,Cd300a,Gbp7,Plcg2,Tlr13	37/651		1_Member	KEGG Pathway	mmu04380	Osteoclast differentiation - Mus musculus (house mouse)	-11.1605	-8.90286	12229,12978,13057,14130,14131,16391,16822,18018,19697,20846,20847,21812,21813,83433,234779	Btk,Csf1r,Cyba,Fcgr2b,Fcgr3,Irf9,Lcp2,Nfatc1,Rela,Stat1,Stat2,Tgfbr1,Tgfbr2,Trem2,Plcg2	15/136			1_Member	GO Biological Processes	GO:0006119	oxidative phosphorylation	-11.1076	-6.94435	12861,12868,17705,17708,17711,17716,17717,17719,17721,17722,68198	Cox6a1,Cox8a,ATP6,COX1,CYTB,ND1,ND2,ND4,ND5,ND6,Ndufb2	11/113		1_Member	KEGG Pathway	mmu04714	Thermogenesis - Mus musculus (house mouse)	-11.0163	-8.45756	11461,12861,12868,17705,17708,17711,17716,17717,17719,17721,17722,29861,68033,68198	Actb,Cox6a1,Cox8a,ATP6,COX1,CYTB,ND1,ND2,ND4,ND5,ND6,Dpf1,Cox19,Ndufb2	14/238
Ablim3					1_Member	GO Biological Processes	GO:0045088	regulation of innate immune response	-15.2297	-11.3675	12229,12475,12524,13057,14824,15170,16331,16859,17916,18024,19063,19106,19697,20847,21354,22324,24088,27056,27419,54445,78781,83433,83490,110006,140497,171285,208884,212937,217303,229900,234779,279572	Btk,Cd14,Cd86,Cyba,Grn,Ptpn6,Inpp5d,Lgals9,Myo1f,Nfe2l2,Ppt1,Eif2ak2,Rela,Stat2,Tap1,Vav1,Tlr2,Irf5,Naglu,Unc93b1,Zc3hav1,Trem2,Pik3ap1,Gusb,Cd300c2,Havcr2,Zdhhc9,Tifab,Cd300a,Gbp7,Plcg2,Tlr13	32/544		2_Summary	KEGG Pathway	mmu04142	Lysosome - Mus musculus (house mouse)	-11.1605	-8.90286	12514,12751,13036,13423,15212,16792,17159,18173,19025,19063,27419,53599,64138,75612,110006	Cd68,Tpp1,Ctsh,Dnase2a,Hexb,Laptm5,Man2b1,Slc11a1,Ctsa,Ppt1,Naglu,Cd164,Ctsz,Gns,Gusb	15/-			1_Member	GO Biological Processes	GO:0022900	electron transport chain	-10.2558	-6.39353	12861,12868,17708,17711,17716,17717,17719,17721,17722,68165	Cox6a1,Cox8a,COX1,CYTB,ND1,ND2,ND4,ND5,ND6,Fdx2	10/100		1_Member	KEGG Pathway	mmu00190	Oxidative phosphorylation - Mus musculus (house mouse)	-10.0542	-7.79654	12861,12868,17705,17708,17711,17716,17717,17719,17721,17722,68198	Cox6a1,Cox8a,ATP6,COX1,CYTB,ND1,ND2,ND4,ND5,ND6,Ndufb2	11/141
mt-Rnr1					1_Member	GO Biological Processes	GO:0006954	inflammatory response	-14.8808	-11.1946	12229,12259,12266,12267,12268,12475,12514,12978,13057,14130,14131,14824,15162,15170,16414,17084,18024,18173,19697,20305,20848,24088,27056,27419,30955,83433,104759,110006,171285,208884,217303,230787,279572,625018	Btk,C1qa,C3,C3ar1,C4b,Cd14,Cd68,Csf1r,Cyba,Fcgr2b,Fcgr3,Grn,Hck,Ptpn6,Itgb2,Ly86,Nfe2l2,Slc11a1,Rela,Ccl6,Stat3,Tlr2,Irf5,Naglu,Pik3cg,Trem2,Pld4,Gusb,Havcr2,Zdhhc9,Cd300a,Themis2,Tlr13,C4a	34/639		2_Member	KEGG Pathway	mmu04142	Lysosome - Mus musculus (house mouse)	-11.1605	-8.90286	12514,12751,13036,13423,15212,16792,17159,18173,19025,19063,27419,53599,64138,75612,110006	Cd68,Tpp1,Ctsh,Dnase2a,Hexb,Laptm5,Man2b1,Slc11a1,Ctsa,Ppt1,Naglu,Cd164,Ctsz,Gns,Gusb	15/136			1_Member	GO Biological Processes	GO:0019646	aerobic electron transport chain	-9.25886	-5.67175	12861,12868,17711,17716,17717,17719,17721,17722	Cox6a1,Cox8a,CYTB,ND1,ND2,ND4,ND5,ND6	8/61		1_Member	KEGG Pathway	mmu05014	Amyotrophic lateral sclerosis - Mus musculus (house mouse)	-9.39813	-7.31654	11461,12861,12868,17705,17708,17711,17716,17717,17719,17721,17722,22152,68198,382562,641376	Actb,Cox6a1,Cox8a,ATP6,COX1,CYTB,ND1,ND2,ND4,ND5,ND6,Tubb3,Ndufb2,Pfn4,Tomm40l	15/376
Zfp33b					1_Member	GO Biological Processes	GO:0050778	positive regulation of immune response	-14.3576	-10.8933	12229,12259,12262,12266,12267,12268,12475,12508,12524,13057,14131,15170,16414,16822,16859,18173,19697,22324,23880,24088,27056,27419,54445,78781,83433,83490,110006,110557,171285,208884,212937,229900,230787,234779,237877,279572,625018	Btk,C1qa,C1qc,C3,C3ar1,C4b,Cd14,Cd53,Cd86,Cyba,Fcgr3,Ptpn6,Itgb2,Lcp2,Lgals9,Slc11a1,Rela,Vav1,Fyb1,Tlr2,Irf5,Naglu,Unc93b1,Zc3hav1,Trem2,Pik3ap1,Gusb,H2-Q6,Havcr2,Zdhhc9,Tifab,Gbp7,Themis2,Plcg2,Atad5,Tlr13,C4a	37/795		2_Member	KEGG Pathway	mmu00531	Glycosaminoglycan degradation - Mus musculus (house mouse)	-4.30051	-3.12096	15212,27419,75612,110006	Hexb,Naglu,Gns,Gusb	4/21			1_Member	GO Biological Processes	GO:0022904	respiratory electron transport chain	-9.23297	-5.67175	12861,12868,17708,17711,17716,17717,17719,17721,17722	Cox6a1,Cox8a,COX1,CYTB,ND1,ND2,ND4,ND5,ND6	9/91		1_Member	KEGG Pathway	mmu05415	Diabetic cardiomyopathy - Mus musculus (house mouse)	-9.18915	-7.24291	12861,12868,17705,17708,17711,17716,17717,17719,17721,17722,18762,68198	Cox6a1,Cox8a,ATP6,COX1,CYTB,ND1,ND2,ND4,ND5,ND6,Prkcz,Ndufb2	12/217
mt-Rnr2					1_Member	GO Biological Processes	GO:0032103	positive regulation of response to external stimulus	-14.1631	-10.778	12229,12266,12267,12475,12524,12978,13057,14131,14824,15170,16001,16170,16859,17084,19354,19697,20848,22324,24088,26410,27056,27419,30955,54445,78781,83433,83490,110006,171285,208884,212937,229900,234779,279572	Btk,C3,C3ar1,Cd14,Cd86,Csf1r,Cyba,Fcgr3,Grn,Ptpn6,Igf1r,Il16,Lgals9,Ly86,Rac2,Rela,Stat3,Vav1,Tlr2,Map3k8,Irf5,Naglu,Pik3cg,Unc93b1,Zc3hav1,Trem2,Pik3ap1,Gusb,Havcr2,Zdhhc9,Tifab,Gbp7,Plcg2,Tlr13	34/676		3_Summary	KEGG Pathway	mmu04662	B cell receptor signaling pathway - Mus musculus (house mouse)	-9.13818	-7.05659	12229,12517,14130,15170,16331,18018,19354,19697,22324,83490,234779,13430,14131,15162,18805,230837,16822,20111,23880,13057,16414,17698,20469,26410,12523,12524	Btk,Cd72,Fcgr2b,Ptpn6,Inpp5d,Nfatc1,Rac2,Rela,Vav1,Pik3ap1,Plcg2,Dnm2,Fcgr3,Hck,Pld1,Asap3,Lcp2,Rps6ka1,Fyb1,Cyba,Itgb2,Msn,Sipa1,Map3k8,Cd84,Cd86	26/-			1_Member	GO Biological Processes	GO:0042775	mitochondrial ATP synthesis coupled electron transport	-8.81949	-5.35518	12861,12868,17711,17716,17717,17719,17721,17722	Cox6a1,Cox8a,CYTB,ND1,ND2,ND4,ND5,ND6	8/69		1_Member	KEGG Pathway	mmu05012	Parkinson disease - Mus musculus (house mouse)	-9.10264	-7.24291	12861,12868,17705,17708,17711,17716,17717,17719,17721,17722,22152,22223,68198	Cox6a1,Cox8a,ATP6,COX1,CYTB,ND1,ND2,ND4,ND5,ND6,Tubb3,Uchl1,Ndufb2	13/274
ND1					1_Member	GO Biological Processes	GO:0031349	positive regulation of defense response	-13.6497	-10.3895	12229,12266,12475,12524,12978,13057,14131,14824,15170,16170,16859,19697,20848,22324,24088,26410,27056,27419,30955,54445,78781,83433,83490,110006,171285,208884,212937,229900,234779,279572	Btk,C3,Cd14,Cd86,Csf1r,Cyba,Fcgr3,Grn,Ptpn6,Il16,Lgals9,Rela,Stat3,Vav1,Tlr2,Map3k8,Irf5,Naglu,Pik3cg,Unc93b1,Zc3hav1,Trem2,Pik3ap1,Gusb,Havcr2,Zdhhc9,Tifab,Gbp7,Plcg2,Tlr13	30/539		3_Member	KEGG Pathway	mmu04662	B cell receptor signaling pathway - Mus musculus (house mouse)	-9.13818	-7.05659	12229,12517,14130,15170,16331,18018,19354,19697,22324,83490,234779	Btk,Cd72,Fcgr2b,Ptpn6,Inpp5d,Nfatc1,Rac2,Rela,Vav1,Pik3ap1,Plcg2	11/84			1_Member	GO Biological Processes	GO:0042773	ATP synthesis coupled electron transport	-8.71833	-5.3332	12861,12868,17711,17716,17717,17719,17721,17722	Cox6a1,Cox8a,CYTB,ND1,ND2,ND4,ND5,ND6	8/71		1_Member	KEGG Pathway	mmu05208	Chemical carcinogenesis - reactive oxygen species - Mus musculus (house mouse)	-8.92228	-7.14172	12861,12868,17705,17708,17711,17716,17717,17719,17721,17722,26395,68198	Cox6a1,Cox8a,ATP6,COX1,CYTB,ND1,ND2,ND4,ND5,ND6,Map2k1,Ndufb2	12/229
Triqk					1_Member	GO Biological Processes	GO:0002764	immune response-regulating signaling pathway	-13.0657	-9.8567	12229,12266,12267,12475,12508,12524,13036,14130,14131,15170,16822,19697,22324,23880,24088,27056,27419,54445,83490,110006,171285,208884,212937,230787,234779,279572	Btk,C3,C3ar1,Cd14,Cd53,Cd86,Ctsh,Fcgr2b,Fcgr3,Ptpn6,Lcp2,Rela,Vav1,Fyb1,Tlr2,Irf5,Naglu,Unc93b1,Pik3ap1,Gusb,Havcr2,Zdhhc9,Tifab,Themis2,Plcg2,Tlr13	26/414		3_Member	KEGG Pathway	mmu04666	Fc gamma R-mediated phagocytosis - Mus musculus (house mouse)	-7.4691	-5.51246	13430,14130,14131,15162,16331,18805,19354,22324,230837,234779	Dnm2,Fcgr2b,Fcgr3,Hck,Inpp5d,Pld1,Rac2,Vav1,Asap3,Plcg2	10/94			1_Member	GO Biological Processes	GO:0045333	cellular respiration	-8.41293	-5.13553	12861,12868,17705,17708,17711,17716,17717,17719,17721,17722,67876,68198	Cox6a1,Cox8a,ATP6,COX1,CYTB,ND1,ND2,ND4,ND5,ND6,Coq10b,Ndufb2	12/254		1_Member	KEGG Pathway	mmu05020	Prion disease - Mus musculus (house mouse)	-8.06185	-6.34824	12861,12868,17705,17708,17711,17716,17717,17719,17721,17722,22152,68198	Cox6a1,Cox8a,ATP6,COX1,CYTB,ND1,ND2,ND4,ND5,ND6,Tubb3,Ndufb2	12/273
Rbm24					1_Member	GO Biological Processes	GO:0002253	activation of immune response	-12.5652	-9.40197	12229,12259,12262,12266,12267,12268,12475,12508,12524,15170,16822,19697,23880,24088,27056,27419,54445,83490,110006,171285,208884,212937,229900,230787,234779,279572,625018	Btk,C1qa,C1qc,C3,C3ar1,C4b,Cd14,Cd53,Cd86,Ptpn6,Lcp2,Rela,Fyb1,Tlr2,Irf5,Naglu,Unc93b1,Pik3ap1,Gusb,Havcr2,Zdhhc9,Tifab,Gbp7,Themis2,Plcg2,Tlr13,C4a	27/473		3_Member	KEGG Pathway	mmu04664	Fc epsilon RI signaling pathway - Mus musculus (house mouse)	-4.29946	-3.12096	12229,16331,16822,19354,22324,234779	Btk,Inpp5d,Lcp2,Rac2,Vav1,Plcg2	6/66			1_Member	GO Biological Processes	GO:0006091	generation of precursor metabolites and energy	-8.39572	-5.13553	12861,12868,17705,17708,17711,17716,17717,17719,17721,17722,18627,67876,68165,68198	Cox6a1,Cox8a,ATP6,COX1,CYTB,ND1,ND2,ND4,ND5,ND6,Per2,Coq10b,Fdx2,Ndufb2	14/377		1_Member	KEGG Pathway	mmu05022	Pathways of neurodegeneration - multiple diseases - Mus musculus (house mouse)	-7.947	-6.29139	12861,12868,17705,17708,17711,17716,17717,17719,17721,17722,22152,22223,26395,68198,641376	Cox6a1,Cox8a,ATP6,COX1,CYTB,ND1,ND2,ND4,ND5,ND6,Tubb3,Uchl1,Map2k1,Ndufb2,Tomm40l	15/481
Kdelr2					1_Member	GO Biological Processes	GO:0002833	positive regulation of response to biotic stimulus	-10.4117	-7.47884	12229,12475,12524,13057,14824,15170,16859,17084,19697,22324,24088,27056,27419,54445,78781,83490,110006,171285,208884,212937,229900,234779,279572	Btk,Cd14,Cd86,Cyba,Grn,Ptpn6,Lgals9,Ly86,Rela,Vav1,Tlr2,Irf5,Naglu,Unc93b1,Zc3hav1,Pik3ap1,Gusb,Havcr2,Zdhhc9,Tifab,Gbp7,Plcg2,Tlr13	23/419		3_Member	KEGG Pathway	mmu05135	Yersinia infection - Mus musculus (house mouse)	-4.17353	-3.01276	14131,16822,18018,19354,19697,20111,22324,23880	Fcgr3,Lcp2,Nfatc1,Rac2,Rela,Rps6ka1,Vav1,Fyb1	8/136			1_Member	GO Biological Processes	GO:0015980	energy derivation by oxidation of organic compounds	-8.128	-4.91896	12861,12868,17705,17708,17711,17716,17717,17719,17721,17722,18627,67876,68198	Cox6a1,Cox8a,ATP6,COX1,CYTB,ND1,ND2,ND4,ND5,ND6,Per2,Coq10b,Ndufb2	13/330		1_Member	KEGG Pathway	mmu05016	Huntington disease - Mus musculus (house mouse)	-7.48168	-5.87721	12861,12868,17705,17708,17711,17716,17717,17719,17721,17722,22152,68198	Cox6a1,Cox8a,ATP6,COX1,CYTB,ND1,ND2,ND4,ND5,ND6,Tubb3,Ndufb2	12/308
Apold1					1_Member	GO Biological Processes	GO:0002757	immune response-activating signaling pathway	-10.377	-7.46901	12229,12266,12267,12475,12508,12524,15170,16822,19697,23880,24088,27056,27419,54445,83490,110006,171285,208884,212937,230787,234779,279572	Btk,C3,C3ar1,Cd14,Cd53,Cd86,Ptpn6,Lcp2,Rela,Fyb1,Tlr2,Irf5,Naglu,Unc93b1,Pik3ap1,Gusb,Havcr2,Zdhhc9,Tifab,Themis2,Plcg2,Tlr13	22/382		3_Member	KEGG Pathway	mmu04670	Leukocyte transendothelial migration - Mus musculus (house mouse)	-3.71674	-2.64939	13057,16414,17698,19354,20469,22324,234779	Cyba,Itgb2,Msn,Rac2,Sipa1,Vav1,Plcg2	7/119			1_Member	GO Biological Processes	GO:0009060	aerobic respiration	-7.96201	-4.79873	12861,12868,17705,17708,17711,17716,17717,17719,17721,17722,68198	Cox6a1,Cox8a,ATP6,COX1,CYTB,ND1,ND2,ND4,ND5,ND6,Ndufb2	11/222		1_Member	KEGG Pathway	mmu05010	Alzheimer disease - Mus musculus (house mouse)	-7.28555	-5.72684	12861,12868,17705,17708,17711,17716,17717,17719,17721,17722,22152,26395,68198	Cox6a1,Cox8a,ATP6,COX1,CYTB,ND1,ND2,ND4,ND5,ND6,Tubb3,Map2k1,Ndufb2	13/389
ND4					1_Member	GO Biological Processes	GO:0002221	pattern recognition receptor signaling pathway	-9.64614	-6.8808	12229,12475,12524,15170,19697,24088,27056,27419,54445,83490,110006,171285,208884,212937,234779,279572	Btk,Cd14,Cd86,Ptpn6,Rela,Tlr2,Irf5,Naglu,Unc93b1,Pik3ap1,Gusb,Havcr2,Zdhhc9,Tifab,Plcg2,Tlr13	16/203		3_Member	KEGG Pathway	mmu04650	Natural killer cell mediated cytotoxicity - Mus musculus (house mouse)	-3.69427	-2.64071	15170,16414,16822,18018,19354,22324,234779	Ptpn6,Itgb2,Lcp2,Nfatc1,Rac2,Vav1,Plcg2	7/120			1_Member	GO Biological Processes	GO:0042776	proton motive force-driven mitochondrial ATP synthesis	-7.69474	-4.57285	17705,17716,17717,17719,17721,17722,68198	ATP6,ND1,ND2,ND4,ND5,ND6,Ndufb2	7/62		1_Member	KEGG Pathway	mmu04723	Retrograde endocannabinoid signaling - Mus musculus (house mouse)	-4.99452	-3.4772	14405,17716,17717,17719,17721,17722,68198	Gabrg1,ND1,ND2,ND4,ND5,ND6,Ndufb2	7/154
Synpr					1_Member	GO Biological Processes	GO:0002768	immune response-regulating cell surface receptor signaling pathway	-9.5133	-6.78098	12229,12266,12267,12475,12508,14130,14131,15170,16822,19697,22324,23880,24088,27419,83490,110006,230787,234779	Btk,C3,C3ar1,Cd14,Cd53,Fcgr2b,Fcgr3,Ptpn6,Lcp2,Rela,Vav1,Fyb1,Tlr2,Naglu,Pik3ap1,Gusb,Themis2,Plcg2	18/273		3_Member	KEGG Pathway	mmu04660	T cell receptor signaling pathway - Mus musculus (house mouse)	-2.85131	-1.96469	15170,16822,18018,19697,22324,26410	Ptpn6,Lcp2,Nfatc1,Rela,Vav1,Map3k8	6/122			1_Member	GO Biological Processes	GO:0015986	proton motive force-driven ATP synthesis	-7.45579	-4.37169	17705,17716,17717,17719,17721,17722,68198	ATP6,ND1,ND2,ND4,ND5,ND6,Ndufb2	7/67		2_Summary	KEGG Pathway	mmu04260	Cardiac muscle contraction - Mus musculus (house mouse)	-4.13816	-2.65863	11936,12861,12868,17708,17711,68198	Fxyd2,Cox6a1,Cox8a,COX1,CYTB,Ndufb2	6/-
Zfp874a					1_Member	GO Biological Processes	GO:0045089	positive regulation of innate immune response	-9.5129	-6.78098	12229,12475,12524,13057,15170,16859,19697,22324,24088,27056,27419,54445,78781,83490,110006,171285,208884,212937,229900,234779,279572	Btk,Cd14,Cd86,Cyba,Ptpn6,Lgals9,Rela,Vav1,Tlr2,Irf5,Naglu,Unc93b1,Zc3hav1,Pik3ap1,Gusb,Havcr2,Zdhhc9,Tifab,Gbp7,Plcg2,Tlr13	21/384		3_Member	KEGG Pathway	mmu04517	IgSF CAM signaling - Mus musculus (house mouse)	-2.4889	-1.65447	12523,12524,15170,16331,16414,16822,17698,22324,234779	Cd84,Cd86,Ptpn6,Inpp5d,Itgb2,Lcp2,Msn,Vav1,Plcg2	9/300			1_Member	GO Biological Processes	GO:1902600	proton transmembrane transport	-7.31084	-4.26151	11936,17705,17708,17711,17716,17717,17719,17721,17722	Fxyd2,ATP6,COX1,CYTB,ND1,ND2,ND4,ND5,ND6	9/150		2_Member	KEGG Pathway	mmu04260	Cardiac muscle contraction - Mus musculus (house mouse)	-4.13816	-2.65863	11936,12861,12868,17708,17711	Fxyd2,Cox6a1,Cox8a,COX1,CYTB	5/89
CYTB					1_Member	GO Biological Processes	GO:0002758	innate immune response-activating signaling pathway	-9.3373	-6.62118	12229,12475,12524,15170,19697,24088,27056,27419,54445,83490,110006,171285,208884,212937,234779,279572	Btk,Cd14,Cd86,Ptpn6,Rela,Tlr2,Irf5,Naglu,Unc93b1,Pik3ap1,Gusb,Havcr2,Zdhhc9,Tifab,Plcg2,Tlr13	16/213		4_Summary	KEGG Pathway	mmu05133	Pertussis - Mus musculus (house mouse)	-7.13603	-5.27629	12259,12262,12266,12268,12475,15900,16414,19697,625018,12267,14131,16391,19106,20846,20847,20848,24088,70008,234779,19128,14676,21812,21813,14130,12524	C1qa,C1qc,C3,C4b,Cd14,Irf8,Itgb2,Rela,C4a,C3ar1,Fcgr3,Irf9,Eif2ak2,Stat1,Stat2,Stat3,Tlr2,Ace2,Plcg2,Pros1,Gna15,Tgfbr1,Tgfbr2,Fcgr2b,Cd86	25/-			1_Member	GO Biological Processes	GO:0006754	ATP biosynthetic process	-6.84095	-3.84596	17705,17716,17717,17719,17721,17722,68198	ATP6,ND1,ND2,ND4,ND5,ND6,Ndufb2	7/82		2_Member	KEGG Pathway	mmu04932	Non-alcoholic fatty liver disease - Mus musculus (house mouse)	-2.936	-1.52341	12861,12868,17708,17711,68198	Cox6a1,Cox8a,COX1,CYTB,Ndufb2	5/162
Cox6a1					1_Member	GO Biological Processes	GO:0002218	activation of innate immune response	-9.11214	-6.41126	12229,12475,12524,15170,19697,24088,27056,27419,54445,83490,110006,171285,208884,212937,229900,234779,279572	Btk,Cd14,Cd86,Ptpn6,Rela,Tlr2,Irf5,Naglu,Unc93b1,Pik3ap1,Gusb,Havcr2,Zdhhc9,Tifab,Gbp7,Plcg2,Tlr13	17/254		4_Member	KEGG Pathway	mmu05133	Pertussis - Mus musculus (house mouse)	-7.13603	-5.27629	12259,12262,12266,12268,12475,15900,16414,19697,625018	C1qa,C1qc,C3,C4b,Cd14,Irf8,Itgb2,Rela,C4a	9/77			1_Member	GO Biological Processes	GO:0006120	mitochondrial electron transport, NADH to ubiquinone	-6.83315	-3.84596	17716,17717,17719,17721,17722	ND1,ND2,ND4,ND5,ND6	5/26		3_Summary	KEGG Pathway	mmu05143	African trypanosomiasis - Mus musculus (house mouse)	-3.05149	-1.60672	15129,110257,100503605	Hbb-b1,Hba-a2,Hbb-bs	3/-
Neurl3					1_Member	GO Biological Processes	GO:0002429	immune response-activating cell surface receptor signaling pathway	-7.65347	-5.09225	12229,12266,12267,12475,12508,15170,16822,19697,23880,24088,27419,83490,110006,230787,234779	Btk,C3,C3ar1,Cd14,Cd53,Ptpn6,Lcp2,Rela,Fyb1,Tlr2,Naglu,Pik3ap1,Gusb,Themis2,Plcg2	15/242		4_Member	KEGG Pathway	mmu05171	Coronavirus disease - COVID-19 - Mus musculus (house mouse)	-6.57888	-4.92326	12259,12262,12266,12267,12268,14131,16391,19106,19697,20846,20847,20848,24088,70008,234779,625018	C1qa,C1qc,C3,C3ar1,C4b,Fcgr3,Irf9,Eif2ak2,Rela,Stat1,Stat2,Stat3,Tlr2,Ace2,Plcg2,C4a	16/334			1_Member	GO Biological Processes	GO:0009206	purine ribonucleoside triphosphate biosynthetic process	-6.46334	-3.50418	17705,17716,17717,17719,17721,17722,68198	ATP6,ND1,ND2,ND4,ND5,ND6,Ndufb2	7/93		3_Member	KEGG Pathway	mmu05143	African trypanosomiasis - Mus musculus (house mouse)	-3.05149	-1.60672	15129,110257,100503605	Hbb-b1,Hba-a2,Hbb-bs	3/39
Camk2n1					1_Member	GO Biological Processes	GO:0002224	toll-like receptor signaling pathway	-6.40367	-3.99626	12524,19697,24088,54445,212937,234779,279572	Cd86,Rela,Tlr2,Unc93b1,Tifab,Plcg2,Tlr13	7/47		4_Member	KEGG Pathway	mmu04610	Complement and coagulation cascades - Mus musculus (house mouse)	-5.34368	-3.9311	12259,12262,12266,12267,12268,16414,19128,625018	C1qa,C1qc,C3,C3ar1,C4b,Itgb2,Pros1,C4a	8/94			1_Member	GO Biological Processes	GO:0009145	purine nucleoside triphosphate biosynthetic process	-6.43145	-3.49862	17705,17716,17717,17719,17721,17722,68198	ATP6,ND1,ND2,ND4,ND5,ND6,Ndufb2	7/94		3_Member	KEGG Pathway	mmu05144	Malaria - Mus musculus (house mouse)	-2.20587	-0.823251	15129,110257,100503605	Hbb-b1,Hba-a2,Hbb-bs	3/77
ATP6					1_Member	GO Biological Processes	GO:0002753	cytoplasmic pattern recognition receptor signaling pathway	-5.8965	-3.57831	12229,12524,15170,19697,27056,54445,83490,171285,208884,279572	Btk,Cd86,Ptpn6,Rela,Irf5,Unc93b1,Pik3ap1,Havcr2,Zdhhc9,Tlr13	10/138		4_Member	KEGG Pathway	mmu05142	Chagas disease - Mus musculus (house mouse)	-5.04735	-3.69276	12259,12262,12266,14676,19697,21812,21813,24088	C1qa,C1qc,C3,Gna15,Rela,Tgfbr1,Tgfbr2,Tlr2	8/103			1_Member	GO Biological Processes	GO:0015988	energy coupled proton transmembrane transport, against electrochemical gradient	-6.35677	-3.47225	17711,17719,17721	CYTB,ND4,ND5	3/4
Rilpl2					1_Member	GO Biological Processes	GO:0030522	intracellular receptor signaling pathway	-4.18461	-2.25686	12229,12524,15170,19697,20848,27056,54445,83490,171285,208884,279572	Btk,Cd86,Ptpn6,Rela,Stat3,Irf5,Unc93b1,Pik3ap1,Havcr2,Zdhhc9,Tlr13	11/261		4_Member	KEGG Pathway	mmu05150	Staphylococcus aureus infection - Mus musculus (house mouse)	-4.98777	-3.66525	12259,12262,12266,12267,12268,14130,14131,16414,625018	C1qa,C1qc,C3,C3ar1,C4b,Fcgr2b,Fcgr3,Itgb2,C4a	9/138			1_Member	GO Biological Processes	GO:0015990	electron transport coupled proton transport	-6.35677	-3.47225	17711,17719,17721	CYTB,ND4,ND5	3/4
Gdf10					1_Member	GO Biological Processes	GO:0050851	antigen receptor-mediated signaling pathway	-3.12614	-1.42225	12229,12508,15170,16822,23880,230787,234779	Btk,Cd53,Ptpn6,Lcp2,Fyb1,Themis2,Plcg2	7/149		4_Member	KEGG Pathway	mmu04936	Alcoholic liver disease - Mus musculus (house mouse)	-4.0632	-2.91947	12259,12262,12266,12267,12268,12475,19697,625018	C1qa,C1qc,C3,C3ar1,C4b,Cd14,Rela,C4a	8/141			1_Member	GO Biological Processes	GO:0009201	ribonucleoside triphosphate biosynthetic process	-6.30749	-3.44524	17705,17716,17717,17719,17721,17722,68198	ATP6,ND1,ND2,ND4,ND5,ND6,Ndufb2	7/98
Zeb1os1					1_Member	GO Biological Processes	GO:0050852	T cell receptor signaling pathway	-2.92581	-1.24825	12229,12508,16822,23880,230787,234779	Btk,Cd53,Lcp2,Fyb1,Themis2,Plcg2	6/118		4_Member	KEGG Pathway	mmu05322	Systemic lupus erythematosus - Mus musculus (house mouse)	-3.109	-2.17996	12259,12262,12266,12268,12524,14131,625018	C1qa,C1qc,C3,C4b,Cd86,Fcgr3,C4a	7/150			1_Member	GO Biological Processes	GO:0033108	mitochondrial respiratory chain complex assembly	-6.24757	-3.40651	17716,17717,17719,17721,17722,68033,71238	ND1,ND2,ND4,ND5,ND6,Cox19,Sdhaf3	7/100
Tlr2					2_Summary	GO Biological Processes	GO:0045321	leukocyte activation	-14.4851	-10.9238	12051,12229,12259,12266,12523,12524,12978,14131,14824,15170,15900,16391,16414,16822,17698,17916,18018,18173,18826,19697,20848,21813,22324,22778,24088,27419,56048,83433,94176,98365,171285,216161,217303,234779,239319,12262,12268,12983,13036,14130,16331,625018,110006	Bcl3,Btk,C1qa,C3,Cd84,Cd86,Csf1r,Fcgr3,Grn,Ptpn6,Irf8,Irf9,Itgb2,Lcp2,Msn,Myo1f,Nfatc1,Slc11a1,Lcp1,Rela,Stat3,Tgfbr2,Vav1,Ikzf1,Tlr2,Naglu,Lgals8,Trem2,Dock2,Slamf9,Havcr2,Sbno2,Cd300a,Plcg2,Card6,C1qc,C4b,Csf2rb,Ctsh,Fcgr2b,Inpp5d,C4a,Gusb	43/-		5_Summary	KEGG Pathway	mmu04620	Toll-like receptor signaling pathway - Mus musculus (house mouse)	-7.04625	-5.26569	12475,12524,16391,19697,20750,20846,20847,24088,26410,27056,11796,12266,19106,21354,21356,69550,78781,110557,15162,18018,20848,30955,234779,12229,22352,19354,20305,22324,66102,94176,18802,21812,21813,18805,14130,17698,12051,80287,15170,11307,13057,18024,16419,18132,22415,23962,12983,12986,229900,239319	Cd14,Cd86,Irf9,Rela,Spp1,Stat1,Stat2,Tlr2,Map3k8,Irf5,Birc3,C3,Eif2ak2,Tap1,Tapbp,Bst2,Zc3hav1,H2-Q6,Hck,Nfatc1,Stat3,Pik3cg,Plcg2,Btk,Vim,Rac2,Ccl6,Vav1,Cxcl16,Dock2,Plcd4,Tgfbr1,Tgfbr2,Pld1,Fcgr2b,Msn,Bcl3,Apobec3,Ptpn6,Abcg1,Cyba,Nfe2l2,Itgb5,Notch4,Wnt3,Oasl2,Csf2rb,Csf3r,Gbp7,Card6	50/-			1_Member	GO Biological Processes	GO:0009142	nucleoside triphosphate biosynthetic process	-6.1033	-3.28244	17705,17716,17717,17719,17721,17722,68198	ATP6,ND1,ND2,ND4,ND5,ND6,Ndufb2	7/105
Gpr45					2_Member	GO Biological Processes	GO:0045321	leukocyte activation	-14.4851	-10.9238	12051,12229,12259,12266,12523,12524,12978,14131,14824,15170,15900,16391,16414,16822,17698,17916,18018,18173,18826,19697,20848,21813,22324,22778,24088,27419,56048,83433,94176,98365,171285,216161,217303,234779,239319	Bcl3,Btk,C1qa,C3,Cd84,Cd86,Csf1r,Fcgr3,Grn,Ptpn6,Irf8,Irf9,Itgb2,Lcp2,Msn,Myo1f,Nfatc1,Slc11a1,Lcp1,Rela,Stat3,Tgfbr2,Vav1,Ikzf1,Tlr2,Naglu,Lgals8,Trem2,Dock2,Slamf9,Havcr2,Sbno2,Cd300a,Plcg2,Card6	35/701		5_Member	KEGG Pathway	mmu04620	Toll-like receptor signaling pathway - Mus musculus (house mouse)	-7.04625	-5.26569	12475,12524,16391,19697,20750,20846,20847,24088,26410,27056	Cd14,Cd86,Irf9,Rela,Spp1,Stat1,Stat2,Tlr2,Map3k8,Irf5	10/104			1_Member	GO Biological Processes	GO:0010257	NADH dehydrogenase complex assembly	-5.97063	-3.18756	17716,17717,17719,17721,17722	ND1,ND2,ND4,ND5,ND6	5/38
Icam2					2_Member	GO Biological Processes	GO:0002252	immune effector process	-12.0246	-8.94054	12051,12229,12259,12262,12266,12268,12983,13036,14130,14131,14824,15170,15900,16331,16391,17916,18173,18826,20848,22324,56048,83433,94176,171285,216161,217303,234779,625018	Bcl3,Btk,C1qa,C1qc,C3,C4b,Csf2rb,Ctsh,Fcgr2b,Fcgr3,Grn,Ptpn6,Irf8,Inpp5d,Irf9,Myo1f,Slc11a1,Lcp1,Stat3,Vav1,Lgals8,Trem2,Dock2,Havcr2,Sbno2,Cd300a,Plcg2,C4a	28/539		5_Member	KEGG Pathway	mmu05168	Herpes simplex virus 1 infection - Mus musculus (house mouse)	-6.67482	-4.96121	11796,12266,16391,19106,19697,20846,20847,21354,21356,24088,69550,78781,110557	Birc3,C3,Irf9,Eif2ak2,Rela,Stat1,Stat2,Tap1,Tapbp,Tlr2,Bst2,Zc3hav1,H2-Q6	13/211			1_Member	GO Biological Processes	GO:0032981	mitochondrial respiratory chain complex I assembly	-5.97063	-3.18756	17716,17717,17719,17721,17722	ND1,ND2,ND4,ND5,ND6	5/38
Msn					2_Member	GO Biological Processes	GO:0002366	leukocyte activation involved in immune response	-8.76763	-6.08147	12051,12229,14824,15900,16391,17916,18173,18826,20848,56048,83433,94176,171285,216161,217303,234779	Bcl3,Btk,Grn,Irf8,Irf9,Myo1f,Slc11a1,Lcp1,Stat3,Lgals8,Trem2,Dock2,Havcr2,Sbno2,Cd300a,Plcg2	16/233		5_Member	KEGG Pathway	mmu05167	Kaposi sarcoma-associated herpesvirus infection - Mus musculus (house mouse)	-6.37684	-4.77237	12266,12524,15162,16391,18018,19106,19697,20846,20847,20848,30955,110557,234779	C3,Cd86,Hck,Irf9,Nfatc1,Eif2ak2,Rela,Stat1,Stat2,Stat3,Pik3cg,H2-Q6,Plcg2	13/224			1_Member	GO Biological Processes	GO:0009152	purine ribonucleotide biosynthetic process	-5.03163	-2.26629	17705,17716,17717,17719,17721,17722,68198	ATP6,ND1,ND2,ND4,ND5,ND6,Ndufb2	7/152
Pik3ap1					2_Member	GO Biological Processes	GO:0002263	cell activation involved in immune response	-8.6606	-5.98868	12051,12229,14824,15900,16391,17916,18173,18826,20848,56048,83433,94176,171285,216161,217303,234779	Bcl3,Btk,Grn,Irf8,Irf9,Myo1f,Slc11a1,Lcp1,Stat3,Lgals8,Trem2,Dock2,Havcr2,Sbno2,Cd300a,Plcg2	16/237		5_Member	KEGG Pathway	mmu05169	Epstein-Barr virus infection - Mus musculus (house mouse)	-6.26771	-4.7504	12229,16391,19106,19697,20846,20847,20848,21354,21356,22352,24088,110557,234779	Btk,Irf9,Eif2ak2,Rela,Stat1,Stat2,Stat3,Tap1,Tapbp,Vim,Tlr2,H2-Q6,Plcg2	13/229			1_Member	GO Biological Processes	GO:0009260	ribonucleotide biosynthetic process	-4.74895	-2.00065	17705,17716,17717,17719,17721,17722,68198	ATP6,ND1,ND2,ND4,ND5,ND6,Ndufb2	7/168
Bcl3					2_Member	GO Biological Processes	GO:0046649	lymphocyte activation	-6.62359	-4.16788	12051,12229,12266,12523,12524,15170,15900,16391,16414,17698,18018,18173,18826,20848,22324,22778,56048,83433,94176,98365,234779	Bcl3,Btk,C3,Cd84,Cd86,Ptpn6,Irf8,Irf9,Itgb2,Msn,Nfatc1,Slc11a1,Lcp1,Stat3,Vav1,Ikzf1,Lgals8,Trem2,Dock2,Slamf9,Plcg2	21/563		5_Member	KEGG Pathway	mmu04062	Chemokine signaling pathway - Mus musculus (house mouse)	-6.22181	-4.74228	15162,19354,19697,20305,20846,20847,20848,22324,30955,66102,94176,234779	Hck,Rac2,Rela,Ccl6,Stat1,Stat2,Stat3,Vav1,Pik3cg,Cxcl16,Dock2,Plcg2	12/194			1_Member	GO Biological Processes	GO:0046390	ribose phosphate biosynthetic process	-4.61872	-1.89734	17705,17716,17717,17719,17721,17722,68198	ATP6,ND1,ND2,ND4,ND5,ND6,Ndufb2	7/176
Actb					2_Member	GO Biological Processes	GO:0002521	leukocyte differentiation	-6.46749	-4.04458	12051,12229,12978,15900,16391,18018,20848,21813,22324,22778,24088,27419,56048,83433,94176,98365,110006,216161,234779	Bcl3,Btk,Csf1r,Irf8,Irf9,Nfatc1,Stat3,Tgfbr2,Vav1,Ikzf1,Tlr2,Naglu,Lgals8,Trem2,Dock2,Slamf9,Gusb,Sbno2,Plcg2	19/477		5_Member	KEGG Pathway	mmu04933	AGE-RAGE signaling pathway in diabetic complications - Mus musculus (house mouse)	-5.11055	-3.72793	18018,18802,19697,20846,20848,21812,21813,234779	Nfatc1,Plcd4,Rela,Stat1,Stat3,Tgfbr1,Tgfbr2,Plcg2	8/101			1_Member	GO Biological Processes	GO:0007005	mitochondrion organization	-4.61347	-1.89734	17716,17717,17719,17721,17722,22632,56462,67067,68033,71238	ND1,ND2,ND4,ND5,ND6,Yy1,Mtch1,Romo1,Cox19,Sdhaf3	10/399
Yy1					2_Member	GO Biological Processes	GO:1903131	mononuclear cell differentiation	-6.13671	-3.77277	12051,12229,12978,15900,16391,18018,20848,21813,22324,22778,24088,27419,56048,83433,94176,98365,234779	Bcl3,Btk,Csf1r,Irf8,Irf9,Nfatc1,Stat3,Tgfbr2,Vav1,Ikzf1,Tlr2,Naglu,Lgals8,Trem2,Dock2,Slamf9,Plcg2	17/406		5_Member	KEGG Pathway	mmu05212	Pancreatic cancer - Mus musculus (house mouse)	-4.96868	-3.66525	18805,19354,19697,20846,20848,21812,21813	Pld1,Rac2,Rela,Stat1,Stat3,Tgfbr1,Tgfbr2	7/76			1_Member	GO Biological Processes	GO:0046034	ATP metabolic process	-4.5716	-1.87071	17705,17716,17717,17719,17721,17722,68198	ATP6,ND1,ND2,ND4,ND5,ND6,Ndufb2	7/179
Ctsz					2_Member	GO Biological Processes	GO:0002335	mature B cell differentiation	-5.64715	-3.41836	12051,15900,18018,20848,56048,234779	Bcl3,Irf8,Nfatc1,Stat3,Lgals8,Plcg2	6/39		5_Member	KEGG Pathway	mmu05162	Measles - Mus musculus (house mouse)	-4.88765	-3.6077	14130,16391,17698,19106,19697,20846,20847,20848,24088	Fcgr2b,Irf9,Msn,Eif2ak2,Rela,Stat1,Stat2,Stat3,Tlr2	9/142			1_Member	GO Biological Processes	GO:0006164	purine nucleotide biosynthetic process	-4.495	-1.80884	17705,17716,17717,17719,17721,17722,68198	ATP6,ND1,ND2,ND4,ND5,ND6,Ndufb2	7/184
Pld1					2_Member	GO Biological Processes	GO:0042113	B cell activation	-4.84613	-2.77975	12051,12229,12266,12524,15900,18018,20848,22324,22778,56048,234779	Bcl3,Btk,C3,Cd86,Irf8,Nfatc1,Stat3,Vav1,Ikzf1,Lgals8,Plcg2	11/221		5_Member	KEGG Pathway	mmu04625	C-type lectin receptor signaling pathway - Mus musculus (house mouse)	-3.88056	-2.76901	12051,16391,18018,19697,20846,20847,234779	Bcl3,Irf9,Nfatc1,Rela,Stat1,Stat2,Plcg2	7/112			1_Member	GO Biological Processes	GO:0009205	purine ribonucleoside triphosphate metabolic process	-4.22408	-1.57931	17705,17716,17717,17719,17721,17722,68198	ATP6,ND1,ND2,ND4,ND5,ND6,Ndufb2	7/203
Pmm2					2_Member	GO Biological Processes	GO:0002313	mature B cell differentiation involved in immune response	-4.82084	-2.76136	12051,15900,20848,56048,234779	Bcl3,Irf8,Stat3,Lgals8,Plcg2	5/32		5_Member	KEGG Pathway	mmu05170	Human immunodeficiency virus 1 infection - Mus musculus (house mouse)	-3.76856	-2.68697	18018,19354,19697,21354,21356,24088,69550,80287,110557,234779	Nfatc1,Rac2,Rela,Tap1,Tapbp,Tlr2,Bst2,Apobec3,H2-Q6,Plcg2	10/243			1_Member	GO Biological Processes	GO:0090407	organophosphate biosynthetic process	-4.16831	-1.53651	17705,17716,17717,17719,17721,17722,18701,24057,56738,68198,319554	ATP6,ND1,ND2,ND4,ND5,ND6,Pigf,Sh3yl1,Mocs1,Ndufb2,Idi1	11/545
Cd164					2_Member	GO Biological Processes	GO:0042110	T cell activation	-4.41649	-2.43913	12051,12523,12524,15170,16414,17698,18173,18826,20848,22324,22778,83433,94176,98365	Bcl3,Cd84,Cd86,Ptpn6,Itgb2,Msn,Slc11a1,Lcp1,Stat3,Vav1,Ikzf1,Trem2,Dock2,Slamf9	14/389		5_Member	KEGG Pathway	mmu05161	Hepatitis B - Mus musculus (house mouse)	-3.61027	-2.58807	18018,19697,20846,20847,20848,21812,21813,24088	Nfatc1,Rela,Stat1,Stat2,Stat3,Tgfbr1,Tgfbr2,Tlr2	8/164			1_Member	GO Biological Processes	GO:0009144	purine nucleoside triphosphate metabolic process	-4.11854	-1.49933	17705,17716,17717,17719,17721,17722,68198	ATP6,ND1,ND2,ND4,ND5,ND6,Ndufb2	7/211
Gabrg1					2_Member	GO Biological Processes	GO:0002285	lymphocyte activation involved in immune response	-4.37048	-2.41132	12051,15900,16391,18173,18826,20848,56048,83433,234779	Bcl3,Irf8,Irf9,Slc11a1,Lcp1,Stat3,Lgals8,Trem2,Plcg2	9/165		5_Member	KEGG Pathway	mmu05235	PD-L1 expression and PD-1 checkpoint pathway in cancer - Mus musculus (house mouse)	-3.60271	-2.58807	15170,18018,19697,20846,20848,24088	Ptpn6,Nfatc1,Rela,Stat1,Stat3,Tlr2	6/88			1_Member	GO Biological Processes	GO:0009165	nucleotide biosynthetic process	-4.0175	-1.42242	17705,17716,17717,17719,17721,17722,68198	ATP6,ND1,ND2,ND4,ND5,ND6,Ndufb2	7/219
Hbb-b1					2_Member	GO Biological Processes	GO:0030183	B cell differentiation	-4.15108	-2.22835	12051,12229,15900,18018,20848,22778,56048,234779	Bcl3,Btk,Irf8,Nfatc1,Stat3,Ikzf1,Lgals8,Plcg2	8/137		5_Member	KEGG Pathway	mmu05417	Lipid and atherosclerosis - Mus musculus (house mouse)	-3.46913	-2.4902	11307,12475,13057,18018,18024,19697,20848,22324,24088	Abcg1,Cd14,Cyba,Nfatc1,Nfe2l2,Rela,Stat3,Vav1,Tlr2	9/217			1_Member	GO Biological Processes	GO:0098655	monoatomic cation transmembrane transport	-3.97342	-1.38992	11936,17705,17708,17711,17716,17717,17719,17721,17722,67067,80334,243616	Fxyd2,ATP6,COX1,CYTB,ND1,ND2,ND4,ND5,ND6,Romo1,Kcnip4,Slc6a11	12/676
Tapbp					2_Member	GO Biological Processes	GO:0030098	lymphocyte differentiation	-3.40347	-1.62221	12051,12229,15900,16391,18018,20848,22324,22778,56048,94176,234779	Bcl3,Btk,Irf8,Irf9,Nfatc1,Stat3,Vav1,Ikzf1,Lgals8,Dock2,Plcg2	11/321		5_Member	KEGG Pathway	mmu05321	Inflammatory bowel disease - Mus musculus (house mouse)	-3.41905	-2.45141	18018,19697,20846,20848,24088	Nfatc1,Rela,Stat1,Stat3,Tlr2	5/62			1_Member	GO Biological Processes	GO:0009141	nucleoside triphosphate metabolic process	-3.9088	-1.34758	17705,17716,17717,17719,17721,17722,68198	ATP6,ND1,ND2,ND4,ND5,ND6,Ndufb2	7/228
COX1					2_Member	GO Biological Processes	GO:0002312	B cell activation involved in immune response	-2.81714	-1.15765	12051,15900,20848,56048,234779	Bcl3,Irf8,Stat3,Lgals8,Plcg2	5/84		5_Member	KEGG Pathway	mmu04659	Th17 cell differentiation - Mus musculus (house mouse)	-3.19072	-2.2448	18018,19697,20846,20848,21812,21813	Nfatc1,Rela,Stat1,Stat3,Tgfbr1,Tgfbr2	6/105			1_Member	GO Biological Processes	GO:0009150	purine ribonucleotide metabolic process	-3.88227	-1.33178	17705,17716,17717,17719,17721,17722,68198,238871	ATP6,ND1,ND2,ND4,ND5,ND6,Ndufb2,Pde4d	8/309
Cd72					2_Member	GO Biological Processes	GO:0002286	T cell activation involved in immune response	-2.41246	-0.825525	12051,18173,18826,20848,83433	Bcl3,Slc11a1,Lcp1,Stat3,Trem2	5/104		5_Member	KEGG Pathway	mmu05145	Toxoplasmosis - Mus musculus (house mouse)	-3.1052	-2.17996	11796,19697,20846,20848,24088,30955	Birc3,Rela,Stat1,Stat3,Tlr2,Pik3cg	6/109			1_Member	GO Biological Processes	GO:0072522	purine-containing compound biosynthetic process	-3.80497	-1.27516	17705,17716,17717,17719,17721,17722,68198	ATP6,ND1,ND2,ND4,ND5,ND6,Ndufb2	7/237
Pros1					3_Summary	GO Biological Processes	GO:0002274	myeloid leukocyte activation	-13.7421	-10.424	12229,12259,12978,14131,14824,16822,17916,18173,19697,21813,24088,27419,83433,94176,171285,216161,217303,234779,239319,15163,15170,15900,16391,18018,19354,22778,110006,212937,22352,20848,15212,18024,16001,232089,12267	Btk,C1qa,Csf1r,Fcgr3,Grn,Lcp2,Myo1f,Slc11a1,Rela,Tgfbr2,Tlr2,Naglu,Trem2,Dock2,Havcr2,Sbno2,Cd300a,Plcg2,Card6,Hcls1,Ptpn6,Irf8,Irf9,Nfatc1,Rac2,Ikzf1,Gusb,Tifab,Vim,Stat3,Hexb,Nfe2l2,Igf1r,Elmod3,C3ar1	35/-		5_Member	KEGG Pathway	mmu05165	Human papillomavirus infection - Mus musculus (house mouse)	-3.00303	-2.08777	16391,16419,18132,19106,19697,20750,20846,20847,22415,23962,110557	Irf9,Itgb5,Notch4,Eif2ak2,Rela,Spp1,Stat1,Stat2,Wnt3,Oasl2,H2-Q6	11/359			1_Member	GO Biological Processes	GO:0009259	ribonucleotide metabolic process	-3.69644	-1.17661	17705,17716,17717,17719,17721,17722,68198,238871	ATP6,ND1,ND2,ND4,ND5,ND6,Ndufb2,Pde4d	8/329
Ctsa					3_Member	GO Biological Processes	GO:0002274	myeloid leukocyte activation	-13.7421	-10.424	12229,12259,12978,14131,14824,16822,17916,18173,19697,21813,24088,27419,83433,94176,171285,216161,217303,234779,239319	Btk,C1qa,Csf1r,Fcgr3,Grn,Lcp2,Myo1f,Slc11a1,Rela,Tgfbr2,Tlr2,Naglu,Trem2,Dock2,Havcr2,Sbno2,Cd300a,Plcg2,Card6	19/178		5_Member	KEGG Pathway	mmu04630	JAK-STAT signaling pathway - Mus musculus (house mouse)	-2.77891	-1.90685	12983,12986,15170,16391,20846,20847,20848	Csf2rb,Csf3r,Ptpn6,Irf9,Stat1,Stat2,Stat3	7/171			1_Member	GO Biological Processes	GO:0019693	ribose phosphate metabolic process	-3.61719	-1.10712	17705,17716,17717,17719,17721,17722,68198,238871	ATP6,ND1,ND2,ND4,ND5,ND6,Ndufb2,Pde4d	8/338
Slc6a11					3_Member	GO Biological Processes	GO:0042116	macrophage activation	-11.2715	-8.27061	12259,12978,14824,18173,19697,24088,27419,83433,171285,216161,234779,239319	C1qa,Csf1r,Grn,Slc11a1,Rela,Tlr2,Naglu,Trem2,Havcr2,Sbno2,Plcg2,Card6	12/71		5_Member	KEGG Pathway	mmu04621	NOD-like receptor signaling pathway - Mus musculus (house mouse)	-2.77536	-1.90685	11796,13057,16391,19697,20846,20847,229900,239319	Birc3,Cyba,Irf9,Rela,Stat1,Stat2,Gbp7,Card6	8/220			1_Member	GO Biological Processes	GO:1901293	nucleoside phosphate biosynthetic process	-3.24841	-0.784098	17705,17716,17717,17719,17721,17722,68198	ATP6,ND1,ND2,ND4,ND5,ND6,Ndufb2	7/293
Lcp1					3_Member	GO Biological Processes	GO:0002275	myeloid cell activation involved in immune response	-7.28906	-4.75924	12229,14824,17916,83433,94176,171285,216161,217303,234779	Btk,Grn,Myo1f,Trem2,Dock2,Havcr2,Sbno2,Cd300a,Plcg2	9/74		5_Member	KEGG Pathway	mmu05160	Hepatitis C - Mus musculus (house mouse)	-2.21514	-1.44882	16391,19106,19697,20846,20847,20848	Irf9,Eif2ak2,Rela,Stat1,Stat2,Stat3	6/164			1_Member	GO Biological Processes	GO:0006163	purine nucleotide metabolic process	-3.18302	-0.735744	17705,17716,17717,17719,17721,17722,68198,238871	ATP6,ND1,ND2,ND4,ND5,ND6,Ndufb2,Pde4d	8/393
Tpp1					3_Member	GO Biological Processes	GO:0001774	microglial cell activation	-5.86036	-3.56631	12259,12978,14824,24088,27419,83433	C1qa,Csf1r,Grn,Tlr2,Naglu,Trem2	6/36		5_Member	KEGG Pathway	mmu04217	Necroptosis - Mus musculus (house mouse)	-2.05919	-1.32656	11796,16391,19106,20846,20847,20848	Birc3,Irf9,Eif2ak2,Stat1,Stat2,Stat3	6/177			1_Member	GO Biological Processes	GO:0072521	purine-containing compound metabolic process	-2.90881	-0.530862	17705,17716,17717,17719,17721,17722,17766,68198,238871	ATP6,ND1,ND2,ND4,ND5,ND6,Nudt1,Ndufb2,Pde4d	9/539
Cd14					3_Member	GO Biological Processes	GO:0002269	leukocyte activation involved in inflammatory response	-5.86036	-3.56631	12259,12978,14824,24088,27419,83433	C1qa,Csf1r,Grn,Tlr2,Naglu,Trem2	6/36		6_Summary	KEGG Pathway	mmu05140	Leishmaniasis - Mus musculus (house mouse)	-6.32645	-4.76774	12266,13057,14131,15170,16414,19697,20846,24088,12475,14130,16419,18711,21354,110557,19354,234779,14676	C3,Cyba,Fcgr3,Ptpn6,Itgb2,Rela,Stat1,Tlr2,Cd14,Fcgr2b,Itgb5,Pikfyve,Tap1,H2-Q6,Rac2,Plcg2,Gna15	17/-			1_Member	GO Biological Processes	GO:0009117	nucleotide metabolic process	-2.8187	-0.457553	17705,17716,17717,17719,17721,17722,68198,238871	ATP6,ND1,ND2,ND4,ND5,ND6,Ndufb2,Pde4d	8/448
Plod1					3_Member	GO Biological Processes	GO:0002281	macrophage activation involved in immune response	-5.77757	-3.50639	14824,83433,171285,216161,234779	Grn,Trem2,Havcr2,Sbno2,Plcg2	5/21		6_Member	KEGG Pathway	mmu05140	Leishmaniasis - Mus musculus (house mouse)	-6.32645	-4.76774	12266,13057,14131,15170,16414,19697,20846,24088	C3,Cyba,Fcgr3,Ptpn6,Itgb2,Rela,Stat1,Tlr2	8/70			1_Member	GO Biological Processes	GO:1901137	carbohydrate derivative biosynthetic process	-2.77878	-0.435044	17705,17716,17717,17719,17721,17722,18701,68198,76969	ATP6,ND1,ND2,ND4,ND5,ND6,Pigf,Ndufb2,Chst1	9/563
Havcr2					3_Member	GO Biological Processes	GO:0030099	myeloid cell differentiation	-5.58452	-3.37063	12978,15163,15170,15900,16391,18018,19354,21813,22778,24088,27419,83433,110006,212937,216161	Csf1r,Hcls1,Ptpn6,Irf8,Irf9,Nfatc1,Rac2,Tgfbr2,Ikzf1,Tlr2,Naglu,Trem2,Gusb,Tifab,Sbno2	15/351		6_Member	KEGG Pathway	mmu04145	Phagosome - Mus musculus (house mouse)	-5.62775	-4.18299	12266,12475,13057,14130,14131,16414,16419,18711,21354,24088,110557	C3,Cd14,Cyba,Fcgr2b,Fcgr3,Itgb2,Itgb5,Pikfyve,Tap1,Tlr2,H2-Q6	11/183			1_Member	GO Biological Processes	GO:0055086	nucleobase-containing small molecule metabolic process	-2.46563	-0.134859	17705,17716,17717,17719,17721,17722,17766,68198,238871	ATP6,ND1,ND2,ND4,ND5,ND6,Nudt1,Ndufb2,Pde4d	9/627
Nanos1					3_Member	GO Biological Processes	GO:0061900	glial cell activation	-5.21434	-3.08044	12259,12978,14824,24088,27419,83433	C1qa,Csf1r,Grn,Tlr2,Naglu,Trem2	6/46		6_Member	KEGG Pathway	mmu05134	Legionellosis - Mus musculus (house mouse)	-3.48572	-2.49521	12266,12475,16414,19697,24088	C3,Cd14,Itgb2,Rela,Tlr2	5/60			1_Member	GO Biological Processes	GO:0070482	response to oxygen levels	-2.39439	-0.076203	11656,17705,17708,17711,17716,17719,114886	Alas2,ATP6,COX1,CYTB,ND1,ND4,Cygb	7/414
Rab32					3_Member	GO Biological Processes	GO:0014002	astrocyte development	-4.50304	-2.50708	12259,14824,22352,27419,83433	C1qa,Grn,Vim,Naglu,Trem2	5/37		6_Member	KEGG Pathway	mmu05152	Tuberculosis - Mus musculus (house mouse)	-3.33878	-2.38213	12266,12475,14130,14131,16414,19697,20846,24088	C3,Cd14,Fcgr2b,Fcgr3,Itgb2,Rela,Stat1,Tlr2	8/180			1_Member	GO Biological Processes	GO:0001666	response to hypoxia	-2.37621	-0.0641877	11656,17708,17711,17716,17719,114886	Alas2,COX1,CYTB,ND1,ND4,Cygb	6/313
Ktn1					3_Member	GO Biological Processes	GO:0048143	astrocyte activation	-4.4824	-2.49343	12259,14824,27419,83433	C1qa,Grn,Naglu,Trem2	4/19		6_Member	KEGG Pathway	mmu04613	Neutrophil extracellular trap formation - Mus musculus (house mouse)	-2.91636	-2.01086	12266,13057,14131,16414,19354,19697,24088,234779	C3,Cyba,Fcgr3,Itgb2,Rac2,Rela,Tlr2,Plcg2	8/209			1_Member	GO Biological Processes	GO:0036293	response to decreased oxygen levels	-2.14479	0	11656,17708,17711,17716,17719,114886	Alas2,COX1,CYTB,ND1,ND4,Cygb	6/350
Slc25a45					3_Member	GO Biological Processes	GO:0150076	neuroinflammatory response	-4.45477	-2.47046	12259,12978,14824,24088,27419,83433	C1qa,Csf1r,Grn,Tlr2,Naglu,Trem2	6/62		6_Member	KEGG Pathway	mmu05146	Amoebiasis - Mus musculus (house mouse)	-2.34275	-1.5549	12475,14676,16414,19697,24088	Cd14,Gna15,Itgb2,Rela,Tlr2	5/108			1_Member	GO Biological Processes	GO:0006753	nucleoside phosphate metabolic process	-2.04911	0	17705,17716,17717,17719,17721,17722,68198,238871	ATP6,ND1,ND2,ND4,ND5,ND6,Ndufb2,Pde4d	8/602
Tceal8					3_Member	GO Biological Processes	GO:0048708	astrocyte differentiation	-4.2623	-2.32691	12259,14824,20848,22352,27419,83433	C1qa,Grn,Stat3,Vim,Naglu,Trem2	6/67		7_Summary	KEGG Pathway	mmu05200	Pathways in cancer - Mus musculus (house mouse)	-4.41371	-3.18221	11796,12978,12983,12986,16001,18024,18132,18805,19354,19697,20846,20847,20848,21812,21813,22415,234779,12229,12475,433182,12524,320484	Birc3,Csf1r,Csf2rb,Csf3r,Igf1r,Nfe2l2,Notch4,Pld1,Rac2,Rela,Stat1,Stat2,Stat3,Tgfbr1,Tgfbr2,Wnt3,Plcg2,Btk,Cd14,Eno1b,Cd86,Rasal3	22/-			2_Summary	GO Biological Processes	GO:0036196	zymosterol metabolic process	-4.31769	-1.65956	14137,66234,319554,19892,13180,68177	Fdft1,Msmo1,Idi1,Rpe65,Pcbd1,Ebpl	6/-
Tbc1d23					3_Member	GO Biological Processes	GO:0030316	osteoclast differentiation	-3.45207	-1.66537	12978,18018,83433,110006,216161	Csf1r,Nfatc1,Trem2,Gusb,Sbno2	5/61		7_Member	KEGG Pathway	mmu05200	Pathways in cancer - Mus musculus (house mouse)	-4.41371	-3.18221	11796,12978,12983,12986,16001,18024,18132,18805,19354,19697,20846,20847,20848,21812,21813,22415,234779	Birc3,Csf1r,Csf2rb,Csf3r,Igf1r,Nfe2l2,Notch4,Pld1,Rac2,Rela,Stat1,Stat2,Stat3,Tgfbr1,Tgfbr2,Wnt3,Plcg2	17/549			2_Member	GO Biological Processes	GO:0036196	zymosterol metabolic process	-4.31769	-1.65956	14137,66234,319554	Fdft1,Msmo1,Idi1	3/15
Rad52					3_Member	GO Biological Processes	GO:0002573	myeloid leukocyte differentiation	-3.4203	-1.63723	12978,18018,21813,24088,27419,83433,110006,216161	Csf1r,Nfatc1,Tgfbr2,Tlr2,Naglu,Trem2,Gusb,Sbno2	8/175		7_Member	KEGG Pathway	mmu04064	NF-kappa B signaling pathway - Mus musculus (house mouse)	-2.35988	-1.5646	11796,12229,12475,19697,234779	Birc3,Btk,Cd14,Rela,Plcg2	5/107			2_Member	GO Biological Processes	GO:0036197	zymosterol biosynthetic process	-4.31769	-1.65956	14137,66234,319554	Fdft1,Msmo1,Idi1	3/15
Igsf6					3_Member	GO Biological Processes	GO:0150078	positive regulation of neuroinflammatory response	-3.22415	-1.49302	12978,83433,234779	Csf1r,Trem2,Plcg2	3/17		7_Member	KEGG Pathway	mmu05221	Acute myeloid leukemia - Mus musculus (house mouse)	-2.28023	-1.49967	12475,12978,19697,20848	Cd14,Csf1r,Rela,Stat3	4/70			2_Member	GO Biological Processes	GO:0033489	cholesterol biosynthetic process via desmosterol	-3.92646	-1.35424	14137,66234,319554	Fdft1,Msmo1,Idi1	3/20
Cox8a					3_Member	GO Biological Processes	GO:0150077	regulation of neuroinflammatory response	-3.18095	-1.4576	12978,14824,83433,234779	Csf1r,Grn,Trem2,Plcg2	4/40		7_Member	KEGG Pathway	mmu04066	HIF-1 signaling pathway - Mus musculus (house mouse)	-2.19684	-1.43747	16001,19697,20848,234779,433182	Igf1r,Rela,Stat3,Plcg2,Eno1b	5/117			2_Member	GO Biological Processes	GO:0033490	cholesterol biosynthetic process via lathosterol	-3.86104	-1.32101	14137,66234,319554	Fdft1,Msmo1,Idi1	3/21
Crybb1					3_Member	GO Biological Processes	GO:0021782	glial cell development	-3.1784	-1.4576	12259,12978,14824,22352,24088,27419,83433	C1qa,Csf1r,Grn,Vim,Tlr2,Naglu,Trem2	7/146		7_Member	KEGG Pathway	mmu05202	Transcriptional misregulation in cancer - Mus musculus (house mouse)	-2.11559	-1.36979	11796,12475,12524,12978,16001,19697,21813	Birc3,Cd14,Cd86,Csf1r,Igf1r,Rela,Tgfbr2	7/226			2_Member	GO Biological Processes	GO:0008299	isoprenoid biosynthetic process	-3.19037	-0.735744	14137,19892,319554	Fdft1,Rpe65,Idi1	3/35
Tdrp					3_Member	GO Biological Processes	GO:0014004	microglia differentiation	-3.14816	-1.44143	12978,24088,27419	Csf1r,Tlr2,Naglu	3/18		7_Member	KEGG Pathway	mmu04014	Ras signaling pathway - Mus musculus (house mouse)	-2.00855	-1.28869	12978,16001,18805,19354,19697,234779,320484	Csf1r,Igf1r,Pld1,Rac2,Rela,Plcg2,Rasal3	7/237			2_Member	GO Biological Processes	GO:0006695	cholesterol biosynthetic process	-3.05149	-0.651634	14137,66234,319554	Fdft1,Msmo1,Idi1	3/39
Il16					3_Member	GO Biological Processes	GO:0010001	glial cell differentiation	-2.57472	-0.955508	12259,12978,14824,20848,22352,24088,27419,83433	C1qa,Csf1r,Grn,Stat3,Vim,Tlr2,Naglu,Trem2	8/237		8_Summary	KEGG Pathway	mmu04611	Platelet activation - Mus musculus (house mouse)	-4.40941	-3.18221	12229,14131,16822,21391,21894,30955,108101,234779	Btk,Fcgr3,Lcp2,Tbxas1,Tln1,Pik3cg,Fermt3,Plcg2	8/-			2_Member	GO Biological Processes	GO:1902653	secondary alcohol biosynthetic process	-3.05149	-0.651634	14137,66234,319554	Fdft1,Msmo1,Idi1	3/39
Hbb-bs					3_Member	GO Biological Processes	GO:0042063	gliogenesis	-2.5666	-0.948624	12259,12978,14824,15212,20848,22352,24088,27419,83433	C1qa,Csf1r,Grn,Hexb,Stat3,Vim,Tlr2,Naglu,Trem2	9/292		8_Member	KEGG Pathway	mmu04611	Platelet activation - Mus musculus (house mouse)	-4.40941	-3.18221	12229,14131,16822,21391,21894,30955,108101,234779	Btk,Fcgr3,Lcp2,Tbxas1,Tln1,Pik3cg,Fermt3,Plcg2	8/126			2_Member	GO Biological Processes	GO:0016126	sterol biosynthetic process	-2.92713	-0.542001	14137,66234,319554	Fdft1,Msmo1,Idi1	3/43
Chac2					3_Member	GO Biological Processes	GO:0002931	response to ischemia	-2.521	-0.917621	12978,18024,20848,83433	Csf1r,Nfe2l2,Stat3,Trem2	4/60		9_Summary	KEGG Pathway	mmu05205	Proteoglycans in cancer - Mus musculus (house mouse)	-4.3985	-3.18221	15163,15170,16001,16419,17698,20848,22324,22415,24088,234779	Hcls1,Ptpn6,Igf1r,Itgb5,Msn,Stat3,Vav1,Wnt3,Tlr2,Plcg2	10/-			2_Member	GO Biological Processes	GO:0046165	alcohol biosynthetic process	-2.86217	-0.491281	13180,14137,66234,319554	Pcbd1,Fdft1,Msmo1,Idi1	4/99
Cd300c2					3_Member	GO Biological Processes	GO:0043954	cellular component maintenance	-2.44855	-0.859197	12978,14824,16001,83433,232089	Csf1r,Grn,Igf1r,Trem2,Elmod3	5/102		9_Member	KEGG Pathway	mmu05205	Proteoglycans in cancer - Mus musculus (house mouse)	-4.3985	-3.18221	15163,15170,16001,16419,17698,20848,22324,22415,24088,234779	Hcls1,Ptpn6,Igf1r,Itgb5,Msn,Stat3,Vav1,Wnt3,Tlr2,Plcg2	10/204			2_Member	GO Biological Processes	GO:0016125	sterol metabolic process	-2.23307	0	14137,66234,68177,319554	Fdft1,Msmo1,Ebpl,Idi1	4/148
Rpl31-ps9					3_Member	GO Biological Processes	GO:1905523	positive regulation of macrophage migration	-2.44845	-0.859197	12267,12978,83433	C3ar1,Csf1r,Trem2	3/31		10_Summary	KEGG Pathway	mmu00562	Inositol phosphate metabolism - Mus musculus (house mouse)	-3.92235	-2.79501	16331,17772,18711,18802,30955,234779	Inpp5d,Mtm1,Pikfyve,Plcd4,Pik3cg,Plcg2	6/-			3_Summary	GO Biological Processes	GO:0015671	oxygen transport	-4.06861	-1.46163	15129,114886,100503605,17711,330260	Hbb-b1,Cygb,Hbb-bs,CYTB,Pon2	5/-
Rgs3					4_Summary	GO Biological Processes	GO:0001819	positive regulation of cytokine production	-12.0705	-8.94857	12051,12229,12266,12267,12475,12523,12978,13057,14130,14131,15170,15900,16170,16792,16859,18173,19106,19697,20846,20848,24088,27056,54445,67581,78781,83433,140497,171285,234779,13430,15162,19128,94176,217303,16331,12489,14824,18018,26410,30955,70008,83490,100182,208884,216161,19063,20379,14159,16414,17698,18805,19354,17472,26558,69550,229900	Bcl3,Btk,C3,C3ar1,Cd14,Cd84,Csf1r,Cyba,Fcgr2b,Fcgr3,Ptpn6,Irf8,Il16,Laptm5,Lgals9,Slc11a1,Eif2ak2,Rela,Stat1,Stat3,Tlr2,Irf5,Unc93b1,Tbc1d23,Zc3hav1,Trem2,Cd300c2,Havcr2,Plcg2,Dnm2,Hck,Pros1,Dock2,Cd300a,Inpp5d,Cd33,Grn,Nfatc1,Map3k8,Pik3cg,Ace2,Pik3ap1,Akna,Zdhhc9,Sbno2,Ppt1,Sfrp4,Fes,Itgb2,Msn,Pld1,Rac2,Gbp4,Homer3,Bst2,Gbp7	56/-		10_Member	KEGG Pathway	mmu00562	Inositol phosphate metabolism - Mus musculus (house mouse)	-3.92235	-2.79501	16331,17772,18711,18802,30955,234779	Inpp5d,Mtm1,Pikfyve,Plcd4,Pik3cg,Plcg2	6/77			3_Member	GO Biological Processes	GO:0015671	oxygen transport	-4.06861	-1.46163	15129,114886,100503605	Hbb-b1,Cygb,Hbb-bs	3/18
Aass					4_Member	GO Biological Processes	GO:0001819	positive regulation of cytokine production	-12.0705	-8.94857	12051,12229,12266,12267,12475,12523,12978,13057,14130,14131,15170,15900,16170,16792,16859,18173,19106,19697,20846,20848,24088,27056,54445,67581,78781,83433,140497,171285,234779	Bcl3,Btk,C3,C3ar1,Cd14,Cd84,Csf1r,Cyba,Fcgr2b,Fcgr3,Ptpn6,Irf8,Il16,Laptm5,Lgals9,Slc11a1,Eif2ak2,Rela,Stat1,Stat3,Tlr2,Irf5,Unc93b1,Tbc1d23,Zc3hav1,Trem2,Cd300c2,Havcr2,Plcg2	29/578		10_Member	KEGG Pathway	mmu04070	Phosphatidylinositol signaling system - Mus musculus (house mouse)	-2.56215	-1.71945	16331,17772,18711,18802,234779	Inpp5d,Mtm1,Pikfyve,Plcd4,Plcg2	5/96			3_Member	GO Biological Processes	GO:0015669	gas transport	-3.57757	-1.07704	15129,114886,100503605	Hbb-b1,Cygb,Hbb-bs	3/26
Fdft1					4_Member	GO Biological Processes	GO:0050764	regulation of phagocytosis	-11.8567	-8.80734	12229,12266,13057,13430,14130,14131,15162,18173,19128,20848,24088,83433,94176,217303,234779	Btk,C3,Cyba,Dnm2,Fcgr2b,Fcgr3,Hck,Slc11a1,Pros1,Stat3,Tlr2,Trem2,Dock2,Cd300a,Plcg2	15/122		11_Summary	KEGG Pathway	mmu04518	Integrin signaling - Mus musculus (house mouse)	-3.81657	-2.72026	12266,16001,16414,16419,19354,20750,21894,108101,12978,16822,20469,22324,23880,11796	C3,Igf1r,Itgb2,Itgb5,Rac2,Spp1,Tln1,Fermt3,Csf1r,Lcp2,Sipa1,Vav1,Fyb1,Birc3	14/-			3_Member	GO Biological Processes	GO:0009636	response to toxic substance	-2.09399	0	15129,17711,114886,330260,100503605	Hbb-b1,CYTB,Cygb,Pon2,Hbb-bs	5/255
Prkcz					4_Member	GO Biological Processes	GO:0050766	positive regulation of phagocytosis	-11.2578	-8.27061	12229,12266,13057,13430,14130,14131,18173,19128,20848,24088,83433,94176,234779	Btk,C3,Cyba,Dnm2,Fcgr2b,Fcgr3,Slc11a1,Pros1,Stat3,Tlr2,Trem2,Dock2,Plcg2	13/90		11_Member	KEGG Pathway	mmu04518	Integrin signaling - Mus musculus (house mouse)	-3.81657	-2.72026	12266,16001,16414,16419,19354,20750,21894,108101	C3,Igf1r,Itgb2,Itgb5,Rac2,Spp1,Tln1,Fermt3	8/153			3_Member	GO Biological Processes	GO:0098869	cellular oxidant detoxification	-2.0067	0	15129,114886,100503605	Hbb-b1,Cygb,Hbb-bs	3/91
Myo1f					4_Member	GO Biological Processes	GO:0032675	regulation of interleukin-6 production	-10.7289	-7.76972	12229,12523,13057,15170,16170,16331,16792,16859,19697,20848,24088,54445,67581,83433,171285,234779	Btk,Cd84,Cyba,Ptpn6,Il16,Inpp5d,Laptm5,Lgals9,Rela,Stat3,Tlr2,Unc93b1,Tbc1d23,Trem2,Havcr2,Plcg2	16/172		11_Member	KEGG Pathway	mmu04015	Rap1 signaling pathway - Mus musculus (house mouse)	-3.4986	-2.4962	12978,16001,16414,16822,19354,20469,21894,22324,23880	Csf1r,Igf1r,Itgb2,Lcp2,Rac2,Sipa1,Tln1,Vav1,Fyb1	9/215			4_Summary	GO Biological Processes	GO:0080135	regulation of cellular response to stress	-3.44368	-0.9525	11461,15129,16600,22632,26395,29861,66911,67397,67956,269400	Actb,Hbb-b1,Klf4,Yy1,Map2k1,Dpf1,Nudt16l1,Erp29,Kmt5a,Rtel1	10/-
Kcnip4					4_Member	GO Biological Processes	GO:0050727	regulation of inflammatory response	-10.1873	-7.34626	12229,12266,12489,12978,14131,14824,15170,16170,16859,18018,19697,20848,24088,26410,30955,67581,70008,83433,83490,100182,208884,216161,234779	Btk,C3,Cd33,Csf1r,Fcgr3,Grn,Ptpn6,Il16,Lgals9,Nfatc1,Rela,Stat3,Tlr2,Map3k8,Pik3cg,Tbc1d23,Ace2,Trem2,Pik3ap1,Akna,Zdhhc9,Sbno2,Plcg2	23/430		11_Member	KEGG Pathway	mmu04510	Focal adhesion - Mus musculus (house mouse)	-2.37569	-1.57286	11796,16001,16419,19354,20750,21894,22324	Birc3,Igf1r,Itgb5,Rac2,Spp1,Tln1,Vav1	7/202			4_Member	GO Biological Processes	GO:0080135	regulation of cellular response to stress	-3.44368	-0.9525	11461,15129,16600,22632,26395,29861,66911,67397,67956,269400	Actb,Hbb-b1,Klf4,Yy1,Map2k1,Dpf1,Nudt16l1,Erp29,Kmt5a,Rtel1	10/554
Uba7					4_Member	GO Biological Processes	GO:0032680	regulation of tumor necrosis factor production	-9.74226	-6.9214	12051,12229,12475,12523,12978,13057,14130,14131,15170,16859,20848,24088,67581,83433,171285,234779	Bcl3,Btk,Cd14,Cd84,Csf1r,Cyba,Fcgr2b,Fcgr3,Ptpn6,Lgals9,Stat3,Tlr2,Tbc1d23,Trem2,Havcr2,Plcg2	16/200		12_Summary	KEGG Pathway	mmu04010	MAPK signaling pathway - Mus musculus (house mouse)	-3.66586	-2.62566	12475,12978,16001,18018,19354,19697,20111,21812,21813,26410,319734,15170,16414,21894,105988,110557,13430,18805,72318,230837,18024,22415,234779	Cd14,Csf1r,Igf1r,Nfatc1,Rac2,Rela,Rps6ka1,Tgfbr1,Tgfbr2,Map3k8,Cacna2d4,Ptpn6,Itgb2,Tln1,Espl1,H2-Q6,Dnm2,Pld1,Cyth4,Asap3,Nfe2l2,Wnt3,Plcg2	23/-			4_Member	GO Biological Processes	GO:2000779	regulation of double-strand break repair	-3.08546	-0.662538	11461,29861,66911,67956,269400	Actb,Dpf1,Nudt16l1,Kmt5a,Rtel1	5/150
Eif3k					4_Member	GO Biological Processes	GO:0045807	positive regulation of endocytosis	-9.67799	-6.8808	12229,12266,12475,13057,13430,14130,14131,18173,19063,19128,20379,20848,24088,83433,94176,234779	Btk,C3,Cd14,Cyba,Dnm2,Fcgr2b,Fcgr3,Slc11a1,Ppt1,Pros1,Sfrp4,Stat3,Tlr2,Trem2,Dock2,Plcg2	16/202		12_Member	KEGG Pathway	mmu04010	MAPK signaling pathway - Mus musculus (house mouse)	-3.66586	-2.62566	12475,12978,16001,18018,19354,19697,20111,21812,21813,26410,319734	Cd14,Csf1r,Igf1r,Nfatc1,Rac2,Rela,Rps6ka1,Tgfbr1,Tgfbr2,Map3k8,Cacna2d4	11/299			4_Member	GO Biological Processes	GO:0006282	regulation of DNA repair	-3.01812	-0.625693	11461,22632,29861,66911,67956,269400	Actb,Yy1,Dpf1,Nudt16l1,Kmt5a,Rtel1	6/233
Hba-a2					4_Member	GO Biological Processes	GO:1903555	regulation of tumor necrosis factor superfamily cytokine production	-9.64614	-6.8808	12051,12229,12475,12523,12978,13057,14130,14131,15170,16859,20848,24088,67581,83433,171285,234779	Bcl3,Btk,Cd14,Cd84,Csf1r,Cyba,Fcgr2b,Fcgr3,Ptpn6,Lgals9,Stat3,Tlr2,Tbc1d23,Trem2,Havcr2,Plcg2	16/203		12_Member	KEGG Pathway	mmu04520	Adherens junction - Mus musculus (house mouse)	-2.64273	-1.79159	15170,16001,19354,21812,21813	Ptpn6,Igf1r,Rac2,Tgfbr1,Tgfbr2	5/92			4_Member	GO Biological Processes	GO:0032206	positive regulation of telomere maintenance	-2.19035	0	16600,22632,269400	Klf4,Yy1,Rtel1	3/78
Pigf					4_Member	GO Biological Processes	GO:0032760	positive regulation of tumor necrosis factor production	-8.54143	-5.8833	12229,12475,12523,12978,13057,14130,14131,16859,20848,24088,171285,234779	Btk,Cd14,Cd84,Csf1r,Cyba,Fcgr2b,Fcgr3,Lgals9,Stat3,Tlr2,Havcr2,Plcg2	12/120		12_Member	KEGG Pathway	mmu05166	Human T-cell leukemia virus 1 infection - Mus musculus (house mouse)	-2.46543	-1.64709	16414,18018,19697,21812,21813,21894,105988,110557	Itgb2,Nfatc1,Rela,Tgfbr1,Tgfbr2,Tln1,Espl1,H2-Q6	8/247			4_Member	GO Biological Processes	GO:0033044	regulation of chromosome organization	-2.18723	0	11461,16600,22632,29861,269400	Actb,Klf4,Yy1,Dpf1,Rtel1	5/242
Rps6ka1					4_Member	GO Biological Processes	GO:1903557	positive regulation of tumor necrosis factor superfamily cytokine production	-8.45868	-5.81391	12229,12475,12523,12978,13057,14130,14131,16859,20848,24088,171285,234779	Btk,Cd14,Cd84,Csf1r,Cyba,Fcgr2b,Fcgr3,Lgals9,Stat3,Tlr2,Havcr2,Plcg2	12/122		12_Member	KEGG Pathway	mmu04144	Endocytosis - Mus musculus (house mouse)	-2.23543	-1.46206	13430,16001,18805,21812,21813,72318,110557,230837	Dnm2,Igf1r,Pld1,Tgfbr1,Tgfbr2,Cyth4,H2-Q6,Asap3	8/270			4_Member	GO Biological Processes	GO:0010569	regulation of double-strand break repair via homologous recombination	-2.08754	0	11461,67956,269400	Actb,Kmt5a,Rtel1	3/85
Acsf3					4_Member	GO Biological Processes	GO:0060627	regulation of vesicle-mediated transport	-8.13312	-5.50132	12229,12266,12475,12523,13057,13430,14130,14131,14159,15162,16414,16859,17698,18173,18805,19063,19128,19354,20379,20848,24088,83433,94176,217303,234779	Btk,C3,Cd14,Cd84,Cyba,Dnm2,Fcgr2b,Fcgr3,Fes,Hck,Itgb2,Lgals9,Msn,Slc11a1,Pld1,Ppt1,Pros1,Rac2,Sfrp4,Stat3,Tlr2,Trem2,Dock2,Cd300a,Plcg2	25/645		12_Member	KEGG Pathway	mmu05225	Hepatocellular carcinoma - Mus musculus (house mouse)	-2.08219	-1.34303	16001,18024,21812,21813,22415,234779	Igf1r,Nfe2l2,Tgfbr1,Tgfbr2,Wnt3,Plcg2	6/175			5_Summary	GO Biological Processes	GO:0030902	hindbrain development	-3.42349	-0.941446	13654,14560,17708,17719,26395,332397	Egr2,Gdf10,COX1,ND4,Map2k1,Nanos1	6/-
Fdx2					4_Member	GO Biological Processes	GO:0032755	positive regulation of interleukin-6 production	-7.83395	-5.25045	12229,13057,16170,16792,16859,19697,20848,24088,54445,67581,234779	Btk,Cyba,Il16,Laptm5,Lgals9,Rela,Stat3,Tlr2,Unc93b1,Tbc1d23,Plcg2	11/111		13_Summary	KEGG Pathway	mmu04148	Efferocytosis - Mus musculus (house mouse)	-2.89836	-2.00241	12259,12262,15170,16419,18018,19128,171285	C1qa,C1qc,Ptpn6,Itgb5,Nfatc1,Pros1,Havcr2	7/-			5_Member	GO Biological Processes	GO:0030902	hindbrain development	-3.42349	-0.941446	13654,14560,17708,17719,26395,332397	Egr2,Gdf10,COX1,ND4,Map2k1,Nanos1	6/195
Slc50a1					4_Member	GO Biological Processes	GO:0050729	positive regulation of inflammatory response	-7.77977	-5.20755	12229,12266,12978,14131,14824,16170,20848,24088,26410,30955,83433,208884,234779	Btk,C3,Csf1r,Fcgr3,Grn,Il16,Stat3,Tlr2,Map3k8,Pik3cg,Trem2,Zdhhc9,Plcg2	13/170		13_Member	KEGG Pathway	mmu04148	Efferocytosis - Mus musculus (house mouse)	-2.89836	-2.00241	12259,12262,15170,16419,18018,19128,171285	C1qa,C1qc,Ptpn6,Itgb5,Nfatc1,Pros1,Havcr2	7/163			5_Member	GO Biological Processes	GO:0021549	cerebellum development	-3.32229	-0.849201	14560,17708,17719,26395,332397	Gdf10,COX1,ND4,Map2k1,Nanos1	5/133
Itgb2					4_Member	GO Biological Processes	GO:0030100	regulation of endocytosis	-7.52854	-4.97804	12229,12266,12475,13057,13430,14130,14131,15162,18173,19063,19128,20379,20848,24088,83433,94176,217303,234779	Btk,C3,Cd14,Cyba,Dnm2,Fcgr2b,Fcgr3,Hck,Slc11a1,Ppt1,Pros1,Sfrp4,Stat3,Tlr2,Trem2,Dock2,Cd300a,Plcg2	18/365		14_Summary	KEGG Pathway	mmu04071	Sphingolipid signaling pathway - Mus musculus (house mouse)	-2.69404	-1.8343	18805,19354,19697,20397,66844,74442,104759,241274,270084	Pld1,Rac2,Rela,Sgpl1,Ormdl2,Sgms2,Pld4,Pnpla7,Lpcat2	9/-			5_Member	GO Biological Processes	GO:0022037	metencephalon development	-3.12496	-0.685959	14560,17708,17719,26395,332397	Gdf10,COX1,ND4,Map2k1,Nanos1	5/147
ND5					4_Member	GO Biological Processes	GO:0001818	negative regulation of cytokine production	-7.41261	-4.87258	12051,12229,12523,15170,16331,16792,16859,17472,18173,19697,20848,24088,26558,69550,83433,171285,229900	Bcl3,Btk,Cd84,Ptpn6,Inpp5d,Laptm5,Lgals9,Gbp4,Slc11a1,Rela,Stat3,Tlr2,Homer3,Bst2,Trem2,Havcr2,Gbp7	17/330		14_Member	KEGG Pathway	mmu04071	Sphingolipid signaling pathway - Mus musculus (house mouse)	-2.69404	-1.8343	18805,19354,19697,20397,66844,74442	Pld1,Rac2,Rela,Sgpl1,Ormdl2,Sgms2	6/131			6_Summary	GO Biological Processes	GO:0072655	establishment of protein localization to mitochondrion	-3.10902	-0.678131	56462,66541,67067,641376,24067	Mtch1,Immp1l,Romo1,Tomm40l,Srp54a	5/-
Lars2					4_Member	GO Biological Processes	GO:0032653	regulation of interleukin-10 production	-6.63318	-4.16887	12051,12229,12523,16859,20848,24088,83433,234779	Bcl3,Btk,Cd84,Lgals9,Stat3,Tlr2,Trem2,Plcg2	8/64		14_Member	KEGG Pathway	mmu00564	Glycerophospholipid metabolism - Mus musculus (house mouse)	-2.46692	-1.64709	18805,74442,104759,241274,270084	Pld1,Sgms2,Pld4,Pnpla7,Lpcat2	5/101			6_Member	GO Biological Processes	GO:0072655	establishment of protein localization to mitochondrion	-3.10902	-0.678131	56462,66541,67067,641376	Mtch1,Immp1l,Romo1,Tomm40l	4/85
Pik3cg					4_Member	GO Biological Processes	GO:0032733	positive regulation of interleukin-10 production	-5.27143	-3.11815	12051,16859,20848,24088,83433,234779	Bcl3,Lgals9,Stat3,Tlr2,Trem2,Plcg2	6/45		15_Summary	KEGG Pathway	mmu00512	Mucin type O-glycan biosynthesis - Mus musculus (house mouse)	-2.40886	-1.59834	14537,20446,230145	Gcnt1,St6galnac2,Galnt12	3/-			6_Member	GO Biological Processes	GO:0070585	protein localization to mitochondrion	-2.33869	-0.0327455	56462,67067,641376	Mtch1,Romo1,Tomm40l	3/69
Poglut1					4_Member	GO Biological Processes	GO:0032732	positive regulation of interleukin-1 production	-4.01876	-2.12499	16170,16859,19697,20848,24088,171285	Il16,Lgals9,Rela,Stat3,Tlr2,Havcr2	6/74		15_Member	KEGG Pathway	mmu00512	Mucin type O-glycan biosynthesis - Mus musculus (house mouse)	-2.40886	-1.59834	14537,20446,230145	Gcnt1,St6galnac2,Galnt12	3/32			6_Member	GO Biological Processes	GO:0071806	protein transmembrane transport	-2.19035	0	24067,67067,641376	Srp54a,Romo1,Tomm40l	3/78
Galnt12					4_Member	GO Biological Processes	GO:0032652	regulation of interleukin-1 production	-3.69427	-1.86343	16170,16859,19697,20848,24088,83433,171285	Il16,Lgals9,Rela,Stat3,Tlr2,Trem2,Havcr2	7/120		16_Summary	KEGG Pathway	mmu04668	TNF signaling pathway - Mus musculus (house mouse)	-2.18148	-1.42896	11796,12051,15953,19697,26410	Birc3,Bcl3,Ifi47,Rela,Map3k8	5/-			7_Summary	GO Biological Processes	GO:0006417	regulation of translation	-3.05703	-0.651634	13688,15129,18011,18813,22121,73830,332397,666794	Eif4ebp2,Hbb-b1,Neurl1a,Pa2g4,Rpl13a,Eif3k,Nanos1,Rbm24	8/-
Plin2					5_Summary	GO Biological Processes	GO:0002697	regulation of immune effector process	-10.2359	-7.35136	12229,12266,12523,12524,14131,14159,14824,15170,16331,16414,16792,16859,19354,21354,22324,24088,27056,69550,83433,110557,171285,217303,234779,237877,18173,67742,208884,30955	Btk,C3,Cd84,Cd86,Fcgr3,Fes,Grn,Ptpn6,Inpp5d,Itgb2,Laptm5,Lgals9,Rac2,Tap1,Vav1,Tlr2,Irf5,Bst2,Trem2,H2-Q6,Havcr2,Cd300a,Plcg2,Atad5,Slc11a1,Samsn1,Zdhhc9,Pik3cg	28/-		16_Member	KEGG Pathway	mmu04668	TNF signaling pathway - Mus musculus (house mouse)	-2.18148	-1.42896	11796,12051,15953,19697,26410	Birc3,Bcl3,Ifi47,Rela,Map3k8	5/118			7_Member	GO Biological Processes	GO:0006417	regulation of translation	-3.05703	-0.651634	13688,15129,18011,18813,22121,73830,332397,666794	Eif4ebp2,Hbb-b1,Neurl1a,Pa2g4,Rpl13a,Eif3k,Nanos1,Rbm24	8/411
Slc29a3					5_Member	GO Biological Processes	GO:0002697	regulation of immune effector process	-10.2359	-7.35136	12229,12266,12523,12524,14131,14159,14824,15170,16331,16414,16792,16859,19354,21354,22324,24088,27056,69550,83433,110557,171285,217303,234779,237877	Btk,C3,Cd84,Cd86,Fcgr3,Fes,Grn,Ptpn6,Inpp5d,Itgb2,Laptm5,Lgals9,Rac2,Tap1,Vav1,Tlr2,Irf5,Bst2,Trem2,H2-Q6,Havcr2,Cd300a,Plcg2,Atad5	24/468		17_Summary	KEGG Pathway	mmu04060	Cytokine-cytokine receptor interaction - Mus musculus (house mouse)	-2.02281	-1.29661	12978,12983,12986,16170,20305,21812,21813,66102	Csf1r,Csf2rb,Csf3r,Il16,Ccl6,Tgfbr1,Tgfbr2,Cxcl16	8/-			7_Member	GO Biological Processes	GO:0006446	regulation of translational initiation	-2.7833	-0.435044	13688,15129,22121,73830	Eif4ebp2,Hbb-b1,Rpl13a,Eif3k	4/104
Soat1					5_Member	GO Biological Processes	GO:0002703	regulation of leukocyte mediated immunity	-10.1991	-7.34626	12229,12266,12523,14131,14159,15170,16331,16414,16859,19354,21354,22324,24088,69550,83433,110557,171285,217303,234779,237877	Btk,C3,Cd84,Fcgr3,Fes,Ptpn6,Inpp5d,Itgb2,Lgals9,Rac2,Tap1,Vav1,Tlr2,Bst2,Trem2,H2-Q6,Havcr2,Cd300a,Plcg2,Atad5	20/316		17_Member	KEGG Pathway	mmu04060	Cytokine-cytokine receptor interaction - Mus musculus (house mouse)	-2.02281	-1.29661	12978,12983,12986,16170,20305,21812,21813,66102	Csf1r,Csf2rb,Csf3r,Il16,Ccl6,Tgfbr1,Tgfbr2,Cxcl16	8/294			8_Summary	GO Biological Processes	GO:0051602	response to electrical stimulus	-2.81465	-0.457553	11461,17708,19892	Actb,COX1,Rpe65	3/-
Laptm5					5_Member	GO Biological Processes	GO:0002699	positive regulation of immune effector process	-6.29126	-3.89141	12229,12266,12524,14131,15170,16414,16792,22324,24088,27056,83433,110557,217303,234779,237877	Btk,C3,Cd86,Fcgr3,Ptpn6,Itgb2,Laptm5,Vav1,Tlr2,Irf5,Trem2,H2-Q6,Cd300a,Plcg2,Atad5	15/308													8_Member	GO Biological Processes	GO:0051602	response to electrical stimulus	-2.81465	-0.457553	11461,17708,19892	Actb,COX1,Rpe65	3/47
Fcgr2b					5_Member	GO Biological Processes	GO:0002706	regulation of lymphocyte mediated immunity	-5.1304	-3.00455	12229,12266,14131,15170,16331,16859,21354,22324,83433,110557,171285,237877	Btk,C3,Fcgr3,Ptpn6,Inpp5d,Lgals9,Tap1,Vav1,Trem2,H2-Q6,Havcr2,Atad5	12/247													9_Summary	GO Biological Processes	GO:0014037	Schwann cell differentiation	-2.71207	-0.374865	13654,17926,26395,13688,16600,17711,18762,19892,22223	Egr2,Myoc,Map2k1,Eif4ebp2,Klf4,CYTB,Prkcz,Rpe65,Uchl1	9/-
Tln1					5_Member	GO Biological Processes	GO:0002819	regulation of adaptive immune response	-4.18461	-2.25686	12229,12266,14131,15170,18173,67742,83433,110557,171285,208884,237877	Btk,C3,Fcgr3,Ptpn6,Slc11a1,Samsn1,Trem2,H2-Q6,Havcr2,Zdhhc9,Atad5	11/261													9_Member	GO Biological Processes	GO:0014037	Schwann cell differentiation	-2.71207	-0.374865	13654,17926,26395	Egr2,Myoc,Map2k1	3/51
Mcm3					5_Member	GO Biological Processes	GO:0002712	regulation of B cell mediated immunity	-4.11976	-2.20232	12229,12266,14131,15170,83433,237877	Btk,C3,Fcgr3,Ptpn6,Trem2,Atad5	6/71													9_Member	GO Biological Processes	GO:0007422	peripheral nervous system development	-2.15996	0	13654,17926,26395	Egr2,Myoc,Map2k1	3/80
Map2k1					5_Member	GO Biological Processes	GO:0002889	regulation of immunoglobulin mediated immune response	-4.11976	-2.20232	12229,12266,14131,15170,83433,237877	Btk,C3,Fcgr3,Ptpn6,Trem2,Atad5	6/71													9_Member	GO Biological Processes	GO:0043434	response to peptide hormone	-2.15985	0	13654,13688,16600,17711,18762,19892,26395	Egr2,Eif4ebp2,Klf4,CYTB,Prkcz,Rpe65,Map2k1	7/458
Pld4					5_Member	GO Biological Processes	GO:0002714	positive regulation of B cell mediated immunity	-3.78024	-1.92445	12229,12266,14131,83433,237877	Btk,C3,Fcgr3,Trem2,Atad5	5/52													9_Member	GO Biological Processes	GO:0032868	response to insulin	-2.10794	0	13654,13688,18762,19892,26395	Egr2,Eif4ebp2,Prkcz,Rpe65,Map2k1	5/253
Card6					5_Member	GO Biological Processes	GO:0002891	positive regulation of immunoglobulin mediated immune response	-3.78024	-1.92445	12229,12266,14131,83433,237877	Btk,C3,Fcgr3,Trem2,Atad5	5/52													9_Member	GO Biological Processes	GO:0072384	organelle transport along microtubule	-2.04635	0	18762,22223,26395	Prkcz,Uchl1,Map2k1	3/88
Asap3					5_Member	GO Biological Processes	GO:0002705	positive regulation of leukocyte mediated immunity	-3.74762	-1.89661	12229,12266,14131,16414,22324,83433,110557,234779,237877	Btk,C3,Fcgr3,Itgb2,Vav1,Trem2,H2-Q6,Plcg2,Atad5	9/199													9_Member	GO Biological Processes	GO:0008286	insulin receptor signaling pathway	-2.01975	0	13688,19892,26395	Eif4ebp2,Rpe65,Map2k1	3/90
Lcmt2					5_Member	GO Biological Processes	GO:0002822	regulation of adaptive immune response based on somatic recombination of immune receptors built from immunoglobulin superfamily domains	-3.73975	-1.89661	12229,12266,14131,15170,18173,83433,110557,171285,208884,237877	Btk,C3,Fcgr3,Ptpn6,Slc11a1,Trem2,H2-Q6,Havcr2,Zdhhc9,Atad5	10/245													10_Summary	GO Biological Processes	GO:0006979	response to oxidative stress	-2.43472	-0.110286	16600,17708,17716,17722,26395,67067,114886	Klf4,COX1,ND1,ND6,Map2k1,Romo1,Cygb	7/-
Sh3tc1					5_Member	GO Biological Processes	GO:0002885	positive regulation of hypersensitivity	-3.69827	-1.86343	12229,12266,14131	Btk,C3,Fcgr3	3/12													10_Member	GO Biological Processes	GO:0006979	response to oxidative stress	-2.43472	-0.110286	16600,17708,17716,17722,26395,67067,114886	Klf4,COX1,ND1,ND6,Map2k1,Romo1,Cygb	7/407
Ptpn6					5_Member	GO Biological Processes	GO:0002888	positive regulation of myeloid leukocyte mediated immunity	-3.61362	-1.79473	12229,12266,14131,16414	Btk,C3,Fcgr3,Itgb2	4/31													11_Summary	GO Biological Processes	GO:0045444	fat cell differentiation	-2.18272	0	13654,14560,16600,18627	Egr2,Gdf10,Klf4,Per2	4/-
Rasal3					5_Member	GO Biological Processes	GO:0002675	positive regulation of acute inflammatory response	-3.50628	-1.70848	12229,12266,14131,30955	Btk,C3,Fcgr3,Pik3cg	4/33													11_Member	GO Biological Processes	GO:0045444	fat cell differentiation	-2.18272	0	13654,14560,16600,18627	Egr2,Gdf10,Klf4,Per2	4/153
Lgals8					5_Member	GO Biological Processes	GO:0002866	positive regulation of acute inflammatory response to antigenic stimulus	-3.48598	-1.69562	12229,12266,14131	Btk,C3,Fcgr3	3/14
Taf1a					5_Member	GO Biological Processes	GO:0002883	regulation of hypersensitivity	-3.39227	-1.61459	12229,12266,14131	Btk,C3,Fcgr3	3/15
Tgfbr2					5_Member	GO Biological Processes	GO:0002861	regulation of inflammatory response to antigenic stimulus	-3.22333	-1.49302	12229,12266,14131,83433	Btk,C3,Fcgr3,Trem2	4/39
Stat3					5_Member	GO Biological Processes	GO:0002863	positive regulation of inflammatory response to antigenic stimulus	-3.07672	-1.37583	12229,12266,14131	Btk,C3,Fcgr3	3/19
Tlr13					5_Member	GO Biological Processes	GO:0002864	regulation of acute inflammatory response to antigenic stimulus	-2.88507	-1.21455	12229,12266,14131	Btk,C3,Fcgr3	3/22
Rtl8b					5_Member	GO Biological Processes	GO:0002824	positive regulation of adaptive immune response based on somatic recombination of immune receptors built from immunoglobulin superfamily domains	-2.8081	-1.15402	12229,12266,14131,18173,83433,110557,237877	Btk,C3,Fcgr3,Slc11a1,Trem2,H2-Q6,Atad5	7/169
Rtel1					5_Member	GO Biological Processes	GO:0002708	positive regulation of lymphocyte mediated immunity	-2.76447	-1.11706	12229,12266,14131,22324,83433,110557,237877	Btk,C3,Fcgr3,Vav1,Trem2,H2-Q6,Atad5	7/172
Hvcn1					5_Member	GO Biological Processes	GO:0002673	regulation of acute inflammatory response	-2.68893	-1.0507	12229,12266,14131,30955	Btk,C3,Fcgr3,Pik3cg	4/54
Cd68					5_Member	GO Biological Processes	GO:0002821	positive regulation of adaptive immune response	-2.68004	-1.0431	12229,12266,14131,18173,83433,110557,237877	Btk,C3,Fcgr3,Slc11a1,Trem2,H2-Q6,Atad5	7/178
Ndufb2					6_Summary	GO Biological Processes	GO:0006897	endocytosis	-7.92502	-5.3058	12475,13430,14130,14131,14824,15162,15900,16414,17916,18173,18711,19063,21813,22324,30955,66102,70785,83433,94176,104759,214854,217303,70008	Cd14,Dnm2,Fcgr2b,Fcgr3,Grn,Hck,Irf8,Itgb2,Myo1f,Slc11a1,Pikfyve,Ppt1,Tgfbr2,Vav1,Pik3cg,Cxcl16,Dennd1c,Trem2,Dock2,Pld4,Neurl3,Cd300a,Ace2	23/-
Man2b1					6_Member	GO Biological Processes	GO:0006897	endocytosis	-7.92502	-5.3058	12475,13430,14130,14131,14824,15162,15900,16414,17916,18173,18711,19063,21813,22324,30955,66102,70785,83433,94176,104759,214854,217303	Cd14,Dnm2,Fcgr2b,Fcgr3,Grn,Hck,Irf8,Itgb2,Myo1f,Slc11a1,Pikfyve,Ppt1,Tgfbr2,Vav1,Pik3cg,Cxcl16,Dennd1c,Trem2,Dock2,Pld4,Neurl3,Cd300a	22/517
Stat2					6_Member	GO Biological Processes	GO:0098657	import into cell	-6.08084	-3.73047	12475,13430,14130,14131,14824,15162,15900,16414,17916,18173,18711,19063,21813,22324,30955,66102,70008,70785,83433,94176,104759,214854,217303	Cd14,Dnm2,Fcgr2b,Fcgr3,Grn,Hck,Irf8,Itgb2,Myo1f,Slc11a1,Pikfyve,Ppt1,Tgfbr2,Vav1,Pik3cg,Cxcl16,Ace2,Dennd1c,Trem2,Dock2,Pld4,Neurl3,Cd300a	23/715
Ermardl2					6_Member	GO Biological Processes	GO:0006909	phagocytosis	-5.41445	-3.22745	13430,14131,15162,15900,16414,18173,18711,22324,83433,104759	Dnm2,Fcgr3,Hck,Irf8,Itgb2,Slc11a1,Pikfyve,Vav1,Trem2,Pld4	10/156
Rps9					6_Member	GO Biological Processes	GO:0006898	receptor-mediated endocytosis	-4.11518	-2.20232	12475,13430,14130,16414,18711,19063,21813,66102,217303	Cd14,Dnm2,Fcgr2b,Itgb2,Pikfyve,Ppt1,Tgfbr2,Cxcl16,Cd300a	9/178
Nfe2l2					7_Summary	GO Biological Processes	GO:0002237	response to molecule of bacterial origin	-7.88366	-5.28012	12229,12475,12514,12524,15900,16859,18173,19106,19697,20846,22352,24088,27056,27419,66102,83433,171285,212937,216161,234779,20848,78781,229900,239319,13057,14159,20750	Btk,Cd14,Cd68,Cd86,Irf8,Lgals9,Slc11a1,Eif2ak2,Rela,Stat1,Vim,Tlr2,Irf5,Naglu,Cxcl16,Trem2,Havcr2,Tifab,Sbno2,Plcg2,Stat3,Zc3hav1,Gbp7,Card6,Cyba,Fes,Spp1	27/-
Pde4d					7_Member	GO Biological Processes	GO:0002237	response to molecule of bacterial origin	-7.88366	-5.28012	12229,12475,12514,12524,15900,16859,18173,19106,19697,20846,22352,24088,27056,27419,66102,83433,171285,212937,216161,234779	Btk,Cd14,Cd68,Cd86,Irf8,Lgals9,Slc11a1,Eif2ak2,Rela,Stat1,Vim,Tlr2,Irf5,Naglu,Cxcl16,Trem2,Havcr2,Tifab,Sbno2,Plcg2	20/430
Csf3r					7_Member	GO Biological Processes	GO:0071216	cellular response to biotic stimulus	-6.79353	-4.30235	12229,12475,12514,12524,15900,19697,20846,22352,24088,27056,66102,83433,171285,212937,216161,234779	Btk,Cd14,Cd68,Cd86,Irf8,Rela,Stat1,Vim,Tlr2,Irf5,Cxcl16,Trem2,Havcr2,Tifab,Sbno2,Plcg2	16/322
Gpc5					7_Member	GO Biological Processes	GO:0032496	response to lipopolysaccharide	-6.73883	-4.25679	12229,12475,12514,12524,15900,16859,18173,19106,19697,20846,22352,27419,66102,83433,171285,212937,216161,234779	Btk,Cd14,Cd68,Cd86,Irf8,Lgals9,Slc11a1,Eif2ak2,Rela,Stat1,Vim,Naglu,Cxcl16,Trem2,Havcr2,Tifab,Sbno2,Plcg2	18/412
Sipa1					7_Member	GO Biological Processes	GO:0071219	cellular response to molecule of bacterial origin	-6.54842	-4.10846	12475,12514,12524,15900,19697,20846,22352,24088,27056,66102,83433,171285,212937,216161,234779	Cd14,Cd68,Cd86,Irf8,Rela,Stat1,Vim,Tlr2,Irf5,Cxcl16,Trem2,Havcr2,Tifab,Sbno2,Plcg2	15/294
Sh3yl1					7_Member	GO Biological Processes	GO:0071222	cellular response to lipopolysaccharide	-5.23107	-3.08482	12475,12514,12524,15900,19697,20846,22352,66102,83433,171285,212937,216161,234779	Cd14,Cd68,Cd86,Irf8,Rela,Stat1,Vim,Cxcl16,Trem2,Havcr2,Tifab,Sbno2,Plcg2	13/284
Cd53					7_Member	GO Biological Processes	GO:0031663	lipopolysaccharide-mediated signaling pathway	-4.33473	-2.38364	12475,20846,83433,212937,234779	Cd14,Stat1,Trem2,Tifab,Plcg2	5/40
Gpr84					7_Member	GO Biological Processes	GO:0043122	regulation of canonical NF-kappaB signal transduction	-3.22049	-1.49178	19697,20846,20848,24088,78781,83433,212937,229900,234779,239319	Rela,Stat1,Stat3,Tlr2,Zc3hav1,Trem2,Tifab,Gbp7,Plcg2,Card6	10/285
Irf8					7_Member	GO Biological Processes	GO:0071396	cellular response to lipid	-2.7305	-1.08574	12475,12514,12524,13057,14159,15900,19697,20750,20846,22352,66102,83433,171285,212937,216161,234779	Cd14,Cd68,Cd86,Cyba,Fes,Irf8,Rela,Spp1,Stat1,Vim,Cxcl16,Trem2,Havcr2,Tifab,Sbno2,Plcg2	16/702
Sbno2					8_Summary	GO Biological Processes	GO:0032735	positive regulation of interleukin-12 production	-7.8752	-5.28012	15900,16170,16792,19697,24088,27056,54445,234779,12229,12524,237877,69550	Irf8,Il16,Laptm5,Rela,Tlr2,Irf5,Unc93b1,Plcg2,Btk,Cd86,Atad5,Bst2	12/-
Gusb					8_Member	GO Biological Processes	GO:0032735	positive regulation of interleukin-12 production	-7.8752	-5.28012	15900,16170,16792,19697,24088,27056,54445,234779	Irf8,Il16,Laptm5,Rela,Tlr2,Irf5,Unc93b1,Plcg2	8/45
Romo1					8_Member	GO Biological Processes	GO:0032655	regulation of interleukin-12 production	-6.63318	-4.16887	15900,16170,16792,19697,24088,27056,54445,234779	Irf8,Il16,Laptm5,Rela,Tlr2,Irf5,Unc93b1,Plcg2	8/64
Cyba					8_Member	GO Biological Processes	GO:0060907	positive regulation of macrophage cytokine production	-3.82001	-1.95634	16792,24088,234779	Laptm5,Tlr2,Plcg2	3/11
Gbp7					8_Member	GO Biological Processes	GO:0002702	positive regulation of production of molecular mediator of immune response	-3.46097	-1.67244	12229,12524,16792,24088,27056,234779,237877	Btk,Cd86,Laptm5,Tlr2,Irf5,Plcg2,Atad5	7/131
Unc93b1					8_Member	GO Biological Processes	GO:0002700	regulation of production of molecular mediator of immune response	-3.22929	-1.49302	12229,12524,16792,24088,27056,69550,234779,237877	Btk,Cd86,Laptm5,Tlr2,Irf5,Bst2,Plcg2,Atad5	8/187
Abhd4					8_Member	GO Biological Processes	GO:0002730	regulation of dendritic cell cytokine production	-3.22415	-1.49302	24088,69550,234779	Tlr2,Bst2,Plcg2	3/17
Msmo1					8_Member	GO Biological Processes	GO:0010935	regulation of macrophage cytokine production	-3.14816	-1.44143	16792,24088,234779	Laptm5,Tlr2,Plcg2	3/18
Fermt3					8_Member	GO Biological Processes	GO:0061081	positive regulation of myeloid leukocyte cytokine production involved in immune response	-2.94556	-1.26372	16792,24088,234779	Laptm5,Tlr2,Plcg2	3/21
Cygb					8_Member	GO Biological Processes	GO:0002718	regulation of cytokine production involved in immune response	-2.35988	-0.782063	16792,24088,27056,69550,234779	Laptm5,Tlr2,Irf5,Bst2,Plcg2	5/107
Oasl2					8_Member	GO Biological Processes	GO:0002720	positive regulation of cytokine production involved in immune response	-2.21576	-0.662073	16792,24088,27056,234779	Laptm5,Tlr2,Irf5,Plcg2	4/73
Kif6					9_Summary	GO Biological Processes	GO:0006935	chemotaxis	-7.1153	-4.59547	12266,12267,12986,14131,14159,16170,16414,16859,18711,19354,20305,20750,22324,30955,66102,94176,98365,14537,17698	C3,C3ar1,Csf3r,Fcgr3,Fes,Il16,Itgb2,Lgals9,Pikfyve,Rac2,Ccl6,Spp1,Vav1,Pik3cg,Cxcl16,Dock2,Slamf9,Gcnt1,Msn	19/-
Mocos					9_Member	GO Biological Processes	GO:0006935	chemotaxis	-7.1153	-4.59547	12266,12267,12986,14131,14159,16170,16414,16859,18711,19354,20305,20750,22324,30955,66102,94176,98365	C3,C3ar1,Csf3r,Fcgr3,Fes,Il16,Itgb2,Lgals9,Pikfyve,Rac2,Ccl6,Spp1,Vav1,Pik3cg,Cxcl16,Dock2,Slamf9	17/346
Homer3					9_Member	GO Biological Processes	GO:0042330	taxis	-7.07934	-4.56927	12266,12267,12986,14131,14159,16170,16414,16859,18711,19354,20305,20750,22324,30955,66102,94176,98365	C3,C3ar1,Csf3r,Fcgr3,Fes,Il16,Itgb2,Lgals9,Pikfyve,Rac2,Ccl6,Spp1,Vav1,Pik3cg,Cxcl16,Dock2,Slamf9	17/348
Zdhhc9					9_Member	GO Biological Processes	GO:0040011	locomotion	-6.45716	-4.04207	12266,12267,12986,14131,14159,16170,16414,16859,18711,19354,20305,20750,22324,30955,66102,94176,98365	C3,C3ar1,Csf3r,Fcgr3,Fes,Il16,Itgb2,Lgals9,Pikfyve,Rac2,Ccl6,Spp1,Vav1,Pik3cg,Cxcl16,Dock2,Slamf9	17/385
C1qtnf2					9_Member	GO Biological Processes	GO:0030595	leukocyte chemotaxis	-5.81119	-3.52873	12266,12986,14131,16170,16414,18711,20750,22324,66102,98365	C3,Csf3r,Fcgr3,Il16,Itgb2,Pikfyve,Spp1,Vav1,Cxcl16,Slamf9	10/141
Sdhaf3					9_Member	GO Biological Processes	GO:0050900	leukocyte migration	-5.09496	-2.977	12266,12986,14131,14537,16170,16414,17698,18711,20750,22324,66102,98365	C3,Csf3r,Fcgr3,Gcnt1,Il16,Itgb2,Msn,Pikfyve,Spp1,Vav1,Cxcl16,Slamf9	12/249
Pcbd1					9_Member	GO Biological Processes	GO:0060326	cell chemotaxis	-4.86454	-2.78762	12266,12986,14131,16170,16414,18711,20305,20750,22324,66102,98365	C3,Csf3r,Fcgr3,Il16,Itgb2,Pikfyve,Ccl6,Spp1,Vav1,Cxcl16,Slamf9	11/220
Naglu					9_Member	GO Biological Processes	GO:0030593	neutrophil chemotaxis	-4.57892	-2.57701	12986,14131,16414,18711,20750,22324	Csf3r,Fcgr3,Itgb2,Pikfyve,Spp1,Vav1	6/59
Immp1l					9_Member	GO Biological Processes	GO:1990266	neutrophil migration	-4.01876	-2.12499	12986,14131,16414,18711,20750,22324	Csf3r,Fcgr3,Itgb2,Pikfyve,Spp1,Vav1	6/74
Tmco4					9_Member	GO Biological Processes	GO:0071621	granulocyte chemotaxis	-3.86045	-1.98273	12986,14131,16414,18711,20750,22324	Csf3r,Fcgr3,Itgb2,Pikfyve,Spp1,Vav1	6/79
Uchl1					9_Member	GO Biological Processes	GO:0097530	granulocyte migration	-3.35012	-1.58129	12986,14131,16414,18711,20750,22324	Csf3r,Fcgr3,Itgb2,Pikfyve,Spp1,Vav1	6/98
C3					9_Member	GO Biological Processes	GO:0097529	myeloid leukocyte migration	-2.62834	-0.999088	12986,14131,16414,18711,20750,22324	Csf3r,Fcgr3,Itgb2,Pikfyve,Spp1,Vav1	6/135
Inpp5d					10_Summary	GO Biological Processes	GO:0002683	negative regulation of immune system process	-7.06938	-4.56886	12229,12262,12514,12517,12523,12524,14824,15170,16331,16792,16859,19063,20847,21354,67742,69550,83433,83490,107321,171285,208884,217303,12978,19354,20111,21813,22324,22778,56048,56193,230787,237877,320484,12983,16840,18018,19106,20379,20846,20848,21812,21815,24088,70008,19697,14537,16414,18132,100182,108101,13430,20750,17916	Btk,C1qc,Cd68,Cd72,Cd84,Cd86,Grn,Ptpn6,Inpp5d,Laptm5,Lgals9,Ppt1,Stat2,Tap1,Samsn1,Bst2,Trem2,Pik3ap1,Lpxn,Havcr2,Zdhhc9,Cd300a,Csf1r,Rac2,Rps6ka1,Tgfbr2,Vav1,Ikzf1,Lgals8,Plek,Themis2,Atad5,Rasal3,Csf2rb,Cnmd,Nfatc1,Eif2ak2,Sfrp4,Stat1,Stat3,Tgfbr1,Tgif1,Tlr2,Ace2,Rela,Gcnt1,Itgb2,Notch4,Akna,Fermt3,Dnm2,Spp1,Myo1f	53/-
Zfp658					10_Member	GO Biological Processes	GO:0002683	negative regulation of immune system process	-7.06938	-4.56886	12229,12262,12514,12517,12523,12524,14824,15170,16331,16792,16859,19063,20847,21354,67742,69550,83433,83490,107321,171285,208884,217303	Btk,C1qc,Cd68,Cd72,Cd84,Cd86,Grn,Ptpn6,Inpp5d,Laptm5,Lgals9,Ppt1,Stat2,Tap1,Samsn1,Bst2,Trem2,Pik3ap1,Lpxn,Havcr2,Zdhhc9,Cd300a	22/578
C4b					10_Member	GO Biological Processes	GO:0050865	regulation of cell activation	-6.54746	-4.10846	12229,12523,12524,12978,14824,15170,16331,16792,16859,19354,20111,21813,22324,22778,56048,56193,67742,83433,171285,217303,230787,237877,320484	Btk,Cd84,Cd86,Csf1r,Grn,Ptpn6,Inpp5d,Laptm5,Lgals9,Rac2,Rps6ka1,Tgfbr2,Vav1,Ikzf1,Lgals8,Plek,Samsn1,Trem2,Havcr2,Cd300a,Themis2,Atad5,Rasal3	23/672
Ppt1					10_Member	GO Biological Processes	GO:0070663	regulation of leukocyte proliferation	-6.17416	-3.80327	12229,12524,12978,12983,15170,16331,16792,16859,19354,21813,171285,217303,237877,320484	Btk,Cd86,Csf1r,Csf2rb,Ptpn6,Inpp5d,Laptm5,Lgals9,Rac2,Tgfbr2,Havcr2,Cd300a,Atad5,Rasal3	14/273
Akap17b					10_Member	GO Biological Processes	GO:0002694	regulation of leukocyte activation	-6.01255	-3.67535	12229,12523,12524,12978,14824,15170,16331,16792,16859,19354,21813,22324,22778,56048,67742,83433,171285,217303,230787,237877,320484	Btk,Cd84,Cd86,Csf1r,Grn,Ptpn6,Inpp5d,Laptm5,Lgals9,Rac2,Tgfbr2,Vav1,Ikzf1,Lgals8,Samsn1,Trem2,Havcr2,Cd300a,Themis2,Atad5,Rasal3	21/614
Cyth4					10_Member	GO Biological Processes	GO:0050670	regulation of lymphocyte proliferation	-5.87793	-3.56631	12229,12524,12978,15170,16331,16792,16859,19354,21813,171285,217303,237877,320484	Btk,Cd86,Csf1r,Ptpn6,Inpp5d,Laptm5,Lgals9,Rac2,Tgfbr2,Havcr2,Cd300a,Atad5,Rasal3	13/248
Myoc					10_Member	GO Biological Processes	GO:0032944	regulation of mononuclear cell proliferation	-5.81971	-3.53149	12229,12524,12978,15170,16331,16792,16859,19354,21813,171285,217303,237877,320484	Btk,Cd86,Csf1r,Ptpn6,Inpp5d,Laptm5,Lgals9,Rac2,Tgfbr2,Havcr2,Cd300a,Atad5,Rasal3	13/251
Zfp935					10_Member	GO Biological Processes	GO:0050859	negative regulation of B cell receptor signaling pathway	-5.71797	-3.47377	12517,15170,107321,217303	Cd72,Ptpn6,Lpxn,Cd300a	4/10
Btk					10_Member	GO Biological Processes	GO:0050672	negative regulation of lymphocyte proliferation	-5.56	-3.35096	12229,12524,15170,16331,16792,16859,171285,217303	Btk,Cd86,Ptpn6,Inpp5d,Laptm5,Lgals9,Havcr2,Cd300a	8/88
Zc3hav1					10_Member	GO Biological Processes	GO:0032945	negative regulation of mononuclear cell proliferation	-5.52279	-3.31855	12229,12524,15170,16331,16792,16859,171285,217303	Btk,Cd86,Ptpn6,Inpp5d,Laptm5,Lgals9,Havcr2,Cd300a	8/89
Syngr2					10_Member	GO Biological Processes	GO:0050866	negative regulation of cell activation	-5.4662	-3.26671	12229,12523,12524,14824,15170,16331,16792,16859,67742,83433,171285,217303	Btk,Cd84,Cd86,Grn,Ptpn6,Inpp5d,Laptm5,Lgals9,Samsn1,Trem2,Havcr2,Cd300a	12/229
Dnm2					10_Member	GO Biological Processes	GO:0070664	negative regulation of leukocyte proliferation	-5.30918	-3.14153	12229,12524,15170,16331,16792,16859,171285,217303	Btk,Cd86,Ptpn6,Inpp5d,Laptm5,Lgals9,Havcr2,Cd300a	8/95
Lpxn					10_Member	GO Biological Processes	GO:0051249	regulation of lymphocyte activation	-5.17059	-3.04074	12229,12524,12978,15170,16331,16792,16859,19354,21813,22324,22778,56048,67742,171285,217303,230787,237877,320484	Btk,Cd86,Csf1r,Ptpn6,Inpp5d,Laptm5,Lgals9,Rac2,Tgfbr2,Vav1,Ikzf1,Lgals8,Samsn1,Havcr2,Cd300a,Themis2,Atad5,Rasal3	18/531
Ms4a6b					10_Member	GO Biological Processes	GO:0050858	negative regulation of antigen receptor-mediated signaling pathway	-5.10423	-2.98234	12517,12524,15170,16792,107321,217303	Cd72,Cd86,Ptpn6,Laptm5,Lpxn,Cd300a	6/48
Ggta1					10_Member	GO Biological Processes	GO:0002695	negative regulation of leukocyte activation	-5.05451	-2.94045	12229,12523,12524,14824,15170,16331,16792,16859,67742,171285,217303	Btk,Cd84,Cd86,Grn,Ptpn6,Inpp5d,Laptm5,Lgals9,Samsn1,Havcr2,Cd300a	11/210
Idi1					10_Member	GO Biological Processes	GO:0050867	positive regulation of cell activation	-4.9029	-2.81158	12229,12524,12978,16331,16859,20111,21813,22324,22778,56048,56193,83433,171285,237877,320484	Btk,Cd86,Csf1r,Inpp5d,Lgals9,Rps6ka1,Tgfbr2,Vav1,Ikzf1,Lgals8,Plek,Trem2,Havcr2,Atad5,Rasal3	15/400
Arl4d					10_Member	GO Biological Processes	GO:0008285	negative regulation of cell population proliferation	-4.72861	-2.6826	12229,12524,12978,15170,16331,16792,16840,16859,18018,19106,20379,20846,20848,21812,21813,21815,24088,70008,83433,171285,217303	Btk,Cd86,Csf1r,Ptpn6,Inpp5d,Laptm5,Cnmd,Lgals9,Nfatc1,Eif2ak2,Sfrp4,Stat1,Stat3,Tgfbr1,Tgfbr2,Tgif1,Tlr2,Ace2,Trem2,Havcr2,Cd300a	21/744
Zfp456					10_Member	GO Biological Processes	GO:0050854	regulation of antigen receptor-mediated signaling pathway	-4.71568	-2.67625	12517,12524,15170,16792,19697,107321,217303	Cd72,Cd86,Ptpn6,Laptm5,Rela,Lpxn,Cd300a	7/83
Abcg1					10_Member	GO Biological Processes	GO:0022407	regulation of cell-cell adhesion	-4.6891	-2.67195	12524,14537,15170,16414,16792,16859,18132,19697,21813,22324,22778,56048,100182,108101,171285,217303,320484	Cd86,Gcnt1,Ptpn6,Itgb2,Laptm5,Lgals9,Notch4,Rela,Tgfbr2,Vav1,Ikzf1,Lgals8,Akna,Fermt3,Havcr2,Cd300a,Rasal3	17/522
ND6					10_Member	GO Biological Processes	GO:1903037	regulation of leukocyte cell-cell adhesion	-4.39235	-2.427	12524,14537,15170,16414,16792,16859,19697,21813,22324,22778,56048,171285,217303,320484	Cd86,Gcnt1,Ptpn6,Itgb2,Laptm5,Lgals9,Rela,Tgfbr2,Vav1,Ikzf1,Lgals8,Havcr2,Cd300a,Rasal3	14/391
Tomm40l					10_Member	GO Biological Processes	GO:0050855	regulation of B cell receptor signaling pathway	-4.38889	-2.427	12517,15170,107321,217303	Cd72,Ptpn6,Lpxn,Cd300a	4/20
Csf1r					10_Member	GO Biological Processes	GO:0051250	negative regulation of lymphocyte activation	-4.07792	-2.17709	12229,12524,15170,16331,16792,16859,67742,171285,217303	Btk,Cd86,Ptpn6,Inpp5d,Laptm5,Lgals9,Samsn1,Havcr2,Cd300a	9/180
Lgals3bp					10_Member	GO Biological Processes	GO:0002696	positive regulation of leukocyte activation	-3.97612	-2.087	12229,12524,12978,16331,16859,21813,22324,22778,56048,83433,171285,237877,320484	Btk,Cd86,Csf1r,Inpp5d,Lgals9,Tgfbr2,Vav1,Ikzf1,Lgals8,Trem2,Havcr2,Atad5,Rasal3	13/375
Itgb5					10_Member	GO Biological Processes	GO:1903039	positive regulation of leukocyte cell-cell adhesion	-3.92748	-2.04524	12524,14537,16414,16859,19697,21813,22324,22778,56048,171285,320484	Cd86,Gcnt1,Itgb2,Lgals9,Rela,Tgfbr2,Vav1,Ikzf1,Lgals8,Havcr2,Rasal3	11/279
Mtm1					10_Member	GO Biological Processes	GO:0051251	positive regulation of lymphocyte activation	-3.81859	-1.95634	12229,12524,12978,16331,16859,21813,22324,22778,56048,171285,237877,320484	Btk,Cd86,Csf1r,Inpp5d,Lgals9,Tgfbr2,Vav1,Ikzf1,Lgals8,Havcr2,Atad5,Rasal3	12/337
Ifi47					10_Member	GO Biological Processes	GO:0070665	positive regulation of leukocyte proliferation	-3.48763	-1.69562	12229,12524,12978,12983,21813,171285,237877,320484	Btk,Cd86,Csf1r,Csf2rb,Tgfbr2,Havcr2,Atad5,Rasal3	8/171
Mtrnr2l7					10_Member	GO Biological Processes	GO:0050856	regulation of T cell receptor signaling pathway	-3.2928	-1.53264	12524,15170,16792,19697,217303	Cd86,Ptpn6,Laptm5,Rela,Cd300a	5/66
Birc3					10_Member	GO Biological Processes	GO:0022409	positive regulation of cell-cell adhesion	-3.23802	-1.49302	12524,14537,16414,16859,19697,21813,22324,22778,56048,171285,320484	Cd86,Gcnt1,Itgb2,Lgals9,Rela,Tgfbr2,Vav1,Ikzf1,Lgals8,Havcr2,Rasal3	11/336
Plcd4					10_Member	GO Biological Processes	GO:0050863	regulation of T cell activation	-3.22529	-1.49302	12524,15170,16792,16859,19354,21813,22324,22778,56048,171285,217303,320484	Cd86,Ptpn6,Laptm5,Lgals9,Rac2,Tgfbr2,Vav1,Ikzf1,Lgals8,Havcr2,Cd300a,Rasal3	12/392
Tgfbr1					10_Member	GO Biological Processes	GO:0042129	regulation of T cell proliferation	-3.19895	-1.47183	12524,15170,16792,16859,19354,21813,171285,320484	Cd86,Ptpn6,Laptm5,Lgals9,Rac2,Tgfbr2,Havcr2,Rasal3	8/189
Nvl					10_Member	GO Biological Processes	GO:0045785	positive regulation of cell adhesion	-3.06516	-1.36842	12524,13430,14537,15170,16414,16859,19697,20750,21813,22324,22778,56048,171285,320484	Cd86,Dnm2,Gcnt1,Ptpn6,Itgb2,Lgals9,Rela,Spp1,Tgfbr2,Vav1,Ikzf1,Lgals8,Havcr2,Rasal3	14/527
C3ar1					10_Member	GO Biological Processes	GO:0042130	negative regulation of T cell proliferation	-3.06483	-1.36842	12524,15170,16792,16859,171285	Cd86,Ptpn6,Laptm5,Lgals9,Havcr2	5/74
Tmc6					10_Member	GO Biological Processes	GO:0050671	positive regulation of lymphocyte proliferation	-3.04185	-1.34986	12229,12524,12978,21813,171285,237877,320484	Btk,Cd86,Csf1r,Tgfbr2,Havcr2,Atad5,Rasal3	7/154
Hcls1					10_Member	GO Biological Processes	GO:0032946	positive regulation of mononuclear cell proliferation	-3.00907	-1.32146	12229,12524,12978,21813,171285,237877,320484	Btk,Cd86,Csf1r,Tgfbr2,Havcr2,Atad5,Rasal3	7/156
Map10					10_Member	GO Biological Processes	GO:0022408	negative regulation of cell-cell adhesion	-2.81289	-1.15746	12524,15170,16792,16859,18132,100182,171285,217303	Cd86,Ptpn6,Laptm5,Lgals9,Notch4,Akna,Havcr2,Cd300a	8/217
Vav1					10_Member	GO Biological Processes	GO:0007162	negative regulation of cell adhesion	-2.78027	-1.13154	12524,15170,16792,16859,17916,18132,100182,107321,171285,217303	Cd86,Ptpn6,Laptm5,Lgals9,Myo1f,Notch4,Akna,Lpxn,Havcr2,Cd300a	10/326
C4a					10_Member	GO Biological Processes	GO:0050868	negative regulation of T cell activation	-2.48898	-0.887989	12524,15170,16792,16859,171285,217303	Cd86,Ptpn6,Laptm5,Lgals9,Havcr2,Cd300a	6/144
Iffo2					10_Member	GO Biological Processes	GO:0050870	positive regulation of T cell activation	-2.42338	-0.835285	12524,16859,21813,22324,22778,56048,171285,320484	Cd86,Lgals9,Tgfbr2,Vav1,Ikzf1,Lgals8,Havcr2,Rasal3	8/251
Lyz2					10_Member	GO Biological Processes	GO:1903038	negative regulation of leukocyte cell-cell adhesion	-2.27945	-0.709453	12524,15170,16792,16859,171285,217303	Cd86,Ptpn6,Laptm5,Lgals9,Havcr2,Cd300a	6/159
Mlph					10_Member	GO Biological Processes	GO:0050860	negative regulation of T cell receptor signaling pathway	-2.16558	-0.625546	12524,15170,16792	Cd86,Ptpn6,Laptm5	3/39
Mtch1					11_Summary	GO Biological Processes	GO:0032479	regulation of type I interferon production	-6.48338	-4.05249	12229,12475,15900,17472,20846,24088,27056,78781,171285,229900,234779,16859,56048,80287	Btk,Cd14,Irf8,Gbp4,Stat1,Tlr2,Irf5,Zc3hav1,Havcr2,Gbp7,Plcg2,Lgals9,Lgals8,Apobec3	14/-
Ly86					11_Member	GO Biological Processes	GO:0032479	regulation of type I interferon production	-6.48338	-4.05249	12229,12475,15900,17472,20846,24088,27056,78781,171285,229900,234779	Btk,Cd14,Irf8,Gbp4,Stat1,Tlr2,Irf5,Zc3hav1,Havcr2,Gbp7,Plcg2	11/150
Fnbp4					11_Member	GO Biological Processes	GO:0032647	regulation of interferon-alpha production	-4.753	-2.70366	17472,20846,27056,78781,171285	Gbp4,Stat1,Irf5,Zc3hav1,Havcr2	5/33
Adgre1					11_Member	GO Biological Processes	GO:0032481	positive regulation of type I interferon production	-4.08327	-2.18006	12229,12475,20846,24088,27056,78781,234779	Btk,Cd14,Stat1,Tlr2,Irf5,Zc3hav1,Plcg2	7/104
Ermardl1					11_Member	GO Biological Processes	GO:0032727	positive regulation of interferon-alpha production	-2.57632	-0.955508	20846,27056,78781	Stat1,Irf5,Zc3hav1	3/28
Utp14a					11_Member	GO Biological Processes	GO:0098586	cellular response to virus	-2.57474	-0.955508	16859,27056,56048,78781	Lgals9,Irf5,Lgals8,Zc3hav1	4/58
Neurl1a					11_Member	GO Biological Processes	GO:0050688	regulation of defense response to virus	-2.21576	-0.662073	17472,20846,78781,80287	Gbp4,Stat1,Zc3hav1,Apobec3	4/73
Vim					12_Summary	GO Biological Processes	GO:0002886	regulation of myeloid leukocyte mediated immunity	-6.27823	-3.8858	12229,12266,12523,14131,14159,16414,19354,217303,16859,15170	Btk,C3,Cd84,Fcgr3,Fes,Itgb2,Rac2,Cd300a,Lgals9,Ptpn6	10/-
Ormdl2					12_Member	GO Biological Processes	GO:0002886	regulation of myeloid leukocyte mediated immunity	-6.27823	-3.8858	12229,12266,12523,14131,14159,16414,19354,217303	Btk,C3,Cd84,Fcgr3,Fes,Itgb2,Rac2,Cd300a	8/71
Per2					12_Member	GO Biological Processes	GO:0043300	regulation of leukocyte degranulation	-4.85019	-2.78033	12523,14159,16414,16859,19354,217303	Cd84,Fes,Itgb2,Lgals9,Rac2,Cd300a	6/53
Map3k8					12_Member	GO Biological Processes	GO:0033004	negative regulation of mast cell activation	-3.82001	-1.95634	12523,15170,217303	Cd84,Ptpn6,Cd300a	3/11
Zgrf1					12_Member	GO Biological Processes	GO:0043301	negative regulation of leukocyte degranulation	-3.58752	-1.77835	12523,16859,217303	Cd84,Lgals9,Cd300a	3/13
Dbndd1					12_Member	GO Biological Processes	GO:0043304	regulation of mast cell degranulation	-3.50628	-1.70848	12523,14159,19354,217303	Cd84,Fes,Rac2,Cd300a	4/33
Sgms2					12_Member	GO Biological Processes	GO:0033003	regulation of mast cell activation	-2.57632	-0.955508	12523,15170,217303	Cd84,Ptpn6,Cd300a	3/28
Egr2					12_Member	GO Biological Processes	GO:1903306	negative regulation of regulated secretory pathway	-2.57632	-0.955508	12523,16859,217303	Cd84,Lgals9,Cd300a	3/28
Dhdh					12_Member	GO Biological Processes	GO:1903305	regulation of regulated secretory pathway	-2.20258	-0.652085	12523,14159,16414,16859,19354,217303	Cd84,Fes,Itgb2,Lgals9,Rac2,Cd300a	6/165
Cd86					12_Member	GO Biological Processes	GO:0045920	negative regulation of exocytosis	-2.13487	-0.600639	12523,16859,217303	Cd84,Lgals9,Cd300a	3/40
H2-Q6					13_Summary	GO Biological Processes	GO:0002443	leukocyte mediated immunity	-6.19317	-3.81033	12051,12229,12259,12262,12266,12268,12983,13036,14130,14131,15170,16331,17916,22324,217303,625018,12267,20848,12523,12524,13733,17476,21354,54445,171285	Bcl3,Btk,C1qa,C1qc,C3,C4b,Csf2rb,Ctsh,Fcgr2b,Fcgr3,Ptpn6,Inpp5d,Myo1f,Vav1,Cd300a,C4a,C3ar1,Stat3,Cd84,Cd86,Adgre1,Mpeg1,Tap1,Unc93b1,Havcr2	25/-
St6galnac2					13_Member	GO Biological Processes	GO:0002443	leukocyte mediated immunity	-6.19317	-3.81033	12051,12229,12259,12262,12266,12268,12983,13036,14130,14131,15170,16331,17916,22324,217303,625018	Bcl3,Btk,C1qa,C1qc,C3,C4b,Csf2rb,Ctsh,Fcgr2b,Fcgr3,Ptpn6,Inpp5d,Myo1f,Vav1,Cd300a,C4a	16/357
Eno1b					13_Member	GO Biological Processes	GO:0002449	lymphocyte mediated immunity	-5.72371	-3.47377	12051,12229,12259,12262,12266,12268,12983,13036,14130,14131,15170,16331,22324,625018	Bcl3,Btk,C1qa,C1qc,C3,C4b,Csf2rb,Ctsh,Fcgr2b,Fcgr3,Ptpn6,Inpp5d,Vav1,C4a	14/298
Egr4					13_Member	GO Biological Processes	GO:0002460	adaptive immune response based on somatic recombination of immune receptors built from immunoglobulin superfamily domains	-5.62256	-3.3988	12051,12229,12259,12262,12266,12267,12268,12983,13036,14130,14131,16331,20848,625018	Bcl3,Btk,C1qa,C1qc,C3,C3ar1,C4b,Csf2rb,Ctsh,Fcgr2b,Fcgr3,Inpp5d,Stat3,C4a	14/304
Ace2					13_Member	GO Biological Processes	GO:0002455	humoral immune response mediated by circulating immunoglobulin	-5.27143	-3.11815	12051,12259,12262,12266,12268,625018	Bcl3,C1qa,C1qc,C3,C4b,C4a	6/45
Cracr2b					13_Member	GO Biological Processes	GO:0002250	adaptive immune response	-5.2686	-3.11815	12051,12229,12259,12262,12266,12267,12268,12523,12524,12983,13036,13733,14130,14131,16331,17476,20848,21354,54445,171285,625018	Bcl3,Btk,C1qa,C1qc,C3,C3ar1,C4b,Cd84,Cd86,Csf2rb,Ctsh,Adgre1,Fcgr2b,Fcgr3,Inpp5d,Mpeg1,Stat3,Tap1,Unc93b1,Havcr2,C4a	21/685
Stat1					13_Member	GO Biological Processes	GO:0016064	immunoglobulin mediated immune response	-4.88305	-2.80256	12051,12229,12259,12262,12266,12268,12983,14130,14131,16331,625018	Bcl3,Btk,C1qa,C1qc,C3,C4b,Csf2rb,Fcgr2b,Fcgr3,Inpp5d,C4a	11/219
Fes					13_Member	GO Biological Processes	GO:0019724	B cell mediated immunity	-4.7915	-2.73543	12051,12229,12259,12262,12266,12268,12983,14130,14131,16331,625018	Bcl3,Btk,C1qa,C1qc,C3,C4b,Csf2rb,Fcgr2b,Fcgr3,Inpp5d,C4a	11/224
Apobec1					13_Member	GO Biological Processes	GO:0006958	complement activation, classical pathway	-4.33473	-2.38364	12259,12262,12266,12268,625018	C1qa,C1qc,C3,C4b,C4a	5/40
Nudt1					13_Member	GO Biological Processes	GO:0006956	complement activation	-3.59063	-1.77835	12259,12262,12266,12268,625018	C1qa,C1qc,C3,C4b,C4a	5/57
Trem2					13_Member	GO Biological Processes	GO:0160257	complement activation, GZMK pathway	-3.58752	-1.77835	12266,12268,625018	C3,C4b,C4a	3/13
Igf1r					13_Member	GO Biological Processes	GO:0001867	complement activation, lectin pathway	-3.22415	-1.49302	12266,12268,625018	C3,C4b,C4a	3/17
Rab3il1					14_Summary	GO Biological Processes	GO:0098883	synapse pruning	-6.18828	-3.81033	12259,12262,12266,83433,217303,234779,16001,16414,11307,11520,20750,13423,18826,19354,14130	C1qa,C1qc,C3,Trem2,Cd300a,Plcg2,Igf1r,Itgb2,Abcg1,Plin2,Spp1,Dnase2a,Lcp1,Rac2,Fcgr2b	15/-
Irf9					14_Member	GO Biological Processes	GO:0098883	synapse pruning	-6.18828	-3.81033	12259,12262,12266,83433	C1qa,C1qc,C3,Trem2	4/8
Gcnt1					14_Member	GO Biological Processes	GO:0150062	complement-mediated synapse pruning	-5.413	-3.22745	12259,12266,83433	C1qa,C3,Trem2	3/4
C1qa					14_Member	GO Biological Processes	GO:0150146	cell junction disassembly	-5.35239	-3.17588	12259,12262,12266,83433	C1qa,C1qc,C3,Trem2	4/12
Tap1					14_Member	GO Biological Processes	GO:0060099	regulation of phagocytosis, engulfment	-4.4824	-2.49343	12266,83433,217303,234779	C3,Trem2,Cd300a,Plcg2	4/19
Dock2					14_Member	GO Biological Processes	GO:1905153	regulation of membrane invagination	-4.38889	-2.427	12266,83433,217303,234779	C3,Trem2,Cd300a,Plcg2	4/20
Ebpl					14_Member	GO Biological Processes	GO:0097242	amyloid-beta clearance	-3.85363	-1.97816	12266,16001,16414,83433	C3,Igf1r,Itgb2,Trem2	4/27
Mpeg1					14_Member	GO Biological Processes	GO:0060100	positive regulation of phagocytosis, engulfment	-3.22415	-1.49302	12266,83433,234779	C3,Trem2,Plcg2	3/17
Rpe65					14_Member	GO Biological Processes	GO:1905155	positive regulation of membrane invagination	-3.22415	-1.49302	12266,83433,234779	C3,Trem2,Plcg2	3/17
Alas2					14_Member	GO Biological Processes	GO:0010883	regulation of lipid storage	-2.719	-1.07816	11307,11520,12266,83433	Abcg1,Plin2,C3,Trem2	4/53
Capg					14_Member	GO Biological Processes	GO:1905954	positive regulation of lipid localization	-2.2439	-0.685922	11307,11520,12266,20750,83433	Abcg1,Plin2,C3,Spp1,Trem2	5/114
Dnah3					14_Member	GO Biological Processes	GO:0022411	cellular component disassembly	-2.04802	-0.527909	11520,12259,12262,12266,13423,18826,19354,83433	Plin2,C1qa,C1qc,C3,Dnase2a,Lcp1,Rac2,Trem2	8/291
Ptges3-ps					14_Member	GO Biological Processes	GO:1904646	cellular response to amyloid-beta	-2.04774	-0.527909	14130,16001,83433	Fcgr2b,Igf1r,Trem2	3/43
Shf					15_Summary	GO Biological Processes	GO:0009615	response to virus	-6.12198	-3.76488	11810,12051,12524,16859,19106,19697,20846,20847,23962,27056,54445,56048,69550,78781,80287,229900,279572	Apobec1,Bcl3,Cd86,Lgals9,Eif2ak2,Rela,Stat1,Stat2,Oasl2,Irf5,Unc93b1,Lgals8,Bst2,Zc3hav1,Apobec3,Gbp7,Tlr13	17/-
Arhgap11a					15_Member	GO Biological Processes	GO:0009615	response to virus	-6.12198	-3.76488	11810,12051,12524,16859,19106,19697,20846,20847,23962,27056,54445,56048,69550,78781,80287,229900,279572	Apobec1,Bcl3,Cd86,Lgals9,Eif2ak2,Rela,Stat1,Stat2,Oasl2,Irf5,Unc93b1,Lgals8,Bst2,Zc3hav1,Apobec3,Gbp7,Tlr13	17/407
Arhgap45					15_Member	GO Biological Processes	GO:0051607	defense response to virus	-4.89932	-2.81158	11810,12524,19106,19697,20846,20847,23962,27056,54445,69550,78781,80287,229900	Apobec1,Cd86,Eif2ak2,Rela,Stat1,Stat2,Oasl2,Irf5,Unc93b1,Bst2,Zc3hav1,Apobec3,Gbp7	13/305
Spp1					15_Member	GO Biological Processes	GO:0048525	negative regulation of viral process	-3.77091	-1.91726	19106,20846,23962,69550,78781,80287	Eif2ak2,Stat1,Oasl2,Bst2,Zc3hav1,Apobec3	6/82
Eif2ak2					15_Member	GO Biological Processes	GO:0045071	negative regulation of viral genome replication	-3.74071	-1.89661	19106,23962,69550,78781,80287	Eif2ak2,Oasl2,Bst2,Zc3hav1,Apobec3	5/53
Terb1					15_Member	GO Biological Processes	GO:0045069	regulation of viral genome replication	-3.68509	-1.85626	19106,23962,69550,78781,80287,229900	Eif2ak2,Oasl2,Bst2,Zc3hav1,Apobec3,Gbp7	6/85
Akna					15_Member	GO Biological Processes	GO:0050792	regulation of viral process	-2.99288	-1.30672	19106,20846,23962,69550,78781,80287,229900	Eif2ak2,Stat1,Oasl2,Bst2,Zc3hav1,Apobec3,Gbp7	7/157
Phyhd1					15_Member	GO Biological Processes	GO:1903900	regulation of viral life cycle	-2.81516	-1.15746	19106,23962,69550,78781,80287,229900	Eif2ak2,Oasl2,Bst2,Zc3hav1,Apobec3,Gbp7	6/124
Cox19					16_Summary	GO Biological Processes	GO:0040017	positive regulation of locomotion	-6.02559	-3.68185	12267,12978,13036,14824,16001,16170,16859,17916,18024,18805,19354,20305,20848,21812,21813,22352,24088,30955,66102,83433,108101,234779,14537,17698,217303	C3ar1,Csf1r,Ctsh,Grn,Igf1r,Il16,Lgals9,Myo1f,Nfe2l2,Pld1,Rac2,Ccl6,Stat3,Tgfbr1,Tgfbr2,Vim,Tlr2,Pik3cg,Cxcl16,Trem2,Fermt3,Plcg2,Gcnt1,Msn,Cd300a	25/-
Vmac					16_Member	GO Biological Processes	GO:0040017	positive regulation of locomotion	-6.02559	-3.68185	12267,12978,13036,14824,16001,16170,16859,17916,18024,18805,19354,20305,20848,21812,21813,22352,24088,30955,66102,83433,108101,234779	C3ar1,Csf1r,Ctsh,Grn,Igf1r,Il16,Lgals9,Myo1f,Nfe2l2,Pld1,Rac2,Ccl6,Stat3,Tgfbr1,Tgfbr2,Vim,Tlr2,Pik3cg,Cxcl16,Trem2,Fermt3,Plcg2	22/666
Tbxas1					16_Member	GO Biological Processes	GO:0030335	positive regulation of cell migration	-5.95635	-3.62558	12267,12978,13036,14824,16001,16859,17916,18024,18805,19354,20305,20848,21812,21813,22352,24088,30955,66102,83433,108101,234779	C3ar1,Csf1r,Ctsh,Grn,Igf1r,Lgals9,Myo1f,Nfe2l2,Pld1,Rac2,Ccl6,Stat3,Tgfbr1,Tgfbr2,Vim,Tlr2,Pik3cg,Cxcl16,Trem2,Fermt3,Plcg2	21/619
Eif5					16_Member	GO Biological Processes	GO:2000147	positive regulation of cell motility	-5.66323	-3.42423	12267,12978,13036,14824,16001,16859,17916,18024,18805,19354,20305,20848,21812,21813,22352,24088,30955,66102,83433,108101,234779	C3ar1,Csf1r,Ctsh,Grn,Igf1r,Lgals9,Myo1f,Nfe2l2,Pld1,Rac2,Ccl6,Stat3,Tgfbr1,Tgfbr2,Vim,Tlr2,Pik3cg,Cxcl16,Trem2,Fermt3,Plcg2	21/646
Pon2					16_Member	GO Biological Processes	GO:0002685	regulation of leukocyte migration	-3.15333	-1.44143	12267,12978,14537,16859,17698,19354,24088,83433,217303	C3ar1,Csf1r,Gcnt1,Lgals9,Msn,Rac2,Tlr2,Trem2,Cd300a	9/240
Cd300a					16_Member	GO Biological Processes	GO:0002687	positive regulation of leukocyte migration	-2.20258	-0.652085	12267,12978,16859,19354,24088,83433	C3ar1,Csf1r,Lgals9,Rac2,Tlr2,Trem2	6/165
Thumpd2					17_Summary	GO Biological Processes	GO:0071224	cellular response to peptidoglycan	-5.93641	-3.61198	19697,24088,27056,83433,12475,27419,83490,110006,234779	Rela,Tlr2,Irf5,Trem2,Cd14,Naglu,Pik3ap1,Gusb,Plcg2	9/-
Tmem125					17_Member	GO Biological Processes	GO:0071224	cellular response to peptidoglycan	-5.93641	-3.61198	19697,24088,27056,83433	Rela,Tlr2,Irf5,Trem2	4/9
Gna15					17_Member	GO Biological Processes	GO:0070391	response to lipoteichoic acid	-5.71797	-3.47377	12475,19697,24088,83433	Cd14,Rela,Tlr2,Trem2	4/10
Ikzf1					17_Member	GO Biological Processes	GO:0071223	cellular response to lipoteichoic acid	-5.71797	-3.47377	12475,19697,24088,83433	Cd14,Rela,Tlr2,Trem2	4/10
Plcg2					17_Member	GO Biological Processes	GO:0002220	innate immune response activating cell surface receptor signaling pathway	-5.04589	-2.93569	12475,19697,24088,27419,83490,110006,234779	Cd14,Rela,Tlr2,Naglu,Pik3ap1,Gusb,Plcg2	7/74
Elmod3					17_Member	GO Biological Processes	GO:0032494	response to peptidoglycan	-4.92206	-2.82697	19697,24088,27056,83433	Rela,Tlr2,Irf5,Trem2	4/15
Nop10					17_Member	GO Biological Processes	GO:0140895	cell surface toll-like receptor signaling pathway	-4.71044	-2.67427	12475,19697,24088,27419,83490,110006	Cd14,Rela,Tlr2,Naglu,Pik3ap1,Gusb	6/56
Abi3bp					17_Member	GO Biological Processes	GO:0002752	cell surface pattern recognition receptor signaling pathway	-4.41489	-2.43913	12475,19697,24088,27419,83490,110006	Cd14,Rela,Tlr2,Naglu,Pik3ap1,Gusb	6/63
[truncated: 93 more rows]
