# Supplementary material for: Integration of Transcriptional Signatures from Brain Tissue and Plasma Extracellular Vesicles of a Preclinical Tauopathy Mouse Model
Source: Int J Mol Sci. 2026 Jun 3;27(11):5050. doi: 10.3390/ijms27115050 (PMC13256833; doi:10.3390/ijms27115050)
Supplement: Supplementary file 1 [file ijms-27-05050-s001.zip › ijms-4336543-supplementary/Supplementary files/Supplemental Table S4_pEV ncRNAs_DE.xlsx]

## Sheet: Animal List
Tag #	Sex	DOB	DOP	Age	Genotype
G0720	F	2022-10-05	2023-08-08	10.2333	PS19+/-
G0712	F	2022-09-07	2023-06-13	9.3	PS19+/-
G0725	M	2022-10-05	2023-08-08	10.2333	PS19+/-
G0522	M	2021-08-22	2022-05-11	8.73333	PS19+/-
G0722	F	2022-10-05	2023-08-08	10.2333	PS19+/-
G0740	F	2022-10-31	2023-08-08	9.36667	PS19+/-
G0742	M	2022-10-31	2023-08-10	9.43333	PS19+/-
G0741	M	2022-10-31	2023-08-08	9.36667	PS19+/-
F2702	F	2022-09-23	2023-08-08	10.6333	WT
G0698	F	2022-07-10	2023-05-16	10.3333	WT
A2796	M	2021-07-19	2022-05-02	9.56667	WT
G0813	M	2023-03-30	2023-12-19	8.8	WT
F2608	F	2022-03-14	2022-11-30	8.7	WT
F2719	F	2022-10-18	2023-08-08	9.8	WT
F2598	M	2022-01-31	2022-11-18	9.7	WT
A2536	M	2020-06-02	2021-02-26	8.96667	WT

## Sheet: ncRNA_pEV-all
	gene	baseMean	FC_ps19/WT	lfcSE	stat	pvalue	G0720	G0712	G0725	G0522	G0722	G0740	G0742	G0741	F2702	G0698	A2796	G0813	F2608	F2719	F2598	A2536
10678	mmu_circ_0012885	76.8922	6.92854	1.24528	-5.56385	2.63888e-08	595.146	10.0163	307.209	295.288	0	0	9.1913	3.63401	1.26775	0	0.976203	0	2.33247	1.1588	4.05407	0
13127	mmu_circ_0016157	164.379	4.45096	0.83703	-5.31756	1.05165e-07	371.783	4.29269	1780.17	118.882	15.6845	12.8676	116.145	95.9377	5.07099	12.3382	14.643	10.8083	29.1559	18.5408	8.10813	15.6347
13128	mmu_circ_0016160	164.379	4.45096	0.83703	-5.31756	1.05165e-07	371.783	4.29269	1780.17	118.882	15.6845	12.8676	116.145	95.9377	5.07099	12.3382	14.643	10.8083	29.1559	18.5408	8.10813	15.6347
14828	Mus_musculus_tRNA-Ile-GAT-1-1	395.688	3.85518	0.826817	-4.66267	3.12127e-06	1275.52	30.7643	3866.17	479.364	38.7985	37.6838	66.0103	127.917	57.0487	57.1669	69.3104	63.3056	57.1456	74.163	12.1622	18.4774
14827	Mus_musculus_tRNA-Ile-AAT-5-1	395.603	3.85484	0.826781	-4.66247	3.12433e-06	1275.52	30.7643	3864.8	479.364	38.7985	37.6838	66.0103	127.917	57.0487	57.1669	69.3104	63.3056	57.1456	74.163	12.1622	18.4774
4670	mmu_circ_0005066	10.1565	6.29981	1.35862	-4.63691	3.53664e-06	20.573	0.715448	119.318	7.66982	0	0	9.1913	3.63401	0	0	0	0	0.388746	0	1.01352	0
14824	Mus_musculus_tRNA-Ile-AAT-2-1	397.316	3.83575	0.82753	-4.63517	3.56637e-06	1278.46	30.7643	3878.52	483.199	38.7985	37.6838	66.0103	127.917	63.3874	57.1669	69.3104	63.3056	57.1456	74.7424	12.1622	18.4774
14826	Mus_musculus_tRNA-Ile-AAT-4-1	397.424	3.82971	0.827764	-4.62657	3.71776e-06	1278.46	30.7643	3878.52	483.199	38.7985	37.6838	66.0103	127.917	63.3874	57.1669	69.3104	63.3056	57.1456	76.4806	12.1622	18.4774
2689	mmu_circ_0002523	17.8496	4.42325	0.962451	-4.59581	4.31062e-06	49.9629	7.15448	164.576	30.6793	0.825499	5.5147	5.01344	8.72161	1.26775	0.411273	6.83342	0	0.777491	0	1.01352	2.84267
7396	mmu_circ_0008624	37.377	3.22966	0.712746	-4.53129	5.86233e-06	304.186	26.4716	68.5735	84.368	9.90599	17.4632	15.8759	14.536	13.9452	9.048	0.976203	6.17616	12.0511	6.95278	6.0811	1.42134
7397	mmu_circ_0008625	37.2876	3.22585	0.713986	-4.51809	6.24001e-06	304.186	25.0407	68.5735	84.368	9.90599	17.4632	15.8759	14.536	13.9452	9.048	0.976203	6.17616	12.0511	6.95278	6.0811	1.42134
14822	Mus_musculus_tRNA-Ile-AAT-1-7	305.346	3.60444	0.808867	-4.45616	8.34406e-06	781.773	30.0488	3155.75	302.958	37.1475	34.9264	50.97	121.376	58.3164	70.7389	68.3342	38.601	43.1508	57.3605	14.1892	19.8987
14816	Mus_musculus_tRNA-Ile-AAT-1-1	305.446	3.59825	0.807748	-4.45467	8.4021e-06	781.773	30.0488	3155.75	302.958	37.1475	34.9264	50.97	121.376	58.3164	70.7389	68.3342	38.601	43.1508	57.9399	15.2027	19.8987
14817	Mus_musculus_tRNA-Ile-AAT-1-2	305.446	3.59825	0.807748	-4.45467	8.4021e-06	781.773	30.0488	3155.75	302.958	37.1475	34.9264	50.97	121.376	58.3164	70.7389	68.3342	38.601	43.1508	57.9399	15.2027	19.8987
14818	Mus_musculus_tRNA-Ile-AAT-1-3	305.446	3.59825	0.807748	-4.45467	8.4021e-06	781.773	30.0488	3155.75	302.958	37.1475	34.9264	50.97	121.376	58.3164	70.7389	68.3342	38.601	43.1508	57.9399	15.2027	19.8987
14819	Mus_musculus_tRNA-Ile-AAT-1-4	305.446	3.59825	0.807748	-4.45467	8.4021e-06	781.773	30.0488	3155.75	302.958	37.1475	34.9264	50.97	121.376	58.3164	70.7389	68.3342	38.601	43.1508	57.9399	15.2027	19.8987
14820	Mus_musculus_tRNA-Ile-AAT-1-5	305.446	3.59825	0.807748	-4.45467	8.4021e-06	781.773	30.0488	3155.75	302.958	37.1475	34.9264	50.97	121.376	58.3164	70.7389	68.3342	38.601	43.1508	57.9399	15.2027	19.8987
14821	Mus_musculus_tRNA-Ile-AAT-1-6	305.446	3.59825	0.807748	-4.45467	8.4021e-06	781.773	30.0488	3155.75	302.958	37.1475	34.9264	50.97	121.376	58.3164	70.7389	68.3342	38.601	43.1508	57.9399	15.2027	19.8987
14823	Mus_musculus_tRNA-Ile-AAT-1-8	305.446	3.59825	0.807748	-4.45467	8.4021e-06	781.773	30.0488	3155.75	302.958	37.1475	34.9264	50.97	121.376	58.3164	70.7389	68.3342	38.601	43.1508	57.9399	15.2027	19.8987
1480	mmu_circ_0000980	59.884	4.21215	0.946725	-4.44919	8.61963e-06	113.151	3.57724	665.163	53.6888	0	6.43382	41.7787	26.1648	1.26775	4.93528	3.90481	3.08808	10.1074	13.3262	10.1352	1.42134
3224	mmu_circ_0003220	69.4782	3.06429	0.69888	-4.38458	1.16209e-05	589.268	19.3171	145.376	134.222	9.08049	17.4632	35.0941	43.6081	8.87424	20.1524	5.85722	16.9844	13.6061	20.279	11.1487	21.3201
4596	mmu_circ_0004975	31.7934	3.46384	0.81207	-4.26544	1.99507e-05	8.81698	21.4635	300.352	3.83491	15.6845	9.19117	72.6949	34.8865	3.80324	2.05636	15.6192	3.08808	10.1074	4.05579	3.04055	0
9824	mmu_circ_0011799	19.3116	3.65679	0.869274	-4.20672	2.59107e-05	108.743	2.14635	54.8588	69.0284	14.0335	8.27205	22.5605	7.99481	1.26775	0	3.90481	1.54404	12.0511	1.1588	0	1.42134
4630	mmu_circ_0005019	40.3506	2.54172	0.604666	-4.20351	2.62804e-05	135.194	12.1626	7842.06	149.562	18.9865	10.1103	92.7486	104.659	5.07099	14.8058	11.7144	6.17616	29.9334	8.69098	7.09462	8.52802
3913	mmu_circ_0004098	26.5168	2.50626	0.600716	-4.17213	3.0177e-05	17.634	29.3334	42.5156	690.284	11.557	192.095	18.3826	34.1597	3.80324	15.2171	6.83342	7.72019	7.77491	4.05579	12.1622	5.68535
4637	mmu_circ_0005026	54.5634	3.39489	0.819815	-4.14104	3.45732e-05	533.427	5.72359	64.4591	134.222	30.5435	7.35294	10.0269	11.6288	1.26775	6.16909	10.7382	21.6165	11.2736	11.588	10.1352	2.84267
9804	mmu_circ_0011771	4.92031	5.99179	1.4586	-4.10791	3.99249e-05	7.34749	0	49.3729	0	9.90599	0	9.1913	2.9072	0	0	0	0	0	0	0	0
4632	mmu_circ_0005021	37.519	2.81305	0.692622	-4.06145	4.87699e-05	121.968	10.7317	7818.75	145.727	18.9865	10.1103	92.7486	98.8449	0	12.7495	10.7382	4.63212	27.6009	7.53218	2.02703	7.10669
13288	mmu_circ_0016376	14.1864	5.44249	1.34827	-4.03666	5.42186e-05	73.4749	0	108.346	38.3491	0	0	0.835573	0.726801	1.26775	0	0	0	0.388746	1.1588	1.01352	1.42134
12746	mmu_circ_0015651	23.4511	2.83206	0.706902	-4.0063	6.16784e-05	10.2865	90.1465	30.1723	26.8444	3.302	32.1691	15.8759	119.195	5.07099	0.411273	1.95241	3.08808	2.33247	10.4292	11.1487	12.792
14617	Mus_musculus_tRNA-Ala-TGC-6-1	343.568	3.0083	0.756502	-3.97659	6.99093e-05	1318.14	179.578	1739.02	1315.37	70.9929	79.0441	167.95	21.0772	7.60649	103.641	128.859	61.7616	143.058	89.8068	52.7029	18.4774
11515	mmu_circ_0013968	49.0978	3.40581	0.856815	-3.97497	7.03895e-05	313.003	2.86179	250.979	99.7077	14.0335	17.4632	15.0403	6.54121	1.26775	9.87055	5.85722	3.08808	32.2659	4.05579	8.10813	1.42134
13680	mmu-miR-206-3p	7512.86	2.9742	0.754437	-3.94228	8.07101e-05	2433.49	2647.16	3239.41	176.406	46764.5	32921.9	2612.84	15839.9	3629.56	3191.48	1003.54	1655.21	1631.18	912.553	331.42	1215.24
5334	mmu_circ_0005951	22.8434	3.91185	0.998672	-3.91705	8.96376e-05	55.8409	1.4309	230.407	26.8444	2.4765	0.919117	13.3692	12.3556	0	6.16909	0	0	3.10997	4.05579	7.09462	1.42134
11478	mmu_circ_0013924	113.352	2.84253	0.736135	-3.86142	0.000112729	452.605	87.2847	792.709	157.231	11.557	16.5441	39.2719	35.6133	10.142	52.6429	44.9053	30.8808	30.3222	32.4463	8.10813	11.3707
8768	mmu_circ_0010405	19.7603	3.26694	0.846288	-3.86032	0.000113237	54.3714	10.7317	2882.83	15.3396	2.4765	0.919117	110.296	81.4017	0	5.34655	3.90481	6.17616	7.38617	1.1588	0	5.68535
4638	mmu_circ_0005027	52.0679	3.57668	0.932789	-3.83439	0.000125875	527.55	5.72359	60.3447	130.387	30.5435	2.75735	8.35573	2.9072	1.26775	0.411273	8.78583	21.6165	10.8849	11.0086	9.12165	1.42134
4361	mmu_circ_0004683	16.7644	2.6268	0.685436	-3.83231	0.000126947	60.2494	20.0326	74.0594	53.6888	11.557	4.59559	3.34229	4.36081	5.07099	6.16909	3.90481	3.08808	2.72122	8.69098	1.01352	5.68535
1631	mmu_circ_0001164	19.7846	3.24659	0.847293	-3.83173	0.000127248	54.3714	10.7317	2882.83	15.3396	2.4765	0.919117	110.296	81.4017	0	5.34655	3.90481	6.17616	7.77491	1.1588	0	5.68535
8767	mmu_circ_0010404	19.7846	3.24659	0.847293	-3.83173	0.000127248	54.3714	10.7317	2885.57	15.3396	2.4765	0.919117	110.296	81.4017	0	5.34655	3.90481	6.17616	7.77491	1.1588	0	5.68535
9823	mmu_circ_0011798	21.2388	2.90147	0.757397	-3.83084	0.000127708	114.621	2.14635	54.8588	69.0284	14.0335	13.7868	23.396	9.44841	3.80324	1.23382	7.80962	3.08808	14.7723	6.37339	0	1.42134
1809	mmu_circ_0001370	19.367	3.58368	0.938404	-3.81891	0.000134041	195.443	4.29269	21.9435	49.8538	2.4765	2.75735	8.35573	2.1804	0	6.58037	0.976203	0	3.88746	4.63519	5.06758	1.42134
1114	mmu_circ_0000546	20.9468	3.53653	0.929049	-3.80661	0.000140884	136.663	2.86179	87.774	61.3586	6.60399	3.67647	7.52016	3.63401	0	2.87891	5.85722	0	7.77491	7.53218	1.01352	0
12778	mmu_circ_0015689	880.416	3.07473	0.808347	-3.80373	0.000142535	3885.35	608.131	6138.7	1250.18	266.636	155.331	177.141	111.927	6.33874	449.11	291.885	193.005	195.928	258.991	42.5677	55.4322
6395	mmu_circ_0007381	120.101	2.67041	0.702603	-3.80074	0.000144264	931.661	37.2033	11494.3	310.628	22.2885	11.9485	101.104	189.695	27.8905	30.8455	19.5241	38.601	68.4192	45.1931	16.2163	12.792
6396	mmu_circ_0007382	120.101	2.67041	0.702603	-3.80074	0.000144264	931.661	37.2033	11494.3	310.628	22.2885	11.9485	101.104	189.695	27.8905	30.8455	19.5241	38.601	68.4192	45.1931	16.2163	12.792
4029	mmu_circ_0004240	58.339	2.82147	0.742409	-3.80043	0.000144444	249.815	4.29269	373.04	126.552	12.3825	13.7868	15.8759	23.2576	16.4807	27.5553	12.6906	9.26423	18.271	13.3262	11.1487	5.68535
8117	mmu_circ_0009567	5.35287	4.34032	1.15342	-3.76301	0.000167881	4.40849	0.715448	42.5156	0	0	1.83823	23.396	9.44841	0	0.411273	0.976203	0	0.777491	1.1588	0	0
11242	mmu_circ_0013607	25.1149	3.06442	0.8177	-3.74761	0.000178528	27.9204	2.86179	52.1158	245.434	9.90599	13.7868	1.67115	6.54121	3.80324	2.46764	10.7382	1.54404	4.2762	5.79399	10.1352	2.84267
11480	mmu_circ_0013926	112.556	2.68072	0.719402	-3.72631	0.000194301	432.032	88.0002	769.394	153.396	9.08049	21.1397	41.7787	44.3349	11.4097	54.288	46.8577	30.8808	38.8746	36.5021	10.1352	12.792
11111	mmu_circ_0013431	86.6606	3.12456	0.83948	-3.72202	0.000197638	768.547	14.309	249.607	153.396	17.3355	23.897	12.5336	5.08761	3.80324	7.81419	13.6668	26.2487	23.7135	50.9871	7.09462	8.52802
2010	mmu_circ_0001631	106.865	2.86733	0.770793	-3.71997	0.000199248	423.215	76.553	763.909	145.727	4.953	21.1397	36.7652	32.706	3.80324	51.4091	39.0481	26.2487	29.5447	35.3433	8.10813	11.3707
2011	mmu_circ_0001632	106.865	2.86733	0.770793	-3.71997	0.000199248	423.215	76.553	763.909	145.727	4.953	21.1397	36.7652	32.706	3.80324	51.4091	39.0481	26.2487	29.5447	35.3433	8.10813	11.3707
956	mmu_circ_0000348	13.34	1.93922	0.521929	-3.71548	0.000202815	49.9629	16.4553	8.22882	15.3396	10.7315	14.7059	23.396	31.9792	3.80324	6.99164	3.90481	0	6.99742	6.95278	11.1487	2.84267
8337	mmu_circ_0009861	12.2647	4.69936	1.2688	-3.70378	0.000212406	27.9204	6.43904	28.8009	0	125.476	0	0	0	1.26775	0	2.92861	0	0.388746	0.579399	1.01352	1.42134
11479	mmu_circ_0013925	108.849	2.81327	0.759578	-3.70373	0.000212452	432.032	87.2847	766.651	153.396	5.77849	16.5441	28.4095	35.6133	10.142	52.2317	42.9529	30.8808	29.1559	32.4463	8.10813	9.94936
1680	mmu_circ_0001222	20.7688	2.9047	0.786107	-3.69504	0.00021985	110.212	2.14635	54.8588	69.0284	14.0335	13.7868	22.5605	7.99481	3.80324	0.411273	7.80962	3.08808	14.7723	6.37339	0	1.42134
7232	mmu_circ_0008424	33.2838	3.21771	0.871057	-3.69403	0.000220724	4.40849	23.6098	320.924	0	20.6375	6.43382	68.517	37.0669	0	18.096	7.80962	1.54404	3.49871	5.79399	7.09462	7.10669
10192	mmu_circ_0012293	14.3594	3.77272	1.02252	-3.68965	0.000224562	4.40849	2.86179	163.205	7.66982	0.825499	0.919117	15.8759	18.17	0	2.46764	0.976203	7.72019	2.33247	2.31759	0	0
3777	mmu_circ_0003939	13.3643	1.92501	0.522405	-3.6849	0.000228795	49.9629	16.4553	8.22882	15.3396	10.7315	14.7059	23.396	31.9792	3.80324	6.99164	3.90481	0	7.38617	6.95278	11.1487	2.84267
2495	mmu_circ_0002251	4.31513	5.39261	1.47103	-3.66588	0.000246486	5.87799	0	43.887	11.5047	0	0	1.67115	5.08761	0	0	0	0	0	0	1.01352	0
5539	mmu_circ_0006222	880.028	3.08857	0.843742	-3.66056	0.000251662	3880.94	608.131	6151.04	1250.18	265.811	155.331	177.141	111.927	1.26775	449.521	291.885	193.005	193.207	256.094	39.5271	55.4322
11481	mmu_circ_0013927	103.158	3.03044	0.834276	-3.63241	0.000280781	423.215	75.8375	761.166	145.727	1.651	16.5441	23.396	23.9844	2.5355	49.3528	35.1433	26.2487	19.826	31.2875	6.0811	8.52802
2496	mmu_circ_0002252	4.53503	5.03343	1.39304	-3.61328	0.000302352	8.81698	0	43.887	11.5047	0	0	1.67115	5.08761	0	0	0	0	0	0.579399	1.01352	0
4486	mmu_circ_0004834	11.8053	4.92676	1.37025	-3.59551	0.000323752	17.634	0.715448	134.404	7.66982	0	0.919117	20.8893	0	0	0	0	0	0.388746	0.579399	0	5.68535
8765	mmu_circ_0010402	21.2661	2.82265	0.786878	-3.58715	0.000334308	54.3714	12.1626	2888.31	15.3396	2.4765	1.83823	117.816	82.1285	0	6.16909	5.85722	7.72019	12.4399	2.89699	1.01352	5.68535
11445	mmu_circ_0013866	10.0255	3.74562	1.04657	-3.57894	0.000344994	4.40849	2.14635	1644.39	7.66982	0	1.83823	86.064	45.0617	0	0.822546	0	0	17.8823	2.31759	2.02703	1.42134
3861	mmu_circ_0004037	101.964	2.50889	0.701824	-3.57481	0.000350476	63.1884	62.9595	12847.9	88.2029	10.7315	19.3015	476.277	622.142	44.3712	31.2567	31.2385	16.9844	52.4807	42.8755	7.09462	17.056
13890	mmu-miR-335-3p	17.528	-1.94376	0.544662	3.56875	0.000358691	2.93899	10.7317	1.37147	23.0095	0.825499	11.9485	2.50672	8.72161	32.9615	27.144	13.6668	18.5285	30.3222	20.279	24.3244	51.1681
4040	mmu_circ_0004252	7.35068	3.01393	0.847653	-3.55562	0.000377084	4.40849	64.3904	12.3432	3.83491	3.302	1.83823	1.67115	13.0824	0	2.05636	2.92861	0	1.55498	1.7382	3.04055	1.42134
2205	mmu_circ_0001868	15.2494	3.07594	0.865595	-3.55356	0.000380061	57.3104	0	57.6017	65.1935	12.3825	9.19117	2.50672	14.536	1.26775	6.58037	8.78583	0	0.777491	1.1588	1.01352	5.68535
9205	mmu_circ_0010971	2.37698	-3.71569	1.04846	3.54396	0.000394158	0	0	1.37147	0	0	0.919117	0	0	5.07099	7.81419	2.92861	1.54404	0.388746	5.21459	7.09462	5.68535
2224	mmu_circ_0001896	2.93614	4.37496	1.23527	-3.54169	0.00039757	2.93899	6.43904	13.7147	11.5047	9.90599	0.919117	0	0	0	0	0.976203	0	0	0.579399	0	0
2458	mmu_circ_0002209	24.1488	3.25816	0.924898	-3.52272	0.000427138	189.565	14.309	41.1441	95.8728	0	0.919117	0.835573	7.26801	3.80324	2.87891	3.90481	1.54404	4.2762	4.63519	4.05407	11.3707
11703	mmu_circ_0014248	5.87411	4.26655	1.21162	-3.52136	0.000429334	41.1459	7.15448	4.11441	26.8444	0	1.83823	9.1913	0	0	0.411273	0	0	0.388746	2.89699	0	0
13070	mmu_circ_0016064	247.163	-2.25797	0.641801	3.51818	0.000434516	79.3528	44.3578	58.9732	191.746	55.3085	114.89	76.8727	65.4121	190.162	17.6847	244.051	325.792	94.4652	278.111	212.838	1904.59
12380	mmu_circ_0015163	36.352	2.02545	0.578708	-3.49996	0.000465327	60.2494	41.496	222.178	11.5047	16.51	22.0588	54.3123	39.2473	7.60649	12.3382	16.5954	20.0725	22.5472	23.7553	4.05407	7.10669
4073	mmu_circ_0004294	38.2771	3.52327	1.00936	-3.49061	0.000481917	216.016	0.715448	219.435	103.543	11.557	3.67647	7.52016	1.4536	0	0.822546	6.83342	0	5.05369	13.9056	16.2163	5.68535
4074	mmu_circ_0004295	38.2771	3.52327	1.00936	-3.49061	0.000481917	216.016	0.715448	219.435	103.543	11.557	3.67647	7.52016	1.4536	0	0.822546	6.83342	0	5.05369	13.9056	16.2163	5.68535
4709	mmu_circ_0005117	15.427	3.09371	0.886514	-3.48975	0.00048348	10.2865	8.58538	1670.45	0	3.302	2.75735	103.611	88.6697	0	4.93528	0.976203	4.63212	7.77491	2.31759	2.02703	2.84267
3956	mmu_circ_0004150	33.7419	2.60503	0.748867	-3.47863	0.000503979	180.748	6.43904	119.318	103.543	11.557	11.0294	11.698	21.804	6.33874	23.8538	2.92861	1.54404	13.6061	17.9614	6.0811	1.42134
12246	mmu_circ_0014986	10.2968	2.68196	0.77137	-3.47688	0.000507294	54.3714	15.0244	20.572	15.3396	0	4.59559	30.9162	2.1804	0	3.70146	1.95241	4.63212	4.2762	2.31759	2.02703	2.84267
6429	mmu_circ_0007418	16.2684	2.86004	0.822829	-3.47586	0.000509225	33.7984	4.29269	127.547	23.0095	0.825499	9.19117	1.67115	29.072	7.60649	2.05636	2.92861	3.08808	7.38617	5.79399	2.02703	0
8766	mmu_circ_0010403	20.5467	2.91619	0.841824	-3.46413	0.000531946	54.3714	11.4472	2888.31	15.3396	2.4765	1.83823	111.967	82.1285	0	5.34655	5.85722	7.72019	12.4399	1.1588	0	5.68535
9679	mmu_circ_0011594	9.68814	2.54944	0.736235	-3.46281	0.000534575	16.1645	18.6017	30.1723	49.8538	4.1275	1.83823	10.0269	2.1804	1.26775	1.23382	2.92861	0	3.88746	1.1588	3.04055	8.52802
7715	mmu_circ_0009041	10.2466	3.92492	1.13802	-3.44891	0.000562862	108.743	11.4472	6.85735	19.1746	0	0	0	7.99481	0	0.411273	0.976203	0	2.72122	1.1588	3.04055	1.42134
14137	mmu-mir-5112	6.39441	3.96713	1.15298	-3.44077	0.000580057	20.573	0	859.911	15.3396	0.825499	0	40.9431	15.9896	0	0	1.95241	0	1.94373	0.579399	0	1.42134
2371	mmu_circ_0002103	8.3248	2.41252	0.704629	-3.42382	0.000617481	22.0425	5.72359	31.5438	19.1746	7.42949	0.919117	15.8759	9.44841	7.60649	0.411273	1.95241	3.08808	2.33247	4.63519	1.01352	0
9929	mmu_circ_0011933	37.5098	2.17744	0.636799	-3.41936	0.000627694	13.2255	14.309	60.3447	7.66982	178.308	134.191	15.0403	69.0461	8.87424	23.0313	6.83342	13.8964	31.0997	9.27038	5.06758	9.94936
7470	mmu_circ_0008720	128.082	3.47867	1.02184	-3.40433	0.000663256	4245.38	1.4309	333.267	1487.95	5.77849	15.625	15.0403	3.63401	11.4097	21.3862	26.3575	1.54404	46.6495	5.79399	41.5542	12.792
7471	mmu_circ_0008721	130.633	3.34334	0.984893	-3.39462	0.000687236	4248.32	2.14635	338.753	1487.95	8.25499	20.2206	15.8759	8.72161	11.4097	23.8538	34.1671	1.54404	49.3707	5.79399	41.5542	18.4774
7020	mmu_circ_0008157	5.59954	-2.15556	0.635388	3.39252	0.000692539	7.34749	1.4309	4.11441	0	1.651	0.919117	0.835573	0.726801	16.4807	10.2818	4.88101	3.08808	8.94115	10.4292	7.09462	11.3707
4072	mmu_circ_0004293	36.3535	3.87577	1.14389	-3.38825	0.000703412	214.547	0.715448	219.435	103.543	0	3.67647	1.67115	1.4536	0	0.822546	5.85722	0	5.05369	9.27038	14.1892	1.42134
14681	Mus_musculus_tRNA-Cys-GCA-15-1	5.3957	4.15253	1.23051	-3.37464	0.00073912	7.34749	0	514.301	11.5047	0	1.83823	35.0941	24.7112	0	0	0.976203	1.54404	1.94373	0	0	0
12386	mmu_circ_0015169	22.9144	2.27037	0.673156	-3.37273	0.000744263	144.011	34.3415	5.48588	38.3491	31.369	12.8676	22.5605	16.7164	5.07099	10.6931	3.90481	1.54404	5.44244	28.3905	3.04055	2.84267
6572	mmu_circ_0007601	3.0599	3.37853	1.00477	-3.3625	0.000772408	4.40849	2.86179	5.48588	0	10.7315	4.59559	7.52016	8.72161	0	0	0	0	0	0.579399	4.05407	0
3781	mmu_circ_0003943	7.5562	3.24167	0.966623	-3.3536	0.00079768	45.5544	1.4309	6.85735	15.3396	0.825499	1.83823	20.0538	18.8968	0	6.16909	0.976203	0	1.94373	0	1.01352	0
10105	mmu_circ_0012163	11.8589	3.85922	1.15228	-3.34922	0.000810399	92.5783	3.57724	19.2006	57.5237	0	0.919117	0	4.36081	0	0	0.976203	0	1.94373	5.21459	2.02703	1.42134
13639	mmu-miR-1970	4.59392	-3.03102	0.905463	3.34747	0.000815515	0	0.715448	5.48588	0	0	1.83823	0	0	2.5355	12.3382	4.88101	16.9844	2.33247	3.47639	17.2298	5.68535
11020	mmu_circ_0013319	112.113	2.21076	0.661198	-3.34356	0.000827098	22.0425	65.8213	810.538	26.8444	73.4694	44.1176	302.477	130.097	25.355	48.9415	24.4051	71.0258	57.5344	55.0429	23.3109	12.792
4710	mmu_circ_0005118	13.78	3.4614	1.03601	-3.34109	0.000834496	1.4695	4.29269	1655.36	0	3.302	0.919117	102.775	88.6697	0	4.524	0.976203	1.54404	6.60868	0.579399	2.02703	1.42134
5791	mmu_circ_0006570	20.2705	3.40146	1.01852	-3.33962	0.00083892	7.34749	17.1708	1946.12	3.83491	5.77849	0	130.349	127.19	0	7.81419	4.88101	1.54404	10.4961	0	1.01352	1.42134
11639	mmu_circ_0014158	183.034	2.43187	0.731893	-3.32272	0.000891449	571.634	165.269	832.482	636.595	55.3085	70.772	130.349	10.1752	1.26775	79.7869	93.7155	47.8652	110.015	60.8369	42.5677	19.8987
14129	mmu-miR-5107-5p	4.9026	-3.41367	1.03083	3.31156	0.000927774	0	0.715448	0	0	0.825499	3.67647	0	0.726801	7.60649	41.9498	0	4.63212	2.72122	8.69098	4.05407	2.84267
10623	mmu_circ_0012826	89.1721	2.26293	0.685306	-3.30207	0.000959729	490.812	40.7806	285.266	249.269	5.77849	26.6544	48.4632	34.8865	16.4807	30.8455	31.2385	9.26423	47.8157	27.8111	20.2703	61.1175
11204	mmu_circ_0013557	82.0848	2.61953	0.794417	-3.29743	0.00097575	145.48	22.8943	784.481	122.717	14.0335	9.19117	14.2047	15.9896	20.284	5.34655	32.2147	18.5285	11.2736	17.382	32.4325	46.9041
959	mmu_circ_0000351	7.5819	3.18914	0.969342	-3.29001	0.00100184	45.5544	1.4309	6.85735	15.3396	0.825499	1.83823	20.0538	18.8968	0	6.58037	0.976203	0	1.94373	0	1.01352	0
14684	Mus_musculus_tRNA-Cys-GCA-18-1	4.83294	4.91089	1.49353	-3.2881	0.00100864	42.6154	0	27.4294	3.83491	0	0	1.67115	0	0	0.411273	0.976203	0	0.388746	0	0	0
9313	mmu_circ_0011099	72.7827	1.78064	0.541976	-3.28546	0.00101818	314.472	40.0651	18477.8	230.095	15.6845	33.0882	143.719	76.3141	39.3002	45.6513	30.2623	18.5285	37.7083	19.1202	45.6082	24.1627
11203	mmu_circ_0013556	82.1935	2.60569	0.79382	-3.28246	0.00102904	145.48	22.8943	784.481	122.717	14.0335	9.19117	14.2047	15.9896	20.284	5.34655	32.2147	18.5285	11.2736	19.1202	32.4325	46.9041
10675	mmu_circ_0012882	166.269	2.27126	0.693037	-3.27726	0.00104822	1212.34	111.61	209.835	448.685	94.1069	62.5	44.2854	21.804	10.142	25.4989	103.478	60.2175	101.463	77.06	44.5947	32.6908
1804	mmu_circ_0001365	166.473	2.26643	0.691922	-3.27556	0.00105454	1212.34	113.041	209.835	448.685	94.1069	62.5	44.2854	21.804	10.142	25.9102	103.478	60.2175	101.463	77.06	44.5947	34.1121
8879	mmu_circ_0010549	14.6087	2.03891	0.624748	-3.26357	0.00110019	10.2865	5.72359	50.7444	69.0284	8.25499	19.3015	10.8625	15.9896	0	4.11273	4.88101	1.54404	8.55241	5.79399	10.1352	8.52802
11704	mmu_circ_0014249	6.28746	3.42084	1.04929	-3.26016	0.00111349	41.1459	7.15448	4.11441	26.8444	0	3.67647	9.1913	0	0	0.411273	0	1.54404	0.777491	2.89699	0	2.84267
10624	mmu_circ_0012827	88.5798	2.25862	0.692888	-3.25972	0.00111524	490.812	40.7806	285.266	245.434	4.953	25.7353	48.4632	31.9792	16.4807	30.4342	31.2385	9.26423	47.8157	27.2317	20.2703	61.1175
9390	mmu_circ_0011205	21.364	2.25473	0.697917	-3.23065	0.00123508	4.40849	16.4553	181.034	3.83491	15.6845	12.8676	26.7383	21.804	6.33874	3.70146	9.76203	9.26423	12.0511	11.588	2.02703	4.26401
10328	mmu_circ_0012470	10.1449	2.95681	0.918404	-3.2195	0.00128413	13.2255	7.86993	709.05	49.8538	0	2.75735	26.7383	39.2473	1.26775	0.411273	0	1.54404	9.71864	1.1588	3.04055	0
10490	mmu_circ_0012661	3.5185	3.57391	1.11145	-3.21553	0.00130202	7.34749	0.715448	30.1723	7.66982	1.651	0	3.34229	0.726801	1.26775	0	0	0	0.388746	0.579399	1.01352	1.42134
13679	mmu-mir-206	11.1934	3.24706	1.01047	-3.21341	0.00131168	1.4695	4.29269	8.22882	0	85.8519	29.4117	3.34229	28.3452	2.5355	0	0	1.54404	3.10997	0	1.01352	9.94936
13022	mmu_circ_0015986	6.61243	-3.55831	1.11304	3.19693	0.00138898	0	0	0	3.83491	1.651	0	1610.98	1.4536	0	13.1607	0	32.4248	10.1074	1.7382	37.5001	1.42134
7949	mmu_circ_0009346	11.254	2.51783	0.787885	-3.19569	0.00139499	24.9815	9.30083	46.63	42.184	17.3355	0.919117	6.68458	5.08761	2.5355	0	0.976203	6.17616	0.388746	7.53218	5.06758	4.26401
6249	mmu_circ_0007172	10.8048	2.21039	0.698556	-3.16423	0.00155492	10.2865	9.30083	27.4294	3.83491	8.25499	23.897	49.2988	10.1752	3.80324	1.23382	3.90481	4.63212	3.49871	13.3262	0	0
3377	mmu_circ_0003427	9.17907	3.45737	1.09314	-3.16278	0.00156271	45.5544	7.15448	54.8588	15.3396	0	4.59559	0	7.26801	1.26775	0	0.976203	3.08808	0.388746	6.37339	0	0
9049	mmu_circ_0010758	12.6062	2.3178	0.738118	-3.14015	0.00168862	24.9815	21.4635	8.22882	7.66982	28.8925	3.67647	44.2854	27.6184	7.60649	0	2.92861	7.72019	8.94115	0.579399	0	7.10669
946	mmu_circ_0000334	25.6729	2.17649	0.694124	-3.1356	0.00171505	23.512	5.00814	23.315	57.5237	8.25499	10.1103	198.866	10.1752	3.80324	17.6847	6.83342	12.3523	10.1074	6.37339	4.05407	12.792
6014	mmu_circ_0006887	10.479	2.16481	0.691622	-3.13004	0.0017478	17.634	5.00814	64.4591	30.6793	4.1275	5.5147	3.34229	7.99481	2.5355	8.22546	3.90481	1.54404	4.66495	1.7382	2.02703	4.26401
11253	mmu_circ_0013619	10.4251	3.1758	1.01597	-3.12587	0.0017728	89.6393	5.72359	0	42.184	8.25499	0	4.17787	0.726801	0	1.23382	0.976203	3.08808	1.55498	5.79399	2.02703	1.42134
8889	mmu_circ_0010565	3.90948	3.36338	1.07731	-3.12201	0.0017962	1.4695	0.715448	2.74294	0	17.3355	1.83823	22.5605	10.902	0	1.23382	0	0	2.33247	0	0	1.42134
11094	mmu_circ_0013403	40.2214	-1.95728	0.628832	3.11257	0.00185466	19.1035	2.86179	10.9718	38.3491	14.859	22.9779	12.5336	13.0824	17.7485	12.3382	103.478	43.2331	13.2174	38.2403	37.5001	243.049
7761	mmu_circ_0009115	25.5449	1.42432	0.4577	-3.1119	0.00185886	22.0425	61.5286	27.4294	11.5047	47.879	49.6323	25.0672	52.3297	15.213	16.4509	1.95241	15.4404	16.3273	26.6523	12.1622	7.10669
10925	mmu_circ_0013199	9.79115	3.09733	0.997451	-3.10524	0.00190125	85.2308	6.43904	8.22882	30.6793	0	0.919117	3.34229	5.08761	1.26775	0.411273	0	0	1.16624	2.31759	3.04055	8.52802
9310	mmu_circ_0011095	73.7623	-1.47047	0.47402	3.10213	0.00192134	49.9629	30.7643	30.1723	525.383	52.832	37.6838	35.9296	26.8916	44.3712	29.6117	230.384	58.6735	73.4729	50.9871	284.798	93.8083
841	mmu_circ_0000199	19.7619	2.36174	0.762432	-3.09764	0.0019507	161.645	13.5935	552.702	38.3491	7.42949	1.83823	20.8893	11.6288	0	7.40291	4.88101	12.3523	2.33247	9.84978	10.1352	4.26401
1692	mmu_circ_0001234	8.34035	3.11964	1.0103	-3.08782	0.00201629	33.7984	1.4309	41.1441	34.5142	0	7.35294	0.835573	0.726801	0	2.46764	2.92861	0	0.388746	1.1588	1.01352	5.68535
7683	mmu_circ_0008999	8.5463	2.02305	0.657686	-3.07601	0.00209794	1.4695	32.1952	16.4576	7.66982	13.208	1.83823	20.0538	17.4432	1.26775	8.63673	3.90481	3.08808	3.88746	1.1588	3.04055	1.42134
8721	mmu_circ_0010340	1.68951	4.50086	1.46511	-3.07202	0.00212615	2.93899	8.58538	0	0	3.302	2.75735	0	9.44841	0	0	0	0	0	0	0	0
14679	Mus_musculus_tRNA-Cys-GCA-13-1	3.89006	4.58461	1.49286	-3.07102	0.00213329	42.6154	0	12.3432	3.83491	0	0	1.67115	0	0	0.411273	0.976203	0	0.388746	0	0	0
11402	mmu_circ_0013808	12.6524	1.91627	0.624241	-3.06977	0.00214225	8.81698	22.8943	26.0579	3.83491	30.5435	11.9485	35.9296	18.17	20.284	2.46764	5.85722	1.54404	4.66495	2.31759	0	7.10669
12791	mmu_circ_0015706	2.42525	3.33679	1.08861	-3.0652	0.00217525	2.93899	7.15448	4.11441	3.83491	4.1275	9.19117	0	5.08761	0	0.411273	0	0	12.8286	0	0	0
1909	mmu_circ_0001488	13.2033	3.00115	0.979315	-3.06454	0.00218004	123.438	10.7317	750.194	38.3491	1.651	1.83823	7.52016	0	1.26775	0.822546	1.95241	10.8083	3.10997	4.63519	1.01352	0
7088	mmu_circ_0008242	18.1807	1.34638	0.439466	-3.06368	0.00218634	17.634	46.5041	12.3432	3.83491	23.9395	27.5735	53.4767	21.0772	8.87424	8.22546	10.7382	7.72019	7.77491	12.1674	16.2163	12.792
712	mmu_circ_0000038	57.0902	-1.46271	0.477574	3.0628	0.00219278	33.7984	26.4716	21.9435	391.161	41.275	29.4117	30.9162	21.804	34.2292	23.4426	176.693	41.6891	55.9794	40.5579	222.974	73.9095
7520	mmu_circ_0008781	57.0902	-1.46271	0.477574	3.0628	0.00219278	33.7984	26.4716	21.9435	391.161	41.275	29.4117	30.9162	21.804	34.2292	23.4426	176.693	41.6891	55.9794	40.5579	222.974	73.9095
1771	mmu_circ_0001327	10.04	3.10644	1.01443	-3.06226	0.00219669	13.2255	7.86993	706.307	49.8538	0	2.75735	26.7383	39.2473	0	0	0	1.54404	9.71864	1.1588	3.04055	0
713	mmu_circ_0000039	57.3422	-1.45779	0.477476	3.05311	0.00226485	33.7984	27.187	21.9435	391.161	41.275	30.3309	30.9162	21.804	34.2292	23.4426	177.669	41.6891	55.9794	40.5579	222.974	75.3309
4708	mmu_circ_0005116	16.5618	2.68055	0.879384	-3.04821	0.00230209	11.756	9.30083	1673.19	0	3.302	2.75735	106.953	90.1233	0	7.40291	0.976203	4.63212	11.6624	2.31759	4.05407	4.26401
4786	mmu_circ_0005208	9.84841	1.78694	0.587033	-3.04402	0.00233438	19.1035	6.43904	21.9435	3.83491	14.859	5.5147	20.8893	28.3452	13.9452	4.93528	1.95241	3.08808	1.16624	4.05579	6.0811	1.42134
13021	mmu_circ_0015985	7.93229	-2.85894	0.939935	3.04163	0.002353	2.93899	0	1.37147	3.83491	1.651	0	1610.98	1.4536	1.26775	19.3298	0	32.4248	15.5498	1.7382	37.5001	2.84267
5255	mmu_circ_0005837	3.2215	-4.5274	1.49195	3.03455	0.00240896	1.4695	0	0	0	0	0	0	0	0	0	0	29.3367	1.16624	2.31759	3.04055	14.2134
12228	mmu_circ_0014968	7.1606	1.92152	0.636797	-3.01747	0.00254891	14.695	9.30083	31.5438	0	3.302	6.43382	9.1913	16.7164	5.07099	3.29018	0.976203	1.54404	4.2762	5.79399	1.01352	1.42134
4906	mmu_circ_0005375	21.461	2.76499	0.919061	-3.0085	0.00262544	1.4695	2.86179	220.807	0	11.557	6.43382	22.5605	34.1597	5.07099	3.29018	9.76203	4.63212	9.3299	10.4292	1.01352	0
4711	mmu_circ_0005119	17.7666	2.29535	0.763622	-3.00587	0.00264824	7.34749	11.4472	1662.22	0	5.77849	5.5147	106.953	92.3037	2.5355	10.6931	6.83342	4.63212	9.71864	2.89699	5.06758	5.68535
12832	mmu_circ_0015760	3.05958	3.80618	1.27891	-2.97611	0.00291933	23.512	0.715448	1.37147	11.5047	0	0	8.35573	0.726801	0	0	0.976203	0	0.777491	0	1.01352	0
7661	mmu_circ_0008970	110.364	-1.91169	0.642448	2.97562	0.00292393	24.9815	15.7399	21.9435	95.8728	32.1945	88.2352	61.8324	31.9792	98.8844	7.40291	179.621	128.155	50.9257	104.871	105.406	717.775
6240	mmu_circ_0007163	14.171	2.26704	0.763396	-2.96967	0.00298117	307.125	10.0163	16.4576	134.222	4.1275	11.0294	4.17787	5.08761	1.26775	5.75782	3.90481	1.54404	12.0511	2.89699	4.05407	4.26401
3755	mmu_circ_0003914	24.4025	1.87442	0.631272	-2.96927	0.00298504	157.236	17.1708	48.0014	19.1746	2.4765	20.2206	35.0941	7.99481	11.4097	7.81419	8.78583	6.17616	12.0511	17.9614	6.0811	12.792
4189	mmu_circ_0004464	4.35841	3.66047	1.23334	-2.96792	0.00299825	0	0	1.37147	3.83491	0	34.9264	23.396	0.726801	1.26775	0.411273	0.976203	0	0.388746	0	1.01352	1.42134
12792	mmu_circ_0015707	2.45096	3.17386	1.06988	-2.96656	0.00301154	2.93899	7.15448	4.11441	3.83491	4.1275	9.19117	0	5.08761	0	0.822546	0	0	12.8286	0	0	0
4905	mmu_circ_0005374	20.2656	2.91297	0.983656	-2.96137	0.00306276	0	2.86179	216.692	0	11.557	6.43382	21.7249	27.6184	1.26775	2.87891	7.80962	4.63212	9.3299	10.4292	1.01352	0
302	Gm24100	5.87478	-2.35984	0.79703	2.96079	0.00306855	0	1.4309	1.37147	11.5047	1.651	2.75735	0.835573	0	10.142	1.64509	15.6192	3.08808	6.60868	3.47639	25.3379	8.52802
6609	mmu_circ_0007647	20.7336	1.93029	0.652722	-2.9573	0.00310349	142.541	18.6017	30.1723	38.3491	4.1275	9.19117	14.2047	6.54121	15.213	9.87055	5.85722	4.63212	13.2174	5.21459	4.05407	9.94936
11093	mmu_circ_0013402	42.0643	-1.86142	0.632769	2.9417	0.00326411	19.1035	2.86179	12.3432	49.8538	14.859	22.9779	13.3692	13.8092	17.7485	12.7495	106.406	44.7771	14.7723	40.5579	39.5271	247.313
4855	mmu_circ_0005311	4.67603	3.11462	1.05888	-2.94143	0.00326706	2.93899	4.29269	43.887	0	0.825499	5.5147	0.835573	8.72161	0	0	0	0	1.16624	1.1588	4.05407	1.42134
11752	mmu_circ_0014311	14.4335	2.58236	0.878865	-2.93828	0.00330035	33.7984	0.715448	98.7458	53.6888	7.42949	0.919117	2.50672	0.726801	3.80324	6.99164	2.92861	3.08808	1.16624	3.47639	8.10813	2.84267
5567	mmu_circ_0006255	6.64886	2.43853	0.830203	-2.93727	0.0033111	39.6764	0.715448	12.3432	7.66982	0	1.83823	17.547	10.1752	1.26775	2.05636	2.92861	0	1.55498	2.31759	2.02703	4.26401
12229	mmu_circ_0014969	7.64546	1.81699	0.618969	-2.93551	0.00333004	14.695	9.30083	31.5438	0	4.1275	6.43382	10.0269	19.6236	5.07099	3.70146	0.976203	1.54404	5.05369	6.37339	1.01352	2.84267
10671	mmu_circ_0012877	4.74034	2.89064	0.985178	-2.93413	0.00334482	36.7374	0	2.74294	7.66982	5.77849	9.19117	0.835573	3.63401	0	0.822546	0.976203	0	1.16624	0	2.02703	4.26401
14686	Mus_musculus_tRNA-Cys-GCA-2-1	122.305	2.35126	0.801587	-2.93326	0.00335424	105.804	7.86993	38.4011	1089.11	43.7515	79.0441	244.823	27.6184	29.1582	6.58037	49.7863	66.3937	20.9923	4.05579	35.4731	108.022
14675	Mus_musculus_tRNA-Cys-GCA-1-2	122.33	2.34947	0.80136	-2.93186	0.00336942	105.804	7.86993	38.4011	1089.11	43.7515	79.0441	244.823	27.6184	29.1582	6.58037	49.7863	66.3937	21.381	4.05579	35.4731	108.022
10300	mmu_circ_0012434	13.2295	2.24151	0.764956	-2.93024	0.00338697	27.9204	13.5935	16.4576	0	4.1275	3.67647	2.50672	106.113	2.5355	5.34655	3.90481	3.08808	1.94373	8.69098	6.0811	5.68535
9520	mmu_circ_0011389	1.76777	-3.67876	1.25581	2.9294	0.00339622	1.4695	0	0	0	0	0	0	0	6.33874	7.81419	3.90481	0	3.88746	0	2.02703	2.84267
14674	Mus_musculus_tRNA-Cys-GCA-1-1	122.09	2.34608	0.800972	-2.92904	0.00340011	105.804	7.86993	38.4011	1085.28	43.7515	79.0441	244.823	27.6184	29.1582	6.58037	49.7863	66.3937	21.381	4.05579	35.4731	108.022
9319	mmu_circ_0011111	2.02172	4.33993	1.484	-2.92448	0.00345029	5.87799	0.715448	13.7147	0	10.7315	0.919117	0	0	0	0	0	0	0.388746	0	0	0
4079	mmu_circ_0004300	19.7279	2.3655	0.809084	-2.92367	0.00345928	85.2308	5.72359	10.9718	38.3491	1.651	12.8676	101.104	8.72161	0	7.81419	4.88101	13.8964	8.94115	2.31759	13.1757	0
4471	mmu_circ_0004813	28.988	2.01068	0.689948	-2.91425	0.00356547	16.1645	16.4553	226.292	3.83491	46.228	9.19117	28.4095	26.1648	13.9452	27.9666	7.80962	3.08808	12.4399	15.0644	5.06758	5.68535
4472	mmu_circ_0004814	28.988	2.01068	0.689948	-2.91425	0.00356547	16.1645	16.4553	226.292	3.83491	46.228	9.19117	28.4095	26.1648	13.9452	27.9666	7.80962	3.08808	12.4399	15.0644	5.06758	5.68535
13040	mmu_circ_0016007	5.92729	1.95561	0.673023	-2.90571	0.0036642	8.81698	0.715448	17.8291	15.3396	9.08049	2.75735	11.698	7.99481	2.5355	0.822546	1.95241	4.63212	0.777491	1.1588	3.04055	5.68535
819	mmu_circ_0000171	96.8129	2.00929	0.694509	-2.8931	0.00381457	526.08	274.732	53.4873	7.66982	53.6575	43.1985	57.6545	223.128	73.5294	62.1022	21.4765	92.6423	13.9948	15.6438	24.3244	5.68535
10297	mmu_circ_0012428	4.89228	-2.1123	0.730716	2.89072	0.0038436	2.93899	0.715448	2.74294	3.83491	1.651	2.75735	0.835573	0.726801	2.5355	11.5156	0.976203	3.08808	7.77491	6.95278	5.06758	24.1627
9966	mmu_circ_0011981	11.5909	2.39764	0.830086	-2.88843	0.00387172	8.81698	17.8862	102.86	3.83491	0.825499	6.43382	11.698	3.63401	2.5355	6.58037	2.92861	1.54404	1.55498	5.79399	0	8.52802
6608	mmu_circ_0007646	19.6976	1.98854	0.689872	-2.88248	0.00394559	141.072	18.6017	24.6865	38.3491	4.1275	7.35294	11.698	6.54121	15.213	9.048	4.88101	4.63212	13.2174	1.7382	4.05407	9.94936
11152	mmu_circ_0013484	2.16412	4.38477	1.52391	-2.87733	0.00401061	0	0.715448	20.572	7.66982	0	0.919117	0	4.36081	0	0	0	0	0.388746	0	0	0
2408	mmu_circ_0002145	46.6821	1.64833	0.574739	-2.86797	0.00413118	117.56	40.0651	149.49	153.396	10.7315	24.8162	56.819	16.7164	6.33874	38.2484	17.5717	18.5285	23.3247	46.9313	12.1622	14.2134
7664	mmu_circ_0008974	47.6751	1.36914	0.477984	-2.8644	0.00417799	48.4934	98.7319	157.719	42.184	47.0535	14.7059	98.5976	41.4277	25.355	24.6764	43.9291	50.9533	23.7135	23.7553	10.1352	11.3707
1899	mmu_circ_0001475	2.00888	4.3213	1.5103	-2.86122	0.00422019	1.4695	0.715448	20.572	0	0	0	7.52016	1.4536	0	0.411273	0	0	0	0	0	0
2331	mmu_circ_0002042	9.83903	2.63599	0.922754	-2.85666	0.00428125	32.3289	16.4553	28.8009	49.8538	0	0.919117	3.34229	4.36081	3.80324	0.411273	0	4.63212	2.72122	6.95278	0	2.84267
67	Gm22449	7.25082	-2.10765	0.740713	2.84543	0.00443513	0	1.4309	1.37147	15.3396	2.4765	2.75735	2.50672	0.726801	10.142	2.05636	18.5479	3.08808	8.55241	4.63519	32.4325	9.94936
133	Gm22912	7.25082	-2.10765	0.740713	2.84543	0.00443513	0	1.4309	1.37147	15.3396	2.4765	2.75735	2.50672	0.726801	10.142	2.05636	18.5479	3.08808	8.55241	4.63519	32.4325	9.94936
225	Gm23560	7.25082	-2.10765	0.740713	2.84543	0.00443513	0	1.4309	1.37147	15.3396	2.4765	2.75735	2.50672	0.726801	10.142	2.05636	18.5479	3.08808	8.55241	4.63519	32.4325	9.94936
228	Gm23575	7.25082	-2.10765	0.740713	2.84543	0.00443513	0	1.4309	1.37147	15.3396	2.4765	2.75735	2.50672	0.726801	10.142	2.05636	18.5479	3.08808	8.55241	4.63519	32.4325	9.94936
396	Gm24759	7.25082	-2.10765	0.740713	2.84543	0.00443513	0	1.4309	1.37147	15.3396	2.4765	2.75735	2.50672	0.726801	10.142	2.05636	18.5479	3.08808	8.55241	4.63519	32.4325	9.94936
461	Gm25146	7.25082	-2.10765	0.740713	2.84543	0.00443513	0	1.4309	1.37147	15.3396	2.4765	2.75735	2.50672	0.726801	10.142	2.05636	18.5479	3.08808	8.55241	4.63519	32.4325	9.94936
547	Gm25710	7.25082	-2.10765	0.740713	2.84543	0.00443513	0	1.4309	1.37147	15.3396	2.4765	2.75735	2.50672	0.726801	10.142	2.05636	18.5479	3.08808	8.55241	4.63519	32.4325	9.94936
654	Gm26434	7.25082	-2.10765	0.740713	2.84543	0.00443513	0	1.4309	1.37147	15.3396	2.4765	2.75735	2.50672	0.726801	10.142	2.05636	18.5479	3.08808	8.55241	4.63519	32.4325	9.94936
59	Gm22391	5.77827	-2.31958	0.81549	2.8444	0.00444949	0	1.4309	1.37147	11.5047	1.651	2.75735	0.835573	0	10.142	1.64509	15.6192	1.54404	6.60868	3.47639	25.3379	8.52802
308	Gm24137	5.77827	-2.31958	0.81549	2.8444	0.00444949	0	1.4309	1.37147	11.5047	1.651	2.75735	0.835573	0	10.142	1.64509	15.6192	1.54404	6.60868	3.47639	25.3379	8.52802
2409	mmu_circ_0002146	47.0088	1.62184	0.570867	-2.84101	0.0044971	117.56	40.0651	150.862	153.396	10.7315	24.8162	56.819	16.7164	6.33874	38.2484	17.5717	18.5285	23.3247	46.9313	13.1757	17.056
4405	mmu_circ_0004732	4.69139	4.00974	1.41139	-2.84098	0.00449758	0	1.4309	702.192	0	4.953	1.83823	55.1478	7.99481	0	0	0.976203	0	2.72122	0	0	0
7684	mmu_circ_0009000	8.93117	1.81813	0.640515	-2.83855	0.00453192	1.4695	32.1952	17.8291	7.66982	13.208	1.83823	20.0538	17.4432	1.26775	8.63673	3.90481	3.08808	5.83119	1.1588	3.04055	4.26401
6351	mmu_circ_0007321	2.09279	-3.92103	1.38287	2.83542	0.0045765	1.4695	0	0	0	0	0	0	0	0	0	3.90481	0	4.66495	9.84978	5.06758	8.52802
4458	mmu_circ_0004798	8.41328	-2.20079	0.776185	2.83539	0.00457692	2.93899	0	1.37147	0	0	2.75735	3.34229	12.3556	6.33874	19.7411	10.7382	21.6165	29.5447	9.27038	13.1757	1.42134
2156	mmu_circ_0001812	7.00541	2.21871	0.783101	-2.83323	0.00460797	5.87799	5.00814	37.0297	7.66982	1.651	30.3309	1.67115	3.63401	3.80324	0.822546	2.92861	1.54404	48.2045	5.21459	1.01352	0
3051	mmu_circ_0002993	3.70674	-2.84905	1.00629	2.83124	0.0046368	1.4695	0.715448	5.48588	0	0	0	0	0	8.87424	23.8538	2.92861	3.08808	5.44244	1.1588	2.02703	4.26401
8887	mmu_circ_0010563	6.76989	2.38367	0.84612	-2.81718	0.00484478	26.4509	0.715448	10.9718	0	17.3355	1.83823	22.5605	10.902	5.07099	1.23382	0	0	3.49871	3.47639	0	4.26401
7832	mmu_circ_0009200	3.58275	3.39345	1.20456	-2.81716	0.00484508	17.634	0.715448	19.2006	7.66982	0	1.83823	3.34229	0.726801	0	0	0	1.54404	0.388746	0	0	4.26401
8891	mmu_circ_0010567	4.85803	2.39503	0.85074	-2.81523	0.00487421	1.4695	1.4309	4.11441	0	18.161	5.5147	22.5605	11.6288	0	1.64509	0	0	2.33247	1.1588	2.02703	5.68535
5702	mmu_circ_0006447	19.1259	2.38228	0.850219	-2.80196	0.00507928	135.194	0.715448	48.0014	30.6793	4.953	8.27205	10.0269	19.6236	5.07099	9.45928	0	13.8964	13.6061	3.47639	3.04055	0
10750	mmu_circ_0012973	10.6566	2.41601	0.864053	-2.79614	0.00517178	80.8223	0.715448	23.315	23.0095	0.825499	6.43382	5.84901	3.63401	2.5355	2.05636	7.80962	1.54404	8.94115	0.579399	1.01352	1.42134
5298	mmu_circ_0005903	20.6006	1.14802	0.410642	-2.79567	0.00517915	61.7189	25.0407	37.0297	19.1746	25.5905	22.0588	27.5739	9.44841	5.07099	9.048	15.6192	13.8964	15.1611	16.8026	12.1622	14.2134
4292	mmu_circ_0004588	11.027	1.45604	0.520913	-2.79517	0.00518729	10.2865	22.1789	9.60029	3.83491	4.1275	31.25	20.0538	26.8916	7.60649	4.93528	9.76203	1.54404	6.99742	5.79399	3.04055	8.52802
1960	mmu_circ_0001568	7.34679	2.54488	0.910767	-2.79422	0.00520252	41.1459	9.30083	4.11441	30.6793	0.825499	4.59559	10.0269	0	0	1.23382	0.976203	1.54404	1.94373	4.05579	0	7.10669
8140	mmu_circ_0009591	3.59575	2.87581	1.02969	-2.79287	0.00522419	11.756	8.58538	9.60029	3.83491	10.7315	0	5.84901	0	0	0	1.95241	3.08808	1.55498	0.579399	0	0
4625	mmu_circ_0005013	21.4997	1.87291	0.670805	-2.79204	0.0052377	8.81698	10.0163	154.976	38.3491	4.1275	11.0294	28.4095	14.536	10.142	2.87891	11.7144	9.26423	3.88746	17.382	7.09462	11.3707
5566	mmu_circ_0006254	6.03069	2.42571	0.869451	-2.78993	0.00527191	39.6764	0.715448	5.48588	7.66982	0	0.919117	17.547	9.44841	1.26775	1.64509	1.95241	0	1.55498	2.31759	2.02703	4.26401
12419	mmu_circ_0015215	2.1574	2.95373	1.05981	-2.78703	0.00531933	1.4695	1.4309	2.74294	0	5.77849	14.7059	0.835573	2.9072	1.26775	0.822546	0	1.54404	0	0	1.01352	0
9440	mmu_circ_0011275	1.83523	-3.30807	1.18732	2.78617	0.00533343	0	0	0	0	0	0.919117	0	0.726801	10.142	0	0.976203	6.17616	3.49871	3.47639	2.02703	1.42134
1959	mmu_circ_0001567	6.18789	3.24598	1.16511	-2.78599	0.00533651	41.1459	7.15448	4.11441	26.8444	0	1.83823	9.1913	0	0	0.411273	0	1.54404	0.388746	6.37339	0	0
579	Gm25894	160.538	2.01045	0.724849	-2.77361	0.00554386	42.6154	28.6179	63.0876	245.434	942.72	619.485	67.6814	47.2421	74.7971	5.75782	99.5727	1212.07	23.7135	50.4077	139.865	32.6908
10197	mmu_circ_0012300	2.42173	2.83797	1.0241	-2.77118	0.00558538	11.756	0	6.85735	0	4.953	3.67647	2.50672	5.08761	0	0.411273	0.976203	0	1.94373	0.579399	0	0
14170	mmu-miR-540-3p	1.56861	-3.50391	1.26502	2.76985	0.00560821	0	0	0	0	0	0	0.835573	0	5.07099	7.40291	1.95241	1.54404	0	0.579399	2.02703	5.68535
8620	mmu_circ_0010194	19.6592	1.70595	0.620178	-2.75075	0.00594588	111.682	17.8862	23.315	46.0189	14.0335	2.75735	15.8759	10.902	1.26775	9.048	6.83342	7.72019	13.9948	13.3262	7.09462	12.792
8469	mmu_circ_0010016	1.36738	4.14362	1.50643	-2.75062	0.00594821	13.2255	0.715448	1.37147	0	0.825499	0	5.01344	0.726801	0	6.99164	0	0	0	0	0	0
12747	mmu_circ_0015652	27.9931	1.83535	0.667278	-2.75051	0.00595033	13.2255	98.7319	30.1723	26.8444	3.302	33.0882	23.396	119.922	7.60649	11.5156	2.92861	4.63212	2.72122	20.279	11.1487	38.3761
8905	mmu_circ_0010583	59.6121	1.97726	0.720178	-2.74552	0.00604156	2063.17	57.2359	19.2006	536.888	33.02	32.1691	17.547	38.5205	1.26775	37.8371	23.4289	29.3367	18.6598	40.5579	27.3649	11.3707
179	Gm23254	5.82987	-2.212	0.807601	2.73898	0.00616302	0	1.4309	1.37147	11.5047	2.4765	2.75735	0.835573	0	10.142	1.64509	15.6192	1.54404	6.60868	3.47639	25.3379	8.52802
4340	mmu_circ_0004659	7.09748	1.72547	0.62998	-2.73892	0.00616411	7.34749	2.14635	15.0862	7.66982	13.208	6.43382	24.2316	10.902	2.5355	0.411273	2.92861	0	5.44244	4.05579	4.05407	7.10669
7265	mmu_circ_0008468	43.3262	1.8756	0.685195	-2.73732	0.00619429	48.4934	4.29269	348.353	34.5142	11.557	15.625	65.1747	17.4432	10.142	20.5636	15.6192	18.5285	31.8771	17.9614	13.1757	19.8987
1594	mmu_circ_0001120	7.6822	-1.94862	0.711941	2.73704	0.0061994	2.93899	0	4.11441	0	11.557	0.919117	3.34229	1.4536	6.33874	23.0313	29.2861	9.26423	4.2762	7.53218	13.1757	305.588
11993	mmu_circ_0014637	2.48747	-2.79817	1.02495	2.73006	0.00633231	1.4695	1.4309	0	0	0	0	0.835573	0.726801	5.07099	0.411273	1.95241	0	4.66495	13.9056	5.06758	4.26401
6559	mmu_circ_0007579	10.0535	2.4657	0.903602	-2.72874	0.00635759	35.2679	0.715448	61.7161	23.0095	0.825499	5.5147	5.84901	4.36081	0	0.411273	3.90481	1.54404	11.2736	0.579399	3.04055	2.84267
6350	mmu_circ_0007320	3.80872	-2.37954	0.872855	2.72616	0.00640758	1.4695	0.715448	4.11441	3.83491	0.825499	0.919117	0	0	0	0.822546	4.88101	7.72019	8.16366	10.4292	7.09462	9.94936
4860	mmu_circ_0005316	3.59751	2.44836	0.899682	-2.72136	0.00650132	8.81698	0.715448	15.0862	7.66982	4.1275	0	5.84901	6.54121	0	0.411273	0.976203	0	1.94373	1.1588	0	4.26401
12862	mmu_circ_0015796	11.229	-2.50786	0.922787	2.7177	0.00657366	0	1.4309	4.11441	11.5047	3.302	2.75735	0	5.81441	7.60649	18.5073	0	6.17616	18.271	2.31759	4.05407	93.8083
5297	mmu_circ_0005902	18.0575	1.17397	0.432738	-2.7129	0.00666968	57.3104	25.0407	27.4294	7.66982	25.5905	19.3015	27.5739	9.44841	5.07099	9.048	14.643	10.8083	7.38617	16.2232	12.1622	14.2134
13788	mmu-miR-300-3p	5.48762	-2.5263	0.931277	2.71273	0.00667319	0	0	0	11.5047	1.651	1.83823	1.67115	0.726801	29.1582	16.4509	3.90481	1.54404	6.60868	4.63519	8.10813	0
8970	mmu_circ_0010662	8.64128	-1.89559	0.699492	2.70995	0.00672937	2.93899	0	5.48588	0	11.557	0.919117	5.84901	1.4536	6.33874	26.3215	29.2861	15.4404	4.2762	8.11158	13.1757	305.588
10409	mmu_circ_0012570	6.13484	2.85145	1.0528	-2.70845	0.00675987	1.4695	0.715448	58.9732	0	4.953	9.19117	0.835573	10.902	0	0.411273	0	1.54404	5.83119	2.31759	1.01352	0
10410	mmu_circ_0012571	6.13484	2.85145	1.0528	-2.70845	0.00675987	1.4695	0.715448	58.9732	0	4.953	9.19117	0.835573	10.902	0	0.411273	0	1.54404	5.83119	2.31759	1.01352	0
11251	mmu_circ_0013617	10.72	2.99086	1.10716	-2.7014	0.00690493	89.6393	5.72359	5.48588	38.3491	0	0	13.3692	0	0	0.822546	0	3.08808	1.94373	5.79399	3.04055	4.26401
11772	mmu_circ_0014342	6.46304	1.95227	0.722956	-2.70039	0.00692575	113.151	2.14635	5.48588	46.0189	4.1275	6.43382	12.5336	4.36081	1.26775	0.822546	6.83342	1.54404	2.72122	2.31759	1.01352	2.84267
14096	mmu-miR-487b-3p	1.92504	-4.18956	1.55156	2.70023	0.00692925	0	0	0	0	0	0	0	0	21.5517	0	0.976203	0	0.388746	0.579399	3.04055	4.26401
8577	mmu_circ_0010142	5.34851	2.41325	0.89434	-2.69836	0.00696816	5.87799	3.57724	9.60029	0	3.302	0	18.3826	30.5256	0	1.23382	0.976203	3.08808	2.72122	0	2.02703	4.26401
6452	mmu_circ_0007446	12.1387	2.42379	0.898602	-2.69729	0.00699056	0	7.86993	116.575	0	1.651	3.67647	24.2316	10.1752	1.26775	8.22546	5.85722	3.08808	3.10997	4.63519	1.01352	2.84267
832	mmu_circ_0000189	2.98404	3.34261	1.23979	-2.69612	0.00701529	5.87799	0	19.2006	11.5047	0	0.919117	0.835573	5.08761	0	0.822546	1.95241	1.54404	0	0	0	0
751	mmu_circ_0000091	7.2491	3.21827	1.19382	-2.69578	0.0070225	17.634	7.15448	72.6879	0	0	0	7.52016	0	0	0.411273	2.92861	1.54404	3.49871	0.579399	2.02703	0
275	Gm23946	4.19546	-3.94729	1.46482	2.69472	0.00704471	0	0	1.37147	7.66982	0	0	0	0	12.6775	0	5.85722	20.0725	0	0	8.10813	11.3707
6944	mmu_circ_0008075	1.63402	3.60388	1.34058	-2.6883	0.00718167	1.4695	5.00814	10.9718	0	4.1275	2.75735	0	0	0	0	0	0	0.388746	0	0	1.42134
2722	mmu_circ_0002562	4.57292	2.08641	0.776318	-2.68757	0.00719746	5.87799	8.58538	12.3432	3.83491	1.651	3.67647	4.17787	18.17	0	1.64509	0	7.72019	1.16624	2.89699	0	1.42134
2262	mmu_circ_0001950	2.16518	-2.65319	0.988238	2.68477	0.00725805	0	0.715448	1.37147	3.83491	0.825499	0	0	0	5.07099	2.05636	8.78583	1.54404	5.83119	1.1588	2.02703	1.42134
10797	mmu_circ_0013030	1.72451	-3.30517	1.23336	2.67982	0.00736622	0	0.715448	0	0	0	0.919117	0	0	0	6.16909	0	1.54404	3.49871	9.27038	4.05407	1.42134
6580	mmu_circ_0007610	2.05448	2.82561	1.05448	-2.67961	0.00737072	8.81698	2.14635	8.22882	3.83491	1.651	0.919117	0	2.9072	0	0.822546	0	1.54404	0	0.579399	0	1.42134
2491	mmu_circ_0002247	1.34241	3.62583	1.35466	-2.67655	0.00743842	1.4695	0.715448	0	7.66982	0	1.83823	5.01344	4.36081	0	0.411273	0	0	0	0	0	0
2718	mmu_circ_0002558	3.61153	3.5644	1.33375	-2.67246	0.00752979	27.9204	0	2.74294	19.1746	0	0	1.67115	2.9072	0	1.23382	0	0	1.55498	0.579399	0	0
12230	mmu_circ_0014970	8.15703	1.57793	0.590512	-2.67214	0.00753699	14.695	9.30083	31.5438	0	4.953	6.43382	10.0269	20.3504	5.07099	3.70146	0.976203	6.17616	5.05369	6.95278	1.01352	4.26401
7266	mmu_circ_0008469	42.3469	1.83889	0.689102	-2.66854	0.00761828	42.6154	4.29269	344.239	30.6793	11.557	15.625	65.1747	15.9896	10.142	20.5636	15.6192	18.5285	31.4884	17.9614	13.1757	19.8987
1935	mmu_circ_0001520	15.5712	1.28506	0.481637	-2.66811	0.00762792	26.4509	24.3252	35.6582	42.184	9.08049	9.19117	20.0538	13.0824	1.26775	11.5156	8.78583	4.63212	8.55241	14.485	14.1892	5.68535
14130	mmu-mir-5108	47.8665	1.62989	0.611201	-2.66671	0.00765981	52.9019	25.7561	2779.97	42.184	40.4495	52.3897	152.074	178.066	11.4097	29.6117	6.83342	13.8964	80.4704	32.4463	6.0811	4.26401
8390	mmu_circ_0009924	1.55646	3.16893	1.18846	-2.66643	0.00766621	2.93899	2.14635	1.37147	3.83491	0	0	5.84901	6.54121	0	0.411273	0	0	0.388746	0	0	1.42134
4077	mmu_circ_0004298	18.6294	2.42941	0.911526	-2.66521	0.00769394	83.7613	5.72359	8.22882	38.3491	0	6.43382	101.104	7.99481	0	7.81419	3.90481	13.8964	8.55241	1.1588	11.1487	0
1784	mmu_circ_0001340	7.08204	2.46305	0.924757	-2.66345	0.00773429	1.4695	0.715448	60.3447	3.83491	4.953	9.19117	5.84901	10.902	0	5.34655	0	1.54404	5.83119	2.31759	1.01352	0
10411	mmu_circ_0012572	7.08204	2.46305	0.924757	-2.66345	0.00773429	1.4695	0.715448	60.3447	3.83491	4.953	9.19117	5.84901	10.902	0	5.34655	0	1.54404	5.83119	2.31759	1.01352	0
10621	mmu_circ_0012823	6.00178	2.26289	0.850002	-2.66222	0.00776269	30.8594	0.715448	9.60029	30.6793	1.651	1.83823	3.34229	2.1804	1.26775	2.05636	0.976203	0	0.777491	5.21459	2.02703	2.84267
13489	mmu-miR-143-3p	12628.9	-1.06399	0.399753	2.66162	0.00777665	2089.63	15633.3	7249.59	6753.28	9086.27	7366.72	4941.58	12254.6	14302.7	20244.9	11554.3	11781	23545.2	7787.7	30618.3	16852.8
697	mmu_circ_0000019	7.8885	2.42838	0.912867	-2.66016	0.00781024	57.3104	7.86993	16.4576	15.3396	1.651	2.75735	0.835573	4.36081	0	3.70146	4.88101	0	1.94373	0.579399	0	8.52802
7089	mmu_circ_0008243	19.4052	1.1893	0.447312	-2.65877	0.00784274	23.512	46.5041	12.3432	3.83491	23.9395	27.5735	53.4767	22.5308	8.87424	8.63673	10.7382	7.72019	7.77491	18.5408	20.2703	14.2134
7039	mmu_circ_0008186	1.50302	3.92364	1.4762	-2.65794	0.00786191	0	0.715448	10.9718	0	0	4.59559	0.835573	6.54121	0	0	0	0	0.388746	0	0	0
6326	mmu_circ_0007283	3.83108	2.81855	1.06085	-2.65688	0.00788669	4.40849	0	1.37147	0	1.651	1.83823	40.1075	4.36081	1.26775	0.822546	0	1.54404	2.33247	0.579399	1.01352	0
4678	mmu_circ_0005076	9.26506	3.46082	1.30351	-2.655	0.00793084	0	0.715448	105.603	3.83491	8.25499	0.919117	10.0269	6.54121	0	6.16909	0	6.17616	0	0	0	0
7267	mmu_circ_0008470	42.118	1.82886	0.689579	-2.65215	0.00799822	42.6154	4.29269	341.496	30.6793	11.557	14.7059	65.1747	15.9896	10.142	20.5636	15.6192	18.5285	31.4884	17.9614	13.1757	19.8987
10288	mmu_circ_0012419	5.99451	-2.0088	0.757558	2.65168	0.00800924	4.40849	0.715448	2.74294	7.66982	0.825499	0.919117	2.50672	2.1804	2.5355	33.7244	10.7382	7.72019	1.16624	4.05579	4.05407	9.94936
3790	mmu_circ_0003952	4.05414	-2.24748	0.848484	2.64882	0.00807726	1.4695	0	2.74294	7.66982	0.825499	0.919117	0.835573	0.726801	1.26775	4.93528	5.85722	3.08808	16.7161	8.69098	9.12165	0
6538	mmu_circ_0007552	13.4847	2.77075	1.04841	-2.64283	0.00822171	138.133	12.8781	2.74294	26.8444	4.1275	0	0	4.36081	3.80324	0.411273	1.95241	0	8.94115	8.11158	2.02703	1.42134
4459	mmu_circ_0004799	9.63597	-1.97669	0.748131	2.64217	0.00823761	4.40849	0	4.11441	0	0	3.67647	3.34229	14.536	7.60649	19.7411	12.6906	21.6165	30.3222	10.4292	20.2703	1.42134
12440	mmu_circ_0015239	8.73841	1.85476	0.702813	-2.63904	0.008314	52.9019	1.4309	8.22882	7.66982	3.302	7.35294	5.84901	22.5308	2.5355	1.64509	10.7382	3.08808	3.49871	1.7382	3.04055	4.26401
13073	mmu_circ_0016067	12.0589	2.05839	0.7816	-2.63356	0.00844955	5.87799	4.29269	98.7458	7.66982	0.825499	10.1103	11.698	17.4432	1.26775	3.29018	8.78583	1.54404	12.4399	3.47639	4.05407	1.42134
4078	mmu_circ_0004299	19.0455	2.35953	0.896056	-2.63324	0.0084574	83.7613	5.72359	10.9718	38.3491	0	7.35294	101.104	7.99481	0	7.81419	3.90481	13.8964	8.94115	1.7382	13.1757	0
5326	mmu_circ_0005937	2.41732	-2.66579	1.01317	2.63115	0.00850977	0	0.715448	1.37147	0	0	0	0.835573	1.4536	7.60649	0.411273	0.976203	13.8964	3.49871	4.05579	1.01352	2.84267
6475	mmu_circ_0007470	7.28848	1.90317	0.723363	-2.63101	0.00851326	5.87799	1.4309	10.9718	11.5047	18.161	6.43382	9.1913	28.3452	5.07099	7.40291	0	7.72019	2.33247	1.1588	1.01352	0
14746	Mus_musculus_tRNA-Gln-TTG-2-1	21.8641	1.75428	0.667241	-2.62916	0.0085597	23.512	42.2115	9.60029	134.222	14.859	8.27205	29.2451	9.44841	7.60649	8.63673	12.6906	0	3.88746	8.69098	7.09462	29.8481
7592	mmu_circ_0008865	10.0275	2.07972	0.791531	-2.62746	0.00860248	14.695	0	61.7161	26.8444	3.302	7.35294	13.3692	2.9072	8.87424	2.46764	4.88101	3.08808	1.55498	6.95278	1.01352	1.42134
13330	mmu_circ_0016436	2.62807	-2.60595	0.99201	2.62694	0.00861566	0	1.4309	1.37147	0	0.825499	0	0	1.4536	1.26775	0.822546	7.80962	3.08808	1.16624	10.4292	1.01352	11.3707
9033	mmu_circ_0010737	4.61548	3.00513	1.14413	-2.62657	0.00862496	10.2865	1.4309	38.4011	0	0	4.59559	9.1913	2.9072	0	0.822546	0	0	5.05369	1.1588	0	0
858	mmu_circ_0000219	12.731	1.89009	0.719935	-2.62535	0.00865587	48.4934	0	16.4576	53.6888	2.4765	11.0294	21.7249	8.72161	2.5355	4.524	5.85722	1.54404	11.6624	4.63519	6.0811	4.26401
1766	mmu_circ_0001322	5.74928	-2.02777	0.773343	2.62209	0.00873929	4.40849	0.715448	2.74294	7.66982	0.825499	0.919117	1.67115	2.1804	2.5355	33.7244	10.7382	4.63212	1.16624	4.05579	4.05407	9.94936
7673	mmu_circ_0008986	1.746	-3.24493	1.23792	2.62128	0.00875995	1.4695	0	1.37147	0	0	0	0	0	0	7.40291	3.90481	3.08808	1.16624	8.11158	0	1.42134
1183	mmu_circ_0000630	7.95134	1.62444	0.621239	-2.61484	0.0089268	32.3289	15.0244	2.74294	0	12.3825	18.3823	10.0269	5.08761	0	5.34655	5.85722	1.54404	3.10997	4.63519	5.06758	5.68535
5296	mmu_circ_0005901	7.95134	1.62444	0.621239	-2.61484	0.0089268	32.3289	15.0244	2.74294	0	12.3825	18.3823	10.0269	5.08761	0	5.34655	5.85722	1.54404	3.10997	4.63519	5.06758	5.68535
4624	mmu_circ_0005012	17.7272	2.03692	0.778995	-2.6148	0.00892796	5.87799	8.58538	149.49	23.0095	1.651	7.35294	25.9028	5.81441	8.87424	0.822546	5.85722	7.72019	2.33247	13.9056	5.06758	11.3707
9070	mmu_circ_0010784	6.10671	3.11394	1.19107	-2.6144	0.00893833	60.2494	0	4.11441	3.83491	13.208	0	4.17787	2.1804	0	0.411273	0	0	0	4.05579	4.05407	1.42134
805	mmu_circ_0000154	58.6925	1.72053	0.658112	-2.61435	0.00893981	67.5969	98.7319	19.2006	3.83491	122.999	26.6544	77.7083	303.076	40.5679	30.4342	48.8101	4.63212	30.7109	28.3905	3.04055	32.6908
6931	mmu_circ_0008059	37.3459	2.44253	0.935294	-2.6115	0.00901448	233.65	28.6179	138.518	88.2029	10.7315	3.67647	2.50672	0	0	29.2004	22.4527	6.17616	13.6061	9.84978	6.0811	4.26401
7670	mmu_circ_0008982	23.3354	1.76544	0.677217	-2.60691	0.0091364	7.34749	12.1626	10.9718	7.66982	133.731	68.9338	7.52016	40.7009	11.4097	23.8538	13.6668	1.54404	14.3836	8.11158	7.09462	4.26401
9767	mmu_circ_0011718	1.95148	-3.0084	1.15457	2.60565	0.00916999	0	0	2.74294	0	0	0	0.835573	0	1.26775	11.5156	1.95241	1.54404	3.88746	4.63519	0	2.84267
7891	mmu_circ_0009277	9.55465	-2.85339	1.0955	2.60465	0.00919693	4.40849	4.29269	2.74294	0	0	0.919117	5.84901	0	10.142	0.411273	0.976203	3.08808	24.8797	92.1244	3.04055	0
2381	mmu_circ_0002115	7.11479	1.36687	0.524837	-2.60436	0.00920448	7.34749	17.8862	9.60029	3.83491	9.90599	11.9485	15.8759	5.08761	2.5355	2.05636	0.976203	4.63212	7.77491	4.63519	4.05407	5.68535
1978	mmu_circ_0001589	2.44756	3.61304	1.38785	-2.60334	0.00923192	2.93899	0	17.8291	3.83491	0	0	5.01344	6.54121	0	0	0.976203	0	0	0	2.02703	0
2765	mmu_circ_0002616	4.67217	2.39292	0.919267	-2.60308	0.00923907	14.695	3.57724	368.925	0	4.953	1.83823	20.8893	13.8092	0	0.411273	0.976203	0	16.3273	5.21459	0	0
8888	mmu_circ_0010564	7.37081	1.99975	0.768491	-2.60217	0.00926352	26.4509	1.4309	12.3432	0	18.161	1.83823	22.5605	10.902	5.07099	1.64509	0	0	3.49871	3.47639	2.02703	8.52802
8886	mmu_circ_0010562	2.47921	-2.96757	1.14045	2.60212	0.00926507	1.4695	0	1.37147	0	1.651	0	0	0	7.60649	0.822546	5.85722	0	16.7161	1.7382	1.01352	1.42134
14870	Mus_musculus_tRNA-Lys-CTT-1-1	5.15544	3.96705	1.5248	-2.60169	0.0092765	30.8594	0	9.60029	15.3396	0	0	20.8893	0	0	0	0	4.63212	1.16624	0	0	0
6187	mmu_circ_0007093	12.387	-2.72439	1.0482	2.59913	0.00934613	0	6.43904	2.74294	0	0	6.43382	9.1913	0	0	0.822546	1.95241	43.2331	6.99742	11.0086	42.5677	66.8029
4437	mmu_circ_0004771	1.40973	4.16256	1.60186	-2.59858	0.00936096	0	2.14635	8.22882	3.83491	0.825499	0	7.52016	0	0	0	0	0	0	0	0	0
2895	mmu_circ_0002797	4.42365	1.87627	0.723294	-2.59406	0.00948493	22.0425	10.0163	5.48588	3.83491	4.953	2.75735	4.17787	2.1804	0	2.46764	3.90481	4.63212	1.16624	1.7382	0	1.42134
7142	mmu_circ_0008312	25.6991	1.40696	0.542581	-2.59309	0.00951187	117.56	20.748	39.7726	38.3491	3.302	20.2206	23.396	35.6133	17.7485	5.34655	13.6668	13.8964	9.3299	22.0171	20.2703	9.94936
4069	mmu_circ_0004289	2.72419	-2.52502	0.974302	2.59162	0.00955244	2.93899	0	0	0	0	1.83823	0.835573	0.726801	5.07099	9.048	1.95241	0	1.94373	4.63519	13.1757	1.42134
9886	mmu_circ_0011879	11.3399	1.32261	0.511134	-2.5876	0.00966482	13.2255	8.58538	28.8009	11.5047	26.416	8.27205	19.2182	14.536	2.5355	7.81419	4.88101	4.63212	5.83119	15.6438	1.01352	8.52802
5701	mmu_circ_0006446	19.965	2.20258	0.851494	-2.58673	0.00968916	141.072	0.715448	48.0014	30.6793	4.953	8.27205	10.0269	19.6236	5.07099	9.45928	0	13.8964	15.9386	8.69098	3.04055	0
2306	mmu_circ_0002011	13.8144	1.59967	0.618966	-2.58443	0.00975413	49.9629	1.4309	16.4576	53.6888	3.302	12.8676	21.7249	9.44841	3.80324	5.34655	5.85722	4.63212	12.0511	8.69098	6.0811	5.68535
1366	mmu_circ_0000849	3.81456	1.6239	0.628623	-2.58326	0.00978716	7.34749	5.00814	10.9718	7.66982	3.302	5.5147	4.17787	3.63401	1.26775	1.23382	1.95241	1.54404	3.49871	2.89699	1.01352	0
8018	mmu_circ_0009431	5.14451	1.8949	0.734176	-2.58099	0.00985176	2.93899	4.29269	23.315	0	0.825499	4.59559	14.2047	13.8092	1.26775	0.822546	1.95241	1.54404	1.55498	3.47639	2.02703	5.68535
7669	mmu_circ_0008981	20.0113	1.93439	0.754629	-2.56337	0.0103661	7.34749	12.1626	4.11441	0	118.046	68.0147	6.68458	37.7937	10.142	23.0313	6.83342	1.54404	6.99742	7.53218	7.09462	2.84267
10329	mmu_circ_0012471	13.2385	1.95941	0.765529	-2.55955	0.0104809	17.634	7.86993	725.507	49.8538	0	8.27205	30.0806	45.7885	1.26775	0.411273	9.76203	7.72019	12.0511	1.1588	6.0811	4.26401
8858	mmu_circ_0010526	2.33948	-3.63599	1.42115	2.55848	0.010513	1.4695	0	1.37147	0	0	0	0	0	0	0	1.95241	0	4.2762	1.1588	3.04055	24.1627
1765	mmu_circ_0001321	3.10794	2.23957	0.875452	-2.55819	0.0105218	13.2255	0	5.48588	0	4.953	2.75735	9.1913	5.08761	1.26775	0.822546	0	1.54404	1.94373	0	2.02703	1.42134
4343	mmu_circ_0004662	6.96863	1.76784	0.691453	-2.5567	0.010567	7.34749	7.86993	16.4576	7.66982	0	6.43382	25.0672	15.2628	1.26775	0.411273	2.92861	1.54404	5.44244	4.05579	4.05407	5.68535
8895	mmu_circ_0010573	4.35827	-1.77209	0.693737	2.55441	0.0106369	2.93899	0.715448	2.74294	0	0.825499	3.67647	1.67115	2.1804	6.33874	1.64509	3.90481	16.9844	6.21993	4.05579	3.04055	12.792
91	Gm22627	7.4905	-1.93221	0.756445	2.55433	0.0106391	0	1.4309	1.37147	19.1746	2.4765	2.75735	2.50672	0.726801	10.142	2.05636	18.5479	3.08808	8.55241	4.63519	32.4325	9.94936
132	Gm22909	7.4905	-1.93221	0.756445	2.55433	0.0106391	0	1.4309	1.37147	19.1746	2.4765	2.75735	2.50672	0.726801	10.142	2.05636	18.5479	3.08808	8.55241	4.63519	32.4325	9.94936
317	Gm24206	7.4905	-1.93221	0.756445	2.55433	0.0106391	0	1.4309	1.37147	19.1746	2.4765	2.75735	2.50672	0.726801	10.142	2.05636	18.5479	3.08808	8.55241	4.63519	32.4325	9.94936
321	Gm24219	7.4905	-1.93221	0.756445	2.55433	0.0106391	0	1.4309	1.37147	19.1746	2.4765	2.75735	2.50672	0.726801	10.142	2.05636	18.5479	3.08808	8.55241	4.63519	32.4325	9.94936
370	Gm24585	7.4905	-1.93221	0.756445	2.55433	0.0106391	0	1.4309	1.37147	19.1746	2.4765	2.75735	2.50672	0.726801	10.142	2.05636	18.5479	3.08808	8.55241	4.63519	32.4325	9.94936
477	Gm25209	7.4905	-1.93221	0.756445	2.55433	0.0106391	0	1.4309	1.37147	19.1746	2.4765	2.75735	2.50672	0.726801	10.142	2.05636	18.5479	3.08808	8.55241	4.63519	32.4325	9.94936
483	Gm25230	7.4905	-1.93221	0.756445	2.55433	0.0106391	0	1.4309	1.37147	19.1746	2.4765	2.75735	2.50672	0.726801	10.142	2.05636	18.5479	3.08808	8.55241	4.63519	32.4325	9.94936
519	Gm25523	7.4905	-1.93221	0.756445	2.55433	0.0106391	0	1.4309	1.37147	19.1746	2.4765	2.75735	2.50672	0.726801	10.142	2.05636	18.5479	3.08808	8.55241	4.63519	32.4325	9.94936
551	Gm25742	7.4905	-1.93221	0.756445	2.55433	0.0106391	0	1.4309	1.37147	19.1746	2.4765	2.75735	2.50672	0.726801	10.142	2.05636	18.5479	3.08808	8.55241	4.63519	32.4325	9.94936
639	Gm26334	7.4905	-1.93221	0.756445	2.55433	0.0106391	0	1.4309	1.37147	19.1746	2.4765	2.75735	2.50672	0.726801	10.142	2.05636	18.5479	3.08808	8.55241	4.63519	32.4325	9.94936
649	Gm26392	7.4905	-1.93221	0.756445	2.55433	0.0106391	0	1.4309	1.37147	19.1746	2.4765	2.75735	2.50672	0.726801	10.142	2.05636	18.5479	3.08808	8.55241	4.63519	32.4325	9.94936
15139	Snord70	2.1891	3.93051	1.53884	-2.5542	0.0106433	0	5.00814	1.37147	7.66982	18.9865	0	0	0	0	0	0.976203	0	0	0	1.01352	0
13448	mmu-miR-130b-3p	3.74771	-2.38544	0.934578	2.55242	0.0106977	0	1.4309	0	0	0	7.35294	0	0	2.5355	4.93528	15.6192	6.17616	7.77491	5.21459	6.0811	2.84267
2723	mmu_circ_0002563	4.64581	1.94077	0.76206	-2.54674	0.0108735	5.87799	8.58538	12.3432	3.83491	1.651	3.67647	4.17787	18.17	0	1.64509	0	7.72019	2.33247	2.89699	0	1.42134
6648	mmu_circ_0007688	25.6292	-1.16342	0.456833	2.54671	0.0108745	1.4695	22.8943	16.4576	23.0095	5.77849	17.4632	10.8625	29.072	21.5517	31.668	33.1909	23.1606	37.3196	23.1759	61.8245	51.1681
8890	mmu_circ_0010566	4.5104	2.43999	0.958404	-2.54589	0.0109	1.4695	1.4309	4.11441	0	18.161	1.83823	22.5605	10.902	0	1.64509	0	0	2.33247	0	2.02703	5.68535
2533	mmu_circ_0002302	3.09054	3.07312	1.20863	-2.54265	0.0110015	1.4695	0	31.5438	0	0.825499	2.75735	4.17787	4.36081	0	0.822546	0	0	2.33247	1.1588	0	0
908	mmu_circ_0000283	1.94552	3.74813	1.47437	-2.54219	0.0110162	0	0	9.60029	0	5.77849	2.75735	10.0269	0	0	0	0	1.54404	0	0	0	1.42134
2952	mmu_circ_0002873	1.67326	-3.17464	1.24886	2.54203	0.011021	0	0	2.74294	0	0	0	0	0	0	4.93528	7.80962	0	2.33247	3.47639	4.05407	1.42134
3687	mmu_circ_0003830	1.95054	3.66003	1.44046	-2.54087	0.0110577	19.1035	0	6.85735	0	0.825499	0	2.50672	0.726801	0	0.411273	0	0	0.777491	0	0	0
14972	Mus_musculus_tRNA-Thr-TGT-2-1	11.4307	2.20407	0.868225	-2.5386	0.0111298	14.695	6.43904	39.7726	80.5331	1.651	2.75735	2.50672	3.63401	0	4.93528	4.88101	1.54404	7.77491	0	6.0811	5.68535
1066	mmu_circ_0000491	5.6299	1.91088	0.752928	-2.53793	0.011151	11.756	17.8862	9.60029	3.83491	12.3825	4.59559	10.8625	0.726801	3.80324	0.822546	5.85722	0	5.05369	2.89699	0	0
4531	mmu_circ_0004883	5.6299	1.91088	0.752928	-2.53793	0.011151	11.756	17.8862	9.60029	3.83491	12.3825	4.59559	10.8625	0.726801	3.80324	0.822546	5.85722	0	5.05369	2.89699	0	0
4746	mmu_circ_0005162	66.8096	1.49119	0.588593	-2.53349	0.0112934	426.154	43.6424	78.1738	95.8728	18.161	26.6544	39.2719	61.7781	46.9067	31.668	40.0243	41.6891	48.2045	45.1931	14.1892	11.3707
10479	mmu_circ_0012647	1.56063	2.74647	1.08629	-2.52831	0.0114613	2.93899	8.58538	1.37147	3.83491	1.651	0.919117	0.835573	1.4536	0	0.822546	0	1.54404	0	0	1.01352	0
2308	mmu_circ_0002013	10.7486	2.2961	0.90855	-2.52721	0.0114973	48.4934	0	16.4576	53.6888	1.651	11.0294	4.17787	8.72161	0	0	3.90481	1.54404	9.3299	4.05579	6.0811	2.84267
846	mmu_circ_0000204	3.89098	2.92932	1.15956	-2.52623	0.0115295	27.9204	0	4.11441	19.1746	0	0	1.67115	2.9072	0	1.23382	0.976203	1.54404	1.55498	1.1588	0	0
2717	mmu_circ_0002557	3.89098	2.92932	1.15956	-2.52623	0.0115295	27.9204	0	4.11441	19.1746	0	0	1.67115	2.9072	0	1.23382	0.976203	1.54404	1.55498	1.1588	0	0
32	Gm22252	1.28857	-3.13819	1.24325	2.52419	0.0115965	1.4695	0	0	0	0	0	0	0	1.26775	0.822546	1.95241	0	1.16624	1.1588	7.09462	5.68535
12340	mmu_circ_0015101	51.445	1.73889	0.689206	-2.52304	0.0116346	288.021	50.0814	78.1738	30.6793	46.228	45.0367	52.6411	41.4277	51.9777	33.7244	25.3813	58.6735	4.2762	4.63519	12.1622	0
10272	mmu_circ_0012398	1.98818	2.81196	1.11624	-2.51915	0.011764	8.81698	0	5.48588	7.66982	1.651	0.919117	0.835573	2.9072	0	0.822546	0	1.54404	0	1.1588	0	0
3780	mmu_circ_0003942	10.9544	1.90483	0.756547	-2.51779	0.0118094	48.4934	2.14635	8.22882	15.3396	3.302	9.19117	21.7249	31.2524	0	6.58037	4.88101	0	6.60868	6.37339	11.1487	0
388	Gm24665	2.03825	4.36893	1.73587	-2.51685	0.0118408	0	6.43904	0	0	11.557	0	14.2047	0	0	0.411273	0	0	0	0	0	0
5740	mmu_circ_0006500	4.56281	2.26887	0.902216	-2.51477	0.011911	4.40849	6.43904	19.2006	3.83491	0	1.83823	12.5336	13.0824	0	0.411273	1.95241	1.54404	5.44244	2.31759	0	0
7838	mmu_circ_0009208	1.44461	3.41504	1.35842	-2.51397	0.011938	2.93899	0.715448	6.85735	0	5.77849	0	5.01344	0	0	0	0	0	0.388746	0	0	1.42134
3779	mmu_circ_0003941	10.369	1.96233	0.780743	-2.51342	0.0119567	47.0239	2.14635	6.85735	15.3396	2.4765	6.43382	21.7249	31.2524	0	6.16909	3.90481	0	5.05369	6.37339	11.1487	0
13577	mmu-miR-18a-3p	1.73164	-4.03866	1.61013	2.50828	0.012132	0	0	0	0	0	0	0	0	10.142	0	3.90481	6.17616	0.388746	0	7.09462	0
13495	mmu-miR-145a-3p	74.835	-1.25803	0.50155	2.50828	0.0121322	2.93899	103.025	16.4576	57.5237	31.369	27.5735	36.7652	77.0409	101.42	141.478	45.8815	86.4662	157.053	61.4163	128.717	122.235
3909	mmu_circ_0004093	2.74807	2.33176	0.929739	-2.50798	0.0121425	1.4695	6.43904	15.0862	3.83491	2.4765	1.83823	5.01344	0	1.26775	0.411273	0	1.54404	1.16624	0.579399	0	2.84267
11751	mmu_circ_0014310	16.3508	1.96528	0.784511	-2.5051	0.0122415	33.7984	0.715448	98.7458	61.3586	7.42949	2.75735	2.50672	2.1804	5.07099	6.99164	6.83342	4.63212	8.16366	5.21459	8.10813	7.10669
12381	mmu_circ_0015164	1.69603	-3.55055	1.41758	2.50465	0.0122572	1.4695	0	0	0	0	0	0	0	1.26775	0.822546	0	1.54404	0	1.7382	6.0811	14.2134
14897	Mus_musculus_tRNA-Lys-TTT-2-1	29.393	1.39568	0.557615	-2.50295	0.0123162	101.395	24.3252	80.9167	84.368	8.25499	17.4632	9.1913	15.9896	22.8195	6.16909	16.5954	13.8964	12.8286	14.485	20.2703	21.3201
14898	Mus_musculus_tRNA-Lys-TTT-2-2	29.393	1.39568	0.557615	-2.50295	0.0123162	101.395	24.3252	80.9167	84.368	8.25499	17.4632	9.1913	15.9896	22.8195	6.16909	16.5954	13.8964	12.8286	14.485	20.2703	21.3201
10274	mmu_circ_0012403	5.1698	2.09929	0.83998	-2.49922	0.0124468	14.695	0	281.151	0	4.953	2.75735	18.3826	23.2576	1.26775	1.23382	0	1.54404	1.94373	4.05579	3.04055	2.84267
217	Gm23485	3.17503	-2.78647	1.11584	2.4972	0.0125179	0	0	0	0	0	2.75735	0	2.9072	3.80324	2.46764	2.92861	0	22.5472	8.11158	1.01352	4.26401
13671	mmu-mir-203	10.7533	-1.26627	0.508888	2.48831	0.0128352	4.40849	5.00814	2.74294	7.66982	2.4765	11.0294	8.35573	9.44841	15.213	11.9269	12.6906	4.63212	18.271	37.0815	11.1487	9.94936
6964	mmu_circ_0008097	9.21198	1.93821	0.778928	-2.48831	0.0128353	14.695	9.30083	8.22882	0	1.651	5.5147	6.68458	70.4997	1.26775	3.29018	13.6668	1.54404	3.10997	3.47639	3.04055	1.42134
10579	mmu_circ_0012775	11.3763	-1.1914	0.478871	2.48793	0.012849	5.87799	5.72359	9.60029	7.66982	4.1275	5.5147	8.35573	7.99481	7.60649	13.1607	12.6906	23.1606	5.83119	12.7468	12.1622	39.7974
957	mmu_circ_0000349	10.3947	1.94397	0.781362	-2.48793	0.0128491	47.0239	2.14635	6.85735	15.3396	2.4765	6.43382	21.7249	31.2524	0	6.58037	3.90481	0	5.05369	6.37339	11.1487	0
13453	mmu-mir-133a-1	19.3477	1.1486	0.462316	-2.48446	0.0129749	20.573	17.1708	28.8009	26.8444	20.6375	56.0661	17.547	24.7112	19.0162	12.7495	25.3813	220.798	5.83119	6.37339	5.06758	4.26401
6188	mmu_circ_0007094	8.57321	1.50871	0.607534	-2.48334	0.0130157	4.40849	7.15448	43.887	3.83491	12.3825	1.83823	12.5336	15.2628	7.60649	5.34655	3.90481	4.63212	3.10997	5.79399	4.05407	1.42134
6582	mmu_circ_0007612	6.99017	2.29397	0.924002	-2.48265	0.0130411	57.3104	4.29269	15.0862	0	2.4765	1.83823	10.8625	0.726801	8.87424	0.411273	1.95241	1.54404	3.88746	1.1588	0	1.42134
11609	mmu_circ_0014110	2.67149	3.16897	1.27694	-2.48169	0.0130761	7.34749	0.715448	20.572	7.66982	1.651	0	0.835573	0	0	0	0.976203	0	1.55498	0	0	1.42134
10386	mmu_circ_0012542	105.418	1.6696	0.672975	-2.48093	0.0131041	530.488	266.147	53.4873	7.66982	91.6304	57.9044	50.97	223.855	95.0811	60.4571	28.3099	120.435	50.5369	23.7553	20.2703	5.68535
11408	mmu_circ_0013818	21.5099	-1.66475	0.671586	2.47883	0.0131814	22.0425	4.29269	5.48588	15.3396	8.25499	14.7059	1.67115	11.6288	7.60649	4.11273	44.9053	18.5285	7.38617	20.279	31.419	126.499
6692	mmu_circ_0007737	8.7438	2.1428	0.864956	-2.47735	0.0132362	20.573	9.30083	52.1158	11.5047	1.651	0.919117	0.835573	16.7164	13.9452	0.411273	3.90481	1.54404	1.55498	2.89699	2.02703	0
5663	mmu_circ_0006394	3.25794	2.61312	1.05519	-2.47644	0.0132701	0	2.86179	17.8291	0	10.7315	0	5.84901	7.26801	0	0.411273	0.976203	0	0	1.7382	3.04055	1.42134
14142	mmu-mir-5114	1.53229	-3.88753	1.57107	2.47445	0.0133442	0	0	0	0	0	0	0	0	6.33874	8.63673	0	6.17616	1.94373	0	0	1.42134
8389	mmu_circ_0009923	1.37476	2.94707	1.19116	-2.47413	0.0133562	2.93899	2.14635	1.37147	3.83491	0	0	5.84901	3.63401	0	0.411273	0	0	0.388746	0	0	1.42134
2419	mmu_circ_0002157	22.4001	-1.36025	0.550011	2.47313	0.0133936	11.756	14.309	9.60029	3.83491	14.859	12.8676	12.5336	18.17	10.142	20.9749	4.88101	13.8964	19.826	31.8669	60.811	98.0723
13175	mmu_circ_0016217	4.03775	1.84546	0.74645	-2.47232	0.0134238	1.4695	8.58538	26.0579	0	3.302	1.83823	5.84901	2.9072	2.5355	1.23382	2.92861	1.54404	1.16624	1.7382	2.02703	1.42134
2035	mmu_circ_0001664	8.65432	-2.41472	0.978166	2.46861	0.0135637	1.4695	5.72359	2.74294	3.83491	5.77849	0	2.50672	0	5.07099	0.822546	85.9059	3.08808	14.7723	177.875	1.01352	2.84267
15131	Snord61	5.34425	1.98176	0.802875	-2.46832	0.0135747	1.4695	29.3334	2.74294	3.83491	19.812	4.59559	0.835573	4.36081	1.26775	0.411273	1.95241	6.17616	0.777491	3.47639	3.04055	1.42134
2706	mmu_circ_0002546	29.3875	1.39517	0.565232	-2.46831	0.0135755	163.114	40.0651	574.646	42.184	16.51	9.19117	28.4095	22.5308	16.4807	13.1607	13.6668	13.8964	40.4296	12.7468	10.1352	7.10669
12911	mmu_circ_0015854	1.47084	3.40655	1.38216	-2.46467	0.0137141	2.93899	0	4.11441	3.83491	0	4.59559	6.68458	0	0	0	0.976203	0	0.388746	0	0	0
6298	mmu_circ_0007242	8.84109	-1.83554	0.744932	2.46404	0.0137382	4.40849	2.86179	5.48588	7.66982	2.4765	3.67647	2.50672	2.9072	5.07099	1.64509	10.7382	3.08808	1.55498	10.4292	10.1352	66.8029
1775	mmu_circ_0001331	111.382	1.62398	0.65934	-2.46303	0.0137767	533.427	266.147	74.0594	7.66982	110.617	62.5	55.9834	234.03	96.3489	68.2713	28.3099	132.787	60.2556	24.3347	20.2703	7.10669
13455	mmu-miR-133a-3p	19.1358	1.81621	0.737392	-2.46302	0.0137771	14.695	1.4309	26.0579	19.1746	32.1945	104.779	15.0403	23.9844	8.87424	3.29018	27.3337	231.606	0.388746	3.47639	10.1352	1.42134
2484	mmu_circ_0002238	7.86819	-1.56148	0.634438	2.46121	0.013847	4.40849	2.86179	8.22882	11.5047	2.4765	5.5147	0	0.726801	10.142	4.11273	11.7144	4.63212	24.1022	16.8026	10.1352	8.52802
12278	mmu_circ_0015020	3.55219	2.09696	0.85223	-2.46055	0.0138723	8.81698	6.43904	8.22882	0	10.7315	7.35294	5.01344	0	0	0.411273	1.95241	0	52.0919	1.7382	3.04055	0
11051	mmu_circ_0013350	3.42852	1.61743	0.657438	-2.4602	0.0138859	10.2865	6.43904	5.48588	0	5.77849	5.5147	4.17787	4.36081	0	2.46764	1.95241	1.54404	3.10997	2.31759	0	1.42134
8561	mmu_circ_0010125	52.4945	1.59616	0.648881	-2.45986	0.0138991	83.7613	24.3252	336.01	34.5142	11.557	30.3309	95.2553	15.9896	26.6227	55.1106	24.4051	37.0569	25.2685	21.4378	4.05407	14.2134
2837	mmu_circ_0002717	1.35935	-3.34689	1.36105	2.45904	0.0139307	0	0.715448	0	0	0	0	0	0	0	5.34655	8.78583	0	3.88746	0.579399	1.01352	1.42134
11834	mmu_circ_0014426	1.53158	-2.61867	1.06516	2.45847	0.0139531	1.4695	0	1.37147	0	0	0	0	0.726801	0	3.29018	0.976203	3.08808	3.49871	5.21459	2.02703	2.84267
8126	mmu_circ_0009577	5.44967	2.6918	1.09653	-2.45484	0.0140946	22.0425	0	23.315	15.3396	0	9.19117	1.67115	5.08761	0	6.16909	0	0	1.94373	0	1.01352	1.42134
1158	mmu_circ_0000597	15.3163	-1.55791	0.634835	2.45403	0.0141264	10.2865	4.29269	2.74294	23.0095	5.77849	10.1103	3.34229	5.81441	6.33874	3.70146	28.3099	18.5285	9.71864	15.6438	12.1622	85.2802
34	Gm22255	7.20438	-1.85674	0.75742	2.4514	0.01423	0	1.4309	1.37147	19.1746	2.4765	2.75735	2.50672	0.726801	10.142	2.05636	16.5954	3.08808	8.94115	4.05579	31.419	8.52802
3975	mmu_circ_0004172	8.05966	1.99055	0.812474	-2.44998	0.0142864	10.2865	17.8862	403.212	11.5047	4.953	3.67647	25.9028	22.5308	0	0.411273	0.976203	6.17616	3.88746	13.9056	0	0
12350	mmu_circ_0015112	6.30776	1.88976	0.771399	-2.44979	0.014294	13.2255	10.7317	15.0862	23.0095	1.651	4.59559	11.698	0	0	0.411273	2.92861	6.17616	3.49871	4.05579	1.01352	2.84267
5818	mmu_circ_0006619	2.27768	3.00448	1.22696	-2.44872	0.0143366	1.4695	0	0	7.66982	3.302	0	14.2047	5.81441	0	0	0	0	0.388746	1.1588	1.01352	1.42134
12945	mmu_circ_0015898	4.14011	2.52191	1.03016	-2.44808	0.0143618	2.93899	2.86179	37.0297	7.66982	1.651	0.919117	0.835573	2.9072	1.26775	0	0	1.54404	0.388746	5.21459	1.01352	0
9082	mmu_circ_0010799	5.06157	-2.27528	0.930015	2.4465	0.0144251	1.4695	0.715448	0	0	0	3.67647	5.84901	1.4536	15.213	4.524	3.90481	0	32.2659	5.21459	1.01352	5.68535
7682	mmu_circ_0008998	7.36374	1.78099	0.72817	-2.44585	0.0144512	1.4695	32.1952	1.37147	3.83491	13.208	1.83823	20.0538	17.4432	1.26775	8.63673	3.90481	3.08808	3.88746	1.1588	3.04055	1.42134
2189	mmu_circ_0001851	9.51353	-1.94664	0.796279	2.44467	0.0144983	10.2865	10.7317	4.11441	0	0.825499	0.919117	0.835573	2.9072	0	19.3298	9.76203	3.08808	11.6624	23.7553	7.09462	46.9041
6232	mmu_circ_0007152	135.584	-1.01154	0.414357	2.44123	0.0146374	27.9204	67.2521	27.4294	49.8538	139.509	147.978	136.198	118.469	251.014	95.8266	202.074	202.269	155.11	117.618	264.528	166.296
13917	mmu-miR-346-5p	2.72124	-2.3404	0.960089	2.43769	0.0147815	1.4695	0.715448	0	0	0.825499	1.83823	0	1.4536	11.4097	0.411273	9.76203	1.54404	0.777491	1.1588	5.06758	7.10669
4887	mmu_circ_0005353	24.9149	1.05679	0.433895	-2.43558	0.0148678	41.1459	26.4716	61.7161	19.1746	34.671	21.1397	45.9565	17.4432	30.426	6.99164	5.85722	24.7046	21.381	16.8026	9.12165	15.6347
120	Gm22834	9.36436	-1.72449	0.708498	2.43401	0.0149326	0	3.57724	2.74294	19.1746	6.60399	3.67647	2.50672	0.726801	15.213	2.05636	21.4765	4.63212	9.3299	5.79399	39.5271	12.792
4603	mmu_circ_0004985	120.147	1.48735	0.611635	-2.43176	0.0150256	72.0054	130.927	219.435	61.3586	269.113	189.338	413.609	60.3245	63.3874	140.244	147.407	84.9221	9.71864	14.485	9.12165	36.9548
11050	mmu_circ_0013349	3.12378	1.69935	0.698918	-2.4314	0.0150406	10.2865	5.72359	5.48588	0	5.77849	4.59559	2.50672	4.36081	0	2.05636	1.95241	1.54404	3.10997	1.1588	0	1.42134
3109	mmu_circ_0003073	16.8986	1.73489	0.713749	-2.43067	0.015071	16.1645	11.4472	1695.14	11.5047	1.651	9.19117	65.1747	83.5821	1.26775	16.0396	3.90481	6.17616	12.4399	9.84978	1.01352	11.3707
11967	mmu_circ_0014602	10.0134	1.70356	0.701324	-2.42907	0.0151376	220.425	2.86179	19.2006	72.8633	4.953	4.59559	14.2047	2.1804	3.80324	1.64509	5.85722	4.63212	6.60868	3.47639	6.0811	2.84267
198	Gm23356	9.27854	-1.70839	0.70426	2.42579	0.015275	0	3.57724	2.74294	19.1746	6.60399	3.67647	2.50672	0.726801	15.213	2.05636	19.5241	4.63212	9.3299	6.37339	39.5271	12.792
363	Gm24528	9.27854	-1.70839	0.70426	2.42579	0.015275	0	3.57724	2.74294	19.1746	6.60399	3.67647	2.50672	0.726801	15.213	2.05636	19.5241	4.63212	9.3299	6.37339	39.5271	12.792
408	Gm24866	9.27854	-1.70839	0.70426	2.42579	0.015275	0	3.57724	2.74294	19.1746	6.60399	3.67647	2.50672	0.726801	15.213	2.05636	19.5241	4.63212	9.3299	6.37339	39.5271	12.792
410	Gm24872	9.27854	-1.70839	0.70426	2.42579	0.015275	0	3.57724	2.74294	19.1746	6.60399	3.67647	2.50672	0.726801	15.213	2.05636	19.5241	4.63212	9.3299	6.37339	39.5271	12.792
510	Gm25463	9.27854	-1.70839	0.70426	2.42579	0.015275	0	3.57724	2.74294	19.1746	6.60399	3.67647	2.50672	0.726801	15.213	2.05636	19.5241	4.63212	9.3299	6.37339	39.5271	12.792
4367	mmu_circ_0004691	1.8537	2.66771	1.09979	-2.42566	0.0152808	4.40849	5.72359	9.60029	0	0	4.59559	0.835573	0.726801	0	0.411273	0	0	0.777491	1.1588	0	1.42134
5085	mmu_circ_0005612	8.15111	2.2298	0.919364	-2.42537	0.0152927	35.2679	5.72359	43.887	3.83491	0	1.83823	16.7115	1.4536	1.26775	9.048	2.92861	0	5.44244	0.579399	1.01352	1.42134
807	mmu_circ_0000157	21.4391	-1.40395	0.579497	2.42271	0.0154054	11.756	14.309	4.11441	3.83491	14.859	12.8676	11.698	18.17	8.87424	20.5636	3.90481	13.8964	18.271	31.2875	60.811	93.8083
2772	mmu_circ_0002633	6.57779	1.95789	0.808591	-2.42136	0.0154627	10.2865	0.715448	604.818	3.83491	0	13.7868	26.7383	23.9844	1.26775	0.411273	1.95241	3.08808	4.66495	2.89699	6.0811	1.42134
11725	mmu_circ_0014273	3.17832	1.93183	0.797847	-2.4213	0.0154651	17.634	0.715448	5.48588	3.83491	0.825499	4.59559	2.50672	5.08761	1.26775	0.822546	2.92861	0	1.55498	1.1588	1.01352	1.42134
4744	mmu_circ_0005160	81.9283	1.25949	0.520778	-2.41848	0.0155853	432.032	58.6668	117.946	115.047	28.067	45.9559	50.97	77.7677	54.5132	57.5782	56.6198	50.9533	68.4192	53.3047	20.2703	22.7414
11875	mmu_circ_0014479	78.618	1.53326	0.634487	-2.41653	0.0156692	148.419	25.7561	416.927	153.396	37.973	13.7868	77.7083	63.2317	8.87424	44.8287	49.7863	6.17616	87.4678	44.0343	42.5677	36.9548
1310	mmu_circ_0000783	38.1212	1.53699	0.636716	-2.41394	0.0157813	10.2865	40.7806	9.60029	26.8444	125.476	164.522	55.1478	18.8968	16.4807	3.29018	32.2147	49.4092	7.38617	22.0171	16.2163	11.3707
190	Gm23310	7.86142	-1.84151	0.763809	2.41096	0.0159108	1.4695	1.4309	2.74294	15.3396	4.953	4.59559	0.835573	0	13.9452	1.64509	19.5241	3.08808	6.99742	5.21459	35.4731	8.52802
508	Gm25461	7.86142	-1.84151	0.763809	2.41096	0.0159108	1.4695	1.4309	2.74294	15.3396	4.953	4.59559	0.835573	0	13.9452	1.64509	19.5241	3.08808	6.99742	5.21459	35.4731	8.52802
4604	mmu_circ_0004986	117.371	1.52361	0.632081	-2.41047	0.0159319	67.5969	123.057	227.664	46.0189	267.462	189.338	411.102	60.3245	63.3874	139.833	140.573	80.29	9.71864	15.6438	6.0811	29.8481
4639	mmu_circ_0005028	4.77613	2.32622	0.965567	-2.40917	0.0159887	0	41.496	9.60029	0	7.42949	1.83823	2.50672	0	1.26775	0.822546	0.976203	3.08808	1.94373	0.579399	2.02703	2.84267
4517	mmu_circ_0004868	89.42	-1.01928	0.423471	2.40697	0.0160854	79.3528	50.7968	53.4873	548.392	55.3085	60.6617	64.3391	40.7009	51.9777	47.2964	240.146	75.6579	91.744	60.2575	291.893	98.0723
79	Gm22511	9.24233	-1.69929	0.70697	2.40363	0.0162333	0	3.57724	2.74294	19.1746	6.60399	3.67647	2.50672	0.726801	15.213	2.05636	19.5241	4.63212	9.3299	5.79399	39.5271	12.792
82	Gm22524	9.24233	-1.69929	0.70697	2.40363	0.0162333	0	3.57724	2.74294	19.1746	6.60399	3.67647	2.50672	0.726801	15.213	2.05636	19.5241	4.63212	9.3299	5.79399	39.5271	12.792
93	Gm22630	9.24233	-1.69929	0.70697	2.40363	0.0162333	0	3.57724	2.74294	19.1746	6.60399	3.67647	2.50672	0.726801	15.213	2.05636	19.5241	4.63212	9.3299	5.79399	39.5271	12.792
287	Gm24027	9.24233	-1.69929	0.70697	2.40363	0.0162333	0	3.57724	2.74294	19.1746	6.60399	3.67647	2.50672	0.726801	15.213	2.05636	19.5241	4.63212	9.3299	5.79399	39.5271	12.792
391	Gm24702	9.24233	-1.69929	0.70697	2.40363	0.0162333	0	3.57724	2.74294	19.1746	6.60399	3.67647	2.50672	0.726801	15.213	2.05636	19.5241	4.63212	9.3299	5.79399	39.5271	12.792
447	Gm25098	9.24233	-1.69929	0.70697	2.40363	0.0162333	0	3.57724	2.74294	19.1746	6.60399	3.67647	2.50672	0.726801	15.213	2.05636	19.5241	4.63212	9.3299	5.79399	39.5271	12.792
509	Gm25462	9.24233	-1.69929	0.70697	2.40363	0.0162333	0	3.57724	2.74294	19.1746	6.60399	3.67647	2.50672	0.726801	15.213	2.05636	19.5241	4.63212	9.3299	5.79399	39.5271	12.792
550	Gm25741	9.24233	-1.69929	0.70697	2.40363	0.0162333	0	3.57724	2.74294	19.1746	6.60399	3.67647	2.50672	0.726801	15.213	2.05636	19.5241	4.63212	9.3299	5.79399	39.5271	12.792
595	Gm26059	9.24233	-1.69929	0.70697	2.40363	0.0162333	0	3.57724	2.74294	19.1746	6.60399	3.67647	2.50672	0.726801	15.213	2.05636	19.5241	4.63212	9.3299	5.79399	39.5271	12.792
14841	Mus_musculus_tRNA-iMet-CAT-3-1	48.3765	1.54334	0.642416	-2.4024	0.0162879	77.8834	32.1952	65.8305	276.114	37.973	56.0661	17.547	13.8092	17.7485	21.3862	25.3813	23.1606	6.21993	4.05579	16.2163	82.4376
2867	mmu_circ_0002754	6.95651	2.41177	1.004	-2.40215	0.0162989	14.695	0	12.3432	57.5237	5.77849	1.83823	0	2.1804	0	2.87891	1.95241	6.17616	0.777491	2.31759	0	2.84267
13454	mmu-mir-133a-2	19.0751	1.11674	0.465088	-2.40115	0.0163437	20.573	17.1708	28.8009	26.8444	20.6375	56.0661	17.547	20.3504	19.0162	12.7495	25.3813	220.798	5.83119	6.37339	5.06758	4.26401
11761	mmu_circ_0014322	9.81305	1.97823	0.825544	-2.39628	0.0165625	58.7799	13.5935	4.11441	23.0095	12.3825	3.67647	10.0269	0	0	9.048	3.90481	4.63212	0.388746	2.89699	2.02703	8.52802
11762	mmu_circ_0014323	9.81305	1.97823	0.825544	-2.39628	0.0165625	58.7799	13.5935	4.11441	23.0095	12.3825	3.67647	10.0269	0	0	9.048	3.90481	4.63212	0.388746	2.89699	2.02703	8.52802
11763	mmu_circ_0014324	9.81305	1.97823	0.825544	-2.39628	0.0165625	58.7799	13.5935	4.11441	23.0095	12.3825	3.67647	10.0269	0	0	9.048	3.90481	4.63212	0.388746	2.89699	2.02703	8.52802
4965	mmu_circ_0005448	5.87839	1.35875	0.56734	-2.39495	0.0166225	16.1645	2.86179	12.3432	3.83491	9.08049	11.9485	7.52016	3.63401	2.5355	5.34655	1.95241	7.72019	2.33247	2.31759	3.04055	1.42134
8197	mmu_circ_0009658	10.6026	1.74966	0.730831	-2.39407	0.0166624	20.573	5.72359	71.3164	19.1746	3.302	1.83823	3.34229	6.54121	2.5355	10.6931	2.92861	1.54404	2.33247	5.21459	4.05407	8.52802
8198	mmu_circ_0009659	10.6026	1.74966	0.730831	-2.39407	0.0166624	20.573	5.72359	71.3164	19.1746	3.302	1.83823	3.34229	6.54121	2.5355	10.6931	2.92861	1.54404	2.33247	5.21459	4.05407	8.52802
13270	mmu_circ_0016345	1.17125	3.96278	1.65553	-2.39366	0.0166813	1.4695	0	1.37147	0	4.953	0.919117	10.0269	0	0	0	0	0	18.271	0	0	0
2721	mmu_circ_0002561	4.32706	1.83219	0.766186	-2.39132	0.016788	5.87799	1.4309	4.11441	3.83491	6.60399	8.27205	5.01344	18.17	0	0.822546	1.95241	7.72019	1.94373	3.47639	0	0
14750	Mus_musculus_tRNA-Gln-TTG-5-1	15.5585	1.52142	0.637053	-2.38822	0.0169303	17.634	42.2115	5.48588	76.6982	14.859	6.43382	15.0403	7.99481	5.07099	8.63673	11.7144	0	3.49871	8.69098	5.06758	19.8987
8562	mmu_circ_0010126	50.5385	1.5803	0.662026	-2.38707	0.0169834	77.8834	22.1789	329.153	30.6793	9.90599	30.3309	91.913	14.536	26.6227	55.1106	24.4051	35.5129	24.1022	20.8584	4.05407	11.3707
2218	mmu_circ_0001888	1.49558	3.43369	1.43902	-2.38613	0.0170267	2.93899	5.00814	10.9718	0	0	0	1.67115	2.1804	0	0	0	0	0	1.1588	0	0
1365	mmu_circ_0000848	1.87239	2.69581	1.13006	-2.38555	0.0170538	4.40849	4.29269	9.60029	0	3.302	2.75735	0.835573	1.4536	0	0.411273	0	0	0	2.89699	0	0
4606	mmu_circ_0004988	115.054	1.57178	0.659256	-2.38418	0.0171173	67.5969	123.057	215.321	46.0189	266.636	188.419	410.266	59.5977	63.3874	139.01	140.573	80.29	9.3299	13.9056	6.0811	11.3707
14833	Mus_musculus_tRNA-iMet-CAT-1-1	48.2002	1.52616	0.64014	-2.3841	0.0171208	77.8834	32.1952	65.8305	272.279	37.973	56.0661	17.547	13.8092	17.7485	21.3862	25.3813	23.1606	6.21993	4.05579	17.2298	82.4376
14834	Mus_musculus_tRNA-iMet-CAT-1-2	48.2002	1.52616	0.64014	-2.3841	0.0171208	77.8834	32.1952	65.8305	272.279	37.973	56.0661	17.547	13.8092	17.7485	21.3862	25.3813	23.1606	6.21993	4.05579	17.2298	82.4376
14835	Mus_musculus_tRNA-iMet-CAT-1-3	48.2002	1.52616	0.64014	-2.3841	0.0171208	77.8834	32.1952	65.8305	272.279	37.973	56.0661	17.547	13.8092	17.7485	21.3862	25.3813	23.1606	6.21993	4.05579	17.2298	82.4376
14836	Mus_musculus_tRNA-iMet-CAT-1-4	48.2002	1.52616	0.64014	-2.3841	0.0171208	77.8834	32.1952	65.8305	272.279	37.973	56.0661	17.547	13.8092	17.7485	21.3862	25.3813	23.1606	6.21993	4.05579	17.2298	82.4376
14837	Mus_musculus_tRNA-iMet-CAT-1-5	48.2002	1.52616	0.64014	-2.3841	0.0171208	77.8834	32.1952	65.8305	272.279	37.973	56.0661	17.547	13.8092	17.7485	21.3862	25.3813	23.1606	6.21993	4.05579	17.2298	82.4376
14838	Mus_musculus_tRNA-iMet-CAT-1-6	48.2002	1.52616	0.64014	-2.3841	0.0171208	77.8834	32.1952	65.8305	272.279	37.973	56.0661	17.547	13.8092	17.7485	21.3862	25.3813	23.1606	6.21993	4.05579	17.2298	82.4376
14839	Mus_musculus_tRNA-iMet-CAT-1-7	48.2002	1.52616	0.64014	-2.3841	0.0171208	77.8834	32.1952	65.8305	272.279	37.973	56.0661	17.547	13.8092	17.7485	21.3862	25.3813	23.1606	6.21993	4.05579	17.2298	82.4376
12811	mmu_circ_0015737	2.55467	2.62388	1.10071	-2.3838	0.0171351	2.93899	1.4309	20.572	3.83491	0	0	0.835573	5.81441	1.26775	0.822546	0	0	0.777491	1.1588	0	1.42134
4605	mmu_circ_0004987	115.009	1.57103	0.65932	-2.38281	0.0171811	67.5969	122.342	215.321	46.0189	266.636	188.419	410.266	59.5977	63.3874	139.01	140.573	80.29	9.3299	13.9056	6.0811	11.3707
13344	mmu-let-7b	60.3421	-1.0053	0.421993	2.38227	0.0172062	10.2865	40.7806	12.3432	11.5047	64.3889	56.9853	49.2988	69.7729	106.491	82.6659	87.8583	94.1864	59.0893	50.4077	77.0273	92.3869
11171	mmu_circ_0013507	1.38255	-2.85014	1.19747	2.38014	0.0173063	0	0	1.37147	0	0.825499	0	0	0	8.87424	3.70146	0.976203	0	0.777491	1.7382	1.01352	2.84267
839	mmu_circ_0000197	25.5908	1.62771	0.684775	-2.377	0.0174539	163.114	27.187	565.045	42.184	16.51	8.27205	20.8893	16.7164	0	10.6931	8.78583	12.3523	40.0408	10.4292	10.1352	5.68535
1645	mmu_circ_0001180	1.62651	-2.67572	1.12629	2.37569	0.0175163	1.4695	0	1.37147	0	0	0	0	0.726801	6.33874	2.05636	0.976203	1.54404	1.16624	7.53218	0	2.84267
5405	mmu_circ_0006060	10.5707	2.27202	0.957472	-2.37294	0.0176472	235.12	5.00814	13.7147	115.047	0.825499	0.919117	2.50672	1.4536	2.5355	2.46764	0	1.54404	6.60868	8.69098	2.02703	2.84267
10422	mmu_circ_0012583	7.69916	2.15137	0.906733	-2.37266	0.0176605	39.6764	1.4309	6.85735	23.0095	1.651	12.8676	9.1913	5.81441	0	0	2.92861	1.54404	5.83119	0	1.01352	11.3707
7685	mmu_circ_0009001	10.228	1.54455	0.651141	-2.37207	0.0176887	2.93899	37.9188	19.2006	7.66982	13.208	1.83823	22.5605	17.4432	1.26775	11.5156	3.90481	3.08808	12.0511	1.7382	3.04055	4.26401
840	mmu_circ_0000198	25.5454	1.62435	0.685848	-2.36838	0.0178663	163.114	27.187	563.674	42.184	16.51	8.27205	20.8893	15.9896	0	10.6931	8.78583	12.3523	40.0408	10.4292	10.1352	5.68535
3197	mmu_circ_0003189	2.47317	3.28424	1.38702	-2.36784	0.0178923	8.81698	0	17.8291	7.66982	0	0.919117	0	0.726801	1.26775	0	1.95241	0	0.388746	0	0	0
7332	mmu_circ_0008547	3.72121	2.8552	1.20589	-2.36771	0.0178985	27.9204	6.43904	2.74294	15.3396	0	0	0	0	0	0.822546	1.95241	1.54404	0.777491	0.579399	0	1.42134
10622	mmu_circ_0012825	1.3345	3.01179	1.27377	-2.36448	0.0180556	1.4695	10.0163	0	3.83491	0.825499	0.919117	0	2.9072	0	0.411273	0	0	0.388746	0.579399	0	0
4745	mmu_circ_0005161	80.6664	1.24931	0.528781	-2.36263	0.0181459	432.032	58.6668	113.832	111.212	28.067	45.9559	43.4498	77.0409	54.5132	57.1669	55.6436	50.9533	68.4192	52.7253	18.2433	22.7414
10275	mmu_circ_0012404	11.8393	1.13972	0.483113	-2.35912	0.0183184	30.8594	7.15448	28.8009	3.83491	11.557	12.8676	23.396	12.3556	3.80324	7.40291	3.90481	9.26423	13.2174	9.84978	4.05407	7.10669
2418	mmu_circ_0002156	22.8779	-1.29221	0.548018	2.35797	0.0183754	17.634	14.309	9.60029	3.83491	14.859	12.8676	12.5336	18.17	10.142	21.3862	4.88101	13.8964	20.6035	32.4463	60.811	98.0723
11701	mmu_circ_0014246	7.66057	2.15804	0.915261	-2.35784	0.0183815	41.1459	9.30083	4.11441	30.6793	0.825499	4.59559	10.0269	0	0	1.23382	0.976203	3.08808	1.94373	7.53218	0	7.10669
8521	mmu_circ_0010079	10.8484	-2.11118	0.895522	2.35749	0.0183989	2.93899	17.8862	0	0	0.825499	0.919117	0.835573	7.26801	3.80324	18.096	5.85722	12.3523	2.33247	8.69098	5.06758	86.7016
8522	mmu_circ_0010080	10.8484	-2.11118	0.895522	2.35749	0.0183989	2.93899	17.8862	0	0	0.825499	0.919117	0.835573	7.26801	3.80324	18.096	5.85722	12.3523	2.33247	8.69098	5.06758	86.7016
9286	mmu_circ_0011066	13.6013	1.7868	0.758322	-2.35626	0.0184601	5.87799	5.00814	4.11441	0	60.2614	66.1764	3.34229	23.2576	7.60649	10.2818	2.92861	10.8083	8.94115	2.31759	1.01352	5.68535
5474	mmu_circ_0006141	11.4386	1.12315	0.476766	-2.35577	0.0184843	22.0425	8.58538	20.572	3.83491	10.7315	10.1103	33.4229	16.7164	7.60649	13.1607	5.85722	6.17616	175.713	5.79399	5.06758	2.84267
1859	mmu_circ_0001428	3.32482	3.09949	1.31615	-2.35497	0.0185241	5.87799	0.715448	34.2867	3.83491	2.4765	0	0	0.726801	0	0	0	1.54404	2.72122	0	1.01352	0
3321	mmu_circ_0003355	2.02361	3.02338	1.28419	-2.3543	0.0185574	1.4695	0.715448	2.74294	0	20.6375	0	3.34229	0	1.26775	0.411273	0	0	0.777491	0	1.01352	0
9793	mmu_circ_0011756	20.817	1.9603	0.833594	-2.35163	0.0186915	170.462	15.7399	15.0862	46.0189	3.302	7.35294	0	7.99481	1.26775	13.9833	14.643	3.08808	6.60868	5.21459	15.2027	7.10669
2634	mmu_circ_0002438	1.72259	-3.25296	1.38377	2.35079	0.0187335	1.4695	0	0	0	0.825499	0	0	0	0	0.411273	3.90481	0	12.0511	4.63519	0	4.26401
7013	mmu_circ_0008149	2.08145	2.69054	1.14482	-2.3502	0.0187634	0	7.15448	5.48588	0	4.953	1.83823	0.835573	7.99481	0	0	0	0	0	0.579399	3.04055	1.42134
1481	mmu_circ_0000981	10.4189	1.71615	0.730642	-2.34882	0.0188329	17.634	5.72359	71.3164	19.1746	3.302	1.83823	3.34229	6.54121	2.5355	10.6931	2.92861	1.54404	2.33247	5.21459	4.05407	8.52802
8199	mmu_circ_0009660	10.4189	1.71615	0.730642	-2.34882	0.0188329	17.634	5.72359	71.3164	19.1746	3.302	1.83823	3.34229	6.54121	2.5355	10.6931	2.92861	1.54404	2.33247	5.21459	4.05407	8.52802
8200	mmu_circ_0009661	10.4189	1.71615	0.730642	-2.34882	0.0188329	17.634	5.72359	71.3164	19.1746	3.302	1.83823	3.34229	6.54121	2.5355	10.6931	2.92861	1.54404	2.33247	5.21459	4.05407	8.52802
5374	mmu_circ_0006006	7.2624	1.32781	0.565831	-2.34665	0.0189428	7.34749	9.30083	21.9435	7.66982	12.3825	3.67647	8.35573	11.6288	0	0.822546	7.80962	6.17616	4.2762	4.05579	5.06758	5.68535
5011	mmu_circ_0005510	4.15106	2.24506	0.957461	-2.34481	0.0190369	10.2865	2.86179	2.74294	0	1.651	6.43382	8.35573	21.0772	0	2.05636	0	7.72019	0.388746	0	0	2.84267
7106	mmu_circ_0008266	5.61055	2.37487	1.01391	-2.34229	0.019166	0	17.1708	4.11441	0	5.77849	1.83823	5.01344	41.4277	0	0	2.92861	0	5.44244	0.579399	4.05407	1.42134
7408	mmu_circ_0008636	5.08697	1.56914	0.670048	-2.34184	0.0191891	7.34749	5.00814	1.37147	19.1746	4.953	3.67647	14.2047	6.54121	3.80324	5.75782	2.92861	3.08808	1.94373	0.579399	1.01352	0
8857	mmu_circ_0010525	5.01946	-2.20266	0.940779	2.34132	0.0192159	5.87799	0	4.11441	0	0.825499	2.75735	0	0.726801	0	0.822546	6.83342	16.9844	7.38617	2.31759	6.0811	25.5841
7750	mmu_circ_0009098	2.55191	3.1334	1.33922	-2.33972	0.0192982	1.4695	0	10.9718	19.1746	2.4765	0.919117	0	2.9072	0	0	0	0	2.33247	0.579399	0	0
1487	mmu_circ_0000989	1.29906	3.0149	1.28867	-2.33954	0.0193073	0	0.715448	4.11441	7.66982	0	3.67647	0.835573	2.1804	0	0	0	0	0	0.579399	1.01352	0
407	Gm24862	7.91301	-1.7867	0.764318	2.33764	0.0194059	1.4695	1.4309	2.74294	15.3396	5.77849	4.59559	0.835573	0	13.9452	1.64509	19.5241	3.08808	6.99742	5.21459	35.4731	8.52802
11740	mmu_circ_0014293	10.518	-1.57999	0.676838	2.33437	0.0195763	0	4.29269	2.74294	19.1746	9.08049	4.59559	5.01344	0.726801	15.213	2.05636	20.5003	4.63212	10.4961	12.1674	40.5407	17.056
12126	mmu_circ_0014819	13.2374	1.61417	0.691755	-2.33344	0.019625	27.9204	5.00814	83.6596	11.5047	1.651	4.59559	18.3826	7.26801	6.33874	6.58037	2.92861	9.26423	4.2762	9.84978	11.1487	1.42134
14145	mmu-miR-5119	36.4126	1.94744	0.834722	-2.33304	0.0196458	214.547	21.4635	86.4026	107.378	16.51	3.67647	9.1913	5.81441	7.60649	12.7495	9.76203	6.17616	63.3655	13.9056	4.05407	0
9394	mmu_circ_0011210	32.5118	1.30128	0.558646	-2.32934	0.0198412	4.40849	64.3904	93.2599	26.8444	26.416	12.8676	95.2553	45.0617	17.7485	9.45928	29.2861	41.6891	23.7135	8.69098	11.1487	9.94936
804	mmu_circ_0000153	75.279	1.22969	0.528407	-2.32716	0.0199568	94.0478	105.886	27.4294	19.1746	155.194	43.1985	90.2419	308.164	57.0487	63.336	66.3818	29.3367	60.6443	33.0257	10.1352	41.2188
9109	mmu_circ_0010832	4.00059	2.55854	1.10068	-2.3245	0.0200988	0	0	37.0297	3.83491	0	3.67647	7.52016	2.9072	0	0.822546	1.95241	1.54404	2.72122	0.579399	0	1.42134
14579	mmu-mir-99b	1.90028	-3.80454	1.6379	2.32281	0.0201895	0	0.715448	0	0	0	0	0	0	17.7485	5.75782	0	0	0.388746	5.79399	0	0
10367	mmu_circ_0012514	8.22667	-1.42855	0.615064	2.3226	0.0202008	10.2865	1.4309	2.74294	3.83491	3.302	4.59559	4.17787	5.08761	7.60649	1.64509	8.78583	12.3523	12.0511	9.27038	6.0811	38.3761
10619	mmu_circ_0012821	8.44867	1.742	0.750263	-2.32186	0.0202407	30.8594	1.4309	17.8291	30.6793	0.825499	8.27205	10.8625	4.36081	1.26775	3.29018	9.76203	0	2.72122	3.47639	1.01352	8.52802
13400	mmu-mir-122	192.9	-1.60465	0.692117	2.31847	0.020424	17.634	325.529	13.7147	115.047	26.416	33.0882	76.8727	154.809	874.746	415.797	79.0724	38.601	377.083	129.785	69.9326	338.278
8196	mmu_circ_0009657	6.04289	6.28036	2.7115	-2.3162	0.0205474	13.2255	0	67.202	15.3396	0	0.919117	0	0	0	0	0	0	0	0	0	0
13165	mmu_circ_0016207	16.7419	1.83048	0.790797	-2.31472	0.0206282	22.0425	15.7399	146.747	0	4.1275	5.5147	7.52016	7.99481	2.5355	10.6931	18.5479	1.54404	9.3299	5.79399	4.05407	5.68535
2390	mmu_circ_0002126	73.7859	1.24236	0.538953	-2.30514	0.0211589	92.5783	103.74	24.6865	19.1746	146.939	43.1985	90.2419	308.164	57.0487	62.1022	66.3818	29.3367	56.3681	31.2875	8.10813	41.2188
9462	mmu_circ_0011312	84.303	1.33528	0.579647	-2.30361	0.0212447	117.56	47.2196	455.328	92.0379	14.0335	48.7132	153.745	38.5205	55.7809	74.4404	49.7863	55.5854	65.698	42.8755	23.3109	14.2134
4715	mmu_circ_0005123	6.14551	1.77828	0.772393	-2.3023	0.0213182	5.87799	2.86179	12.3432	3.83491	11.557	4.59559	31.7518	2.9072	6.33874	0	0.976203	1.54404	1.16624	8.11158	3.04055	1.42134
3266	mmu_circ_0003284	1.44157	3.36606	1.46241	-2.30173	0.0213503	7.34749	2.86179	0	0	0	0	8.35573	2.9072	0	0	0	0	0	0.579399	1.01352	0
6073	mmu_circ_0006960	11.0526	4.03233	1.75346	-2.29964	0.0214686	36.7374	0	68.5735	61.3586	0	0	0	0	0	1.23382	2.92861	0	1.16624	0.579399	0	4.26401
2169	mmu_circ_0001829	4.47981	1.54307	0.671201	-2.29896	0.0215071	17.634	7.86993	621.276	7.66982	0.825499	8.27205	3.34229	4.36081	3.80324	1.23382	1.95241	1.54404	1.55498	1.1588	2.02703	5.68535
298	Gm24056	3.11168	-2.75686	1.1992	2.29891	0.0215103	0	0	0	0	0	2.75735	0	2.9072	3.80324	2.46764	2.92861	0	22.5472	8.11158	0	4.26401
14036	mmu-mir-452	1.72442	-4.07115	1.77199	2.2975	0.0215901	0	0	0	0	0	0	0	0	0	14.3946	1.95241	6.17616	0	0	5.06758	0
2170	mmu_circ_0001830	1.46307	2.72373	1.18682	-2.29498	0.0217341	5.87799	1.4309	1.37147	0	0	7.35294	0.835573	4.36081	0	0.822546	0	0	0.777491	0.579399	0	0
13233	mmu_circ_0016293	45.7606	1.53825	0.670267	-2.29497	0.0217346	70.5359	29.3334	63.0876	264.609	39.624	52.3897	17.547	8.72161	17.7485	21.3862	26.3575	12.3523	8.16366	3.47639	10.1352	86.7016
10775	mmu_circ_0013005	18.8643	1.21706	0.530336	-2.29489	0.0217397	61.7189	16.4553	28.8009	38.3491	12.3825	11.0294	17.547	26.8916	10.142	9.45928	2.92861	16.9844	30.7109	4.63519	8.10813	5.68535
5617	mmu_circ_0006326	8.42555	2.00289	0.873104	-2.29398	0.0217915	11.756	0.715448	610.304	7.66982	1.651	14.7059	19.2182	47.2421	1.26775	0.411273	0	3.08808	15.1611	1.1588	1.01352	4.26401
4169	mmu_circ_0004432	3.42159	2.48309	1.08482	-2.28894	0.0220828	20.573	0	6.85735	7.66982	0	3.67647	7.52016	0.726801	0	0.822546	2.92861	0	1.94373	0	2.02703	0
10700	mmu_circ_0012908	8.30462	1.23893	0.541635	-2.2874	0.0221726	23.512	5.72359	8.22882	19.1746	4.953	13.7868	9.1913	9.44841	6.33874	0.822546	3.90481	3.08808	6.99742	2.89699	9.12165	5.68535
9674	mmu_circ_0011586	4.19273	-1.85678	0.812279	2.28588	0.0222611	5.87799	2.86179	0	0	1.651	0.919117	0	2.9072	2.5355	18.5073	5.85722	7.72019	8.94115	0.579399	3.04055	5.68535
3976	mmu_circ_0004173	7.15558	1.64441	0.7199	-2.28422	0.0223587	5.87799	5.00814	399.098	0	9.90599	5.5147	30.9162	23.9844	0	3.70146	0.976203	10.8083	4.66495	2.31759	1.01352	5.68535
9285	mmu_circ_0011065	13.3382	1.8498	0.80984	-2.28415	0.0223627	5.87799	5.00814	4.11441	0	60.2614	66.1764	1.67115	23.2576	7.60649	9.87055	2.92861	10.8083	8.55241	0.579399	1.01352	5.68535
9491	mmu_circ_0011349	3.2448	-3.20588	1.40496	2.28184	0.022499	0	0	0	0	0	3.67647	0	0.726801	2.5355	13.1607	2.92861	0	26.046	0	0	2.84267
7223	mmu_circ_0008414	6.34328	2.21292	0.969928	-2.28153	0.0225173	7.34749	7.15448	470.414	0	1.651	2.75735	43.4498	18.8968	0	6.58037	7.80962	0	1.94373	1.1588	0	0
11712	mmu_circ_0014258	20.2824	1.55651	0.682579	-2.28034	0.0225873	39.6764	14.309	65.8305	19.1746	4.1275	3.67647	70.1881	25.438	6.33874	5.34655	28.3099	1.54404	5.83119	11.0086	22.2974	1.42134
13846	mmu-miR-30e-3p	165.605	-0.843973	0.370218	2.27967	0.0226275	49.9629	115.903	101.489	126.552	156.019	136.029	132.021	127.917	238.337	104.875	171.812	421.523	132.562	130.944	372.974	130.763
7475	mmu_circ_0008725	1.46424	2.54142	1.11529	-2.2787	0.0226847	4.40849	5.00814	1.37147	0	0	6.43382	2.50672	0.726801	0	0.411273	0	0	0.388746	1.1588	1.01352	0
7415	mmu_circ_0008645	3.65781	2.21647	0.972953	-2.27808	0.0227217	1.4695	18.6017	13.7147	0	0	10.1103	0.835573	2.9072	0	0.822546	3.90481	1.54404	1.16624	0	2.02703	1.42134
6930	mmu_circ_0008058	2.42244	2.33313	1.02441	-2.27755	0.0227534	11.756	0	10.9718	3.83491	0.825499	2.75735	1.67115	1.4536	0	0.822546	1.95241	0	1.55498	1.1588	0	0
1482	mmu_circ_0000982	10.0935	1.66082	0.72928	-2.27734	0.022766	17.634	5.72359	69.9449	15.3396	3.302	1.83823	3.34229	6.54121	2.5355	10.6931	2.92861	1.54404	2.33247	5.21459	4.05407	8.52802
1483	mmu_circ_0000983	10.0935	1.66082	0.72928	-2.27734	0.022766	17.634	5.72359	69.9449	15.3396	3.302	1.83823	3.34229	6.54121	2.5355	10.6931	2.92861	1.54404	2.33247	5.21459	4.05407	8.52802
1484	mmu_circ_0000984	10.0935	1.66082	0.72928	-2.27734	0.022766	17.634	5.72359	69.9449	15.3396	3.302	1.83823	3.34229	6.54121	2.5355	10.6931	2.92861	1.54404	2.33247	5.21459	4.05407	8.52802
1485	mmu_circ_0000985	10.0935	1.66082	0.72928	-2.27734	0.022766	17.634	5.72359	69.9449	15.3396	3.302	1.83823	3.34229	6.54121	2.5355	10.6931	2.92861	1.54404	2.33247	5.21459	4.05407	8.52802
4168	mmu_circ_0004431	3.63848	2.22674	0.978146	-2.27649	0.0228166	22.0425	0	6.85735	7.66982	0	3.67647	7.52016	0.726801	0	0.822546	2.92861	0	1.94373	0.579399	2.02703	1.42134
9270	mmu_circ_0011045	22.0175	-1.45691	0.640441	2.27485	0.022915	23.512	3.57724	12.3432	11.5047	9.08049	17.4632	4.17787	12.3556	7.60649	4.93528	40.0243	24.7046	6.21993	19.6996	31.419	123.656
2930	mmu_circ_0002849	2.93077	2.70116	1.18947	-2.27089	0.0231535	1.4695	0	15.0862	0	0	2.75735	1.67115	18.8968	1.26775	0	0	1.54404	0.777491	0.579399	0	2.84267
6150	mmu_circ_0007047	3.40204	-1.95934	0.862958	2.27049	0.0231778	4.40849	0	1.37147	0	0.825499	2.75735	0.835573	0.726801	0	1.64509	10.7382	9.26423	1.16624	8.11158	4.05407	8.52802
13115	mmu_circ_0016136	3.83747	2.33567	1.02891	-2.27005	0.0232046	4.40849	7.15448	17.8291	11.5047	9.90599	0.919117	0	0	0	0	2.92861	0	2.72122	0.579399	2.02703	1.42134
10169	mmu_circ_0012261	314.531	1.84205	0.813724	-2.26373	0.0235908	155.767	76.553	2306.81	95.8728	255.905	273.897	503.851	268.19	57.0487	140.244	85.9059	4.63212	633.267	143.111	17.2298	14.2134
8772	mmu_circ_0010409	3.11593	3.0033	1.3291	-2.25966	0.0238427	1.4695	9.30083	4.11441	26.8444	0.825499	0	0.835573	0	0	0.411273	0	4.63212	0	0	0	1.42134
9998	mmu_circ_0012030	2.53408	2.40974	1.06644	-2.25961	0.0238457	1.4695	0.715448	9.60029	3.83491	4.1275	2.75735	0	10.902	3.80324	0	0	1.54404	0.777491	0	1.01352	0
7739	mmu_circ_0009075	1.22879	2.92068	1.29257	-2.25958	0.0238471	2.93899	5.00814	6.85735	0	0.825499	1.83823	0.835573	0	0	0	0	0	0.777491	0.579399	0	0
4167	mmu_circ_0004429	1.87721	3.14489	1.39395	-2.2561	0.0240644	4.40849	0	1.37147	0	7.42949	0	13.3692	0.726801	0	0	1.95241	0	0.777491	0	0	0
8504	mmu_circ_0010059	8.40947	1.61894	0.718012	-2.25475	0.0241493	2.93899	12.1626	34.2867	0	4.953	2.75735	19.2182	24.7112	5.07099	0.822546	6.83342	6.17616	6.21993	6.37339	2.02703	0
2069	mmu_circ_0001707	18.3104	1.35761	0.602112	-2.25474	0.0241496	5.87799	28.6179	17.8291	3.83491	19.812	17.4632	79.3794	37.0669	12.6775	2.87891	1.95241	12.3523	15.9386	20.8584	12.1622	4.26401
11241	mmu_circ_0013606	8.89714	1.86434	0.827041	-2.25422	0.024182	26.4509	0.715448	35.6582	30.6793	9.90599	0.919117	1.67115	6.54121	2.5355	2.46764	9.76203	0	2.33247	1.1588	10.1352	1.42134
2327	mmu_circ_0002037	14.0383	1.06315	0.471996	-2.25246	0.024293	35.2679	11.4472	20.572	15.3396	33.8455	11.0294	10.8625	13.0824	8.87424	5.75782	8.78583	9.26423	13.6061	6.37339	2.02703	18.4774
8771	mmu_circ_0010408	7.50821	1.66133	0.737809	-2.25171	0.0243409	10.2865	14.309	24.6865	30.6793	4.1275	0.919117	5.84901	1.4536	2.5355	1.64509	1.95241	7.72019	7.38617	2.31759	0	4.26401
3788	mmu_circ_0003950	4.17605	-1.59632	0.709233	2.25077	0.0244	2.93899	0	2.74294	3.83491	2.4765	1.83823	4.17787	0	5.07099	6.16909	6.83342	1.54404	3.10997	13.9056	5.06758	7.10669
1044	mmu_circ_0000464	5.91507	1.80338	0.801237	-2.25075	0.0244017	7.34749	2.14635	15.0862	7.66982	0	6.43382	24.2316	10.902	0	0.411273	1.95241	0	4.66495	4.05579	4.05407	5.68535
6456	mmu_circ_0007450	4.6772	1.98636	0.883768	-2.24761	0.0246012	29.3899	6.43904	15.0862	3.83491	0.825499	0.919117	3.34229	0.726801	1.26775	0.411273	0.976203	0	5.44244	2.31759	1.01352	2.84267
4991	mmu_circ_0005486	10.2865	1.25984	0.560567	-2.24744	0.0246116	24.9815	9.30083	20.572	3.83491	10.7315	25.7353	9.1913	13.0824	2.5355	9.45928	5.85722	6.17616	15.1611	2.89699	5.06758	0
2483	mmu_circ_0002237	8.56359	-1.3247	0.589983	2.24533	0.0247473	2.93899	3.57724	8.22882	11.5047	1.651	8.27205	0	5.81441	10.142	4.524	13.6668	6.17616	22.1585	19.6996	10.1352	8.52802
728	mmu_circ_0000058	1.2927	4.10687	1.8301	-2.24407	0.0248282	1.4695	14.309	0	0	0	0	4.17787	0.726801	0	0	0	0	0	0	0	0
6610	mmu_circ_0007648	3.62578	-1.8073	0.806251	2.24161	0.0249868	1.4695	0	2.74294	3.83491	0.825499	3.67647	0.835573	0.726801	1.26775	2.87891	1.95241	4.63212	6.60868	4.63519	2.02703	19.8987
1745	mmu_circ_0001299	16.1915	1.02897	0.459418	-2.23971	0.0251095	324.759	28.6179	20.572	57.5237	19.812	10.1103	10.8625	15.9896	3.80324	7.81419	7.80962	20.0725	15.5498	9.84978	6.0811	11.3707
1746	mmu_circ_0001300	16.1915	1.02897	0.459418	-2.23971	0.0251095	324.759	28.6179	20.572	57.5237	19.812	10.1103	10.8625	15.9896	3.80324	7.81419	7.80962	20.0725	15.5498	9.84978	6.0811	11.3707
1747	mmu_circ_0001301	16.1915	1.02897	0.459418	-2.23971	0.0251095	324.759	28.6179	20.572	57.5237	19.812	10.1103	10.8625	15.9896	3.80324	7.81419	7.80962	20.0725	15.5498	9.84978	6.0811	11.3707
2460	mmu_circ_0002211	3.45655	-1.96013	0.875718	2.23831	0.0252008	2.93899	4.29269	0	0	0	2.75735	0	0.726801	3.80324	7.40291	15.6192	0	4.66495	5.79399	3.04055	4.26401
3778	mmu_circ_0003940	2.9453	2.10804	0.942141	-2.2375	0.0252535	2.93899	14.309	1.37147	0	8.25499	8.27205	1.67115	0.726801	3.80324	0.411273	0	0	1.94373	0.579399	0	2.84267
13166	mmu_circ_0016208	14.9941	2.15214	0.962732	-2.23545	0.0253876	20.573	15.7399	145.376	0	1.651	2.75735	2.50672	7.99481	2.5355	10.6931	13.6668	0	7.77491	5.79399	0	2.84267
5418	mmu_circ_0006075	1.31895	4.11096	1.83934	-2.23501	0.0254166	2.93899	0.715448	2.74294	0	0	14.7059	0	0	0	0	0	0	0	0	0	0
3697	mmu_circ_0003841	183.24	-1.46369	0.654917	2.23493	0.0254222	201.321	17.1708	31.5438	264.609	63.5634	90.0735	82.7217	33.4328	102.688	36.192	423.672	128.155	61.4218	212.06	206.757	976.459
14614	Mus_musculus_tRNA-Ala-TGC-5-1	3.83722	2.25241	1.0091	-2.23211	0.025608	17.634	0	208.463	19.1746	4.1275	5.5147	0.835573	2.9072	0	0.411273	2.92861	0	0	4.05579	1.01352	1.42134
14615	Mus_musculus_tRNA-Ala-TGC-5-2	3.83722	2.25241	1.0091	-2.23211	0.025608	17.634	0	208.463	19.1746	4.1275	5.5147	0.835573	2.9072	0	0.411273	2.92861	0	0	4.05579	1.01352	1.42134
14616	Mus_musculus_tRNA-Ala-TGC-5-3	3.83722	2.25241	1.0091	-2.23211	0.025608	17.634	0	208.463	19.1746	4.1275	5.5147	0.835573	2.9072	0	0.411273	2.92861	0	0	4.05579	1.01352	1.42134
13672	mmu-miR-203-3p	199.358	-1.12213	0.502772	2.23188	0.0256229	39.6764	187.447	96.0029	15.3396	121.348	203.125	68.517	268.916	361.308	523.139	187.431	131.243	417.902	201.051	256.42	110.864
7291	mmu_circ_0008500	2.52491	2.37402	1.0639	-2.23143	0.0256524	4.40849	0	6.85735	0	13.208	0	7.52016	1.4536	1.26775	0.411273	0.976203	1.54404	0	1.7382	1.01352	0
2228	mmu_circ_0001902	3.95009	1.81498	0.813426	-2.23127	0.025663	2.93899	0	15.0862	0	9.08049	3.67647	5.84901	12.3556	1.26775	1.23382	0	3.08808	1.55498	4.63519	1.01352	1.42134
14745	Mus_musculus_tRNA-Gln-TTG-1-1	23.4144	1.47587	0.661786	-2.23012	0.0257391	23.512	42.9269	9.60029	138.057	15.6845	8.27205	30.0806	9.44841	12.6775	9.048	20.5003	0	6.60868	9.84978	7.09462	31.2694
6264	mmu_circ_0007189	44.8131	-1.22593	0.550382	2.22742	0.0259194	38.2069	16.4553	19.2006	53.6888	9.08049	11.9485	47.6277	21.0772	64.6552	44.8287	24.4051	21.6165	35.3759	46.3519	29.392	233.099
13494	mmu-mir-145a	54.821	-1.19942	0.539738	2.22223	0.0262676	1.4695	90.8619	10.9718	30.6793	30.5435	15.625	23.396	61.0513	98.8844	120.914	59.5484	44.7771	115.069	38.2403	73.9867	61.1175
10620	mmu_circ_0012822	4.50769	3.57968	1.61179	-2.22093	0.0263555	27.9204	0	8.22882	30.6793	0	0	0	0	0	0	0.976203	0	0	2.89699	0	1.42134
10903	mmu_circ_0013172	6.05927	1.73411	0.783074	-2.2145	0.0267947	7.34749	24.3252	21.9435	0	3.302	1.83823	13.3692	2.1804	1.26775	1.23382	1.95241	0	2.72122	2.89699	11.1487	1.42134
12299	mmu_circ_0015049	2.20226	2.72215	1.22997	-2.21318	0.0268851	23.512	0.715448	1.37147	3.83491	0	0	0.835573	0.726801	1.26775	0.411273	0	0	0.388746	1.1588	1.01352	0
9565	mmu_circ_0011443	16.4187	1.01866	0.460308	-2.21301	0.0268972	326.228	29.3334	21.9435	57.5237	19.812	10.1103	10.8625	15.9896	3.80324	7.81419	7.80962	20.0725	15.9386	11.0086	6.0811	11.3707
12297	mmu_circ_0015047	210.372	-1.33364	0.602756	2.21256	0.0269278	120.499	52.2277	128.918	256.939	64.3889	159.007	74.366	102.479	143.256	18.9186	187.431	294.911	70.7517	243.927	241.217	1206.72
12276	mmu_circ_0015018	3.19716	2.54443	1.15012	-2.21232	0.0269444	0	0	20.572	0	9.90599	1.83823	2.50672	8.72161	2.5355	1.64509	0	0	0.388746	0	3.04055	0
2076	mmu_circ_0001715	5.43272	1.76423	0.798238	-2.21016	0.027094	13.2255	10.7317	15.0862	19.1746	1.651	4.59559	3.34229	0	0	0.411273	2.92861	6.17616	3.10997	4.05579	1.01352	1.42134
9640	mmu_circ_0011541	2.32069	3.78871	1.71427	-2.2101	0.0270981	1.4695	0	27.4294	0	0	0	6.68458	0	0	0	0	0	0.388746	1.1588	0	0
12149	mmu_circ_0014845	10.1868	1.54637	0.700369	-2.20794	0.0272487	16.1645	0	15.0862	11.5047	9.90599	2.75735	55.9834	9.44841	8.87424	3.70146	7.80962	7.72019	5.83119	2.31759	3.04055	2.84267
1058	mmu_circ_0000481	1.70493	3.55509	1.61096	-2.20682	0.027327	16.1645	0.715448	134.404	7.66982	0	0.919117	0	0	0	0	0	0	0.388746	0	0	1.42134
2070	mmu_circ_0001708	18.7776	1.32051	0.599535	-2.20255	0.0276263	5.87799	28.6179	19.2006	3.83491	19.812	18.3823	80.215	37.7937	13.9452	3.29018	1.95241	12.3523	17.8823	20.8584	12.1622	4.26401
14150	mmu-mir-5124a	1.76405	4.09997	1.86165	-2.20233	0.0276423	10.2865	0	13.7147	3.83491	0	0	0	0	0	0	0	0	0.388746	0	0	0
8243	mmu_circ_0009723	2.9637	2.56544	1.16492	-2.20225	0.0276478	11.756	2.14635	21.9435	3.83491	0	0	0.835573	0	0	0.411273	1.95241	1.54404	0.388746	0.579399	2.02703	0
1965	mmu_circ_0001574	215.459	-1.42999	0.649447	2.20186	0.0276755	16.1645	49.3659	57.6017	452.519	153.543	115.809	53.4767	41.4277	333.418	54.6993	583.769	74.1139	208.756	123.991	868.584	260.105
12186	mmu_circ_0014898	6.14119	1.54241	0.701431	-2.19894	0.0278819	11.756	5.72359	20.572	3.83491	3.302	8.27205	19.2182	1.4536	1.26775	1.23382	0.976203	0	6.21993	7.53218	4.05407	2.84267
9266	mmu_circ_0011041	23.2845	-1.34082	0.610034	2.19794	0.0279534	23.512	7.15448	13.7147	11.5047	9.08049	17.4632	5.01344	17.4432	7.60649	4.93528	40.0243	29.3367	8.55241	19.6996	32.4325	125.078
9940	mmu_circ_0011946	49.4826	-0.943105	0.42915	2.19761	0.0279767	48.4934	25.7561	19.2006	49.8538	28.8925	39.522	39.2719	21.0772	73.5294	27.144	28.3099	47.8652	40.8183	64.3133	55.7434	181.931
8533	mmu_circ_0010092	39.0635	1.2857	0.585059	-2.19756	0.0279807	24.9815	38.6342	212.578	11.5047	13.208	27.5735	47.6277	68.3193	17.7485	22.62	15.6192	10.8083	44.317	46.3519	13.1757	9.94936
7602	mmu_circ_0008880	12.0845	1.89933	0.864688	-2.19655	0.0280527	8.81698	15.0244	6.85735	3.83491	42.1005	50.5514	10.8625	13.8092	25.355	3.70146	1.95241	1.54404	159.386	0	0	0
7833	mmu_circ_0009201	4.94303	2.39629	1.09206	-2.19428	0.0282156	20.573	0.715448	31.5438	7.66982	0	1.83823	3.34229	0.726801	1.26775	0	0	1.54404	0.388746	5.21459	0	4.26401
2477	mmu_circ_0002228	2.86123	-2.14567	0.978013	2.19391	0.0282422	1.4695	0.715448	2.74294	0	0.825499	2.75735	0	0	0	3.29018	0.976203	3.08808	17.1048	7.53218	1.01352	4.26401
966	mmu_circ_0000361	254.93	-1.01104	0.461573	2.19042	0.0284941	216.016	183.87	60.3447	283.783	137.033	142.463	221.427	109.747	207.911	161.63	478.339	182.197	115.069	320.987	250.339	1007.73
150	Gm23008	49.6599	2.04784	0.935463	-2.18912	0.0285881	1.4695	12.1626	52.1158	490.869	21.463	50.5514	10.0269	2.1804	78.6004	9.45928	11.7144	15.4404	2.33247	6.37339	28.3785	1.42134
2200	mmu_circ_0001862	8.42629	-1.32823	0.607023	2.1881	0.028662	2.93899	1.4309	6.85735	15.3396	4.1275	6.43382	1.67115	2.9072	6.33874	2.05636	11.7144	10.8083	8.94115	10.4292	10.1352	32.6908
2698	mmu_circ_0002535	1.72923	2.11502	0.966753	-2.18776	0.0286874	2.93899	0.715448	8.22882	0	1.651	2.75735	0.835573	5.81441	0	0.411273	0.976203	0	1.16624	1.1588	1.01352	0
12517	mmu_circ_0015345	9.93167	-1.77861	0.814072	2.18483	0.0289013	10.2865	15.0244	4.11441	0	0.825499	0.919117	0.835573	2.9072	0	19.3298	10.7382	3.08808	11.6624	23.7553	7.09462	48.3255
9141	mmu_circ_0010874	15.8272	-0.92717	0.425506	2.17898	0.0293331	2.93899	16.4553	16.4576	0	10.7315	11.0294	18.3826	7.26801	24.0872	22.2087	24.4051	23.1606	20.6035	9.84978	17.2298	28.4267
4988	mmu_circ_0005482	3.23083	1.89673	0.870529	-2.17882	0.0293449	11.756	2.14635	9.60029	3.83491	0.825499	11.0294	0.835573	0.726801	1.26775	1.64509	0.976203	0	1.16624	0	3.04055	2.84267
14587	Mus_musculus_tRNA-Ala-AGC-19-1	3.6711	5.55789	2.55222	-2.17767	0.0294307	0	0	39.7726	11.5047	0	0.919117	0	6.54121	0	0	0	0	0	0	0	0
6530	mmu_circ_0007544	18.9103	1.82056	0.836147	-2.17732	0.0294566	151.358	10.7317	16.4576	42.184	7.42949	7.35294	0.835573	0.726801	1.26775	6.16909	7.80962	10.8083	17.8823	11.0086	9.12165	1.42134
13347	mmu-let-7c-1	82.1484	-0.850133	0.390483	2.17714	0.0294705	19.1035	51.5123	26.0579	38.3491	94.9324	97.4264	58.4901	78.4945	149.594	61.2797	78.0962	152.86	71.5292	78.2188	148.987	109.443
6693	mmu_circ_0007738	32.3825	1.11628	0.514113	-2.17128	0.0299103	80.8223	31.4797	93.2599	57.5237	14.0335	12.8676	26.7383	40.7009	25.355	30.8455	23.4289	6.17616	22.936	35.9227	6.0811	9.94936
4478	mmu_circ_0004825	5.32559	-1.63289	0.753408	2.16734	0.0302093	0	3.57724	2.74294	0	0.825499	2.75735	1.67115	7.26801	2.5355	3.29018	1.95241	12.3523	2.72122	10.4292	6.0811	27.0054
5389	mmu_circ_0006037	16.3659	1.65134	0.761959	-2.16722	0.0302177	104.334	10.0163	592.475	11.5047	1.651	1.83823	26.7383	32.706	0	21.3862	4.88101	4.63212	6.99742	11.0086	6.0811	7.10669
7359	mmu_circ_0008581	3.55788	-1.81579	0.838284	2.16607	0.0303055	4.40849	0	1.37147	0	0.825499	2.75735	2.50672	0.726801	2.5355	3.29018	14.643	6.17616	9.71864	6.95278	1.01352	0
8808	mmu_circ_0010461	24.995	-0.736369	0.340043	2.16552	0.030348	30.8594	13.5935	21.9435	11.5047	21.463	22.0588	10.0269	17.4432	39.3002	24.2651	26.3575	23.1606	19.826	39.3991	37.5001	41.2188
4342	mmu_circ_0004661	6.07961	1.63894	0.75769	-2.16307	0.0305355	7.34749	2.14635	15.0862	7.66982	0	6.43382	24.2316	10.902	1.26775	0.411273	2.92861	0	5.05369	4.05579	4.05407	5.68535
3756	mmu_circ_0003916	1.02483	3.31929	1.53535	-2.16191	0.0306253	4.40849	7.15448	1.37147	0	1.651	0	0.835573	0	0	0	0.976203	0	0	0	0	0
4285	mmu_circ_0004579	5.0606	1.54498	0.714821	-2.16134	0.0306687	10.2865	2.86179	16.4576	0	11.557	5.5147	1.67115	12.3556	3.80324	1.64509	3.90481	0	4.2762	5.21459	0	1.42134
7601	mmu_circ_0008879	2.05746	2.42629	1.12275	-2.16102	0.0306938	1.4695	5.00814	5.48588	0	7.42949	0.919117	1.67115	5.08761	5.07099	0	0	0	0.777491	0	0	0
10407	mmu_circ_0012568	6.74279	2.05135	0.950589	-2.15798	0.0309297	1.4695	1.4309	58.9732	0	4.953	9.19117	0.835573	10.902	0	6.58037	0	1.54404	5.83119	2.31759	1.01352	2.84267
6193	mmu_circ_0007100	3.69641	1.90385	0.882719	-2.1568	0.0310216	5.87799	0.715448	6.85735	7.66982	1.651	2.75735	20.0538	1.4536	0	1.64509	2.92861	3.08808	0.388746	4.05579	0	0
12885	mmu_circ_0015823	3.21678	2.2775	1.05667	-2.15536	0.0311339	1.4695	1.4309	1.37147	0	11.557	0	21.7249	5.08761	0	0	0	1.54404	3.10997	1.7382	1.01352	1.42134
2013	mmu_circ_0001635	4.60343	1.48542	0.689197	-2.15529	0.0311395	7.34749	7.86993	643.219	0	3.302	3.67647	15.0403	13.8092	1.26775	1.23382	2.92861	0	1.16624	6.37339	4.05407	2.84267
1108	mmu_circ_0000539	2.70282	3.70198	1.71826	-2.15449	0.0312018	164.584	0	0	34.5142	0	1.83823	0	4.36081	0	0	1.95241	0	0	0.579399	0	0
14748	Mus_musculus_tRNA-Gln-TTG-3-2	20.8234	1.49652	0.694831	-2.15379	0.0312563	19.1035	47.2196	5.48588	130.387	15.6845	6.43382	15.8759	7.99481	10.142	9.048	20.5003	0	6.21993	9.84978	5.06758	24.1627
1655	mmu_circ_0001193	8.19807	-1.30626	0.606891	2.15237	0.031368	4.40849	2.86179	8.22882	3.83491	11.557	1.83823	0.835573	3.63401	12.6775	9.45928	18.5479	10.8083	3.88746	3.47639	8.10813	27.0054
12	Gm22050	7.77305	-1.57453	0.731744	2.15175	0.031417	0	2.14635	2.74294	11.5047	7.42949	5.5147	1.67115	2.1804	11.4097	1.64509	26.3575	1.54404	6.21993	4.05579	31.419	8.52802
38	Gm22274	7.77305	-1.57453	0.731744	2.15175	0.031417	0	2.14635	2.74294	11.5047	7.42949	5.5147	1.67115	2.1804	11.4097	1.64509	26.3575	1.54404	6.21993	4.05579	31.419	8.52802
92	Gm22629	7.77305	-1.57453	0.731744	2.15175	0.031417	0	2.14635	2.74294	11.5047	7.42949	5.5147	1.67115	2.1804	11.4097	1.64509	26.3575	1.54404	6.21993	4.05579	31.419	8.52802
97	Gm22640	7.77305	-1.57453	0.731744	2.15175	0.031417	0	2.14635	2.74294	11.5047	7.42949	5.5147	1.67115	2.1804	11.4097	1.64509	26.3575	1.54404	6.21993	4.05579	31.419	8.52802
183	Gm23286	7.77305	-1.57453	0.731744	2.15175	0.031417	0	2.14635	2.74294	11.5047	7.42949	5.5147	1.67115	2.1804	11.4097	1.64509	26.3575	1.54404	6.21993	4.05579	31.419	8.52802
231	Gm23618	7.77305	-1.57453	0.731744	2.15175	0.031417	0	2.14635	2.74294	11.5047	7.42949	5.5147	1.67115	2.1804	11.4097	1.64509	26.3575	1.54404	6.21993	4.05579	31.419	8.52802
240	Gm23682	7.77305	-1.57453	0.731744	2.15175	0.031417	0	2.14635	2.74294	11.5047	7.42949	5.5147	1.67115	2.1804	11.4097	1.64509	26.3575	1.54404	6.21993	4.05579	31.419	8.52802
243	Gm23688	7.77305	-1.57453	0.731744	2.15175	0.031417	0	2.14635	2.74294	11.5047	7.42949	5.5147	1.67115	2.1804	11.4097	1.64509	26.3575	1.54404	6.21993	4.05579	31.419	8.52802
274	Gm23944	7.77305	-1.57453	0.731744	2.15175	0.031417	0	2.14635	2.74294	11.5047	7.42949	5.5147	1.67115	2.1804	11.4097	1.64509	26.3575	1.54404	6.21993	4.05579	31.419	8.52802
286	Gm24021	7.77305	-1.57453	0.731744	2.15175	0.031417	0	2.14635	2.74294	11.5047	7.42949	5.5147	1.67115	2.1804	11.4097	1.64509	26.3575	1.54404	6.21993	4.05579	31.419	8.52802
292	Gm24040	7.77305	-1.57453	0.731744	2.15175	0.031417	0	2.14635	2.74294	11.5047	7.42949	5.5147	1.67115	2.1804	11.4097	1.64509	26.3575	1.54404	6.21993	4.05579	31.419	8.52802
368	Gm24570	7.77305	-1.57453	0.731744	2.15175	0.031417	0	2.14635	2.74294	11.5047	7.42949	5.5147	1.67115	2.1804	11.4097	1.64509	26.3575	1.54404	6.21993	4.05579	31.419	8.52802
383	Gm24652	7.77305	-1.57453	0.731744	2.15175	0.031417	0	2.14635	2.74294	11.5047	7.42949	5.5147	1.67115	2.1804	11.4097	1.64509	26.3575	1.54404	6.21993	4.05579	31.419	8.52802
385	Gm24654	7.77305	-1.57453	0.731744	2.15175	0.031417	0	2.14635	2.74294	11.5047	7.42949	5.5147	1.67115	2.1804	11.4097	1.64509	26.3575	1.54404	6.21993	4.05579	31.419	8.52802
424	Gm24952	7.77305	-1.57453	0.731744	2.15175	0.031417	0	2.14635	2.74294	11.5047	7.42949	5.5147	1.67115	2.1804	11.4097	1.64509	26.3575	1.54404	6.21993	4.05579	31.419	8.52802
436	Gm25017	7.77305	-1.57453	0.731744	2.15175	0.031417	0	2.14635	2.74294	11.5047	7.42949	5.5147	1.67115	2.1804	11.4097	1.64509	26.3575	1.54404	6.21993	4.05579	31.419	8.52802
445	Gm25089	7.77305	-1.57453	0.731744	2.15175	0.031417	0	2.14635	2.74294	11.5047	7.42949	5.5147	1.67115	2.1804	11.4097	1.64509	26.3575	1.54404	6.21993	4.05579	31.419	8.52802
507	Gm25452	7.77305	-1.57453	0.731744	2.15175	0.031417	0	2.14635	2.74294	11.5047	7.42949	5.5147	1.67115	2.1804	11.4097	1.64509	26.3575	1.54404	6.21993	4.05579	31.419	8.52802
525	Gm25585	7.77305	-1.57453	0.731744	2.15175	0.031417	0	2.14635	2.74294	11.5047	7.42949	5.5147	1.67115	2.1804	11.4097	1.64509	26.3575	1.54404	6.21993	4.05579	31.419	8.52802
569	Gm25840	7.77305	-1.57453	0.731744	2.15175	0.031417	0	2.14635	2.74294	11.5047	7.42949	5.5147	1.67115	2.1804	11.4097	1.64509	26.3575	1.54404	6.21993	4.05579	31.419	8.52802
587	Gm25984	7.77305	-1.57453	0.731744	2.15175	0.031417	0	2.14635	2.74294	11.5047	7.42949	5.5147	1.67115	2.1804	11.4097	1.64509	26.3575	1.54404	6.21993	4.05579	31.419	8.52802
631	Gm26284	7.77305	-1.57453	0.731744	2.15175	0.031417	0	2.14635	2.74294	11.5047	7.42949	5.5147	1.67115	2.1804	11.4097	1.64509	26.3575	1.54404	6.21993	4.05579	31.419	8.52802
645	Gm26374	7.77305	-1.57453	0.731744	2.15175	0.031417	0	2.14635	2.74294	11.5047	7.42949	5.5147	1.67115	2.1804	11.4097	1.64509	26.3575	1.54404	6.21993	4.05579	31.419	8.52802
5963	mmu_circ_0006818	8.7668	2.12168	0.986273	-2.15121	0.0314595	7.34749	0.715448	65.8305	0	0	0.919117	12.5336	26.1648	0	0.411273	3.90481	6.17616	1.16624	6.37339	3.04055	5.68535
6593	mmu_circ_0007629	66.6396	0.783097	0.36413	-2.1506	0.031508	126.377	81.5611	181.034	38.3491	84.2009	42.2794	61.8324	58.8709	36.7647	50.9978	63.4532	38.601	43.9283	60.8369	65.8786	31.2694
14892	Mus_musculus_tRNA-Lys-TTT-1-2	249.191	1.52078	0.707442	-2.14969	0.0315798	817.04	41.496	355.211	1181.15	119.697	249.081	142.047	51.6029	72.2616	10.2818	232.336	142.052	17.8823	86.3304	145.946	322.644
14896	Mus_musculus_tRNA-Lys-TTT-1-6	249.191	1.52078	0.707442	-2.14969	0.0315798	817.04	41.496	355.211	1181.15	119.697	249.081	142.047	51.6029	72.2616	10.2818	232.336	142.052	17.8823	86.3304	145.946	322.644
8325	mmu_circ_0009837	2.12525	2.04357	0.950924	-2.14904	0.0316315	2.93899	2.86179	5.48588	3.83491	1.651	4.59559	5.84901	0	0	1.23382	0	1.54404	1.16624	0	0	2.84267
8926	mmu_circ_0010611	2.1701	2.36673	1.10238	-2.14694	0.0317981	0	7.15448	4.11441	0	0	11.0294	0	6.54121	1.26775	0.822546	0	0	0.777491	0.579399	1.01352	1.42134
14982	Mus_musculus_tRNA-Trp-CCA-6-1	10.1618	1.54938	0.721783	-2.1466	0.0318248	29.3899	50.7968	2.74294	19.1746	3.302	1.83823	3.34229	10.902	2.5355	11.9269	2.92861	9.26423	3.10997	4.63519	1.01352	5.68535
9532	mmu_circ_0011403	0.994636	3.34512	1.5603	-2.1439	0.032041	1.4695	0	0	0	9.90599	1.83823	0.835573	1.4536	0	0.411273	0	0	0	0	0	0
10578	mmu_circ_0012774	8.77927	-1.12589	0.525495	2.14253	0.0321508	5.87799	5.00814	8.22882	7.66982	4.1275	4.59559	1.67115	7.26801	7.60649	12.3382	4.88101	15.4404	5.83119	8.11158	9.12165	32.6908
9268	mmu_circ_0011043	23.0741	-1.32231	0.617308	2.14206	0.0321887	23.512	7.15448	13.7147	11.5047	9.08049	17.4632	5.01344	17.4432	7.60649	4.93528	40.0243	29.3367	6.60868	19.6996	32.4325	123.656
14891	Mus_musculus_tRNA-Lys-TTT-1-1	247.4	1.51134	0.705986	-2.14075	0.032294	814.101	41.496	351.096	1161.98	119.697	249.081	142.047	51.6029	72.2616	10.2818	232.336	142.052	17.8823	86.3304	144.933	321.222
14893	Mus_musculus_tRNA-Lys-TTT-1-3	247.4	1.51134	0.705986	-2.14075	0.032294	814.101	41.496	351.096	1161.98	119.697	249.081	142.047	51.6029	72.2616	10.2818	232.336	142.052	17.8823	86.3304	144.933	321.222
14894	Mus_musculus_tRNA-Lys-TTT-1-4	247.4	1.51134	0.705986	-2.14075	0.032294	814.101	41.496	351.096	1161.98	119.697	249.081	142.047	51.6029	72.2616	10.2818	232.336	142.052	17.8823	86.3304	144.933	321.222
14895	Mus_musculus_tRNA-Lys-TTT-1-5	247.4	1.51134	0.705986	-2.14075	0.032294	814.101	41.496	351.096	1161.98	119.697	249.081	142.047	51.6029	72.2616	10.2818	232.336	142.052	17.8823	86.3304	144.933	321.222
11907	mmu_circ_0014524	1.75297	-2.87629	1.34477	2.13887	0.032446	1.4695	0	0	0	0	0.919117	0	0.726801	1.26775	11.1044	0	1.54404	1.16624	9.84978	0	0
9799	mmu_circ_0011766	1.60766	2.15021	1.0058	-2.13782	0.0325317	1.4695	6.43904	2.74294	0	4.953	2.75735	0.835573	2.1804	0	0.411273	0.976203	0	1.94373	0	1.01352	0
3498	mmu_circ_0003586	1.52226	-2.63535	1.2332	2.13701	0.0325973	0	0.715448	0	0	0.825499	0	0	0.726801	0	0.822546	3.90481	0	0.777491	1.1588	4.05407	11.3707
10408	mmu_circ_0012569	7.68999	1.87891	0.88075	-2.13331	0.0328992	1.4695	1.4309	60.3447	3.83491	4.953	9.19117	5.84901	10.902	0	11.5156	0	1.54404	5.83119	2.31759	1.01352	2.84267
11221	mmu_circ_0013578	10.5165	-1.40482	0.659673	2.12957	0.0332071	2.93899	4.29269	6.85735	3.83491	3.302	13.7868	10.0269	0	16.4807	4.93528	16.5954	15.4404	5.05369	12.7468	5.06758	46.9041
12708	mmu_circ_0015589	18.1565	0.760108	0.357192	-2.12801	0.0333364	23.512	25.0407	16.4576	11.5047	22.2885	22.0588	24.2316	34.1597	17.7485	12.7495	14.643	12.3523	11.6624	10.4292	6.0811	25.5841
9138	mmu_circ_0010871	17.4747	-0.862536	0.405377	2.12774	0.0333587	2.93899	16.4553	16.4576	3.83491	10.7315	11.9485	20.0538	13.0824	31.6937	22.62	28.3099	23.1606	21.381	9.84978	17.2298	29.8481
3467	mmu_circ_0003546	4.44561	1.41644	0.665808	-2.1274	0.0333866	1.4695	7.15448	13.7147	7.66982	4.1275	4.59559	11.698	1.4536	6.33874	2.46764	2.92861	0	1.16624	2.89699	2.02703	1.42134
78	Gm22510	7.43203	-1.56946	0.738077	2.12642	0.0334685	4.40849	2.14635	1.37147	19.1746	4.1275	0	0.835573	2.9072	11.4097	2.87891	12.6906	3.08808	10.1074	4.63519	33.446	5.68535
640	Gm26336	7.43203	-1.56946	0.738077	2.12642	0.0334685	4.40849	2.14635	1.37147	19.1746	4.1275	0	0.835573	2.9072	11.4097	2.87891	12.6906	3.08808	10.1074	4.63519	33.446	5.68535
648	Gm26390	7.43203	-1.56946	0.738077	2.12642	0.0334685	4.40849	2.14635	1.37147	19.1746	4.1275	0	0.835573	2.9072	11.4097	2.87891	12.6906	3.08808	10.1074	4.63519	33.446	5.68535
12320	mmu_circ_0015077	22.708	1.11683	0.525769	-2.12418	0.0336547	8.81698	28.6179	28.8009	3.83491	20.6375	23.897	80.215	52.3297	17.7485	4.524	6.83342	13.8964	20.2148	23.7553	19.2568	9.94936
630	Gm26283	9.47329	-1.49714	0.70511	2.12327	0.0337313	0	4.29269	4.11441	11.5047	10.7315	6.43382	1.67115	2.1804	16.4807	1.64509	27.3337	3.08808	6.99742	5.21459	38.5136	11.3707
10295	mmu_circ_0012426	1.28536	3.94456	1.8583	-2.12267	0.0337813	0	0.715448	0	11.5047	0.825499	0	7.52016	0	0	0	0	0	0	0	0	0
1364	mmu_circ_0000847	1.3161	-2.79537	1.31703	2.12249	0.0337967	0	0	0	0	0	0	0.835573	0.726801	1.26775	0	0.976203	0	1.94373	2.31759	3.04055	9.94936
7477	mmu_circ_0008729	1.63506	-2.59852	1.22513	2.12102	0.0339203	0	0	0	3.83491	0	0.919117	0.835573	0	0	11.9269	0.976203	1.54404	3.10997	0.579399	1.01352	1.42134
14747	Mus_musculus_tRNA-Gln-TTG-3-1	20.5552	1.46846	0.692949	-2.11914	0.0340782	19.1035	42.9269	5.48588	130.387	15.6845	6.43382	15.8759	7.99481	10.142	9.048	20.5003	0	6.21993	9.84978	5.06758	24.1627
9528	mmu_circ_0011397	5.44465	1.67358	0.79009	-2.11821	0.0341573	26.4509	8.58538	6.85735	11.5047	3.302	6.43382	3.34229	0.726801	3.80324	0	3.90481	0	6.60868	1.7382	1.01352	2.84267
12051	mmu_circ_0014714	1.87819	-3.29639	1.55639	2.11798	0.0341768	1.4695	0	1.37147	0	0	0	0	0	1.26775	7.40291	0	16.9844	1.55498	0	0	0
13026	mmu_circ_0015991	6.11215	1.36958	0.646664	-2.11792	0.0341822	22.0425	11.4472	5.48588	7.66982	1.651	1.83823	15.0403	5.81441	3.80324	1.23382	2.92861	1.54404	2.72122	8.69098	3.04055	2.84267
8310	mmu_circ_0009819	14.5527	1.68856	0.797814	-2.11648	0.0343043	652.457	12.8781	4.11441	118.882	18.161	11.9485	4.17787	3.63401	0	9.87055	6.83342	6.17616	14.7723	6.95278	7.09462	0
4537	mmu_circ_0004890	54.9416	0.770096	0.364545	-2.11248	0.0346451	69.0664	55.0895	124.804	26.8444	51.181	34.9264	74.366	117.742	31.6937	52.6429	45.8815	38.601	55.9794	43.4549	35.4731	21.3201
3800	mmu_circ_0003968	7.61592	-1.27305	0.603374	2.10988	0.034869	5.87799	2.86179	1.37147	15.3396	4.953	3.67647	2.50672	2.9072	2.5355	6.99164	9.76203	1.54404	7.38617	16.8026	13.1757	24.1627
9140	mmu_circ_0010873	17.4261	-0.855883	0.40583	2.10897	0.0349473	2.93899	16.4553	16.4576	3.83491	10.7315	11.9485	20.0538	13.0824	31.6937	22.62	28.3099	23.1606	20.6035	9.84978	17.2298	29.8481
12321	mmu_circ_0015078	23.9416	1.10765	0.525876	-2.10629	0.0351791	8.81698	28.6179	30.1723	3.83491	20.6375	23.897	91.0775	53.0565	17.7485	5.34655	7.80962	13.8964	21.7698	24.3347	19.2568	12.792
12553	mmu_circ_0015390	5.77607	2.06672	0.981917	-2.10478	0.0353106	19.1035	0	41.1441	0	8.25499	0.919117	3.34229	2.9072	0	6.16909	0.976203	0	3.10997	4.05579	1.01352	1.42134
6597	mmu_circ_0007633	28.5603	1.95893	0.931158	-2.10376	0.0353992	232.181	0	46.63	34.5142	2.4765	18.3823	22.5605	7.26801	6.33874	14.8058	13.6668	26.2487	26.8235	4.05579	1.01352	0
10369	mmu_circ_0012516	7.83792	-1.31956	0.627389	2.10326	0.0354432	10.2865	1.4309	2.74294	3.83491	3.302	4.59559	4.17787	5.08761	7.60649	1.64509	8.78583	12.3523	5.83119	9.27038	6.0811	38.3761
5941	mmu_circ_0006786	3.03351	-1.85921	0.884124	2.10288	0.0354762	4.40849	0.715448	4.11441	0	0	0	0.835573	0.726801	2.5355	11.9269	0.976203	9.26423	1.55498	1.7382	4.05407	5.68535
11120	mmu_circ_0013444	0.993689	3.52625	1.67782	-2.10169	0.0355804	0	4.29269	1.37147	7.66982	0	1.83823	0	0.726801	0	0	0	0	0	0	0	0
7297	mmu_circ_0008507	1.10958	3.0114	1.43463	-2.09908	0.0358095	1.4695	8.58538	0	0	0.825499	0.919117	0	4.36081	0	0	0	0	0	0.579399	1.01352	0
795	mmu_circ_0000142	0.890031	3.16128	1.50663	-2.09824	0.0358838	0	4.29269	4.11441	0	0.825499	2.75735	1.67115	0	0	0	0	0	0	0.579399	0	0
9682	mmu_circ_0011598	15.1031	-1.0366	0.494478	2.09635	0.0360512	10.2865	6.43904	10.9718	3.83491	18.9865	17.4632	4.17787	5.81441	5.07099	30.8455	10.7382	27.7927	27.6009	13.3262	14.1892	34.1121
2486	mmu_circ_0002241	1.49024	2.72397	1.29966	-2.09591	0.0360906	1.4695	0.715448	2.74294	7.66982	5.77849	2.75735	0	0	0	0	0	1.54404	1.16624	0	0	0
13351	mmu-let-7c-5p	58228.5	-0.927435	0.443209	2.09254	0.0363898	8243.88	38565.5	12568.1	21594.4	73275.4	64510.1	54175.2	48114.2	115257	40391.9	73961	106840	54317.9	48329.4	106151	65361.6
2713	mmu_circ_0002553	31.5052	1.05797	0.506657	-2.08813	0.0367861	91.1088	29.3334	57.6017	88.2029	15.6845	10.1103	21.7249	29.072	15.213	23.4426	17.5717	6.17616	13.9948	19.6996	18.2433	46.9041
6990	mmu_circ_0008123	1.72011	-2.37646	1.1392	2.08609	0.0369708	1.4695	0	0	0	0	0.919117	0.835573	0.726801	0	1.23382	1.95241	0	1.94373	4.63519	1.01352	12.792
13023	mmu_circ_0015987	9.35683	1.48559	0.712182	-2.08598	0.0369809	20.573	2.86179	43.887	15.3396	0.825499	2.75735	6.68458	18.8968	1.26775	5.34655	8.78583	1.54404	6.21993	9.84978	2.02703	2.84267
6230	mmu_circ_0007149	6.42672	1.73854	0.834716	-2.0828	0.0372697	10.2865	15.0244	21.9435	3.83491	4.953	0.919117	22.5605	0	0	0.822546	2.92861	0	5.44244	5.79399	4.05407	4.26401
8980	mmu_circ_0010672	2.31226	1.99729	0.959116	-2.08243	0.0373032	7.34749	2.14635	4.11441	0	4.1275	4.59559	3.34229	5.08761	0	0.411273	0	0	4.66495	1.1588	0	0
6560	mmu_circ_0007581	15.3273	1.51568	0.728086	-2.08173	0.0373667	45.5544	1.4309	65.8305	34.5142	4.953	11.9485	11.698	7.26801	1.26775	2.46764	7.80962	1.54404	22.5472	3.47639	10.1352	12.792
11089	mmu_circ_0013398	32.1495	1.46015	0.701414	-2.08173	0.0373675	141.072	20.0326	57.6017	7.66982	11.557	2.75735	90.2419	47.9689	7.60649	20.5636	10.7382	4.63212	58.3119	20.8584	7.09462	5.68535
7312	mmu_circ_0008525	2.6278	2.74078	1.3167	-2.08155	0.0373831	0	0.715448	8.22882	3.83491	0	0	10.8625	13.0824	0	0	0.976203	0	0	2.31759	2.02703	0
12277	mmu_circ_0015019	1.31817	3.37739	1.62278	-2.08124	0.037412	7.34749	0	5.48588	0	3.302	0	4.17787	0	0	0	0	0	0.777491	0	0	0
4402	mmu_circ_0004729	2.48348	2.01136	0.967045	-2.0799	0.0375343	2.93899	13.5935	1.37147	3.83491	1.651	5.5147	3.34229	0	0	0.411273	0	0	1.16624	3.47639	1.01352	1.42134
695	mmu_circ_0000017	6.70403	1.28723	0.619118	-2.07913	0.0376051	10.2865	0.715448	19.2006	15.3396	12.3825	5.5147	8.35573	5.81441	0	4.93528	1.95241	3.08808	6.60868	2.31759	5.06758	5.68535
696	mmu_circ_0000018	6.70403	1.28723	0.619118	-2.07913	0.0376051	10.2865	0.715448	19.2006	15.3396	12.3825	5.5147	8.35573	5.81441	0	4.93528	1.95241	3.08808	6.60868	2.31759	5.06758	5.68535
7365	mmu_circ_0008588	6.70403	1.28723	0.619118	-2.07913	0.0376051	10.2865	0.715448	19.2006	15.3396	12.3825	5.5147	8.35573	5.81441	0	4.93528	1.95241	3.08808	6.60868	2.31759	5.06758	5.68535
4917	mmu_circ_0005389	7.75293	1.90581	0.917039	-2.07822	0.0376888	2.93899	5.72359	6.85735	3.83491	12.3825	61.5808	5.01344	0	5.07099	0.822546	3.90481	0	5.05369	9.84978	1.01352	0
9681	mmu_circ_0011597	44.7517	-1.14518	0.551067	2.07812	0.0376985	14.695	29.3334	26.0579	3.83491	47.879	62.5	15.0403	21.804	25.355	87.1899	40.0243	33.9689	204.869	28.3905	25.3379	49.7468
9625	mmu_circ_0011517	28.4252	1.54123	0.741845	-2.07757	0.0377493	217.486	17.8862	1.37147	42.184	23.9395	15.625	16.7115	5.08761	3.80324	19.3298	8.78583	6.17616	36.5421	17.9614	9.12165	12.792
4791	mmu_circ_0005213	1.08913	2.96034	1.42491	-2.07755	0.0377505	0	7.15448	0	3.83491	0	1.83823	2.50672	0.726801	0	0	0.976203	0	0.388746	0	0	0
8136	mmu_circ_0009587	3.0707	-2.32403	1.11971	2.07557	0.0379338	1.4695	0	1.37147	0	0	3.67647	0	1.4536	3.80324	15.2171	5.85722	0	9.3299	6.95278	0	0
15145	Snord82	146.471	1.59553	0.769807	-2.07263	0.0382067	42.6154	25.7561	87.774	1008.58	312.039	171.875	92.7486	20.3504	126.775	6.16909	35.1433	213.077	37.7083	30.1287	118.581	14.2134
12591	mmu_circ_0015438	14.1704	0.904495	0.436775	-2.07085	0.0383726	22.0425	19.3171	19.2006	0	24.765	17.4632	14.2047	29.7988	6.33874	8.63673	18.5479	9.26423	15.9386	9.84978	7.09462	4.26401
5392	mmu_circ_0006040	1.45585	3.77952	1.8296	-2.06577	0.0388504	0	1.4309	13.7147	0	6.60399	0	0	0	0	0	0	1.54404	0	0	0	0
7117	mmu_circ_0008283	1.59452	-2.32697	1.12679	2.06513	0.0389106	1.4695	0	0	0	0	0	0.835573	1.4536	6.33874	0.822546	2.92861	1.54404	1.16624	7.53218	0	1.42134
4129	mmu_circ_0004387	1.6581	3.21359	1.55635	-2.06483	0.0389392	1.4695	1.4309	211.206	3.83491	0	0	11.698	6.54121	0	0	0	0	1.55498	0	0	0
8876	mmu_circ_0010546	2.38555	2.34346	1.13598	-2.06293	0.039119	1.4695	13.5935	9.60029	3.83491	0.825499	0	0	2.9072	0	1.23382	1.95241	0	0	1.7382	1.01352	0
10576	mmu_circ_0012772	12.395	-0.960311	0.465569	2.06266	0.0391449	14.695	6.43904	9.60029	7.66982	5.77849	5.5147	9.1913	7.99481	7.60649	16.0396	12.6906	23.1606	6.21993	12.7468	13.1757	39.7974
11821	mmu_circ_0014410	1.73685	-2.65188	1.28628	2.06167	0.0392389	0	0.715448	0	3.83491	0	0	0	0.726801	2.5355	0	8.78583	6.17616	0	1.1588	1.01352	2.84267
11299	mmu_circ_0013676	1.47324	2.4101	1.16901	-2.06166	0.0392401	1.4695	2.14635	8.22882	0	0.825499	0.919117	5.01344	2.1804	0	1.23382	0	0	1.55498	0	0	0
11534	mmu_circ_0013991	2.40545	-2.47255	1.19948	2.06136	0.0392689	0	1.4309	1.37147	3.83491	0	0	0	0.726801	0	0	0.976203	1.54404	2.33247	2.31759	4.05407	19.8987
14258	mmu-miR-676-3p	337.862	-0.888528	0.431162	2.06078	0.0393243	63.1884	502.96	71.3164	103.543	291.401	306.985	214.742	337.236	603.448	656.392	297.742	398.362	487.487	271.159	460.137	339.7
6606	mmu_circ_0007644	2.1661	2.69645	1.31085	-2.05702	0.0396844	4.40849	6.43904	2.74294	0	0	0	16.7115	0	0	0.411273	0	0	1.94373	0.579399	0	1.42134
13084	mmu_circ_0016082	1.1943	2.54851	1.24061	-2.05424	0.0399527	0	0.715448	1.37147	0	4.1275	0	2.50672	7.99481	0	0.411273	0	0	0.388746	0.579399	1.01352	0
13349	mmu-let-7c-2	75.8358	-0.853005	0.415283	2.05403	0.0399725	14.695	45.7887	23.315	34.5142	87.5029	90.0735	55.1478	77.0409	154.665	56.3444	73.2152	134.331	60.6443	64.3133	147.973	93.8083
2485	mmu_circ_0002239	2.87591	-1.68605	0.821056	2.05351	0.0400228	2.93899	2.14635	4.11441	0	0.825499	0.919117	0	0	5.07099	0.411273	3.90481	3.08808	5.44244	5.79399	7.09462	4.26401
11661	mmu_circ_0014189	4.66711	1.44606	0.704287	-2.05322	0.0400509	7.34749	13.5935	5.48588	7.66982	5.77849	9.19117	0	5.81441	0	2.46764	6.83342	1.54404	3.49871	0.579399	2.02703	2.84267
8506	mmu_circ_0010062	1.09571	2.88751	1.40693	-2.05235	0.0401361	1.4695	2.86179	0	0	0	0.919117	6.68458	2.9072	1.26775	0	0	0	0	0	0	1.42134
3108	mmu_circ_0003072	5.46612	-1.28847	0.628006	2.05168	0.0402004	1.4695	0.715448	0	3.83491	7.42949	4.59559	2.50672	4.36081	6.33874	1.64509	11.7144	10.8083	10.8849	6.95278	7.09462	7.10669
8744	mmu_circ_0010375	2.68217	-2.26304	1.10314	2.05146	0.0402222	1.4695	1.4309	0	0	0	0.919117	0.835573	2.1804	0	0.822546	0	1.54404	6.99742	21.4378	1.01352	4.26401
14110	mmu-miR-497b	1.9556	-3.14646	1.53385	2.05134	0.0402334	0	0	0	0	0	0	0	2.1804	3.80324	18.096	0.976203	0	1.16624	0	5.06758	0
9505	mmu_circ_0011369	0.94572	3.13981	1.53162	-2.04999	0.0403656	0	0.715448	5.48588	0	0	0.919117	5.01344	1.4536	0	0	0	1.54404	0	0	0	0
6153	mmu_circ_0007051	16.1473	-1.34592	0.656568	2.04993	0.040371	1.4695	29.3334	15.0862	0	3.302	3.67647	5.84901	11.6288	72.2616	17.6847	16.5954	6.17616	10.8849	22.5965	9.12165	32.6908
11179	mmu_circ_0013516	4.23542	-1.68393	0.822143	2.04822	0.0405383	0	0	1.37147	3.83491	1.651	3.67647	2.50672	3.63401	13.9452	10.2818	6.83342	0	8.55241	5.79399	0	5.68535
9592	mmu_circ_0011477	1.27343	2.34386	1.14445	-2.04802	0.0405579	4.40849	1.4309	1.37147	0	0.825499	0	4.17787	4.36081	0	0	0.976203	0	0.388746	0	1.01352	1.42134
12910	mmu_circ_0015853	1.12707	2.96872	1.45099	-2.046	0.0407568	2.93899	0	1.37147	3.83491	0	1.83823	6.68458	0	0	0	0.976203	0	0.388746	0	0	0
2571	mmu_circ_0002355	1.20441	3.51301	1.71815	-2.04465	0.0408896	13.2255	2.86179	1.37147	0	0	0	0.835573	0	0	0	0.976203	0	0	0	0	0
8241	mmu_circ_0009720	3.89398	1.56532	0.765569	-2.04464	0.0408899	5.87799	0.715448	8.22882	7.66982	6.60399	4.59559	2.50672	10.1752	0	0.411273	0.976203	7.72019	2.33247	3.47639	1.01352	0
6496	mmu_circ_0007498	1.56115	2.55847	1.25226	-2.04308	0.0410444	2.93899	7.15448	9.60029	0	0.825499	0	0.835573	0	0	0.411273	0	0	0.777491	0	1.01352	1.42134
4170	mmu_circ_0004433	2.98075	2.23779	1.09537	-2.04295	0.0410573	17.634	0	2.74294	7.66982	0	3.67647	7.52016	0.726801	0	0.822546	2.92861	0	1.94373	0	2.02703	0
8061	mmu_circ_0009488	1.25772	-2.67122	1.30775	2.04261	0.041091	0	0	2.74294	0	0	0	0	0	6.33874	1.64509	3.90481	0	2.33247	1.7382	0	1.42134
437	Gm25052	3.70226	-1.70422	0.835276	2.0403	0.0413201	1.4695	0	2.74294	0	0.825499	0.919117	6.68458	0.726801	15.213	4.524	1.95241	3.08808	6.60868	6.37339	8.10813	0
3782	mmu_circ_0003944	9.78684	1.69671	0.832361	-2.03843	0.041507	47.0239	1.4309	10.9718	15.3396	1.651	5.5147	20.0538	19.6236	0	14.8058	3.90481	0	11.6624	1.1588	2.02703	1.42134
5182	mmu_circ_0005735	1.38798	-2.35313	1.15609	2.03541	0.0418094	1.4695	0.715448	0	0	0	0	0.835573	0	5.07099	0.822546	0	4.63212	0.777491	0.579399	3.04055	4.26401
5428	mmu_circ_0006087	2.66351	1.76828	0.868909	-2.03505	0.0418456	4.40849	0	4.11441	3.83491	9.08049	0.919117	7.52016	3.63401	0	0.411273	0.976203	0	3.10997	1.1588	2.02703	1.42134
3966	mmu_circ_0004163	1.61065	2.93752	1.44355	-2.03493	0.0418576	7.34749	0.715448	9.60029	3.83491	0	1.83823	0	0	1.26775	0	0	0	1.16624	0	0	0
12717	mmu_circ_0015603	1.60733	-2.8377	1.39466	2.03469	0.0418823	0	0	1.37147	3.83491	0	0	0	0	1.26775	0.411273	0	6.17616	0.388746	2.31759	0	9.94936
14151	mmu-miR-5124a	1.4581	4.20196	2.06604	-2.03382	0.0419695	4.40849	0	15.0862	3.83491	0	0	0	0	0	0	0	0	0	0	0	0
1658	mmu_circ_0001199	1.14663	3.47332	1.70794	-2.03363	0.0419889	2.93899	0	2.74294	0	10.7315	0.919117	0	0	0	0	0	0	0	0	1.01352	0
1252	mmu_circ_0000712	58.9263	1.24409	0.612124	-2.03242	0.0421112	230.711	19.3171	2461.79	84.368	28.8925	43.1985	113.638	94.4841	11.4097	54.288	34.1671	24.7046	97.5752	37.6609	2.02703	15.6347
13346	mmu-let-7b-5p	33822.6	-0.922654	0.454204	2.03136	0.0422181	4678.88	38091.9	6323.85	6668.91	36766.9	28760.1	29245.1	36350.2	60494.4	52126.8	41021	53181.3	36869.8	28093.3	44109.3	38380.4
11539	mmu_circ_0013997	1.13108	-3.41899	1.68367	2.03068	0.0422876	0	0	0	0	0	0	0	0	10.142	0.411273	0	4.63212	2.33247	0.579399	0	0
8881	mmu_circ_0010551	47.8036	1.40908	0.694347	-2.02936	0.0424215	89.6393	44.3578	5643.6	49.8538	16.51	39.522	149.568	117.015	12.6775	41.5386	49.7863	1.54404	150.056	47.5107	4.05407	0
2461	mmu_circ_0002212	5.13908	-1.19548	0.589274	2.02872	0.0424863	2.93899	5.72359	5.48588	0	0.825499	3.67647	4.17787	1.4536	5.07099	7.81419	16.5954	4.63212	9.71864	5.79399	4.05407	4.26401
9617	mmu_circ_0011509	13.7939	1.38795	0.684531	-2.02759	0.0426019	8.81698	17.8862	10.9718	3.83491	68.5164	3.67647	35.9296	10.1752	2.5355	7.81419	8.78583	0	14.7723	12.1674	2.02703	12.792
5757	mmu_circ_0006518	1.74051	-2.26086	1.11584	2.02614	0.0427505	0	2.86179	0	0	0.825499	0	0	0	2.5355	1.64509	3.90481	3.08808	2.72122	1.7382	0	8.52802
11133	mmu_circ_0013463	1.07157	3.28724	1.62375	-2.02447	0.0429215	1.4695	0	9.60029	3.83491	0.825499	0	0.835573	0	0	0	0	0	0	0.579399	0	0
5245	mmu_circ_0005823	1.26408	3.63981	1.79959	-2.02257	0.043117	0	0	0	0	6.60399	0	7.52016	5.08761	0	0	0	0	0	0	1.01352	0
11389	mmu_circ_0013795	8.13079	1.27857	0.632182	-2.02247	0.0431282	10.2865	17.1708	10.9718	0	9.90599	16.5441	20.0538	7.26801	1.26775	9.45928	13.6668	0	5.44244	1.1588	4.05407	2.84267
2704	mmu_circ_0002543	138.21	-1.10732	0.54813	2.02018	0.0433651	17.634	67.2521	38.4011	23.0095	139.509	147.059	208.058	57.4173	109.026	135.72	86.8821	231.606	508.868	156.438	229.055	55.4322
7518	mmu_circ_0008779	83.252	-0.791179	0.391657	2.02008	0.043375	48.4934	59.3822	37.0297	391.161	64.3889	46.875	97.7621	64.6853	46.9067	78.9644	194.264	74.1139	72.3067	60.2575	235.136	82.4376
7519	mmu_circ_0008780	83.252	-0.791179	0.391657	2.02008	0.043375	48.4934	59.3822	37.0297	391.161	64.3889	46.875	97.7621	64.6853	46.9067	78.9644	194.264	74.1139	72.3067	60.2575	235.136	82.4376
4924	mmu_circ_0005401	27.0847	-1.22923	0.608895	2.01879	0.0435095	44.0849	2.86179	9.60029	23.0095	9.90599	18.3823	15.0403	7.99481	17.7485	9.048	55.6436	20.0725	11.2736	25.4935	32.4325	130.763
4175	mmu_circ_0004442	1.01642	2.84719	1.41096	-2.0179	0.0436013	2.93899	0	2.74294	0	0	5.5147	2.50672	0.726801	0	0.411273	0	0	0	0	0	1.42134
11908	mmu_circ_0014525	1.5664	-3.10731	1.54108	2.01632	0.0437668	1.4695	0	0	0	0	0.919117	0	0	0	10.6931	0	1.54404	1.16624	9.27038	0	0
12362	mmu_circ_0015145	3.23163	1.76878	0.877288	-2.01619	0.0437802	0	10.0163	10.9718	0	1.651	4.59559	10.0269	2.1804	0	0.411273	0	1.54404	1.55498	3.47639	1.01352	4.26401
12363	mmu_circ_0015146	3.23163	1.76878	0.877288	-2.01619	0.0437802	0	10.0163	10.9718	0	1.651	4.59559	10.0269	2.1804	0	0.411273	0	1.54404	1.55498	3.47639	1.01352	4.26401
7235	mmu_circ_0008427	3.55896	2.4814	1.23083	-2.01604	0.0437954	2.93899	30.0488	1.37147	0	0	0.919117	10.0269	2.9072	0	0	0	0	3.88746	0.579399	0	4.26401
1450	mmu_circ_0000947	15.2009	1.29561	0.643014	-2.0149	0.043915	22.0425	10.7317	53.4873	11.5047	10.7315	4.59559	25.9028	34.1597	25.355	6.16909	7.80962	1.54404	10.4961	15.6438	3.04055	0
11843	mmu_circ_0014437	1.20103	3.11056	1.54384	-2.01482	0.043924	1.4695	0	0	0	0	1.83823	4.17787	10.1752	0	0	0.976203	0	0	0.579399	0	0
12660	mmu_circ_0015531	14.762	1.49801	0.743673	-2.01434	0.0439742	19.1035	0.715448	34.2867	19.1746	22.2885	31.25	33.4229	13.8092	0	1.23382	4.88101	23.1606	2.33247	22.0171	7.09462	1.42134
12912	mmu_circ_0015855	1.86006	-2.20223	1.09649	2.00845	0.0445958	0	0	1.37147	0	0	1.83823	1.67115	0	6.33874	5.34655	0.976203	1.54404	5.83119	0.579399	0	4.26401
3352	mmu_circ_0003394	4.23975	-2.3425	1.16644	2.00824	0.0446176	0	1.4309	6.85735	0	0	2.75735	0	0	0	6.99164	33.1909	0	8.55241	1.1588	4.05407	2.84267
11706	mmu_circ_0014252	39.4968	1.10703	0.551287	-2.00809	0.0446342	26.4509	79.4148	171.434	15.3396	37.973	11.9485	45.1209	43.6081	50.7099	19.3298	6.83342	9.26423	29.5447	36.5021	31.419	17.056
2436	mmu_circ_0002179	2.99623	2.15465	1.07394	-2.0063	0.0448238	4.40849	0.715448	4.11441	11.5047	0	1.83823	0	16.7164	2.5355	0	1.95241	0	0.388746	1.7382	2.02703	0
5343	mmu_circ_0005966	136.818	-1.36709	0.681753	2.00526	0.0449351	148.419	12.1626	30.1723	230.095	56.134	67.0955	38.4364	33.4328	74.7971	23.8538	305.552	120.435	32.6546	114.721	116.554	784.578
9503	mmu_circ_0011366	6.00501	-1.04052	0.519055	2.00465	0.0450005	4.40849	3.57724	4.11441	0	5.77849	3.67647	4.17787	3.63401	16.4807	10.2818	6.83342	10.8083	3.49871	5.21459	5.06758	8.52802
5945	mmu_circ_0006796	1.1845	-2.68729	1.34068	2.00442	0.0450246	0	0.715448	0	0	0	0	0	0.726801	0	0	0.976203	1.54404	1.16624	7.53218	2.02703	4.26401
5946	mmu_circ_0006797	1.1845	-2.68729	1.34068	2.00442	0.0450246	0	0.715448	0	0	0	0	0	0.726801	0	0	0.976203	1.54404	1.16624	7.53218	2.02703	4.26401
3834	mmu_circ_0004008	4.66072	1.3693	0.683282	-2.00401	0.0450695	11.756	0.715448	10.9718	0	16.51	2.75735	4.17787	7.26801	1.26775	2.87891	3.90481	1.54404	5.05369	2.31759	2.02703	1.42134
12319	mmu_circ_0015076	21.342	1.09997	0.549075	-2.00332	0.0451426	8.81698	28.6179	28.8009	3.83491	20.6375	18.3823	80.215	42.1545	17.7485	3.70146	3.90481	13.8964	19.826	23.7553	17.2298	9.94936
1877	mmu_circ_0001452	7.56112	-1.10923	0.553819	2.00287	0.0451908	4.40849	5.72359	6.85735	3.83491	5.77849	4.59559	1.67115	5.08761	11.4097	1.64509	10.7382	15.4404	13.9948	16.8026	3.04055	9.94936
1147	mmu_circ_0000584	3.43742	2.13223	1.06471	-2.00265	0.0452153	7.34749	0.715448	27.4294	3.83491	0	0	4.17787	1.4536	0	0.411273	2.92861	1.54404	2.72122	0	1.01352	1.42134
6775	mmu_circ_0007833	8.27908	1.31087	0.655072	-2.00111	0.0453807	20.573	1.4309	27.4294	23.0095	4.953	3.67647	10.0269	5.08761	5.07099	2.46764	3.90481	6.17616	12.0511	1.7382	2.02703	2.84267
9122	mmu_circ_0010851	3.0059	-2.09942	1.04953	2.00034	0.0454638	2.93899	0.715448	1.37147	0	0.825499	2.75735	0	0	1.26775	0.822546	0	3.08808	1.94373	2.31759	3.04055	27.0054
6274	mmu_circ_0007204	10.4439	1.04298	0.521607	-1.99955	0.0455487	17.634	16.4553	28.8009	15.3396	14.859	5.5147	5.84901	8.72161	11.4097	4.11273	9.76203	0	5.05369	11.0086	4.05407	8.52802
9083	mmu_circ_0010800	4.24796	-1.99009	0.995269	1.99955	0.0455491	1.4695	0.715448	2.74294	0	0	2.75735	5.01344	0.726801	11.4097	4.93528	0.976203	0	30.3222	4.05579	0	2.84267
2415	mmu_circ_0002153	41.6799	0.954886	0.47775	-1.99871	0.0456394	133.724	45.7887	13.7147	111.212	38.7985	34.9264	44.2854	18.8968	48.1744	13.572	34.1671	23.1606	17.8823	26.0729	21.2838	41.2188
10749	mmu_circ_0012972	15.2948	1.30082	0.650974	-1.99826	0.0456885	88.1698	6.43904	30.1723	23.0095	8.25499	6.43382	7.52016	5.08761	6.33874	7.81419	14.643	12.3523	12.8286	7.53218	1.01352	7.10669
6803	mmu_circ_0007871	1.22089	2.31056	1.15752	-1.99613	0.0459197	5.87799	4.29269	1.37147	0	0.825499	1.83823	1.67115	0	1.26775	0	0	0	0.388746	0.579399	0	1.42134
8992	mmu_circ_0010694	2.31137	2.01115	1.00783	-1.99552	0.045986	4.40849	0.715448	8.22882	0	1.651	0.919117	10.8625	2.1804	2.5355	1.23382	0	3.08808	0	1.1588	0	0
13439	mmu-miR-1291	1.46481	-2.59005	1.29876	1.99425	0.0461244	0	0.715448	0	0	0	0	0.835573	0.726801	6.33874	0.411273	1.95241	1.54404	0.777491	0	10.1352	0
13423	mmu-miR-126a-3p	1667.53	-0.657645	0.329775	1.99422	0.0461276	506.977	2201.43	1437.3	709.458	1139.19	993.565	1704.57	1653.47	3225.15	2517.4	1920.19	1780.28	1679.77	1603.2	2187.17	1421.34
5684	mmu_circ_0006428	1.454	2.57998	1.29523	-1.99191	0.0463806	5.87799	5.72359	6.85735	0	0.825499	0	0.835573	0	0	0.822546	0	1.54404	0.777491	0	0	0
10276	mmu_circ_0012405	10.899	0.99389	0.499029	-1.99165	0.0464099	24.9815	7.15448	28.8009	3.83491	8.25499	12.8676	23.396	7.26801	3.80324	7.40291	3.90481	9.26423	12.4399	9.84978	4.05407	7.10669
10969	mmu_circ_0013254	1.08652	3.02545	1.51996	-1.99048	0.0465385	0	7.15448	0	0	0.825499	0	2.50672	5.08761	0	0	0	67.9377	0.388746	0	0	1.42134
6552	mmu_circ_0007567	2.72324	1.90767	0.958879	-1.98948	0.0466481	4.40849	7.15448	10.9718	3.83491	0.825499	0	0	7.26801	3.80324	0.411273	0.976203	0	1.16624	1.7382	1.01352	0
12615	mmu_circ_0015479	1.18722	2.45919	1.23626	-1.98922	0.0466764	1.4695	0	2.74294	7.66982	0.825499	0.919117	1.67115	1.4536	0	0.822546	0	0	0	0	0	1.42134
7410	mmu_circ_0008640	5.87907	1.63148	0.821387	-1.98625	0.0470054	13.2255	21.4635	15.0862	0	0	10.1103	0.835573	9.44841	0	2.05636	3.90481	9.26423	1.16624	4.05579	2.02703	1.42134
7411	mmu_circ_0008641	5.87907	1.63148	0.821387	-1.98625	0.0470054	13.2255	21.4635	15.0862	0	0	10.1103	0.835573	9.44841	0	2.05636	3.90481	9.26423	1.16624	4.05579	2.02703	1.42134
12867	mmu_circ_0015801	4.39764	-1.7076	0.859985	1.98562	0.0470757	4.40849	0.715448	0	7.66982	1.651	0.919117	1.67115	1.4536	2.5355	0	7.80962	7.72019	1.16624	4.63519	8.10813	19.8987
10993	mmu_circ_0013282	2.88822	2.34392	1.18047	-1.98559	0.0470793	16.1645	0.715448	0	0	0.825499	10.1103	0	10.1752	0	0.411273	1.95241	0	0	0.579399	1.01352	4.26401
8619	mmu_circ_0010193	33.811	1.05974	0.534225	-1.9837	0.0472896	116.09	22.8943	83.6596	53.6888	30.5435	16.5441	30.0806	15.2628	12.6775	17.6847	10.7382	10.8083	64.143	24.9141	14.1892	17.056
9572	mmu_circ_0011450	8.04802	2.14672	1.08267	-1.98281	0.047389	14.695	0	4.11441	0	10.7315	62.5	0	13.0824	0	0.411273	0.976203	0	1.94373	11.588	3.04055	5.68535
1128	mmu_circ_0000561	5.82902	1.47489	0.744061	-1.98222	0.0474551	11.756	8.58538	8.22882	0	9.90599	22.9779	5.01344	2.9072	0	6.58037	1.95241	4.63212	8.55241	1.1588	1.01352	0
8498	mmu_circ_0010052	3.35567	1.40198	0.70736	-1.98198	0.047481	10.2865	2.86179	9.60029	0	4.1275	4.59559	1.67115	6.54121	0	3.70146	0.976203	0	2.72122	1.7382	2.02703	2.84267
11708	mmu_circ_0014254	39.1673	1.08705	0.549386	-1.97867	0.0478533	26.4509	80.8457	164.576	15.3396	37.1475	11.9485	40.1075	49.4225	50.7099	20.1524	6.83342	9.26423	30.3222	36.5021	31.419	15.6347
6756	mmu_circ_0007811	6.96226	1.15564	0.585534	-1.97365	0.0484216	10.2865	7.86993	4.11441	11.5047	8.25499	14.7059	18.3826	2.1804	5.07099	6.58037	5.85722	6.17616	5.83119	1.7382	0	2.84267
5155	mmu_circ_0005702	3.62769	1.58973	0.805634	-1.97327	0.0484646	8.81698	0.715448	10.9718	11.5047	5.77849	0.919117	1.67115	5.08761	0	4.524	0.976203	0	1.16624	3.47639	1.01352	1.42134
6549	mmu_circ_0007563	34.6635	1.12503	0.570247	-1.97288	0.0485096	14.695	84.4229	12.3432	3.83491	58.6104	16.5441	89.4063	98.8449	27.8905	36.192	27.3337	18.5285	10.4961	17.9614	30.4055	7.10669
2506	mmu_circ_0002265	16.6089	0.997625	0.505897	-1.97199	0.0486107	23.512	27.187	50.7444	15.3396	19.812	17.4632	14.2047	8.72161	13.9452	21.7975	2.92861	16.9844	9.3299	7.53218	2.02703	14.2134
11280	mmu_circ_0013652	1.26385	2.81702	1.42947	-1.97067	0.0487615	1.4695	0	4.11441	0	0	6.43382	0	5.81441	0	0	0	0	0.388746	0.579399	0	1.42134
4039	mmu_circ_0004251	2.35168	2.01396	1.02239	-1.96985	0.0488554	4.40849	0	12.3432	0	3.302	0.919117	1.67115	7.99481	0	1.23382	0	0	1.55498	1.1588	3.04055	0
8471	mmu_circ_0010018	1.63551	2.30565	1.17119	-1.96864	0.0489945	5.87799	5.00814	2.74294	3.83491	0	0.919117	3.34229	0	0	0.822546	0	0	0.777491	0	0	2.84267
10273	mmu_circ_0012399	1.0469	3.68868	1.87438	-1.96795	0.0490742	7.34749	0	4.11441	3.83491	0	0	0	1.4536	0	0	0	0	0	0	0	0
8131	mmu_circ_0009582	27.6156	1.57004	0.798251	-1.96685	0.0492007	185.157	26.4716	30.1723	38.3491	1.651	20.2206	21.7249	8.72161	11.4097	14.8058	2.92861	0	38.4858	33.0257	3.04055	5.68535
8024	mmu_circ_0009445	2.09935	-1.87294	0.95308	1.96515	0.0493973	1.4695	0.715448	1.37147	3.83491	0.825499	0	0.835573	0	7.60649	3.29018	1.95241	0	5.83119	0.579399	1.01352	4.26401
1442	mmu_circ_0000937	5.07372	-1.71368	0.872363	1.96441	0.0494823	2.93899	0.715448	0	3.83491	0.825499	0.919117	3.34229	6.54121	0	14.3946	1.95241	3.08808	1.94373	6.37339	3.04055	31.2694
4908	mmu_circ_0005377	1.03666	3.03966	1.54819	-1.96336	0.0496048	1.4695	0.715448	5.48588	0	0	0	6.68458	1.4536	0	0	0	0	0.777491	0	0	0
3261	mmu_circ_0003274	1.39167	4.10171	2.09064	-1.96194	0.0497695	13.2255	0	1.37147	7.66982	0	0	0	0	0	0	0	0	0	0	0	0
2549	mmu_circ_0002324	3.8653	-2.16112	1.10222	1.9607	0.0499144	0	0	1.37147	3.83491	0	4.59559	1.67115	0.726801	0	5.34655	3.90481	27.7927	7.38617	5.21459	0	0
6072	mmu_circ_0006959	13.1539	2.18116	1.11278	-1.9601	0.0499838	41.1459	0	68.5735	61.3586	0	0.919117	0.835573	0	0	2.05636	6.83342	4.63212	6.21993	3.47639	3.04055	11.3707
10491	mmu_circ_0012662	5.96546	1.81976	0.92957	-1.95764	0.0502722	4.40849	7.86993	41.1441	0	0.825499	0	5.84901	14.536	2.5355	0	0.976203	1.54404	7.38617	2.89699	4.05407	1.42134
11529	mmu_circ_0013985	4.80444	-1.28458	0.656648	1.95627	0.0504329	1.4695	1.4309	1.37147	7.66982	2.4765	3.67647	0.835573	5.08761	8.87424	15.2171	2.92861	9.26423	2.72122	2.89699	8.10813	2.84267
964	mmu_circ_0000359	1.18969	-3.03956	1.55402	1.95593	0.0504737	0	0	1.37147	0	0	0	0	0	1.26775	5.75782	0	6.17616	0	0	3.04055	1.42134
6142	mmu_circ_0007036	10.1786	1.16765	0.598012	-1.95256	0.0508717	11.756	22.8943	13.7147	0	6.60399	3.67647	30.9162	22.5308	7.60649	10.6931	7.80962	0	8.16366	2.89699	5.06758	8.52802
4636	mmu_circ_0005025	1.48517	3.1527	1.61542	-1.95162	0.0509833	0	0.715448	4.11441	0	0	0	16.7115	0	0	0.411273	0	0	0.388746	0	0	1.42134
11180	mmu_circ_0013517	4.3823	-1.46748	0.751991	1.95146	0.051002	0	1.4309	1.37147	3.83491	1.651	4.59559	2.50672	3.63401	13.9452	10.2818	6.83342	0	8.55241	5.79399	0	5.68535
8130	mmu_circ_0009581	0.993474	3.25829	1.66976	-1.95135	0.0510154	1.4695	4.29269	5.48588	0	0	0	0	3.63401	0	0	0	0	0	0	1.01352	0
10364	mmu_circ_0012510	39.5807	-1.38939	0.712029	1.95131	0.0510203	14.695	8.58538	45.2585	23.0095	10.7315	17.4632	31.7518	24.7112	53.2454	44.8287	18.5479	7.72019	263.181	60.8369	3.04055	5.68535
9646	mmu_circ_0011550	5.9039	1.26251	0.647376	-1.9502	0.0511524	5.87799	1.4309	1067	7.66982	9.08049	8.27205	14.2047	15.9896	2.5355	2.05636	1.95241	1.54404	10.1074	5.21459	3.04055	0
15125	Snord53	51.1861	1.62463	0.83325	-1.94975	0.0512062	19.1035	32.1952	106.975	276.114	55.3085	90.0735	32.5874	6.54121	97.6166	0	9.76203	29.3367	2.33247	28.3905	28.3785	4.26401
11854	mmu_circ_0014450	13.5423	-1.04419	0.535864	1.94861	0.0513424	22.0425	3.57724	5.48588	3.83491	3.302	9.19117	10.8625	11.6288	7.60649	8.22546	8.78583	12.3523	14.7723	23.1759	26.3514	45.4828
11997	mmu_circ_0014643	1.40466	3.0484	1.56462	-1.94833	0.0513753	0	2.14635	0	15.3396	2.4765	0.919117	0	0	0	0	0	0	0	0.579399	1.01352	0
6981	mmu_circ_0008114	1.72519	3.10049	1.59186	-1.94772	0.0514483	5.87799	0	17.8291	0	0	0	1.67115	0	0	0.822546	0	0	0.388746	0	1.01352	0
7708	mmu_circ_0009033	2.55793	1.75859	0.903454	-1.94652	0.0515929	4.40849	1.4309	15.0862	0	4.1275	0	4.17787	2.1804	0	2.05636	0	3.08808	0.777491	1.1588	1.01352	1.42134
11048	mmu_circ_0013347	5.14553	1.13988	0.586075	-1.94494	0.0517819	16.1645	6.43904	8.22882	0	7.42949	10.1103	3.34229	4.36081	0	2.87891	1.95241	3.08808	4.2762	2.89699	4.05407	7.10669
11707	mmu_circ_0014253	38.3283	1.07728	0.554252	-1.94366	0.0519362	26.4509	77.9839	163.205	15.3396	37.1475	11.9485	40.1075	43.6081	50.7099	18.9186	5.85722	9.26423	29.1559	36.5021	31.419	15.6347
1118	mmu_circ_0000550	27.9992	-1.18693	0.610708	1.94354	0.0519512	45.5544	2.86179	9.60029	23.0095	10.7315	22.9779	15.0403	7.99481	17.7485	9.048	55.6436	23.1606	11.6624	25.4935	32.4325	135.027
2196	mmu_circ_0001858	3.6139	-1.62191	0.834526	1.94351	0.0519541	2.93899	1.4309	1.37147	0	1.651	1.83823	1.67115	2.9072	2.5355	12.3382	0.976203	3.08808	1.16624	16.8026	0	7.10669
5508	mmu_circ_0006185	6.78367	1.73459	0.892753	-1.94296	0.0520206	4.40849	4.29269	43.887	7.66982	0	11.9485	0.835573	10.902	0	1.23382	6.83342	4.63212	6.99742	3.47639	0	1.42134
14608	Mus_musculus_tRNA-Ala-CGC-7-1	1.26721	3.67168	1.89048	-1.94219	0.0521141	2.93899	0	2.74294	0	0	0	14.2047	0	0	0	0	0	0.388746	0	0	0
7473	mmu_circ_0008723	3.28197	1.27685	0.657438	-1.94217	0.0521169	5.87799	2.14635	8.22882	3.83491	3.302	1.83823	4.17787	8.72161	1.26775	3.70146	0.976203	1.54404	2.72122	1.7382	1.01352	1.42134
5440	mmu_circ_0006099	2.06015	-2.00029	1.03	1.94202	0.0521349	1.4695	0	1.37147	0	0	1.83823	0.835573	0.726801	5.07099	8.22546	0.976203	6.17616	0.388746	0	3.04055	2.84267
13726	mmu-miR-222-3p	254.016	-0.801293	0.412652	1.94181	0.0521597	70.5359	229.659	144.004	318.298	197.294	225.184	137.034	162.077	835.446	217.152	260.646	270.207	237.524	147.167	450.001	162.032
415	Gm24916	3.26752	-2.66683	1.37419	1.94065	0.0523003	0	0	1.37147	7.66982	0.825499	0.919117	0	0	27.8905	0	1.95241	6.17616	0	0	4.05407	1.42134
937	mmu_circ_0000325	17.2621	2.41015	1.2423	-1.94007	0.0523714	0	137.366	1.37147	3.83491	69.3419	14.7059	5.01344	0	1.26775	6.99164	0	3.08808	1.94373	0	0	31.2694
5329	mmu_circ_0005940	9.67356	1.67048	0.861331	-1.93942	0.0524507	11.756	1.4309	21.9435	61.3586	4.953	11.0294	0.835573	5.81441	13.9452	0.411273	5.85722	0	8.16366	0.579399	1.01352	5.68535
4547	mmu_circ_0004900	6.34738	1.31509	0.678806	-1.93736	0.0527015	11.756	2.86179	10.9718	3.83491	4.953	4.59559	14.2047	18.17	0	0.822546	5.85722	6.17616	6.21993	0.579399	2.02703	8.52802
11655	mmu_circ_0014182	2.34967	-1.77511	0.916648	1.93652	0.0528036	1.4695	1.4309	0	0	0.825499	0.919117	0.835573	2.1804	3.80324	0	3.90481	0	5.44244	5.21459	3.04055	8.52802
3793	mmu_circ_0003957	4.05663	1.53936	0.795099	-1.93606	0.0528607	7.34749	3.57724	12.3432	3.83491	7.42949	3.67647	10.0269	1.4536	0	6.16909	0	0	3.88746	2.31759	0	2.84267
2703	mmu_circ_0002542	152.811	-1.01892	0.52685	1.93398	0.0531153	19.1035	85.8538	65.8305	23.0095	165.1	156.25	222.262	67.5925	126.775	152.171	105.43	247.046	520.53	179.614	247.298	61.1175
13753	mmu-miR-26b-5p	190.199	-0.729925	0.37767	1.9327	0.0532728	70.5359	154.537	126.175	115.047	146.939	240.809	145.39	141.726	278.905	138.599	169.859	464.756	157.053	115.3	429.731	147.819
12577	mmu_circ_0015421	1.33995	-2.37673	1.23015	1.93206	0.0533516	1.4695	0.715448	0	0	0.825499	0	0	0	1.26775	2.05636	2.92861	0	0	4.05579	1.01352	7.10669
1708	mmu_circ_0001251	1.29874	3.66397	1.89771	-1.93073	0.0535165	0	0	16.4576	0	0	0	0.835573	2.9072	0	0	0	0	0	0.579399	0	0
440	Gm25074	1.18313	-2.60821	1.35138	1.93003	0.0536028	1.4695	0.715448	0	0	29.718	0	0	0	0	0	0.976203	1.54404	1.94373	1.7382	9.12165	1.42134
4552	mmu_circ_0004906	1.13961	-3.08644	1.60088	1.92797	0.0538591	0	0	0	0	0	0.919117	0	0	0	7.40291	3.90481	0	3.10997	2.89699	0	0
1035	mmu_circ_0000454	1.51196	-2.51943	1.30698	1.92768	0.0538954	0	0	1.37147	0	0	1.83823	0	0	3.80324	0.411273	3.90481	0	0	6.37339	5.06758	1.42134
973	mmu_circ_0000368	5.5069	-1.46128	0.758213	1.92726	0.0539467	5.87799	0	0	11.5047	2.4765	3.67647	1.67115	1.4536	1.26775	5.75782	9.76203	1.54404	4.2762	6.37339	11.1487	21.3201
838	mmu_circ_0000196	5.48796	-1.06643	0.554214	1.92421	0.054328	2.93899	1.4309	2.74294	0	2.4765	4.59559	3.34229	9.44841	8.87424	8.22546	4.88101	3.08808	8.55241	11.588	7.09462	8.52802
7890	mmu_circ_0009276	13.8663	-1.46802	0.763186	1.92354	0.0544126	8.81698	5.00814	17.8291	3.83491	6.60399	6.43382	5.01344	5.81441	12.6775	13.1607	0.976203	7.72019	26.4347	94.442	7.09462	0
4692	mmu_circ_0005098	4.87181	2.44021	1.26932	-1.92246	0.054548	1.4695	37.2033	10.9718	0	1.651	0	14.2047	0.726801	0	8.22546	1.95241	1.54404	0	0	0	0
14909	Mus_musculus_tRNA-Phe-GAA-1-1	4.47606	2.59185	1.34826	-1.92236	0.0545602	17.634	0.715448	10.9718	30.6793	2.4765	0	0	0	0	0	0	0	2.33247	5.79399	1.01352	0
14910	Mus_musculus_tRNA-Phe-GAA-1-2	4.47606	2.59185	1.34826	-1.92236	0.0545602	17.634	0.715448	10.9718	30.6793	2.4765	0	0	0	0	0	0	0	2.33247	5.79399	1.01352	0
14911	Mus_musculus_tRNA-Phe-GAA-1-3	4.47606	2.59185	1.34826	-1.92236	0.0545602	17.634	0.715448	10.9718	30.6793	2.4765	0	0	0	0	0	0	0	2.33247	5.79399	1.01352	0
14912	Mus_musculus_tRNA-Phe-GAA-1-4	4.47606	2.59185	1.34826	-1.92236	0.0545602	17.634	0.715448	10.9718	30.6793	2.4765	0	0	0	0	0	0	0	2.33247	5.79399	1.01352	0
14913	Mus_musculus_tRNA-Phe-GAA-1-5	4.47606	2.59185	1.34826	-1.92236	0.0545602	17.634	0.715448	10.9718	30.6793	2.4765	0	0	0	0	0	0	0	2.33247	5.79399	1.01352	0
11377	mmu_circ_0013780	1.44281	2.33048	1.21268	-1.92175	0.0546373	1.4695	0	8.22882	0	1.651	2.75735	5.01344	0.726801	0	1.64509	0	0	0	0.579399	1.01352	0
10853	mmu_circ_0013116	1.08362	-2.89991	1.50924	1.92143	0.0546769	0	0	1.37147	0	0	0	0	0	6.33874	0	0.976203	0	2.33247	3.47639	0	2.84267
2492	mmu_circ_0002248	12.7487	-1.13368	0.590637	1.91942	0.0549307	8.81698	0.715448	10.9718	15.3396	9.08049	7.35294	8.35573	5.08761	7.60649	7.40291	12.6906	15.4404	13.9948	25.4935	3.04055	52.5895
8856	mmu_circ_0010523	17.3015	0.96749	0.504151	-1.91905	0.0549782	48.4934	13.5935	10.9718	7.66982	19.812	22.0588	43.4498	16.7164	15.213	23.4426	7.80962	20.0725	12.8286	6.37339	4.05407	4.26401
9481	mmu_circ_0011337	1.10237	-2.94561	1.53504	1.91891	0.0549953	0	0.715448	0	0	0	0	0	0	5.07099	0.822546	0.976203	7.72019	2.33247	0	0	0
13446	mmu-miR-1306-5p	1.14254	-3.49885	1.82419	1.91803	0.0551078	0	0	0	0	0	0	0	0	0	9.45928	0	0	2.33247	0	5.06758	1.42134
8352	mmu_circ_0009880	1.57138	2.54823	1.32858	-1.918	0.0551107	0	10.7317	4.11441	0	0	0	0.835573	5.81441	1.26775	0.822546	0.976203	0	0	0.579399	0	474.727
14459	mmu-mir-760	1.49812	-2.2585	1.17857	1.9163	0.0553263	0	0.715448	1.37147	0	0.825499	0	0.835573	0	0	4.93528	6.83342	0	0.777491	4.63519	3.04055	0
1419	mmu_circ_0000905	33.9864	1.10016	0.574292	-1.91569	0.0554049	14.695	84.4229	12.3432	3.83491	52.832	16.5441	89.4063	95.2109	27.8905	36.192	27.3337	18.5285	10.4961	17.9614	30.4055	5.68535
5406	mmu_circ_0006061	16.7836	1.40158	0.732058	-1.91458	0.0555467	236.589	10.0163	17.8291	130.387	2.4765	17.4632	7.52016	2.9072	2.5355	16.8622	4.88101	9.26423	9.3299	16.2232	2.02703	8.52802
4530	mmu_circ_0004882	4.53113	1.91334	1.00009	-1.91318	0.055725	11.756	10.0163	9.60029	3.83491	12.3825	0	10.0269	0	3.80324	0	3.90481	0	4.2762	2.89699	0	0
5507	mmu_circ_0006184	7.36713	1.65953	0.867429	-1.91316	0.0557274	4.40849	6.43904	43.887	11.5047	0	11.9485	0.835573	10.902	0	1.23382	6.83342	6.17616	7.38617	3.47639	0	2.84267
5344	mmu_circ_0005967	5.45578	2.1791	1.13965	-1.91209	0.0558651	57.3104	0.715448	105.603	3.83491	0.825499	0	7.52016	0.726801	1.26775	0.411273	0	0	5.05369	5.21459	3.04055	0
7594	mmu_circ_0008869	5.81271	1.56254	0.817318	-1.91179	0.0559036	14.695	10.7317	4.11441	3.83491	10.7315	0	10.0269	15.2628	6.33874	0	0.976203	3.08808	3.49871	8.69098	1.01352	0
2651	mmu_circ_0002469	8.65555	-1.37514	0.719505	1.91124	0.0559743	10.2865	0.715448	1.37147	3.83491	7.42949	5.5147	7.52016	1.4536	3.80324	2.46764	11.7144	6.17616	3.88746	15.0644	6.0811	51.1681
12664	mmu_circ_0015535	8.87136	1.38079	0.722575	-1.91092	0.0560143	14.695	12.1626	32.9153	19.1746	0.825499	2.75735	7.52016	14.536	6.33874	16.0396	2.92861	1.54404	4.2762	5.21459	1.01352	0
10278	mmu_circ_0012407	9.79532	0.981889	0.51386	-1.91081	0.0560292	19.1035	7.15448	28.8009	3.83491	7.42949	10.1103	20.8893	7.26801	2.5355	6.58037	3.90481	9.26423	11.2736	9.84978	3.04055	5.68535
6133	mmu_circ_0007024	10.6265	1.08858	0.569856	-1.91027	0.0560987	16.1645	12.8781	45.2585	11.5047	3.302	15.625	5.84901	5.08761	7.60649	3.70146	9.76203	6.17616	2.33247	11.588	6.0811	7.10669
11272	mmu_circ_0013644	9.57568	0.878174	0.460082	-1.90873	0.0562963	4.40849	22.1789	6.85735	3.83491	9.08049	15.625	23.396	12.3556	3.80324	8.22546	7.80962	7.72019	7.77491	6.95278	6.0811	7.10669
5427	mmu_circ_0006086	0.867175	3.55458	1.86234	-1.90866	0.0563054	0	5.72359	0	0	5.77849	0.919117	0	1.4536	0	0	0	0	0	0	0	0
5496	mmu_circ_0006171	7.64428	1.3167	0.68999	-1.90829	0.0563534	32.3289	5.00814	9.60029	15.3396	1.651	1.83823	10.8625	12.3556	5.07099	4.11273	4.88101	3.08808	11.2736	3.47639	0	1.42134
3804	mmu_circ_0003972	6.61698	-1.2209	0.639868	1.90806	0.0563836	5.87799	1.4309	1.37147	15.3396	4.1275	3.67647	2.50672	1.4536	2.5355	6.99164	9.76203	1.54404	5.83119	8.11158	11.1487	24.1627
12802	mmu_circ_0015726	3.22358	2.46483	1.29189	-1.90792	0.0564013	0	3.57724	5.48588	0	1.651	0	29.2451	3.63401	0	0	5.85722	0	0.388746	1.7382	0	0
11765	mmu_circ_0014326	26.8915	1.94763	1.02085	-1.90785	0.0564102	1.4695	47.935	10.9718	0	80.8989	13.7868	178.813	8.72161	0	67.86	2.92861	1.54404	5.83119	0.579399	6.0811	2.84267
12507	mmu_circ_0015333	0.966352	2.46221	1.29065	-1.90773	0.0564259	1.4695	7.15448	1.37147	0	0.825499	1.83823	0.835573	0	0	0.411273	0.976203	0	0	0.579399	0	0
546	Gm25704	174.99	-1.01117	0.530152	1.90732	0.0564794	66.1274	84.4229	54.8588	61.3586	198.12	252.757	18.3826	189.695	223.124	172.735	56.6198	585.191	269.79	266.523	105.406	194.723
5475	mmu_circ_0006142	8.95675	1.25373	0.657454	-1.90695	0.0565275	22.0425	6.43904	17.8291	0	1.651	9.19117	32.5874	11.6288	7.60649	11.9269	2.92861	4.63212	175.324	4.63519	1.01352	1.42134
4449	mmu_circ_0004788	1.76553	2.50002	1.31103	-1.90691	0.0565318	4.40849	0.715448	17.8291	0	0.825499	0	0	0.726801	0	0.822546	1.95241	0	0.388746	0.579399	0	0
11764	mmu_circ_0014325	26.8026	1.97032	1.03345	-1.90655	0.0565792	1.4695	47.935	10.9718	0	80.8989	13.7868	178.813	8.72161	0	67.86	2.92861	1.54404	5.83119	0.579399	6.0811	1.42134
6991	mmu_circ_0008125	7.07034	1.80423	0.946654	-1.9059	0.0566633	57.3104	4.29269	5.48588	3.83491	4.953	0.919117	3.34229	8.72161	0	9.45928	0	1.54404	6.99742	0.579399	0	5.68535
5359	mmu_circ_0005983	4.94287	1.70895	0.896755	-1.90571	0.0566883	10.2865	0	26.0579	7.66982	0.825499	2.75735	7.52016	6.54121	0	6.16909	0.976203	1.54404	4.2762	0	3.04055	1.42134
3404	mmu_circ_0003468	2.22834	-2.31364	1.21436	1.90523	0.0567503	0	0	4.11441	0	0	0	1.67115	0	3.80324	0	0	3.08808	5.44244	6.37339	4.05407	7.10669
7414	mmu_circ_0008644	5.16319	1.62065	0.851583	-1.9031	0.0570269	13.2255	18.6017	15.0862	0	0	10.1103	0.835573	3.63401	0	0.822546	3.90481	7.72019	1.16624	4.05579	2.02703	1.42134
6548	mmu_circ_0007562	35.1721	1.07738	0.566316	-1.90244	0.0571137	16.1645	84.4229	12.3432	3.83491	58.6104	16.5441	89.4063	98.8449	30.426	36.192	29.2861	18.5285	11.6624	17.9614	31.419	7.10669
14138	mmu-miR-5112	0.879246	3.55293	1.86907	-1.90091	0.0573142	2.93899	0	156.348	0	0	0.919117	5.84901	4.36081	0	0	0	0	0	0	0	0
1233	mmu_circ_0000690	4.49893	1.62434	0.854599	-1.9007	0.0573412	5.87799	1.4309	35.6582	0	0.825499	1.83823	4.17787	5.08761	1.26775	3.29018	0.976203	1.54404	3.10997	4.05579	0	2.84267
3810	mmu_circ_0003978	3.0503	1.70331	0.897119	-1.89864	0.0576113	4.40849	8.58538	1.37147	0	17.3355	3.67647	1.67115	0	1.26775	0.411273	1.95241	0	3.10997	1.1588	1.01352	2.84267
13621	mmu-miR-195a-3p	50.2876	-1.04312	0.549415	1.89861	0.0576162	5.87799	75.1221	12.3432	3.83491	57.7849	43.1985	5.84901	55.2369	95.0811	100.351	41.0005	44.7771	78.5266	52.1459	78.0408	55.4322
2154	mmu_circ_0001810	16.4678	1.08612	0.572392	-1.89752	0.0577596	5.87799	38.6342	50.7444	7.66982	26.416	4.59559	24.2316	20.3504	5.07099	8.63673	1.95241	16.9844	8.16366	25.4935	10.1352	8.52802
10460	mmu_circ_0012623	1.34863	2.5747	1.35784	-1.89618	0.0579366	4.40849	2.14635	0	3.83491	6.60399	0.919117	0	0	1.26775	0	0.976203	0	0	0	0	1.42134
11117	mmu_circ_0013440	2.44051	-2.2006	1.16056	1.89615	0.0579401	1.4695	0	4.11441	0	0	0	0.835573	0.726801	0	5.75782	0	1.54404	16.7161	0.579399	3.04055	4.26401
13105	mmu_circ_0016120	3.74338	2.26284	1.19369	-1.89566	0.0580045	0	0	8.22882	7.66982	0	32.1691	0.835573	0.726801	2.5355	0.822546	0	0	1.16624	2.89699	0	2.84267
1744	mmu_circ_0001298	13.612	1.00311	0.529523	-1.89437	0.0581757	320.35	23.6098	16.4576	57.5237	6.60399	10.1103	10.8625	13.0824	3.80324	6.16909	7.80962	20.0725	15.5498	7.53218	4.05407	4.26401
6132	mmu_circ_0007023	5.48231	1.56414	0.825953	-1.89374	0.0582601	11.756	2.14635	27.4294	0	2.4765	11.0294	5.01344	5.08761	7.60649	1.23382	7.80962	0	0.388746	2.89699	0	2.84267
4736	mmu_circ_0005150	5.06415	1.56329	0.825643	-1.89342	0.0583021	30.8594	6.43904	8.22882	3.83491	0.825499	7.35294	2.50672	0	6.33874	2.05636	0.976203	1.54404	1.16624	0.579399	4.05407	4.26401
6776	mmu_circ_0007834	2.71858	1.66794	0.881577	-1.89199	0.0584918	8.81698	0	9.60029	0	4.953	1.83823	3.34229	4.36081	1.26775	1.23382	0.976203	1.54404	2.72122	0	0	2.84267
5300	mmu_circ_0005905	6.58341	2.06978	1.09633	-1.88792	0.059037	0	5.00814	0	42.184	0.825499	0	5.01344	33.4328	2.5355	9.45928	0.976203	0	1.55498	86.9098	2.02703	0
6595	mmu_circ_0007631	46.5226	0.766001	0.40576	-1.88782	0.0590503	110.212	73.6912	94.6314	23.0095	44.577	34.0073	50.97	38.5205	24.0872	47.7077	42.9529	29.3367	32.6546	55.6223	32.4325	9.94936
12160	mmu_circ_0014859	1.15011	3.89666	2.06449	-1.88746	0.0590979	0	0	13.7147	0	0	0	2.50672	2.1804	0	0	0	0	0	0	0	0
11709	mmu_circ_0014255	38.291	1.06489	0.564277	-1.88718	0.0591355	26.4509	80.8457	160.462	7.66982	37.1475	11.9485	40.1075	49.4225	49.4422	20.1524	6.83342	9.26423	29.9334	35.9227	31.419	15.6347
5822	mmu_circ_0006627	26.3628	-0.882501	0.467868	1.88622	0.0592656	20.573	19.3171	37.0297	3.83491	19.812	13.7868	19.2182	13.8092	25.355	38.6597	17.5717	18.5285	90.189	13.9056	23.3109	46.9041
2197	mmu_circ_0001859	2.56637	-2.4583	1.30451	1.88445	0.0595037	0	0.715448	0	0	0	1.83823	0	2.9072	5.07099	0	1.95241	6.17616	16.7161	0	0	5.68535
13469	mmu-miR-136-5p	4.02608	-2.03007	1.07797	1.88324	0.0596676	4.40849	0	0	0	4.953	2.75735	0	0	13.9452	0.411273	5.85722	0	2.72122	1.1588	11.1487	17.056
2696	mmu_circ_0002533	8.04618	-0.930889	0.494449	1.88268	0.0597437	7.34749	2.14635	10.9718	0	3.302	4.59559	3.34229	11.6288	10.142	12.3382	11.7144	4.63212	10.4961	12.7468	9.12165	14.2134
14576	mmu-miR-98-5p	147.729	-0.68135	0.36195	1.88244	0.0597759	38.2069	140.228	67.202	80.5331	143.637	190.257	121.158	122.829	181.288	108.576	195.241	148.228	176.102	133.841	362.839	153.504
12533	mmu_circ_0015364	6.1804	-1.58476	0.842111	1.88189	0.0598508	2.93899	0	0	3.83491	8.25499	5.5147	1.67115	2.1804	8.87424	8.63673	3.90481	3.08808	1.55498	1.7382	4.05407	42.6401
5459	mmu_circ_0006124	2.00214	-2.48733	1.32204	1.88144	0.0599122	0	0	0	0	3.302	0	0	0.726801	11.4097	0.411273	3.90481	0	10.1074	1.1588	1.01352	0
12826	mmu_circ_0015754	1.85	-2.11698	1.12564	1.88069	0.0600148	1.4695	0	1.37147	0	0	1.83823	0	0.726801	6.33874	0.411273	0	1.54404	10.8849	1.1588	1.01352	2.84267
8101	mmu_circ_0009545	7.01788	1.34276	0.714882	-1.87829	0.0603413	23.512	19.3171	515.673	0	13.208	3.67647	4.17787	12.3556	1.26775	10.2818	1.95241	0	9.71864	3.47639	1.01352	2.84267
7407	mmu_circ_0008635	6.33073	1.11523	0.593868	-1.87792	0.0603925	8.81698	5.00814	2.74294	19.1746	4.953	7.35294	15.0403	8.72161	3.80324	6.99164	4.88101	3.08808	7.38617	2.31759	1.01352	0
6372	mmu_circ_0007347	1.49038	-2.57886	1.37379	1.87718	0.0604933	0	1.4309	1.37147	0	0	0	0	0	6.33874	0	0	4.63212	2.33247	3.47639	0	4.26401
3403	mmu_circ_0003467	2.322	-2.12927	1.13443	1.87695	0.0605249	0	0	4.11441	0	0	0.919117	1.67115	0	3.80324	0	0	3.08808	5.44244	6.95278	4.05407	7.10669
4926	mmu_circ_0005403	27.552	-1.15288	0.614533	1.87603	0.060651	45.5544	2.86179	9.60029	23.0095	10.7315	22.9779	15.0403	7.99481	15.213	8.63673	54.6674	23.1606	11.2736	25.4935	32.4325	132.184
2043	mmu_circ_0001674	6.52036	1.47794	0.788084	-1.87535	0.060744	1.4695	0	6.85735	3.83491	8.25499	2.75735	44.2854	8.72161	2.5355	3.29018	5.85722	6.17616	4.66495	1.1588	3.04055	1.42134
1975	mmu_circ_0001584	1.88827	2.57119	1.37192	-1.87415	0.0609091	0	0	6.85735	0	15.6845	0.919117	1.67115	0.726801	0	0.411273	2.92861	0	0	0	1.01352	0
9564	mmu_circ_0011442	13.8391	0.991769	0.529443	-1.87323	0.0610364	321.82	24.3252	17.8291	57.5237	6.60399	10.1103	10.8625	13.0824	3.80324	6.16909	7.80962	20.0725	15.9386	8.69098	4.05407	4.26401
13387	mmu-miR-10a-3p	9.06005	-1.6894	0.901908	1.87315	0.0610482	0	1.4309	1.37147	0	0.825499	19.3015	0	10.1752	29.1582	23.0313	20.5003	0	14.7723	11.0086	9.12165	4.26401
10050	mmu_circ_0012095	6.27832	2.20315	1.17636	-1.87285	0.0610892	11.756	0.715448	48.0014	0	8.25499	0.919117	8.35573	3.63401	0	0	0	13.8964	3.49871	0	0	1.42134
12730	mmu_circ_0015624	0.892613	3.53227	1.88613	-1.87276	0.0611015	4.40849	0	6.85735	0	0	0	0.835573	2.1804	0	0	0	0	0	0	0	0
4214	mmu_circ_0004493	1.99063	1.73273	0.925263	-1.87269	0.0611115	0	1.4309	5.48588	0	3.302	0.919117	9.1913	4.36081	1.26775	0.411273	0.976203	0	2.33247	1.1588	1.01352	0
3926	mmu_circ_0004114	5.31043	-1.16477	0.622332	1.87163	0.061258	4.40849	3.57724	2.74294	0	2.4765	3.67647	3.34229	4.36081	2.5355	8.22546	3.90481	4.63212	4.66495	6.37339	3.04055	27.0054
14504	mmu-mir-7a-1	3.98804	-1.13447	0.606567	1.87031	0.0614409	2.93899	0.715448	4.11441	3.83491	3.302	3.67647	0.835573	1.4536	5.07099	3.70146	1.95241	6.17616	5.05369	6.37339	6.0811	8.52802
8052	mmu_circ_0009479	3.73119	2.35338	1.25865	-1.86976	0.0615166	30.8594	0	6.85735	0	0	0	12.5336	0	0	0.411273	1.95241	0	2.33247	2.31759	1.01352	1.42134
6107	mmu_circ_0006996	6.70476	1.62262	0.868739	-1.86778	0.0617922	188.096	11.4472	1.37147	46.0189	7.42949	1.83823	10.0269	0	2.5355	3.70146	0	7.72019	1.94373	5.79399	3.04055	0
13488	mmu-mir-143	20.9654	-0.889509	0.476398	1.86716	0.0618798	7.34749	10.7317	8.22882	38.3491	12.3825	11.0294	18.3826	15.2628	30.426	10.2818	26.3575	7.72019	37.3196	12.1674	49.6623	39.7974
13401	mmu-miR-122-5p	85665.2	-1.33914	0.717323	1.86686	0.0619218	8414.34	189147	4643.8	46126.3	17381.7	13363	31207	77999.6	365051	239186	25233.9	22363.9	105748	74105.1	24172.4	126499
3965	mmu_circ_0004162	2.14593	2.50015	1.33955	-1.86642	0.0619829	10.2865	0.715448	10.9718	3.83491	0	3.67647	0	0	1.26775	0	0	0	1.55498	0	2.02703	0
15094	Snord14c	337.433	-0.831127	0.445658	1.86495	0.062189	83.7613	354.862	124.804	149.562	449.072	472.426	136.198	169.345	427.231	307.221	143.502	500.269	747.947	366.18	692.232	274.318
12430	mmu_circ_0015229	4.25719	1.43828	0.771293	-1.86476	0.0622149	4.40849	2.86179	6.85735	3.83491	0	7.35294	8.35573	15.2628	0	4.11273	0.976203	7.72019	0.777491	1.7382	1.01352	2.84267
3826	mmu_circ_0003998	3.56148	-2.07669	1.1137	1.86469	0.0622255	0	0	0	0	4.1275	2.75735	0	2.9072	0	0	2.92861	12.3523	5.44244	2.31759	7.09462	17.056
12625	mmu_circ_0015490	5.98412	1.42195	0.762737	-1.86427	0.0622839	20.573	1.4309	17.8291	0	3.302	2.75735	1.67115	22.5308	1.26775	5.75782	3.90481	0	4.66495	1.7382	4.05407	4.26401
13383	mmu-miR-106b-3p	584.275	-0.774589	0.415606	1.86376	0.0623558	280.674	545.172	534.873	168.736	515.937	602.022	289.108	508.034	1343.81	820.489	497.863	1023.7	560.571	299.549	1150.34	207.515
4854	mmu_circ_0005310	5.03087	1.77284	0.951562	-1.86308	0.062451	4.40849	107.317	45.2585	0	0.825499	2.75735	5.01344	2.9072	0	9.45928	0.976203	0	1.55498	1.7382	2.02703	1.42134
13186	mmu_circ_0016232	7.32713	1.87307	1.00582	-1.86223	0.06257	13.2255	3.57724	50.7444	19.1746	0	0.919117	0	4.36081	0	2.87891	0.976203	13.8964	3.88746	1.1588	1.01352	1.42134
809	mmu_circ_0000160	3.51386	2.07872	1.1164	-1.86199	0.0626042	10.2865	0	6.85735	3.83491	14.0335	0	6.68458	2.9072	0	0.411273	0.976203	6.17616	0	0	4.05407	0
6	DQ267102	16.7784	-1.21861	0.654728	1.86125	0.0627091	5.87799	6.43904	5.48588	38.3491	17.3355	1.83823	5.84901	4.36081	22.8195	2.46764	50.7626	7.72019	17.1048	9.84978	53.7164	18.4774
11845	mmu_circ_0014439	1.77761	3.04005	1.63353	-1.86102	0.0627408	2.93899	0	17.8291	3.83491	0	0	0.835573	0	0	0	0.976203	0	0	0	2.02703	0
6124	mmu_circ_0007013	1.41523	-3.15889	1.69889	1.85939	0.0629717	0	0	0	3.83491	0	0	0	0	6.33874	9.048	0	0	0	0.579399	0	2.84267
13444	mmu-mir-1306	15.0509	-1.14588	0.616284	1.85934	0.062979	1.4695	24.3252	0	3.83491	26.416	5.5147	7.52016	3.63401	10.142	25.4989	21.4765	32.4248	20.9923	16.8026	29.392	11.3707
9958	mmu_circ_0011972	1.23239	2.43998	1.31269	-1.85877	0.0630599	2.93899	0	5.48588	0	0.825499	1.83823	0	5.81441	1.26775	0	0	0	0.388746	1.1588	0	0
12609	mmu_circ_0015472	1.11078	-3.45353	1.85825	1.85848	0.063101	0	0	0	0	0	0	0	0	0	0	0	1.54404	9.3299	4.05579	0	2.84267
3896	mmu_circ_0004079	7.5794	1.16172	0.625147	-1.85832	0.0631232	14.695	13.5935	6.85735	0	6.60399	19.3015	20.0538	1.4536	3.80324	6.16909	3.90481	9.26423	5.05369	0.579399	7.09462	2.84267
288	Gm24029	5.62351	-1.9967	1.07556	1.85643	0.0633923	0	0	0	11.5047	0	0	5.84901	2.9072	13.9452	2.87891	3.90481	27.7927	2.33247	0	13.1757	5.68535
8801	mmu_circ_0010452	4.33222	-1.83121	0.986439	1.85639	0.063398	7.34749	0	0	3.83491	0.825499	1.83823	1.67115	0.726801	0	0	3.90481	15.4404	1.55498	9.84978	8.10813	14.2134
1695	mmu_circ_0001237	1.16461	-2.57011	1.38492	1.85579	0.0634838	0	0	0	0	0	0.919117	0.835573	0	1.26775	0.411273	4.88101	0	0.777491	0	1.01352	8.52802
7923	mmu_circ_0009315	1.24161	2.43494	1.31227	-1.85551	0.0635228	1.4695	3.57724	5.48588	0	0	5.5147	0	0.726801	0	0	0	1.54404	0.388746	1.1588	0	0
11850	mmu_circ_0014445	1.77214	2.16112	1.16478	-1.85538	0.0635413	10.2865	0	1.37147	0	8.25499	0	0.835573	2.1804	1.26775	0.822546	0	1.54404	0.777491	0	1.01352	0
13571	mmu-miR-186-5p	49.7137	-0.922745	0.497335	1.85538	0.0635423	11.756	47.2196	63.0876	3.83491	43.7515	56.0661	27.5739	18.17	60.8519	85.5448	67.358	137.419	67.253	26.6523	61.8245	17.056
137	Gm22962	2.01017	-2.14452	1.15671	1.85399	0.0637412	1.4695	0.715448	0	3.83491	0	0	0.835573	0.726801	0	0	2.92861	1.54404	1.16624	2.31759	15.2027	1.42134
5052	mmu_circ_0005569	2.46728	-1.70067	0.917328	1.85394	0.063748	0	0	4.11441	0	0.825499	1.83823	2.50672	0	0	6.99164	1.95241	3.08808	5.44244	5.21459	6.0811	1.42134
6774	mmu_circ_0007832	2.792	2.96726	1.60092	-1.85347	0.0638156	0	0	28.8009	0	0.825499	0	10.0269	0	0	1.64509	1.95241	0	0	0	0	1.42134
12727	mmu_circ_0015620	3.18336	1.72768	0.93218	-1.85338	0.063828	4.40849	4.29269	5.48588	0	21.463	0.919117	2.50672	0	0	3.29018	1.95241	0	1.16624	0.579399	2.02703	2.84267
13380	mmu-miR-103-3p	115.29	-0.688858	0.371745	1.85304	0.063877	38.2069	124.488	90.517	76.6982	80.8989	118.566	68.517	105.386	271.298	93.7702	126.906	152.86	83.9691	67.7896	245.271	99.4936
13915	mmu-mir-345	2.20193	-3.04928	1.64579	1.85277	0.063915	0	0	4.11441	0	0	0	0	0	10.142	0	5.85722	6.17616	8.94115	0	0	0
13123	mmu_circ_0016152	2.19998	-2.53918	1.37093	1.85216	0.0640035	0	0	0	0	0	4.59559	0	0	5.07099	5.75782	0.976203	0	2.72122	15.0644	1.01352	0
642	Gm26361	46.169	-1.13997	0.616009	1.85057	0.0642308	14.695	17.1708	21.9435	0	17.3355	34.0073	6.68458	115.561	68.4584	46.8851	12.6906	44.7771	52.4807	114.142	63.8515	108.022
8785	mmu_circ_0010426	10.5033	2.17008	1.17269	-1.85051	0.0642397	2.93899	1.4309	35.6582	11.5047	0.825499	0	0	85.7625	0	19.7411	0.976203	0	0.777491	1.7382	1.01352	5.68535
3239	mmu_circ_0003239	6.00832	-1.33604	0.722153	1.85008	0.0643024	2.93899	7.86993	0	0	2.4765	5.5147	2.50672	5.08761	3.80324	15.6284	5.85722	1.54404	29.5447	4.63519	3.04055	5.68535
10992	mmu_circ_0013281	4.00421	1.48285	0.802654	-1.84743	0.0646849	19.1035	6.43904	2.74294	0	7.42949	0.919117	6.68458	3.63401	7.60649	2.05636	1.95241	0	3.49871	0.579399	0	1.42134
10737	mmu_circ_0012954	1.5095	2.1503	1.16478	-1.8461	0.0648773	2.93899	0.715448	2.74294	0	2.4765	0	10.0269	0.726801	0	0	0.976203	0	0.388746	1.7382	0	1.42134
12707	mmu_circ_0015588	13.9497	0.796286	0.431349	-1.84604	0.0648871	14.695	21.4635	6.85735	7.66982	21.463	16.5441	18.3826	31.2524	13.9452	7.40291	11.7144	7.72019	8.16366	8.11158	5.06758	22.7414
9037	mmu_circ_0010742	2.93224	1.7304	0.937474	-1.84581	0.0649201	0	9.30083	0	0	9.08049	5.5147	7.52016	4.36081	0	0.822546	0	0	2.72122	2.31759	1.01352	4.26401
14602	Mus_musculus_tRNA-Ala-CGC-3-1	1.8918	2.74825	1.48903	-1.84567	0.0649401	4.40849	2.86179	0	0	0	0	14.2047	5.08761	0	0	2.92861	0	0.777491	0	0	0
14603	Mus_musculus_tRNA-Ala-CGC-3-2	1.8918	2.74825	1.48903	-1.84567	0.0649401	4.40849	2.86179	0	0	0	0	14.2047	5.08761	0	0	2.92861	0	0.777491	0	0	0
14604	Mus_musculus_tRNA-Ala-CGC-3-3	1.8918	2.74825	1.48903	-1.84567	0.0649401	4.40849	2.86179	0	0	0	0	14.2047	5.08761	0	0	2.92861	0	0.777491	0	0	0
9352	mmu_circ_0011155	2.09288	-2.71229	1.47015	1.84491	0.0650506	0	0	0	0	0	3.67647	0	0	0	6.99164	10.7382	7.72019	2.33247	0	2.02703	0
6386	mmu_circ_0007367	3.17081	2.27714	1.23429	-1.8449	0.0650516	10.2865	7.15448	6.85735	11.5047	0	7.35294	0	0	0	0.411273	0	0	3.10997	4.05579	0	0
9016	mmu_circ_0010718	27.2894	1.51556	0.823517	-1.84035	0.0657172	14.695	1.4309	5.48588	153.396	35.4965	22.0588	86.8996	4.36081	24.0872	3.29018	27.3337	7.72019	1.16624	2.31759	7.09462	39.7974
6096	mmu_circ_0006985	1.80608	2.03887	1.10831	-1.83961	0.0658249	1.4695	3.57724	8.22882	0	4.1275	0.919117	3.34229	0.726801	3.80324	0	0	1.54404	0	1.1588	0	0
4812	mmu_circ_0005245	9.67887	-1.1029	0.600142	1.83773	0.066102	2.93899	9.30083	2.74294	11.5047	4.1275	11.9485	3.34229	3.63401	13.9452	8.22546	10.7382	4.63212	2.72122	9.84978	11.1487	44.0615
4813	mmu_circ_0005246	9.67887	-1.1029	0.600142	1.83773	0.066102	2.93899	9.30083	2.74294	11.5047	4.1275	11.9485	3.34229	3.63401	13.9452	8.22546	10.7382	4.63212	2.72122	9.84978	11.1487	44.0615
7576	mmu_circ_0008847	8.83238	-1.5737	0.856387	1.8376	0.0661216	7.34749	6.43904	0	0	0	1.83823	8.35573	10.1752	3.80324	3.29018	5.85722	0	12.8286	11.588	31.419	38.3761
5328	mmu_circ_0005939	6.50246	1.06199	0.577937	-1.83756	0.0661277	5.87799	6.43904	24.6865	7.66982	2.4765	7.35294	6.68458	9.44841	5.07099	4.524	2.92861	1.54404	6.60868	1.1588	3.04055	8.52802
8173	mmu_circ_0009630	1.01768	2.88539	1.57127	-1.83634	0.0663069	7.34749	0	1.37147	0	0	1.83823	0	4.36081	0	0	0.976203	0	0.388746	0	0	0
12429	mmu_circ_0015228	6.30047	1.06812	0.581705	-1.83618	0.0663308	10.2865	2.86179	10.9718	7.66982	0.825499	10.1103	9.1913	15.2628	5.07099	4.524	3.90481	7.72019	1.94373	1.7382	3.04055	5.68535
694	mmu_circ_0000016	4.67841	1.4067	0.766733	-1.83467	0.0665543	10.2865	0	15.0862	15.3396	1.651	2.75735	5.84901	5.08761	0	4.11273	1.95241	0	3.10997	2.31759	3.04055	4.26401
672	Gm26922	3.3145	-1.78675	0.973973	1.83449	0.0665809	1.4695	0.715448	1.37147	7.66982	0	0.919117	2.50672	0	13.9452	0.411273	10.7382	3.08808	1.94373	1.1588	7.09462	0
12148	mmu_circ_0014844	2.24692	1.88607	1.02897	-1.83297	0.0668066	1.4695	10.0163	4.11441	0	4.1275	2.75735	5.84901	0	0	0	2.92861	0	0.777491	2.89699	1.01352	0
7103	mmu_circ_0008260	1.49497	-2.45701	1.34148	1.83157	0.0670157	2.93899	0	1.37147	0	0	0	0	0	3.80324	0.411273	0	0	3.10997	9.84978	1.01352	1.42134
9164	mmu_circ_0010912	1.12956	3.43587	1.87795	-1.82958	0.0673123	0	0	201.606	0	0	0.919117	9.1913	6.54121	0	0	0	0	0	0	0	1.42134
9563	mmu_circ_0011441	13.63	0.989952	0.541098	-1.82953	0.0673209	320.35	24.3252	17.8291	57.5237	4.953	10.1103	10.8625	12.3556	3.80324	6.16909	7.80962	20.0725	15.5498	8.11158	4.05407	4.26401
15095	Snord14d	338.1	-0.815724	0.44607	1.82869	0.0674458	82.2918	354.147	127.547	149.562	468.058	467.831	142.047	165.711	427.231	308.043	143.502	489.46	744.837	367.918	694.259	277.161
6455	mmu_circ_0007449	5.21492	1.4791	0.809322	-1.82757	0.0676137	4.40849	0	10.9718	3.83491	15.6845	11.0294	5.84901	8.72161	6.33874	4.11273	0	7.72019	2.33247	0	1.01352	1.42134
9778	mmu_circ_0011732	0.82796	3.09916	1.69578	-1.82757	0.0676137	1.4695	3.57724	0	0	0	0	4.17787	3.63401	0	0	0	0	0.388746	0	0	0
10303	mmu_circ_0012438	0.824988	3.48287	1.90589	-1.82742	0.0676365	1.4695	5.72359	0	0	0	0.919117	0	5.08761	0	0	0	0	5.83119	0	0	0
685	mmu_circ_0000006	1.78014	-2.0834	1.1404	1.8269	0.0677147	4.40849	0	1.37147	0	0	0	0	0	7.60649	1.23382	0.976203	4.63212	0.777491	0.579399	4.05407	2.84267
6105	mmu_circ_0006994	5.96332	1.79871	0.985407	-1.82535	0.0679479	188.096	5.72359	1.37147	46.0189	7.42949	1.83823	10.0269	0	0	3.70146	0	7.72019	0.388746	5.21459	3.04055	0
6106	mmu_circ_0006995	5.96332	1.79871	0.985407	-1.82535	0.0679479	188.096	5.72359	1.37147	46.0189	7.42949	1.83823	10.0269	0	0	3.70146	0	7.72019	0.388746	5.21459	3.04055	0
9479	mmu_circ_0011335	1.35102	-2.45105	1.34376	1.82403	0.0681481	0	0.715448	0	0	0	0.919117	0	0.726801	5.07099	0.822546	0.976203	7.72019	4.66495	0	0	0
9480	mmu_circ_0011336	1.35102	-2.45105	1.34376	1.82403	0.0681481	0	0.715448	0	0	0	0.919117	0	0.726801	5.07099	0.822546	0.976203	7.72019	4.66495	0	0	0
11249	mmu_circ_0013614	3.09963	-1.65626	0.908175	1.82372	0.0681938	0	1.4309	2.74294	0	3.302	0.919117	2.50672	0	1.26775	2.87891	1.95241	7.72019	3.49871	2.89699	0	18.4774
11741	mmu_circ_0014294	329.606	-1.13773	0.6239	1.82357	0.0682165	101.395	104.455	96.0029	682.614	437.515	115.809	67.6814	47.9689	604.716	77.3193	704.819	149.772	327.713	184.828	1252.71	318.38
4690	mmu_circ_0005096	5.7918	1.86428	1.02277	-1.82277	0.0683387	1.4695	37.2033	13.7147	0	1.651	2.75735	15.0403	0.726801	7.60649	8.22546	1.95241	1.54404	0.777491	0	0	0
3069	mmu_circ_0003028	3.34784	1.91505	1.05075	-1.82257	0.0683691	0	4.29269	19.2006	0	8.25499	0	7.52016	2.9072	3.80324	3.70146	1.95241	1.54404	0.388746	0	0	0
3221	mmu_circ_0003216	1.5417	3.47031	1.90416	-1.82249	0.0683812	0	0	19.2006	0	0	0	0	3.63401	0	0.411273	0	0	0	0	0	1.42134
2579	mmu_circ_0002370	18.0605	0.761952	0.418127	-1.8223	0.0684097	27.9204	23.6098	9.60029	26.8444	21.463	18.3823	36.7652	15.9896	16.4807	6.99164	12.6906	15.4404	17.8823	5.21459	8.10813	25.5841
15147	Snord85	663.996	1.01636	0.557788	-1.82213	0.0684349	185.157	485.789	300.352	490.869	5454.07	4250.92	498.002	432.447	498.225	306.81	369.005	3171.46	380.971	589.248	586.826	319.801
3157	mmu_circ_0003133	0.885966	2.69475	1.47912	-1.82186	0.0684759	1.4695	1.4309	1.37147	0	0.825499	0	0	7.26801	0	0	0	0	0.388746	0	0	1.42134
3158	mmu_circ_0003134	0.885966	2.69475	1.47912	-1.82186	0.0684759	1.4695	1.4309	1.37147	0	0.825499	0	0	7.26801	0	0	0	0	0.388746	0	0	1.42134
11766	mmu_circ_0014327	26.7108	1.96579	1.07998	-1.82022	0.068726	0	47.935	10.9718	0	80.8989	13.7868	178.813	8.72161	0	67.86	2.92861	1.54404	5.83119	0.579399	6.0811	1.42134
13624	mmu-miR-1960	2.69696	-2.28006	1.25275	1.82004	0.0687527	0	0	0	0	0	1.83823	3.34229	1.4536	8.87424	15.6284	0	0	3.49871	0	7.09462	1.42134
15110	Snord34	13.5152	1.49063	0.819685	-1.81854	0.0689812	7.34749	0.715448	39.7726	38.3491	42.1005	22.0588	9.1913	0	0	5.75782	3.90481	24.7046	6.60868	5.79399	7.09462	2.84267
4366	mmu_circ_0004690	2.09471	1.87349	1.0304	-1.81822	0.0690306	4.40849	5.72359	9.60029	0	0	4.59559	0.835573	0.726801	0	0.411273	0	0	0.777491	1.1588	1.01352	4.26401
4861	mmu_circ_0005317	2.23169	2.02963	1.11635	-1.8181	0.0690489	8.81698	0.715448	2.74294	3.83491	0	0	5.84901	6.54121	0	0.411273	0.976203	0	1.55498	0	0	4.26401
5443	mmu_circ_0006106	1.52773	3.49568	1.92293	-1.8179	0.06908	0	0	20.572	0	0	0	2.50672	0	0	0	0.976203	0	0.388746	0	0	0
2469	mmu_circ_0002220	19.068	0.931034	0.512199	-1.81772	0.0691072	35.2679	15.7399	26.0579	0	9.90599	19.3015	35.9296	57.4173	16.4807	15.6284	12.6906	4.63212	20.2148	17.9614	5.06758	12.792
13841	mmu-miR-30c-5p	402.156	-0.590655	0.324964	1.8176	0.0691252	148.419	443.578	256.465	276.114	307.086	449.448	300.806	382.297	644.016	543.292	340.695	773.564	369.308	311.137	632.434	255.841
7946	mmu_circ_0009342	1.47659	2.80287	1.54261	-1.81697	0.0692217	4.40849	0	6.85735	3.83491	0	0	0	5.81441	0	0	0	1.54404	1.16624	0	0	0
3280	mmu_circ_0003301	0.984609	-3.30767	1.82125	1.81615	0.0693466	0	0	0	0	0	0	0	0	1.26775	5.75782	0	0	5.83119	2.89699	0	0
10906	mmu_circ_0013175	172.387	0.67471	0.371598	-1.8157	0.0694165	277.735	173.139	101.489	310.628	166.751	122.243	286.602	260.195	106.491	198.645	122.025	191.461	107.294	209.163	76.0137	48.3255
12942	mmu_circ_0015895	17.1776	0.972594	0.536399	-1.81319	0.0698025	8.81698	38.6342	50.7444	7.66982	26.416	4.59559	24.2316	20.3504	6.33874	9.048	2.92861	16.9844	10.8849	25.4935	13.1757	8.52802
11530	mmu_circ_0013986	3.72764	-1.32649	0.731943	1.81228	0.0699428	0	1.4309	1.37147	7.66982	2.4765	3.67647	0.835573	1.4536	7.60649	9.45928	2.92861	7.72019	1.16624	2.31759	8.10813	1.42134
9426	mmu_circ_0011257	665.718	1.01047	0.557635	-1.81207	0.0699762	185.157	485.789	303.095	490.869	5454.9	4254.59	498.002	433.173	498.225	306.81	371.933	3171.46	382.137	590.407	595.948	322.644
6497	mmu_circ_0007499	11.9247	-1.31634	0.726539	1.81179	0.0700185	14.695	2.14635	4.11441	11.5047	2.4765	7.35294	6.68458	7.26801	10.142	46.8851	14.643	0	6.21993	11.588	1.01352	44.0615
8983	mmu_circ_0010677	8.18498	1.22585	0.676683	-1.81155	0.0700557	13.2255	23.6098	4.11441	7.66982	0	13.7868	8.35573	21.0772	7.60649	6.99164	8.78583	0	4.66495	5.79399	1.01352	4.26401
11168	mmu_circ_0013504	1.40209	2.47775	1.36782	-1.81146	0.0700692	1.4695	5.00814	4.11441	0	3.302	0	0	5.08761	0	0.411273	0	0	0	0	3.04055	0
5652	mmu_circ_0006380	6.6403	1.11027	0.613273	-1.81041	0.0702324	5.87799	10.7317	24.6865	7.66982	9.90599	8.27205	0.835573	4.36081	0	3.29018	4.88101	6.17616	2.72122	4.05579	7.09462	5.68535
3370	mmu_circ_0003420	3.45904	1.22328	0.676206	-1.80904	0.0704455	2.93899	3.57724	6.85735	11.5047	7.42949	1.83823	3.34229	2.1804	2.5355	2.05636	2.92861	0	0.388746	2.89699	2.02703	2.84267
9878	mmu_circ_0011869	9.37501	1.98672	1.10004	-1.80605	0.0709111	512.855	2.14635	4.11441	103.543	4.953	0.919117	0	2.9072	0	0	5.85722	0	5.44244	5.21459	9.12165	2.84267
8486	mmu_circ_0010039	2.71614	1.81515	1.00509	-1.80596	0.0709246	4.40849	0	20.572	0	4.953	2.75735	0	0.726801	1.26775	0.822546	0.976203	1.54404	0.388746	0.579399	3.04055	1.42134
10907	mmu_circ_0013176	171.278	0.672084	0.37223	-1.80556	0.0709872	274.796	170.992	100.117	310.628	166.751	121.323	284.095	258.014	106.491	198.234	121.049	189.917	106.128	208.584	75.0002	48.3255
14981	Mus_musculus_tRNA-Trp-CCA-5-1	1.14327	-3.02756	1.67686	1.8055	0.0709966	0	0.715448	0	72.8633	0	0	0	0	0	0	2.92861	7.72019	3.88746	0	3.04055	0
10526	mmu_circ_0012707	3.25605	1.7772	0.984421	-1.80533	0.0710234	0	7.15448	2.74294	3.83491	0	4.59559	10.0269	11.6288	0	0	0	4.63212	3.88746	1.1588	1.01352	1.42134
6761	mmu_circ_0007816	6.49782	1.1999	0.664996	-1.80437	0.0711738	13.2255	5.72359	9.60029	15.3396	1.651	6.43382	0.835573	21.0772	3.80324	3.70146	7.80962	0	6.99742	2.89699	2.02703	2.84267
1178	mmu_circ_0000623	1.25005	2.37721	1.31799	-1.80366	0.0712848	1.4695	0	2.74294	0	8.25499	3.67647	0.835573	0	0	0.822546	0	0	0.777491	0	0	1.42134
9923	mmu_circ_0011926	5.68249	1.55023	0.859583	-1.80347	0.0713152	195.443	4.29269	2.74294	46.0189	2.4765	2.75735	7.52016	2.1804	0	5.75782	0	0	3.10997	4.63519	5.06758	1.42134
11116	mmu_circ_0013439	2.27043	-2.07547	1.15117	1.80293	0.0713995	1.4695	0	4.11441	0	0	0	0.835573	0.726801	0	5.75782	0	1.54404	13.9948	0.579399	3.04055	4.26401
10981	mmu_circ_0013267	8.87912	1.27345	0.706447	-1.80262	0.0714482	8.81698	12.1626	43.887	3.83491	1.651	1.83823	20.0538	8.72161	7.60649	4.93528	1.95241	4.63212	5.05369	14.485	1.01352	1.42134
12703	mmu_circ_0015584	0.980501	2.72875	1.51398	-1.80237	0.0714865	0	6.43904	0	0	2.4765	0.919117	2.50672	2.1804	0	0	0	0	1.16624	0	0	0
5006	mmu_circ_0005504	1.79932	2.52742	1.40232	-1.80231	0.0714967	0	0.715448	5.48588	0	10.7315	0	0	7.26801	0	0	0	0	1.16624	0.579399	0	2.84267
12428	mmu_circ_0015227	4.99237	1.20388	0.668012	-1.80218	0.0715169	8.81698	2.86179	8.22882	3.83491	0	7.35294	8.35573	15.2628	3.80324	4.11273	0.976203	7.72019	1.94373	1.7382	2.02703	2.84267
8671	mmu_circ_0010274	10.5291	-1.23717	0.686716	1.80158	0.0716119	5.87799	3.57724	16.4576	7.66982	7.42949	3.67647	5.01344	0.726801	2.5355	4.11273	4.88101	30.8808	4.2762	9.84978	13.1757	48.3255
7406	mmu_circ_0008634	6.84681	0.953873	0.53032	-1.79867	0.0720704	8.81698	5.00814	4.11441	19.1746	5.77849	8.27205	15.0403	8.72161	3.80324	7.40291	4.88101	4.63212	7.38617	3.47639	3.04055	0
8817	mmu_circ_0010470	48.2835	1.14421	0.636156	-1.79862	0.072078	51.4324	82.992	13.7147	3.83491	61.9124	12.8676	70.1881	233.303	51.9777	28.3778	40.0243	13.8964	23.7135	34.7639	4.05407	45.4828
9334	mmu_circ_0011134	2.7057	-2.52589	1.40471	1.79816	0.0721524	1.4695	0	4.11441	0	0.825499	0	0	0	3.80324	0.411273	0.976203	0	2.72122	28.9699	0	200.409
9955	mmu_circ_0011968	1.8666	-1.71203	0.952372	1.79765	0.0722321	0	0.715448	0	3.83491	0.825499	0.919117	0.835573	0.726801	7.60649	0.822546	1.95241	1.54404	0.777491	0.579399	3.04055	5.68535
13144	mmu_circ_0016181	4.40937	1.43487	0.798907	-1.79604	0.0724877	11.756	4.29269	21.9435	0	2.4765	2.75735	6.68458	2.1804	0	2.46764	0	1.54404	6.99742	1.1588	2.02703	4.26401
13823	mmu-miR-3086-5p	1.76794	-2.77783	1.54699	1.79563	0.072553	0	0	0	0	0	2.75735	0	0	15.213	5.75782	1.95241	0	0	0.579399	2.02703	0
3595	mmu_circ_0003709	1.90028	-2.38144	1.32647	1.79532	0.0726029	1.4695	0	1.37147	0	0	1.83823	0	0	7.60649	5.34655	2.92861	9.26423	0	0.579399	0	0
7815	mmu_circ_0009180	2.88767	2.01661	1.12428	-1.79368	0.0728639	7.34749	10.7317	4.11441	0	0	0	9.1913	5.81441	0	0	1.95241	0	0.388746	4.63519	2.02703	0
7472	mmu_circ_0008722	2.8919	1.27887	0.713654	-1.792	0.0731322	1.4695	2.14635	8.22882	3.83491	3.302	1.83823	4.17787	8.72161	1.26775	3.29018	0.976203	1.54404	2.72122	1.7382	1.01352	0
961	mmu_circ_0000354	2.88101	2.16429	1.20835	-1.79112	0.0732748	11.756	0	8.22882	0	16.51	0.919117	0.835573	0	0	1.64509	0	1.54404	3.49871	1.1588	0	0
9416	mmu_circ_0011247	688.909	0.978822	0.546725	-1.79034	0.0733995	196.913	527.285	311.324	506.208	5463.15	4273.89	541.451	462.972	514.706	345.469	393.41	3199.25	399.242	621.695	598.988	346.806
8376	mmu_circ_0009909	1.46615	-2.25739	1.26112	1.78999	0.0734555	0	0	0	3.83491	0.825499	0	0	0.726801	1.26775	0.411273	1.95241	3.08808	0.388746	0	1.01352	9.94936
8752	mmu_circ_0010383	1.5764	3.14689	1.75827	-1.78976	0.0734918	1.4695	0	16.4576	0	0	0	5.01344	0.726801	0	0	0	0	1.55498	0	0	0
9417	mmu_circ_0011248	688.972	0.978428	0.546748	-1.78954	0.0735275	196.913	527.285	311.324	506.208	5463.15	4273.89	541.451	462.972	514.706	345.469	393.41	3199.25	399.242	621.695	600.002	346.806
11724	mmu_circ_0014271	7.22538	-0.81908	0.45788	1.78885	0.0736387	2.93899	9.30083	5.48588	3.83491	3.302	3.67647	118.651	5.81441	3.80324	9.45928	7.80962	12.3523	12.0511	10.4292	10.1352	8.52802
1282	mmu_circ_0000752	1.7784	-2.81053	1.57141	1.78854	0.073689	0	0	0	0	0.825499	1.83823	0	0	0	0	5.85722	10.8083	0	8.11158	1.01352	0
2118	mmu_circ_0001767	1.78841	1.6369	0.915303	-1.78837	0.073717	1.4695	6.43904	2.74294	0	3.302	2.75735	2.50672	2.9072	0	1.64509	0	1.54404	2.72122	0.579399	0	0
11420	mmu_circ_0013833	0.921653	-2.70198	1.51151	1.7876	0.0738401	0	0	1.37147	0	0	0	191.346	0	0	3.29018	1.95241	0	4.2762	0	1.01352	2.84267
3348	mmu_circ_0003389	8.08605	-1.30099	0.727964	1.78717	0.0739104	4.40849	4.29269	15.0862	0	0.825499	2.75735	1.67115	7.99481	1.26775	19.3298	37.0957	4.63212	14.7723	3.47639	6.0811	5.68535
12572	mmu_circ_0015413	17.8079	-1.40454	0.786799	1.78513	0.0742408	5.87799	15.7399	9.60029	0	0	13.7868	27.5739	4.36081	1.26775	53.4655	71.2628	12.3523	42.3733	14.485	7.09462	5.68535
3487	mmu_circ_0003572	1.31226	2.84546	1.59452	-1.78452	0.074339	0	13.5935	1.37147	0	0	2.75735	0.835573	0	0	0.411273	0	0	0	0	2.02703	0
9570	mmu_circ_0011448	8.43924	1.94228	1.08907	-1.78343	0.0745168	16.1645	0	4.11441	0	10.7315	62.5	0	13.8092	0	0.411273	0.976203	0	3.10997	14.485	3.04055	5.68535
1976	mmu_circ_0001585	0.922227	2.8507	1.59847	-1.7834	0.0745215	2.93899	0.715448	1.37147	7.66982	0	0	1.67115	0	0	0	0	0	0.388746	0	0	0
9121	mmu_circ_0010850	2.29835	-1.89165	1.06074	1.78332	0.074534	2.93899	0.715448	0	0	0.825499	2.75735	0	0	1.26775	0.822546	0	3.08808	1.94373	2.31759	3.04055	17.056
760	mmu_circ_0000101	5.99632	1.64275	0.921334	-1.78301	0.0745851	1.4695	0.715448	43.887	7.66982	1.651	2.75735	12.5336	2.1804	0	1.23382	5.85722	1.54404	1.55498	1.7382	11.1487	0
3292	mmu_circ_0003317	5.37913	1.52042	0.853012	-1.78242	0.0746816	4.40849	12.1626	12.3432	0	7.42949	4.59559	18.3826	5.08761	0	0	0	1.54404	8.55241	8.11158	2.02703	1.42134
1974	mmu_circ_0001583	1.48696	2.84647	1.5975	-1.78182	0.0747781	0	0	2.74294	0	15.6845	0	1.67115	0.726801	0	0	1.95241	0	0	0	1.01352	0
377	Gm24621	50.9186	-1.03389	0.580255	1.78179	0.074783	17.634	32.9106	21.9435	3.83491	18.161	38.6029	6.68458	124.283	68.4584	46.8851	15.6192	49.4092	57.5344	123.412	69.9326	119.392
11224	mmu_circ_0013584	1.46354	-3.259	1.82984	1.78103	0.0749082	0	0	0	3.83491	0	0	0	0	0	9.87055	0	0	8.55241	1.1588	0	0
4179	mmu_circ_0004450	9.86688	1.00167	0.562602	-1.78043	0.0750053	27.9204	5.72359	9.60029	34.5142	6.60399	3.67647	15.8759	4.36081	3.80324	4.11273	8.78583	3.08808	8.16366	5.21459	12.1622	4.26401
12179	mmu_circ_0014887	0.821266	3.46453	1.9474	-1.77905	0.0752316	1.4695	0	0	0	9.08049	0.919117	1.67115	0	0	12.3382	0	0	0	0	0	0
2059	mmu_circ_0001691	20.5754	-0.85345	0.479937	1.77826	0.0753619	7.34749	19.3171	6.85735	7.66982	4.953	17.4632	24.2316	26.8916	34.2292	32.4906	28.3099	13.8964	25.2685	22.0171	7.09462	51.1681
6204	mmu_circ_0007116	7.16485	1.15632	0.650566	-1.77741	0.0755011	26.4509	2.86179	26.0579	3.83491	0.825499	3.67647	10.0269	5.81441	2.5355	3.29018	2.92861	3.08808	5.83119	4.63519	7.09462	5.68535
2741	mmu_circ_0002582	1.43276	2.08947	1.17596	-1.77682	0.0755972	4.40849	1.4309	2.74294	0	0.825499	0	4.17787	4.36081	0	0	0.976203	0	0	1.1588	0	2.84267
1668	mmu_circ_0001209	1.89093	-2.02998	1.14334	1.77549	0.0758163	0	0	0	3.83491	0.825499	0.919117	1.67115	0	7.60649	0	0	3.08808	1.55498	4.05579	1.01352	5.68535
13072	mmu_circ_0016066	5.56307	1.08673	0.612784	-1.77343	0.076157	10.2865	7.86993	4.11441	7.66982	15.6845	4.59559	5.84901	2.9072	5.07099	3.29018	1.95241	12.3523	1.16624	1.7382	3.04055	1.42134
661	Gm26466	2.11199	2.55688	1.44252	-1.77251	0.0763102	0	0.715448	0	26.8444	0.825499	0	1.67115	0	0	0	0.976203	0	1.16624	0.579399	1.01352	0
10584	mmu_circ_0012780	1.14701	-3.05607	1.72453	1.77211	0.0763755	0	0	0	0	0.825499	0	0	0	6.33874	7.81419	1.95241	0	0	0	0	1.42134
1581	mmu_circ_0001103	4.1124	-1.32816	0.74985	1.77124	0.0765212	2.93899	2.14635	1.37147	3.83491	0.825499	1.83823	5.01344	0.726801	5.07099	1.23382	3.90481	4.63212	1.55498	2.89699	5.06758	22.7414
5078	mmu_circ_0005603	2.77606	1.67266	0.944481	-1.77099	0.0765626	2.93899	7.15448	1.37147	0	4.953	0	11.698	5.81441	0	0.411273	1.95241	1.54404	1.94373	4.63519	0	0
7399	mmu_circ_0008627	4.49819	1.4118	0.797656	-1.76993	0.0767389	8.81698	3.57724	26.0579	0	0	2.75735	5.01344	6.54121	3.80324	3.70146	1.95241	1.54404	3.88746	2.89699	0	1.42134
7400	mmu_circ_0008628	4.49819	1.4118	0.797656	-1.76993	0.0767389	8.81698	3.57724	26.0579	0	0	2.75735	5.01344	6.54121	3.80324	3.70146	1.95241	1.54404	3.88746	2.89699	0	1.42134
7401	mmu_circ_0008629	4.49819	1.4118	0.797656	-1.76993	0.0767389	8.81698	3.57724	26.0579	0	0	2.75735	5.01344	6.54121	3.80324	3.70146	1.95241	1.54404	3.88746	2.89699	0	1.42134
2702	mmu_circ_0002541	155.936	-0.932464	0.526883	1.76977	0.0767647	19.1035	137.366	65.8305	23.0095	163.449	156.25	222.262	67.5925	126.775	152.171	105.43	247.046	521.697	176.137	248.312	62.5388
13500	mmu-mir-146b	15.7311	-0.852938	0.48248	1.76782	0.0770912	2.93899	9.30083	9.60029	0	15.6845	22.9779	7.52016	18.17	39.3002	17.6847	14.643	10.8083	27.6009	10.4292	22.2974	22.7414
13920	mmu-mir-3473f	0.906437	-2.23749	1.26765	1.76506	0.0775535	0	0	0	0	0	0	0	1.4536	0	1.64509	0.976203	3.08808	1.16624	2.31759	1.01352	2.84267
8132	mmu_circ_0009583	25.4306	1.56599	0.887851	-1.7638	0.077766	182.218	21.4635	20.572	38.3491	0.825499	15.625	21.7249	5.08761	11.4097	13.9833	0.976203	0	36.9308	32.4463	1.01352	4.26401
5291	mmu_circ_0005889	5.33889	1.83899	1.0429	-1.76334	0.0778435	11.756	11.4472	4.11441	26.8444	0	0	3.34229	10.1752	0	0	0	4.63212	4.2762	5.79399	3.04055	0
1523	mmu_circ_0001034	3.54842	1.39607	0.7921	-1.76249	0.0779866	5.87799	9.30083	9.60029	3.83491	2.4765	0.919117	0.835573	7.99481	5.07099	1.23382	5.85722	0	1.16624	0.579399	2.02703	0
626	Gm26263	0.986071	-2.31666	1.31462	1.76223	0.07803	1.4695	0	0	0	0	0	0	0.726801	1.26775	0.411273	0	0	1.55498	4.05579	2.02703	4.26401
8952	mmu_circ_0010642	19.6312	0.963188	0.547061	-1.76066	0.078296	36.7374	27.187	16.4576	34.5142	7.42949	27.5735	30.9162	26.1648	21.5517	1.23382	23.4289	24.7046	10.8849	8.69098	15.2027	1.42134
9018	mmu_circ_0010721	26.195	1.54723	0.878811	-1.76059	0.078308	14.695	1.4309	5.48588	153.396	34.671	14.7059	85.2285	2.9072	24.0872	1.23382	25.3813	7.72019	0.388746	2.31759	7.09462	38.3761
1637	mmu_circ_0001171	43.6637	1.22424	0.695552	-1.7601	0.0783905	52.9019	67.9676	10.9718	3.83491	52.0065	4.59559	70.1881	225.308	43.1034	17.2735	40.0243	12.3523	18.6598	34.7639	2.02703	42.6401
3061	mmu_circ_0003006	0.887853	3.02143	1.71817	-1.75852	0.0786588	4.40849	0	4.11441	0	0	0.919117	3.34229	0	0	0	0	0	0	0	0	1.42134
3188	mmu_circ_0003174	10.5194	1.02006	0.580349	-1.75767	0.0788037	22.0425	1.4309	12.3432	26.8444	7.42949	9.19117	21.7249	12.3556	12.6775	6.16909	2.92861	1.54404	6.60868	2.89699	5.06758	17.056
4441	mmu_circ_0004776	11.8151	-0.897001	0.510456	1.75725	0.0788746	11.756	14.309	2.74294	7.66982	6.60399	12.8676	5.01344	4.36081	6.33874	6.99164	18.5479	7.72019	15.9386	12.1674	16.2163	39.7974
6116	mmu_circ_0007005	1.46422	-2.89942	1.65012	1.7571	0.0789013	0	0	2.74294	0	0	0	0	0	0	0	4.88101	9.26423	3.49871	0	3.04055	0
3711	mmu_circ_0003861	16.3065	1.54114	0.877589	-1.75611	0.0790704	33.7984	0	98.7458	19.1746	11.557	4.59559	26.7383	0.726801	7.60649	6.16909	4.88101	4.63212	25.2685	12.7468	0	4.26401
1675	mmu_circ_0001217	2.15933	-2.02429	1.15273	1.75609	0.0790733	0	0	4.11441	0	0	1.83823	0.835573	0	0	1.23382	6.83342	1.54404	7.77491	7.53218	0	2.84267
4508	mmu_circ_0004859	0.847604	2.9911	1.70338	-1.75598	0.0790915	0	0.715448	4.11441	0	0	3.67647	0	3.63401	0	0	0	0	0	0	0	1.42134
5162	mmu_circ_0005710	26.6709	-1.14413	0.651599	1.75589	0.0791075	35.2679	4.29269	21.9435	15.3396	15.6845	13.7868	17.547	10.1752	19.0162	68.2713	12.6906	75.6579	99.9076	5.79399	7.09462	4.26401
10450	mmu_circ_0012612	5.82735	-1.00578	0.572835	1.7558	0.0791232	7.34749	2.86179	4.11441	3.83491	4.953	3.67647	0.835573	3.63401	2.5355	3.29018	4.88101	6.17616	5.83119	9.84978	15.2027	14.2134
1397	mmu_circ_0000882	16.8545	0.871811	0.496654	-1.75537	0.0791961	54.3714	10.7317	24.6865	15.3396	10.7315	7.35294	40.9431	11.6288	12.6775	10.6931	8.78583	4.63212	15.5498	20.8584	12.1622	8.52802
1878	mmu_circ_0001453	10.7841	-0.929347	0.529528	1.75505	0.0792513	5.87799	5.72359	9.60029	3.83491	5.77849	14.7059	1.67115	10.902	16.4807	2.05636	14.643	20.0725	17.4936	18.5408	8.10813	17.056
10196	mmu_circ_0012299	1.24563	2.29887	1.31005	-1.7548	0.0792934	4.40849	0	2.74294	0	4.953	0.919117	0	4.36081	0	0.411273	0	0	1.55498	0.579399	0	0
10198	mmu_circ_0012301	1.24563	2.29887	1.31005	-1.7548	0.0792934	4.40849	0	2.74294	0	4.953	0.919117	0	4.36081	0	0.411273	0	0	1.55498	0.579399	0	0
2144	mmu_circ_0001796	9.73725	1.00295	0.571756	-1.75415	0.0794046	35.2679	8.58538	30.1723	7.66982	6.60399	5.5147	8.35573	2.9072	5.07099	9.87055	4.88101	7.72019	5.44244	10.4292	3.04055	4.26401
13147	mmu_circ_0016185	14.1592	1.03734	0.591535	-1.75364	0.0794919	8.81698	25.7561	15.0862	0	61.9124	9.19117	23.396	5.81441	15.213	6.58037	15.6192	15.4404	4.2762	8.69098	5.06758	5.68535
4434	mmu_circ_0004767	2.82012	-1.28119	0.730658	1.75348	0.0795202	1.4695	1.4309	4.11441	0	2.4765	2.75735	0.835573	0	3.80324	7.81419	5.85722	3.08808	1.94373	4.05579	4.05407	1.42134
269	Gm23922	4.6266	-1.25289	0.714573	1.75334	0.0795434	0	2.86179	2.74294	7.66982	5.77849	0.919117	1.67115	1.4536	12.6775	1.23382	4.88101	3.08808	3.49871	4.05579	17.2298	4.26401
386	Gm24657	4.6266	-1.25289	0.714573	1.75334	0.0795434	0	2.86179	2.74294	7.66982	5.77849	0.919117	1.67115	1.4536	12.6775	1.23382	4.88101	3.08808	3.49871	4.05579	17.2298	4.26401
11157	mmu_circ_0013491	49.4366	-1.21071	0.690599	1.75312	0.0795807	66.1274	12.1626	5.48588	92.0379	14.0335	28.4926	14.2047	10.1752	22.8195	7.40291	98.5965	46.3212	12.4399	44.0343	60.811	255.841
14635	Mus_musculus_tRNA-Arg-TCG-1-1	3.55397	4.81404	2.74638	-1.75287	0.0796248	0	0	8.22882	46.0189	0	1.83823	0	0	0	11.1044	0	0	0.777491	0	0	0
808	mmu_circ_0000158	5.49803	-1.13506	0.647576	1.75278	0.0796397	2.93899	4.29269	8.22882	0	3.302	1.83823	0.835573	5.08761	11.4097	11.1044	1.95241	12.3523	10.8849	1.1588	4.05407	8.52802
9074	mmu_circ_0010788	1.55242	2.48857	1.4204	-1.75202	0.0797703	2.93899	9.30083	4.11441	3.83491	0	1.83823	0	0	0	1.64509	0	0	1.16624	0	0	0
11767	mmu_circ_0014328	31.3316	1.43716	0.820444	-1.75169	0.0798271	0	47.935	10.9718	15.3396	81.7244	19.3015	180.484	10.1752	2.5355	60.4571	10.7382	10.8083	3.10997	7.53218	6.0811	34.1121
12474	mmu_circ_0015292	19.4717	-1.1796	0.673506	1.75143	0.0798726	11.756	2.86179	8.22882	30.6793	18.9865	12.8676	5.01344	7.26801	8.87424	1.23382	13.6668	27.7927	7.38617	26.6523	27.3649	100.915
12475	mmu_circ_0015293	19.4717	-1.1796	0.673506	1.75143	0.0798726	11.756	2.86179	8.22882	30.6793	18.9865	12.8676	5.01344	7.26801	8.87424	1.23382	13.6668	27.7927	7.38617	26.6523	27.3649	100.915
5200	mmu_circ_0005758	17.8474	-1.32109	0.754656	1.75058	0.0800176	14.695	23.6098	10.9718	3.83491	0	18.3823	5.01344	5.08761	15.213	27.9666	11.7144	7.72019	119.734	9.84978	6.0811	5.68535
94	Gm22631	1.2081	-2.20599	1.26069	1.74983	0.0801485	1.4695	0.715448	0	0	29.718	0	0	0	0	0	1.95241	1.54404	1.55498	1.7382	8.10813	1.42134
1638	mmu_circ_0001172	48.9308	1.11572	0.637652	-1.74973	0.0801647	54.3714	82.992	13.7147	3.83491	61.9124	12.8676	71.0237	233.303	51.9777	28.3778	40.0243	13.8964	23.7135	37.0815	4.05407	49.7468
8185	mmu_circ_0009645	9.7253	1.20424	0.68858	-1.74887	0.0803129	8.81698	520.846	46.63	3.83491	8.25499	3.67647	21.7249	7.99481	2.5355	9.87055	6.83342	16.9844	3.49871	6.37339	0	1.42134
10597	mmu_circ_0012794	2.14345	2.05498	1.17556	-1.74809	0.0804492	2.93899	0	5.48588	11.5047	0	0.919117	6.68458	0.726801	1.26775	0	0	0	2.33247	0	1.01352	1.42134
10598	mmu_circ_0012795	2.14345	2.05498	1.17556	-1.74809	0.0804492	2.93899	0	5.48588	11.5047	0	0.919117	6.68458	0.726801	1.26775	0	0	0	2.33247	0	1.01352	1.42134
3201	mmu_circ_0003195	2.17611	2.35207	1.34632	-1.74703	0.0806325	0	0	10.9718	7.66982	0.825499	0	10.0269	0	0	0.822546	0	1.54404	1.94373	0	1.01352	0
3056	mmu_circ_0002999	117.022	-0.628849	0.360004	1.74678	0.0806751	45.5544	128.781	90.517	76.6982	80.8989	123.162	81.0506	105.386	264.959	94.1815	129.835	152.86	85.9128	67.7896	245.271	99.4936
1596	mmu_circ_0001123	5.61067	1.28808	0.737457	-1.74665	0.0806986	8.81698	23.6098	4.11441	7.66982	0	8.27205	1.67115	9.44841	7.60649	4.93528	2.92861	0	1.94373	3.47639	1.01352	4.26401
9531	mmu_circ_0011401	0.840289	3.0721	1.75916	-1.74634	0.0807516	1.4695	0	2.74294	7.66982	0	0	0.835573	0.726801	0	0	0	0	0	0	0	0
13552	mmu-miR-181d-5p	106.289	-0.610938	0.350053	1.74527	0.0809374	54.3714	92.2928	53.4873	126.552	57.7849	89.1543	91.0775	109.747	191.43	104.052	112.263	163.668	113.125	70.1072	218.92	52.5895
9335	mmu_circ_0011135	2.63282	-2.47666	1.41919	1.74512	0.0809641	1.4695	0	4.11441	0	0.825499	0	0	0	3.80324	0.411273	0.976203	0	1.55498	28.9699	0	200.409
12198	mmu_circ_0014915	1.08006	-3.33973	1.91414	1.74477	0.081025	0	0	0	0	0	0	0	0	0	0	1.95241	12.3523	1.55498	0	0	1.42134
6457	mmu_circ_0007451	3.02457	1.80924	1.0377	-1.74351	0.0812449	5.87799	0	1.37147	7.66982	0	1.83823	14.2047	7.26801	0	0.411273	3.90481	0	0.777491	4.05579	1.01352	0
11499	mmu_circ_0013950	3.37815	1.35609	0.777819	-1.74345	0.0812554	0	1.4309	1.37147	7.66982	9.08049	3.67647	9.1913	6.54121	1.26775	4.524	2.92861	1.54404	0.388746	0.579399	1.01352	2.84267
1130	mmu_circ_0000564	2.60477	1.93677	1.11122	-1.74293	0.0813466	7.34749	8.58538	5.48588	3.83491	0	1.83823	6.68458	0	0	0.411273	0	0	5.05369	0	1.01352	1.42134
3497	mmu_circ_0003585	0.964861	-2.73972	1.57255	1.74221	0.0814714	0	0	0	0	0.825499	0	0	0	0	0.822546	3.90481	0	0.777491	0.579399	0	8.52802
4415	mmu_circ_0004744	9.22465	1.13995	0.654339	-1.74213	0.0814852	4.40849	23.6098	9.60029	0	9.08049	1.83823	35.0941	15.9896	8.87424	6.16909	8.78583	12.3523	2.72122	5.21459	1.01352	2.84267
866	mmu_circ_0000229	1.19259	2.94898	1.69361	-1.74124	0.0816409	2.93899	0	0	3.83491	6.60399	3.67647	0	0	0	0	0	0	0	0	2.02703	0
13844	mmu-miR-30d-5p	4670.07	-0.704765	0.404889	1.74064	0.0817471	875.82	5356.56	1763.71	1764.06	3956.62	5340.07	3086.61	6264.3	8473.63	7427.59	5568.26	6628.56	5912.82	3425.98	5813.53	3062.98
5348	mmu_circ_0005972	4.3424	1.4734	0.847177	-1.73919	0.0820013	1.4695	2.14635	19.2006	3.83491	9.90599	0	2.50672	12.3556	0	0.822546	1.95241	1.54404	1.16624	8.11158	3.04055	1.42134
10467	mmu_circ_0012633	1.67468	2.17126	1.24848	-1.73912	0.082013	0	8.58538	5.48588	0	0	4.59559	1.67115	1.4536	0	0	0	0	1.55498	0	2.02703	1.42134
9316	mmu_circ_0011105	2.79624	1.84018	1.05916	-1.7374	0.0823166	19.1035	0.715448	5.48588	0	0	1.83823	0.835573	7.26801	0	0.822546	0.976203	1.54404	3.10997	0	3.04055	0
15064	Snora7a	3.38946	1.84065	1.05946	-1.73735	0.0823251	20.573	0.715448	2.74294	0	2.4765	9.19117	0	5.81441	5.07099	0	1.95241	3.08808	0	0.579399	2.02703	0
14039	mmu-miR-455-3p	1.16965	-2.70216	1.55565	1.73701	0.0823863	0	0	0	0	0	0.919117	0	0.726801	1.26775	8.63673	0	0	3.10997	0	4.05407	0
7096	mmu_circ_0008253	1.47831	-2.43726	1.4037	1.73631	0.0825084	0	0	1.37147	0	0	1.83823	0	0	0	0	0.976203	10.8083	2.72122	2.89699	3.04055	0
12240	mmu_circ_0014980	19.0448	-0.875303	0.504332	1.73557	0.0826401	7.34749	18.6017	4.11441	7.66982	4.953	13.7868	22.5605	26.1648	34.2292	29.6117	25.3813	9.26423	24.491	19.6996	7.09462	49.7468
10544	mmu_circ_0012731	1.70472	-2.37253	1.36757	1.73485	0.0827679	1.4695	0.715448	1.37147	0	0	0	0	0.726801	10.142	10.2818	0	0	1.55498	0	1.01352	0
6594	mmu_circ_0007630	54.2234	0.637164	0.367308	-1.73468	0.0827969	110.212	75.1221	105.603	30.6793	73.4694	36.7647	54.3123	42.1545	35.4969	48.5302	55.6436	33.9689	36.1533	59.0987	54.7299	15.6347
204	Gm23442	1.34507	3.70432	2.13592	-1.7343	0.0828653	19.1035	0	0	0	0	1.83823	0	0	0	0	0	0	0	0.579399	0	0
4553	mmu_circ_0004907	1.26913	-2.39139	1.37934	1.73372	0.082968	0	0	0	0	0.825499	0.919117	0.835573	0	0	7.81419	3.90481	0	3.10997	2.89699	0	0
11391	mmu_circ_0013797	3.66949	1.72732	0.996435	-1.7335	0.0830068	7.34749	0	17.8291	3.83491	9.08049	4.59559	0.835573	1.4536	0	0.411273	0.976203	0	0	4.63519	2.02703	5.68535
13805	mmu-mir-3074-1	1.44343	-2.43876	1.40696	1.73336	0.083032	2.93899	0	0	0	0	0.919117	0	0	2.5355	8.63673	0	0	0.388746	4.63519	3.04055	0
10787	mmu_circ_0013017	4.04384	1.77621	1.02486	-1.73313	0.0830733	11.756	14.309	15.0862	0	0	0.919117	5.01344	2.1804	3.80324	0	0	1.54404	1.16624	0	6.0811	2.84267
15075	Snord116l12	0.838399	-2.53933	1.46606	1.73208	0.0832593	0	0	0	0	23.9395	0	0	0.726801	0	0	0.976203	3.08808	1.55498	0.579399	5.06758	1.42134
8158	mmu_circ_0009613	4.0881	-1.31481	0.759109	1.73205	0.0832653	2.93899	2.14635	1.37147	3.83491	0.825499	1.83823	5.01344	0.726801	5.07099	1.23382	3.90481	4.63212	1.16624	2.89699	5.06758	22.7414
13928	mmu-miR-34b-5p	1.04771	3.74052	2.16264	-1.72961	0.0837	0	0	1.37147	3.83491	11.557	0	0	0	0	0	0	0	0	0	0	0
10277	mmu_circ_0012406	1.06394	2.78152	1.60821	-1.72957	0.0837074	1.4695	0	5.48588	0	0.825499	0	6.68458	0	0	0	0	1.54404	0	0	1.01352	0
8104	mmu_circ_0009549	13.4037	1.3977	0.808401	-1.72897	0.0838147	16.1645	8.58538	89.1455	11.5047	0	3.67647	21.7249	5.81441	8.87424	15.2171	7.80962	0	15.1611	3.47639	3.04055	4.26401
3232	mmu_circ_0003230	7.10789	1.09717	0.634681	-1.7287	0.0838634	22.0425	11.4472	6.85735	11.5047	13.208	0.919117	10.8625	1.4536	2.5355	6.99164	3.90481	6.17616	7.38617	1.7382	1.01352	5.68535
12608	mmu_circ_0015470	3.35694	-1.49875	0.867072	1.72852	0.0838943	2.93899	4.29269	0	0	3.302	0	0	2.9072	1.26775	13.572	4.88101	1.54404	1.94373	7.53218	8.10813	1.42134
9080	mmu_circ_0010796	4.10449	1.48298	0.858165	-1.72808	0.0839742	10.2865	3.57724	6.85735	7.66982	1.651	1.83823	16.7115	1.4536	0	0.822546	1.95241	0	8.94115	2.89699	1.01352	0
5046	mmu_circ_0005562	0.7654	3.34856	1.93918	-1.72679	0.0842051	2.93899	0.715448	2.74294	0	0	0	5.84901	0	0	0	0	0	0	0	0	0
5163	mmu_circ_0005711	27.4117	-1.11427	0.64529	1.72678	0.0842079	35.2679	4.29269	21.9435	15.3396	15.6845	19.3015	17.547	10.1752	25.355	68.2713	12.6906	75.6579	99.9076	5.79399	7.09462	4.26401
11758	mmu_circ_0014319	4.04331	1.24134	0.718884	-1.72676	0.08421	14.695	2.14635	16.4576	0	3.302	5.5147	2.50672	1.4536	0	2.87891	2.92861	1.54404	3.49871	2.89699	2.02703	2.84267
7496	mmu_circ_0008750	4.74683	1.35179	0.782896	-1.72665	0.0842298	22.0425	10.0163	6.85735	0	4.953	0.919117	0.835573	9.44841	1.26775	1.64509	1.95241	1.54404	5.83119	5.79399	0	2.84267
9017	mmu_circ_0010719	28.2867	1.35573	0.785179	-1.72665	0.0842308	14.695	1.4309	5.48588	153.396	35.4965	22.0588	88.5707	5.08761	24.0872	11.1044	27.3337	9.26423	1.16624	3.47639	10.1352	39.7974
14000	mmu-mir-3970	4.97752	-1.08966	0.631229	1.72626	0.0843015	0	2.14635	4.11441	3.83491	2.4765	3.67647	3.34229	5.81441	2.5355	3.29018	5.85722	4.63212	9.3299	4.05579	20.2703	4.26401
8720	mmu_circ_0010339	2.32715	1.96414	1.13791	-1.7261	0.0843289	2.93899	9.30083	0	0	3.302	3.67647	0	10.902	1.26775	0.411273	0	0	4.2762	1.1588	0	0
13827	mmu-mir-3095	0.966906	-3.27192	1.8959	1.72578	0.0843863	0	13.5935	0	0	0	0	0	0	0	8.63673	0	1.54404	4.2762	0	1.01352	0
1036	mmu_circ_0000456	22.3954	0.908939	0.526688	-1.72576	0.0843903	295.369	17.8862	34.2867	95.8728	21.463	5.5147	23.396	21.0772	11.4097	7.40291	12.6906	4.63212	33.0434	15.6438	12.1622	22.7414
14506	mmu-mir-7a-2	4.07988	-1.04018	0.60286	1.7254	0.084455	4.40849	0.715448	4.11441	3.83491	3.302	3.67647	0.835573	1.4536	5.07099	3.70146	1.95241	6.17616	5.05369	6.37339	6.0811	8.52802
3990	mmu_circ_0004190	17.2634	0.693811	0.402162	-1.7252	0.0844914	19.1035	35.057	32.9153	7.66982	27.2415	13.7868	17.547	17.4432	12.6775	25.0876	6.83342	12.3523	14.7723	15.0644	10.1352	8.52802
4002	mmu_circ_0004207	19.2288	-1.03393	0.59937	1.72503	0.0845228	7.34749	25.7561	23.315	7.66982	3.302	16.5441	10.8625	6.54121	21.5517	39.8935	21.4765	6.17616	85.5241	15.0644	8.10813	8.52802
718	mmu_circ_0000046	20.6235	1.38167	0.801046	-1.72483	0.0845576	54.3714	30.0488	21.9435	88.2029	9.90599	22.9779	12.5336	1.4536	0	33.7244	7.80962	6.17616	20.6035	17.382	0	2.84267
7649	mmu_circ_0008943	126.779	-0.924912	0.536243	1.7248	0.0845633	27.9204	198.895	72.6879	3.83491	119.697	107.537	33.4229	132.278	287.779	289.947	82.001	72.5698	207.979	144.85	148.987	98.0723
3562	mmu_circ_0003668	2.44293	1.38787	0.804663	-1.72478	0.0845663	2.93899	6.43904	4.11441	0	0	4.59559	5.84901	3.63401	2.5355	0.411273	0.976203	3.08808	2.33247	1.1588	1.01352	0
5007	mmu_circ_0005505	1.78511	-2.78077	1.61296	1.72402	0.0847043	0	0	1.37147	0	0	0	1.67115	0	0	0.411273	0	21.6165	2.33247	1.1588	60.811	0
8789	mmu_circ_0010432	4.77302	2.32423	1.34871	-1.72329	0.0848356	10.2865	6.43904	2.74294	38.3491	0	6.43382	0	0	0	0	8.78583	0	0	2.31759	1.01352	0
3291	mmu_circ_0003316	5.28728	1.49061	0.865149	-1.72295	0.0848976	2.93899	12.1626	12.3432	0	7.42949	4.59559	18.3826	5.08761	0	0	0	1.54404	8.55241	8.11158	2.02703	1.42134
10530	mmu_circ_0012715	13.264	-1.61626	0.938081	1.72294	0.0848998	2.93899	19.3171	6.85735	0	5.77849	5.5147	6.68458	4.36081	2.5355	9.048	13.6668	0	101.074	33.0257	0	1.42134
8859	mmu_circ_0010527	3.12531	-2.06103	1.19713	1.72164	0.0851354	1.4695	0	1.37147	3.83491	4.1275	0	0	0	0	0.411273	1.95241	0	5.05369	1.7382	3.04055	27.0054
7563	mmu_circ_0008829	2.60931	1.95833	1.13787	-1.72105	0.0852412	0	5.00814	1.37147	7.66982	18.9865	0	0	0	0	0.411273	1.95241	1.54404	0.777491	0.579399	2.02703	1.42134
2547	mmu_circ_0002320	2.01117	1.722	1.00066	-1.72087	0.0852735	5.87799	0.715448	9.60029	0	3.302	0	1.67115	3.63401	0	0.411273	0.976203	0	0.777491	1.1588	4.05407	0
6087	mmu_circ_0006975	139.587	0.706892	0.410847	-1.72057	0.0853289	55.8409	109.464	150.862	467.859	233.616	152.573	130.349	88.6697	143.256	60.0458	114.216	118.891	73.8617	100.236	154.055	79.5949
1938	mmu_circ_0001528	1.11433	2.74441	1.59539	-1.72021	0.0853941	1.4695	10.7317	0	0	0.825499	2.75735	0	0	1.26775	0	0	0	0.777491	0	0	0
10846	mmu_circ_0013108	1.11433	2.74441	1.59539	-1.72021	0.0853941	1.4695	10.7317	0	0	0.825499	2.75735	0	0	1.26775	0	0	0	0.777491	0	0	0
13891	mmu-miR-335-5p	0.779798	-2.94368	1.71229	1.71915	0.0855864	0	0	0	0	18.9865	0	0	0	0	0	3.90481	1.54404	4.2762	1.7382	1.01352	0
13309	mmu_circ_0016403	13.1196	0.914655	0.532275	-1.71839	0.0857257	4.40849	10.7317	6.85735	7.66982	36.322	13.7868	40.1075	16.7164	7.60649	12.7495	5.85722	10.8083	10.1074	11.588	13.1757	1.42134
11264	mmu_circ_0013635	2.19934	-1.68808	0.98276	1.71769	0.0858534	4.40849	0.715448	0	0	1.651	0	0.835573	0.726801	0	6.58037	3.90481	0	5.44244	0.579399	6.0811	4.26401
4061	mmu_circ_0004280	17.2349	-0.915148	0.533353	1.71584	0.0861917	16.1645	6.43904	8.22882	23.0095	9.08049	19.3015	10.0269	5.08761	10.142	4.93528	30.2623	13.8964	11.6624	16.8026	25.3379	65.3815
12661	mmu_circ_0015532	0.697405	2.80684	1.6363	-1.71536	0.086279	0	1.4309	6.85735	0	0	0.919117	0.835573	0.726801	0	11.5156	0	0	0.388746	0	0	0
12663	mmu_circ_0015534	0.697405	2.80684	1.6363	-1.71536	0.086279	0	1.4309	6.85735	0	0	0.919117	0.835573	0.726801	0	11.5156	0	0	0.388746	0	0	0
1914	mmu_circ_0001494	3.30938	1.65191	0.963063	-1.71527	0.0862956	2.93899	2.14635	19.2006	214.755	0	13.7868	0.835573	1.4536	1.26775	0.411273	0.976203	1.54404	2.33247	4.63519	0	1.42134
2832	mmu_circ_0002711	1.24566	3.63498	2.12035	-1.71433	0.0864686	0	0	5.48588	0	14.0335	0	0	0	0	0.411273	0	0	0	0	0	0
4737	mmu_circ_0005151	5.34319	1.38784	0.809806	-1.71379	0.0865672	32.3289	6.43904	8.22882	3.83491	0.825499	7.35294	2.50672	0	6.33874	2.05636	0.976203	1.54404	1.55498	1.1588	6.0811	4.26401
9478	mmu_circ_0011334	1.25383	-2.31057	1.34851	1.71343	0.0866332	0	0.715448	0	0	0	0.919117	0	0.726801	5.07099	0.822546	0.976203	7.72019	3.10997	0	0	0
5480	mmu_circ_0006148	0.89562	3.0226	1.76453	-1.71298	0.0867166	0	1.4309	9.60029	0	0	0.919117	0.835573	0	0	0	0	1.54404	0	0	0	0
8816	mmu_circ_0010469	48.5671	1.1118	0.649585	-1.71156	0.0869782	52.9019	82.992	12.3432	3.83491	61.0869	12.8676	71.0237	232.576	51.9777	27.9666	40.0243	13.8964	23.7135	37.0815	3.04055	49.7468
3703	mmu_circ_0003849	0.787171	3.01036	1.76079	-1.70966	0.0873279	0	0	1.37147	0	0	1.83823	7.52016	1.4536	0	0.411273	0	0	0	0	0	0
13304	mmu_circ_0016398	2.07797	-1.64437	0.962023	1.70929	0.0873978	4.40849	0.715448	1.37147	0	0	0	0.835573	0.726801	0	1.23382	6.83342	3.08808	3.10997	0.579399	6.0811	4.26401
958	mmu_circ_0000350	12.5997	1.26665	0.741279	-1.70874	0.0874997	48.4934	2.14635	10.9718	15.3396	3.302	10.1103	21.7249	31.9792	0	14.8058	6.83342	0	14.7723	7.53218	12.1622	1.42134
13041	mmu_circ_0016008	7.82853	0.961114	0.562478	-1.70871	0.0875042	11.756	2.14635	17.8291	15.3396	9.90599	3.67647	11.698	12.3556	1.26775	3.70146	4.88101	3.08808	12.8286	4.63519	3.04055	7.10669
2622	mmu_circ_0002419	0.743054	3.32866	1.94875	-1.7081	0.0876179	1.4695	0	0	0	0	5.5147	4.17787	0.726801	0	0	0	0	0	0	0	0
14171	mmu-mir-541	2.47846	1.81931	1.06545	-1.70755	0.0877196	1.4695	0.715448	2.74294	11.5047	0.825499	8.27205	5.84901	0	0	2.46764	1.95241	0	0	0	1.01352	2.84267
6227	mmu_circ_0007143	4.15987	-1.4098	0.825745	1.70731	0.0877645	5.87799	0	2.74294	3.83491	2.4765	0.919117	2.50672	0.726801	7.60649	1.64509	5.85722	0	5.83119	1.1588	4.05407	21.3201
2482	mmu_circ_0002236	6.18629	-1.17271	0.687001	1.707	0.0878215	1.4695	1.4309	4.11441	11.5047	1.651	7.35294	0	5.81441	5.07099	4.11273	9.76203	3.08808	18.6598	16.2232	3.04055	5.68535
12718	mmu_circ_0015605	22.9697	-1.1878	0.695859	1.70696	0.0878301	24.9815	2.86179	16.4576	34.5142	6.60399	16.5441	3.34229	9.44841	8.87424	0.822546	21.4765	30.8808	12.4399	26.6523	36.4866	115.128
1293	mmu_circ_0000764	11.9324	-1.34622	0.789274	1.70564	0.0880743	4.40849	3.57724	2.74294	30.6793	0	6.43382	5.84901	4.36081	0	10.2818	24.4051	58.6735	3.10997	10.4292	13.1757	12.792
13496	mmu-miR-145a-5p	31.9031	-1.21008	0.709775	1.70488	0.0882162	1.4695	27.9025	26.0579	61.3586	0	25.7353	0.835573	14.536	87.4746	60.8684	24.4051	43.2331	47.0382	18.5408	42.5677	28.4267
8481	mmu_circ_0010033	5.30126	1.61867	0.950952	-1.70215	0.0887265	32.3289	5.72359	8.22882	7.66982	1.651	2.75735	0	6.54121	1.26775	0.411273	0	1.54404	11.2736	1.1588	0	4.26401
9829	mmu_circ_0011805	0.977833	2.77142	1.62823	-1.7021	0.0887367	0	0.715448	10.9718	0	0.825499	0	0	1.4536	1.26775	0.411273	0	0	0	0	0	0
2600	mmu_circ_0002395	3.40575	1.65284	0.971441	-1.70143	0.0888624	2.93899	2.14635	1.37147	0	0.825499	2.75735	21.7249	8.72161	0	0	2.92861	0	1.16624	0.579399	5.06758	4.26401
88	Gm22589	1.13422	-2.67357	1.57168	1.70109	0.0889258	0	0	0	3.83491	0	0	0	0	0	0.822546	0	9.26423	0.777491	0	2.02703	1.42134
7609	mmu_circ_0008889	20.3703	1.3652	0.802712	-1.70074	0.0889921	54.3714	30.0488	19.2006	88.2029	9.90599	22.0588	12.5336	1.4536	0	33.7244	7.80962	6.17616	20.2148	17.382	0	2.84267
5140	mmu_circ_0005683	7.67812	1.57852	0.928968	-1.69922	0.089277	207.199	0.715448	13.7147	53.6888	0	9.19117	1.67115	9.44841	0	0.411273	2.92861	15.4404	1.55498	5.21459	3.04055	1.42134
7990	mmu_circ_0009398	6.96923	1.54566	0.909693	-1.6991	0.0893002	35.2679	2.14635	5.48588	7.66982	4.953	1.83823	26.7383	0	1.26775	6.99164	0.976203	159.036	11.6624	0.579399	0	2.84267
2665	mmu_circ_0002492	1.07779	-2.87959	1.69551	1.69837	0.0894387	0	0	1.37147	0	0	0	0	0	0	0.411273	0	9.26423	2.72122	3.47639	0	0
2666	mmu_circ_0002493	1.07779	-2.87959	1.69551	1.69837	0.0894387	0	0	1.37147	0	0	0	0	0	0	0.411273	0	9.26423	2.72122	3.47639	0	0
14555	mmu-mir-9-1	3.78929	-1.66696	0.981564	1.69827	0.0894569	2.93899	1.4309	1.37147	7.66982	0.825499	1.83823	0	0.726801	0	0	11.7144	3.08808	0.777491	2.89699	18.2433	7.10669
14556	mmu-mir-9-2	3.78929	-1.66696	0.981564	1.69827	0.0894569	2.93899	1.4309	1.37147	7.66982	0.825499	1.83823	0	0.726801	0	0	11.7144	3.08808	0.777491	2.89699	18.2433	7.10669
2693	mmu_circ_0002527	1.13868	2.47876	1.45984	-1.69797	0.0895141	1.4695	8.58538	0	0	0	4.59559	0.835573	0	0	9.45928	0	1.54404	0.777491	0	0	0
13173	mmu_circ_0016215	10.2072	-0.731509	0.430888	1.69768	0.0895688	13.2255	3.57724	6.85735	7.66982	4.953	7.35294	5.01344	13.0824	8.87424	13.9833	13.6668	9.26423	8.55241	12.7468	13.1757	21.3201
13174	mmu_circ_0016216	10.2072	-0.731509	0.430888	1.69768	0.0895688	13.2255	3.57724	6.85735	7.66982	4.953	7.35294	5.01344	13.0824	8.87424	13.9833	13.6668	9.26423	8.55241	12.7468	13.1757	21.3201
53	Gm22357	30.6109	1.5864	0.935058	-1.69658	0.0897765	8.81698	0	37.0297	253.104	33.8455	15.625	8.35573	11.6288	29.1582	0.822546	12.6906	38.601	2.33247	2.89699	33.446	1.42134
2256	mmu_circ_0001942	6.44378	-1.48417	0.874839	1.69651	0.0897896	2.93899	2.14635	2.74294	0	8.25499	0	3.34229	6.54121	1.26775	23.4426	3.90481	1.54404	0.777491	5.79399	2.02703	38.3761
12154	mmu_circ_0014852	13.3745	0.942084	0.555328	-1.69645	0.0898016	61.7189	16.4553	15.0862	3.83491	17.3355	6.43382	5.01344	14.536	3.80324	14.3946	6.83342	15.4404	5.05369	11.0086	7.09462	9.94936
13898	mmu-miR-339-5p	6.77066	1.45692	0.859062	-1.69594	0.0898968	2.93899	0	28.8009	15.3396	9.08049	9.19117	2.50672	12.3556	1.26775	4.524	0	4.63212	8.16366	0	8.10813	1.42134
4886	mmu_circ_0005351	3.32207	1.48707	0.877058	-1.69552	0.0899761	5.87799	12.8781	8.22882	0	0.825499	0	5.01344	5.81441	0	0	1.95241	3.08808	2.72122	2.89699	1.01352	2.84267
2652	mmu_circ_0002470	10.2226	-1.15301	0.680376	1.69466	0.0901396	14.695	0.715448	1.37147	7.66982	10.7315	5.5147	7.52016	2.9072	3.80324	2.87891	11.7144	6.17616	15.5498	15.0644	6.0811	51.1681
21	Gm22131	0.794836	-2.94299	1.73669	1.6946	0.0901512	0	0	0	0	29.718	0	0	0	0	0	0.976203	1.54404	1.94373	1.1588	7.09462	0
5139	mmu_circ_0005682	7.54381	1.60013	0.944676	-1.69384	0.090295	205.73	0.715448	12.3432	53.6888	0	9.19117	1.67115	9.44841	0	0.411273	2.92861	15.4404	0.777491	5.21459	3.04055	1.42134
15010	Mus_musculus_tRNA-Val-CAC-6-1	3.72854	4.04269	2.38706	-1.69358	0.0903445	10.2865	0	0	46.0189	0	0	0.835573	0	0	0	0	0	0.777491	1.7382	0	0
12789	mmu_circ_0015704	10.5396	-1.91558	1.13156	1.69287	0.0904809	0	0	2.74294	3.83491	1.651	24.8162	1.67115	0.726801	19.0162	16.0396	2.92861	3.08808	89.8003	2.31759	0	0
3933	mmu_circ_0004122	1.07778	-2.06721	1.22136	1.69254	0.0905422	0	0	0	0	0	1.83823	0	0.726801	2.5355	4.524	0.976203	3.08808	1.55498	0.579399	0	1.42134
6322	mmu_circ_0007273	2.95846	1.55616	0.919424	-1.69254	0.0905438	1.4695	8.58538	15.0862	0	4.953	0	5.01344	0	2.5355	1.23382	2.92861	0	0.777491	2.31759	1.01352	1.42134
5201	mmu_circ_0005759	18.1192	-1.26015	0.745558	1.69021	0.0909871	14.695	23.6098	12.3432	3.83491	0	18.3823	6.68458	5.81441	15.213	27.9666	11.7144	7.72019	119.734	10.4292	6.0811	5.68535
7546	mmu_circ_0008811	8.61346	-0.968531	0.573095	1.69	0.0910276	4.40849	1.4309	5.48588	15.3396	12.3825	2.75735	0.835573	7.26801	3.80324	13.1607	12.6906	6.17616	19.826	8.11158	14.1892	9.94936
8414	mmu_circ_0009950	13.5788	1.04959	0.62116	-1.68973	0.0910803	32.3289	5.72359	58.9732	19.1746	4.1275	2.75735	20.8893	3.63401	3.80324	9.87055	8.78583	9.26423	8.16366	13.3262	5.06758	11.3707
12233	mmu_circ_0014973	33.8833	-1.07962	0.639031	1.68946	0.0911306	58.7799	7.15448	10.9718	53.6888	5.77849	12.8676	15.0403	13.0824	19.0162	13.9833	27.3337	35.5129	14.7723	27.8111	34.4596	191.881
3247	mmu_circ_0003248	16.9712	-0.680954	0.403137	1.68914	0.0911931	7.34749	25.0407	8.22882	0	15.6845	15.625	11.698	16.7164	13.9452	24.6764	18.5479	15.4404	31.8771	16.8026	24.3244	25.5841
13101	mmu_circ_0016105	12.1995	0.832879	0.493318	-1.68832	0.0913495	13.2255	6.43904	35.6582	11.5047	5.77849	17.4632	6.68458	29.072	8.87424	12.7495	9.76203	9.26423	11.2736	8.11158	5.06758	4.26401
6145	mmu_circ_0007039	3.52572	1.45434	0.86144	-1.68826	0.0913609	23.512	5.72359	4.11441	3.83491	0.825499	0	0.835573	2.9072	1.26775	1.64509	0.976203	0	1.55498	2.31759	4.05407	2.84267
9056	mmu_circ_0010766	2.80171	1.86902	1.10746	-1.68767	0.0914751	5.87799	0.715448	16.4576	7.66982	0	0	5.01344	0	0	0.411273	0	1.54404	3.10997	0.579399	2.02703	1.42134
9391	mmu_circ_0011207	2.7528	1.59765	0.947906	-1.68545	0.0919014	4.40849	1.4309	13.7147	7.66982	0.825499	2.75735	1.67115	1.4536	0	0	1.95241	1.54404	0.388746	5.21459	1.01352	0
9134	mmu_circ_0010866	3.80158	1.192	0.707345	-1.68517	0.0919558	4.40849	5.72359	2.74294	7.66982	7.42949	5.5147	5.84901	2.9072	2.5355	0.411273	0	1.54404	4.66495	2.31759	0	7.10669
14004	mmu-miR-409-3p	42.5075	-0.741039	0.439758	1.68511	0.0919682	8.81698	42.9269	9.60029	99.7077	21.463	21.1397	23.396	34.8865	55.7809	60.0458	67.358	47.8652	34.2096	48.6695	65.8786	38.3761
5505	mmu_circ_0006182	11.8797	1.17999	0.700427	-1.68467	0.0920526	19.1035	8.58538	50.7444	19.1746	0.825499	12.8676	10.0269	12.3556	1.26775	13.9833	8.78583	1.54404	11.2736	11.0086	0	8.52802
13104	mmu_circ_0016112	18.3346	0.854794	0.507485	-1.68437	0.0921099	13.2255	13.5935	54.8588	7.66982	4.953	53.3088	30.0806	10.902	13.9452	14.3946	14.643	12.3523	12.8286	18.5408	8.10813	9.94936
2167	mmu_circ_0001827	1.35371	3.1352	1.86215	-1.68365	0.09225	0	0	10.9718	0	0	2.75735	0	5.08761	0	0	0	0	0	0	0	2.84267
10577	mmu_circ_0012773	5.312	-1.27059	0.755956	1.68077	0.0928072	4.40849	2.14635	5.48588	7.66982	2.4765	2.75735	0	1.4536	2.5355	1.64509	2.92861	4.63212	1.94373	6.95278	8.10813	29.8481
14012	mmu-miR-421-3p	12.1903	-1.20502	0.717406	1.67969	0.0930175	7.34749	10.7317	8.22882	0	0	16.5441	0	14.536	27.8905	25.0876	7.80962	23.1606	6.60868	11.0086	30.4055	5.68535
8981	mmu_circ_0010673	126.306	-0.903732	0.538237	1.67906	0.0931404	29.3899	198.895	75.4308	3.83491	119.697	107.537	33.4229	132.278	287.779	289.125	82.001	64.8496	207.59	144.85	148.987	95.2296
6156	mmu_circ_0007054	14.3753	1.25228	0.74585	-1.679	0.093153	58.7799	2.14635	63.0876	7.66982	1.651	14.7059	12.5336	1.4536	11.4097	10.6931	8.78583	1.54404	3.88746	8.11158	5.06758	18.4774
5747	mmu_circ_0006508	0.802422	2.90674	1.73226	-1.678	0.0933463	0	1.4309	4.11441	0	4.953	0.919117	0	0	0	0	0	0	0	0	0	1.42134
6960	mmu_circ_0008092	8.63344	1.09726	0.654106	-1.6775	0.0934455	14.695	3.57724	39.7726	3.83491	5.77849	11.0294	9.1913	6.54121	0	2.05636	10.7382	6.17616	8.55241	4.63519	10.1352	1.42134
6459	mmu_circ_0007453	10.9251	1.32518	0.790349	-1.6767	0.0936005	42.6154	5.72359	16.4576	46.0189	5.77849	9.19117	0	1.4536	0	6.58037	3.90481	4.63212	5.44244	15.6438	7.09462	4.26401
13109	mmu_circ_0016125	1.38509	3.20801	1.91418	-1.67592	0.0937544	0	0	0	0	0	10.1103	10.8625	0	0	0.411273	0	0	0.777491	0	0	0
8516	mmu_circ_0010074	16.1569	-1.17556	0.701493	1.6758	0.0937766	7.34749	28.6179	5.48588	0	9.08049	0.919117	9.1913	15.9896	6.33874	32.0793	9.76203	18.5285	6.21993	9.27038	10.1352	89.5443
10982	mmu_circ_0013268	9.61745	1.10936	0.662346	-1.6749	0.0939541	8.81698	12.1626	43.887	3.83491	1.651	3.67647	21.7249	9.44841	10.142	4.93528	1.95241	4.63212	5.83119	14.485	1.01352	5.68535
8510	mmu_circ_0010067	11.3632	0.931028	0.555996	-1.67452	0.0940279	10.2865	20.0326	26.0579	7.66982	18.161	3.67647	13.3692	20.3504	5.07099	13.9833	2.92861	15.4404	14.3836	6.95278	2.02703	1.42134
1603	mmu_circ_0001131	27.1922	1.37828	0.823232	-1.67423	0.0940846	14.695	1.4309	5.48588	153.396	34.671	14.7059	86.8996	3.63401	24.0872	9.048	25.3813	9.26423	0.388746	3.47639	10.1352	38.3761
3238	mmu_circ_0003238	2.6761	-1.44908	0.86565	1.67398	0.0941344	1.4695	2.14635	0	0	0.825499	3.67647	0	2.9072	2.5355	9.45928	4.88101	0	8.16366	2.89699	1.01352	2.84267
14041	mmu-miR-465b-5p	3.09249	2.6107	1.56036	-1.67314	0.0942995	0	0	5.48588	0	1.651	0	12.5336	22.5308	0	0	5.85722	0	0	0	0	1.42134
13695	mmu-miR-214-3p	19.0254	-0.9461	0.565842	1.67202	0.0945204	0	15.7399	19.2006	0	9.90599	12.8676	14.2047	29.7988	25.355	37.4258	41.9767	15.4404	41.207	17.9614	16.2163	7.10669
2021	mmu_circ_0001644	9.05742	1.23809	0.740777	-1.67134	0.0946553	14.695	0.715448	31.5438	3.83491	26.416	16.5441	6.68458	2.1804	7.60649	4.11273	0.976203	0	14.7723	7.53218	3.04055	4.26401
6040	mmu_circ_0006915	1.81523	1.90446	1.14025	-1.67021	0.0948781	1.4695	1.4309	15.0862	0	0.825499	0	2.50672	2.1804	0	0.822546	0	0	2.72122	0.579399	0	1.42134
14399	mmu-mir-7050	1.16282	3.94075	2.35968	-1.67004	0.0949122	0	0	178.291	0	0	0	3.34229	15.2628	0	0	0	0	0	0	0	0
14469	mmu-miR-7653-5p	1.44224	-2.9568	1.77073	1.66981	0.094956	0	0.715448	1.37147	0	0	0	0	14.536	0	12.3382	0	1.54404	0	0	0	7.10669
3717	mmu_circ_0003867	1.71556	-2.18895	1.31108	1.66958	0.095002	0	0.715448	0	3.83491	0	0	1.67115	0	0	0	0.976203	3.08808	0.777491	1.1588	1.01352	14.2134
9386	mmu_circ_0011198	5.36781	-1.23439	0.739632	1.66892	0.0951337	5.87799	4.29269	0	11.5047	0.825499	4.59559	0	1.4536	7.60649	17.2735	4.88101	6.17616	1.16624	5.21459	5.06758	9.94936
2240	mmu_circ_0001919	2.43379	-1.98318	1.18884	1.66817	0.0952826	0	0	0	0	1.651	0.919117	0	4.36081	11.4097	0.822546	0	0	2.33247	12.1674	1.01352	4.26401
14577	mmu-mir-99a	69.0471	-0.807026	0.483978	1.66749	0.0954179	7.34749	111.61	21.9435	19.1746	84.2009	45.0367	29.2451	79.9481	57.0487	174.38	68.3342	83.3781	104.573	51.5665	83.1084	83.8589
14557	mmu-mir-9-3	3.75308	-1.64456	0.986783	1.66658	0.0955971	2.93899	1.4309	1.37147	7.66982	0.825499	1.83823	0	0.726801	0	0	11.7144	3.08808	0.777491	2.31759	18.2433	7.10669
5016	mmu_circ_0005515	2.0132	-2.00891	1.20571	1.66617	0.0956794	0	0	1.37147	0	0.825499	3.67647	0	0	1.26775	0.822546	0	10.8083	2.72122	8.69098	2.02703	0
14252	mmu-miR-673-3p	0.885105	-2.12167	1.27412	1.6652	0.0958725	0	0	0	0	0	0.919117	0	0.726801	1.26775	0	1.95241	3.08808	1.16624	0.579399	3.04055	1.42134
8837	mmu_circ_0010500	0.918555	-3.19034	1.91641	1.66475	0.095963	0	0	0	0	0	0	0	0	0	5.34655	0.976203	0	0	6.95278	0	1.42134
2603	mmu_circ_0002398	6.09608	-1.46755	0.881836	1.66419	0.096074	4.40849	0	0	3.83491	0	6.43382	3.34229	7.99481	5.07099	18.9186	0.976203	20.0725	1.16624	16.8026	7.09462	1.42134
14857	Mus_musculus_tRNA-Leu-CAG-2-2	9.604	1.0803	0.649158	-1.66415	0.0960822	7.34749	10.7317	19.2006	38.3491	13.208	0.919117	10.0269	7.26801	2.5355	12.7495	7.80962	4.63212	1.94373	5.79399	11.1487	0
12241	mmu_circ_0014981	19.635	-0.823776	0.495102	1.66385	0.0961423	7.34749	19.3171	6.85735	7.66982	4.953	13.7868	24.2316	26.8916	34.2292	30.0229	26.3575	9.26423	25.2685	19.6996	7.09462	51.1681
9405	mmu_circ_0011232	6.3847	-1.54533	0.929108	1.66324	0.0962645	0	5.00814	6.85735	3.83491	0	5.5147	3.34229	2.1804	6.33874	6.58037	1.95241	0	45.4832	11.0086	4.05407	0
6334	mmu_circ_0007293	4.13036	1.6041	0.965665	-1.66114	0.0966857	20.573	5.00814	1.37147	3.83491	1.651	4.59559	0	12.3556	0	0	0	1.54404	0.777491	4.63519	4.05407	5.68535
13934	mmu-mir-351	1.512	2.80767	1.69146	-1.65991	0.0969322	0	0	0	0	3.302	0.919117	12.5336	3.63401	3.80324	0	0	0	0	0	0	0
1907	mmu_circ_0001485	359.948	0.85056	0.512526	-1.65955	0.0970055	117.56	413.529	1514.1	72.8633	373.126	238.051	601.613	372.849	394.27	399.757	230.384	277.927	175.324	275.794	185.474	116.55
3850	mmu_circ_0004026	1.19405	2.36654	1.42614	-1.6594	0.0970358	0	2.14635	2.74294	7.66982	0	3.67647	0	0.726801	0	0	0.976203	0	1.16624	0	0	0
4164	mmu_circ_0004426	2.79187	1.62442	0.97905	-1.65918	0.0970796	4.40849	0.715448	1.37147	0	7.42949	0.919117	15.8759	2.1804	0	0.822546	3.90481	0	0.777491	0.579399	0	5.68535
4165	mmu_circ_0004427	2.79187	1.62442	0.97905	-1.65918	0.0970796	4.40849	0.715448	1.37147	0	7.42949	0.919117	15.8759	2.1804	0	0.822546	3.90481	0	0.777491	0.579399	0	5.68535
4166	mmu_circ_0004428	2.79187	1.62442	0.97905	-1.65918	0.0970796	4.40849	0.715448	1.37147	0	7.42949	0.919117	15.8759	2.1804	0	0.822546	3.90481	0	0.777491	0.579399	0	5.68535
2168	mmu_circ_0001828	5.00403	1.08193	0.652163	-1.65898	0.0971189	17.634	7.86993	629.505	7.66982	0.825499	8.27205	3.34229	4.36081	3.80324	1.23382	7.80962	1.54404	1.55498	2.31759	2.02703	5.68535
9880	mmu_circ_0011872	7.70586	0.78942	0.475855	-1.65895	0.0971255	16.1645	12.1626	10.9718	7.66982	13.208	5.5147	9.1913	2.9072	5.07099	5.34655	7.80962	6.17616	6.60868	2.31759	5.06758	7.10669
4416	mmu_circ_0004745	8.78314	1.10353	0.665381	-1.65849	0.0972185	4.40849	23.6098	5.48588	0	9.08049	1.83823	34.2585	15.2628	8.87424	5.75782	7.80962	12.3523	2.72122	5.21459	1.01352	2.84267
7759	mmu_circ_0009112	2.74038	1.52866	0.921808	-1.65833	0.0972511	8.81698	4.29269	2.74294	0	7.42949	0.919117	6.68458	1.4536	0	3.29018	0.976203	0	1.55498	0	0	5.68535
3367	mmu_circ_0003417	4.48601	0.987545	0.595565	-1.65817	0.097284	4.40849	3.57724	9.60029	11.5047	7.42949	1.83823	8.35573	2.1804	2.5355	2.46764	2.92861	0	2.72122	2.89699	5.06758	4.26401
195	Gm23344	21.7428	1.34065	0.808729	-1.65772	0.0973742	1.4695	14.309	6.85735	80.5331	84.2009	44.1176	10.8625	7.26801	38.0324	0	9.76203	7.72019	10.1074	4.05579	24.3244	4.26401
81	Gm22519	3.41747	-1.89822	1.14582	1.65665	0.0975905	1.4695	5.72359	0	0	2.4765	0.919117	0	0	11.4097	0	0.976203	7.72019	0	6.95278	14.1892	2.84267
14423	mmu-mir-708	0.756822	-2.91709	1.76166	1.65587	0.0977474	0	0	0	0	0	0	0	0	0	0.822546	0.976203	0	0.777491	8.11158	0	1.42134
6405	mmu_circ_0007391	3.14672	1.4768	0.891927	-1.65574	0.0977749	14.695	0	8.22882	3.83491	2.4765	1.83823	2.50672	4.36081	2.5355	5.34655	0.976203	0	0.388746	1.7382	0	1.42134
15077	Snord116l14	1.46272	-1.83853	1.11065	1.65537	0.0978499	1.4695	0.715448	0	0	23.9395	0	0.835573	0.726801	0	0	0.976203	3.08808	3.49871	1.7382	8.10813	1.42134
10449	mmu_circ_0012611	3.96415	-1.10541	0.667778	1.65536	0.0978518	1.4695	2.86179	1.37147	0	4.953	3.67647	0.835573	3.63401	1.26775	2.87891	2.92861	3.08808	5.05369	8.11158	14.1892	7.10669
5206	mmu_circ_0005764	10.7965	0.947695	0.572643	-1.65495	0.0979349	17.634	7.15448	34.2867	7.66982	4.1275	8.27205	23.396	12.3556	3.80324	6.99164	1.95241	3.08808	7.38617	21.4378	6.0811	7.10669
2497	mmu_circ_0002253	8.82296	1.41071	0.852472	-1.65485	0.0979552	13.2255	0.715448	60.3447	15.3396	0	1.83823	2.50672	9.44841	1.26775	6.99164	1.95241	4.63212	5.83119	7.53218	1.01352	8.52802
14199	mmu-miR-6236	136.41	1.20246	0.7267	-1.65469	0.097988	119.029	45.0732	348.353	80.5331	307.086	247.242	237.303	135.185	299.189	13.572	6.83342	154.404	7.38617	90.9656	86.1489	4.26401
10489	mmu_circ_0012660	1.04296	-2.2006	1.33036	1.65415	0.0980975	0	0	0	3.83491	0	0	0	0.726801	2.5355	3.29018	0	0	0.388746	3.47639	1.01352	1.42134
14751	Mus_musculus_tRNA-Gln-TTG-6-1	1.24607	2.23504	1.35137	-1.65391	0.098145	1.4695	0	0	0	3.302	1.83823	8.35573	0.726801	0	0	0	0	0.388746	0	1.01352	2.84267
5238	mmu_circ_0005810	12.5248	-0.998194	0.603545	1.65389	0.0981507	17.634	17.8862	5.48588	0	5.77849	0.919117	3.34229	14.536	5.07099	20.5636	5.85722	7.72019	24.491	26.0729	22.2974	22.7414
13604	mmu-miR-193b-5p	2.09246	-2.01614	1.2195	1.65326	0.0982784	0	0	0	0	0.825499	0	5.01344	0	1.26775	0.822546	0.976203	0	3.49871	8.69098	1.01352	11.3707
7428	mmu_circ_0008662	2.61214	1.22456	0.741096	-1.65236	0.0984604	2.93899	4.29269	5.48588	7.66982	1.651	2.75735	2.50672	3.63401	1.26775	1.23382	2.92861	0	3.10997	2.31759	0	0
8714	mmu_circ_0010332	18.3798	-0.740358	0.448193	1.65187	0.0985604	5.87799	14.309	4.11441	3.83491	28.067	20.2206	10.8625	18.8968	24.0872	20.1524	9.76203	27.7927	24.491	15.0644	32.4325	34.1121
14026	mmu-miR-434-3p	47.3974	-0.98941	0.59965	1.64998	0.0989471	13.2255	14.309	16.4576	107.378	48.7045	26.6544	22.5605	10.1752	58.3164	30.0229	82.001	33.9689	25.6572	18.5408	221.96	28.4267
11977	mmu_circ_0014616	1.74401	2.15757	1.30771	-1.64988	0.0989666	11.756	1.4309	1.37147	3.83491	0	0	1.67115	3.63401	0	2.46764	0	0	0	1.7382	0	0
5545	mmu_circ_0006228	20.6787	-1.01339	0.614221	1.64987	0.0989687	26.4509	12.1626	5.48588	15.3396	15.6845	19.3015	8.35573	6.54121	8.87424	6.99164	34.1671	18.5285	6.21993	24.3347	10.1352	112.286
7600	mmu_circ_0008877	20.194	-1.72334	1.04465	1.64968	0.0990077	22.0425	0	0	0	0	30.3309	10.0269	12.3556	11.4097	81.8433	13.6668	3.08808	104.184	30.7081	2.02703	1.42134
2462	mmu_circ_0002213	5.6528	-0.936341	0.567635	1.64955	0.0990355	4.40849	5.72359	9.60029	0	1.651	3.67647	4.17787	1.4536	5.07099	7.81419	16.5954	4.63212	10.1074	5.79399	4.05407	5.68535
905	mmu_circ_0000278	1.37021	-3.07772	1.8666	1.64884	0.0991796	0	0	0	3.83491	0	0	0	0	10.142	2.87891	0	0	0	0	5.06758	0
9442	mmu_circ_0011277	1.62133	1.61033	0.976921	-1.64838	0.0992754	1.4695	0.715448	0	3.83491	0	4.59559	5.84901	2.9072	1.26775	0.411273	0.976203	1.54404	0.777491	0.579399	1.01352	0
1609	mmu_circ_0001138	11.0589	-1.09291	0.663039	1.64833	0.0992848	2.93899	5.00814	2.74294	7.66982	14.859	16.5441	4.17787	1.4536	6.33874	2.05636	8.78583	47.8652	6.21993	8.69098	20.2703	21.3201
4001	mmu_circ_0004206	17.0393	-1.17296	0.711898	1.64766	0.0994231	4.40849	24.3252	15.0862	7.66982	0	16.5441	10.8625	5.08761	21.5517	39.4822	17.5717	3.08808	79.3041	15.0644	4.05407	8.52802
9803	mmu_circ_0011770	8.33412	1.61949	0.983913	-1.64596	0.0997712	10.2865	6.43904	50.7444	3.83491	11.557	0	10.0269	7.99481	0	0.822546	0	3.08808	1.16624	20.279	0	7.10669
2295	mmu_circ_0001998	1.18729	3.51763	2.13785	-1.6454	0.0998866	8.81698	0	9.60029	0	0	0	0	0	0	0	0	0	0	0.579399	0	0
14677	Mus_musculus_tRNA-Cys-GCA-11-1	7.18259	1.63605	0.994749	-1.64469	0.100034	20.573	0	21.9435	11.5047	6.60399	16.5441	10.0269	0	1.26775	0	13.6668	0	0.388746	7.53218	2.02703	2.84267
4795	mmu_circ_0005218	9.25632	1.14443	0.695945	-1.64443	0.100088	2.93899	52.2277	6.85735	11.5047	0.825499	8.27205	10.8625	7.99481	2.5355	6.99164	1.95241	9.26423	6.21993	8.69098	1.01352	9.94936
3490	mmu_circ_0003575	41.0173	-1.00088	0.608821	1.64396	0.100184	55.8409	8.58538	21.9435	84.368	12.3825	22.9779	13.3692	4.36081	25.355	12.7495	66.3818	43.2331	21.381	41.7167	56.7569	164.875
2293	mmu_circ_0001996	5.40466	1.19798	0.728872	-1.64361	0.100257	13.2255	0	10.9718	11.5047	8.25499	4.59559	11.698	0.726801	2.5355	0.822546	0.976203	1.54404	4.66495	88.648	4.05407	5.68535
189	Gm23305	10.4099	-0.998573	0.60762	1.64342	0.100296	5.87799	2.86179	2.74294	19.1746	15.6845	6.43382	1.67115	3.63401	27.8905	3.70146	15.6192	6.17616	9.71864	5.21459	27.3649	12.792
442	Gm25085	10.4099	-0.998573	0.60762	1.64342	0.100296	5.87799	2.86179	2.74294	19.1746	15.6845	6.43382	1.67115	3.63401	27.8905	3.70146	15.6192	6.17616	9.71864	5.21459	27.3649	12.792
3932	mmu_circ_0004121	1.05349	-2.0228	1.23151	1.64254	0.100479	0	0	0	0	0	1.83823	0	0.726801	2.5355	4.524	0.976203	3.08808	1.16624	0.579399	0	1.42134
6652	mmu_circ_0007694	2.11139	-2.25909	1.37538	1.64252	0.100483	0	0	0	7.66982	0	1.83823	0	0	0	0	1.95241	13.8964	1.55498	0.579399	2.02703	4.26401
6762	mmu_circ_0007817	6.80053	1.10074	0.670202	-1.6424	0.100507	14.695	5.72359	9.60029	15.3396	0.825499	7.35294	0.835573	21.0772	3.80324	4.11273	7.80962	0	6.99742	2.31759	4.05407	4.26401
2020	mmu_circ_0001643	18.9074	0.827191	0.503813	-1.64186	0.100619	29.3899	2.14635	50.7444	15.3396	29.718	22.9779	25.9028	18.17	10.142	16.0396	13.6668	3.08808	16.3273	20.8584	8.10813	19.8987
3941	mmu_circ_0004131	9.272	1.09226	0.6654	-1.64151	0.100691	5.87799	10.0163	9.60029	7.66982	8.25499	2.75735	20.8893	36.3401	8.87424	4.524	7.80962	1.54404	16.7161	4.63519	0	2.84267
3075	mmu_circ_0003034	1.90974	1.86537	1.13676	-1.64094	0.100809	1.4695	0	12.3432	0	0	7.35294	1.67115	0.726801	1.26775	0	0	1.54404	1.16624	0.579399	1.01352	1.42134
5128	mmu_circ_0005669	13.1339	0.715645	0.436483	-1.63957	0.101094	17.634	16.4553	24.6865	11.5047	8.25499	15.625	28.4095	7.99481	13.9452	13.572	18.5479	6.17616	7.77491	6.37339	6.0811	7.10669
9385	mmu_circ_0011197	11.3664	-1.44811	0.883244	1.63954	0.101102	2.93899	1.4309	6.85735	7.66982	5.77849	6.43382	7.52016	10.902	6.33874	1.64509	9.76203	0	78.1379	33.6051	0	2.84267
12684	mmu_circ_0015561	4.83773	1.37874	0.841318	-1.63879	0.101258	13.2255	1.4309	19.2006	11.5047	0	1.83823	0	8.72161	2.5355	0.822546	1.95241	4.63212	1.94373	2.89699	1.01352	5.68535
5086	mmu_circ_0005613	0.898046	-3.11693	1.90236	1.63845	0.101328	0	0	0	0	0	0	0	0	0	0	4.88101	4.63212	4.2762	0.579399	0	0
7909	mmu_circ_0009299	1.39353	1.91449	1.16903	-1.63768	0.101489	1.4695	2.86179	8.22882	0	0	0	2.50672	2.9072	0	0.822546	1.95241	0	0.388746	1.1588	0	0
9968	mmu_circ_0011983	0.929383	3.52737	2.15407	-1.63754	0.101518	0	0	6.85735	3.83491	0	0	4.17787	0	0	0	0	0	0	0	0	0
11239	mmu_circ_0013604	1.1654	-2.25094	1.37565	1.63628	0.101782	0	0	0	0	0	0	1.67115	0.726801	1.26775	5.75782	6.83342	0	0.388746	0.579399	0	1.42134
4740	mmu_circ_0005156	22.5878	-0.653914	0.399757	1.63578	0.101886	240.998	18.6017	32.9153	19.1746	14.859	14.7059	9.1913	10.902	15.213	21.7975	20.5003	33.9689	15.5498	31.8669	23.3109	58.2748
10575	mmu_circ_0012771	9.79803	-0.842518	0.515186	1.63537	0.101972	14.695	5.72359	8.22882	7.66982	5.77849	4.59559	2.50672	7.26801	7.60649	15.2171	4.88101	15.4404	6.21993	8.11158	10.1352	32.6908
6280	mmu_circ_0007212	1.00655	2.25491	1.37893	-1.63525	0.101996	2.93899	0	1.37147	0	7.42949	0.919117	0.835573	0	0	0.411273	0	0	0.777491	0	0	1.42134
4967	mmu_circ_0005451	117.483	0.855542	0.523207	-1.63519	0.10201	33.7984	138.797	512.93	23.0095	120.523	94.6691	194.689	91.5769	70.9939	83.4884	113.24	91.0983	62.9768	152.382	48.6488	46.9041
5254	mmu_circ_0005836	0.671752	-2.6489	1.62041	1.63471	0.10211	0	0	0	0	0	0	0	0	1.26775	0.411273	3.90481	1.54404	0.777491	0	0	2.84267
11755	mmu_circ_0014314	2.82457	-1.72932	1.05815	1.63429	0.102198	2.93899	1.4309	0	0	0	3.67647	0.835573	1.4536	0	8.22546	2.92861	0	11.2736	11.0086	0	1.42134
5758	mmu_circ_0006519	4.0945	-1.46259	0.8951	1.63399	0.10226	8.81698	1.4309	2.74294	0	0	1.83823	1.67115	0.726801	1.26775	1.23382	5.85722	1.54404	1.55498	6.37339	2.02703	28.4267
8493	mmu_circ_0010047	7.81342	1.31105	0.802461	-1.63378	0.102304	35.2679	2.14635	13.7147	23.0095	0.825499	6.43382	9.1913	0	0	6.58037	5.85722	4.63212	5.44244	5.21459	1.01352	5.68535
3991	mmu_circ_0004191	1.08867	2.19232	1.3422	-1.63338	0.102389	1.4695	0.715448	2.74294	3.83491	2.4765	2.75735	0	0	0	0	0	0	0	0.579399	0	2.84267
10891	mmu_circ_0013160	1.93255	-2.39856	1.4685	1.63334	0.102397	0	0	0	0	0	0.919117	0.835573	2.1804	0	0	0	20.0725	1.55498	2.31759	3.04055	0
6207	mmu_circ_0007119	7.09369	1.02647	0.628775	-1.63249	0.102576	16.1645	16.4553	8.22882	3.83491	5.77849	7.35294	9.1913	7.99481	1.26775	1.23382	2.92861	13.8964	1.55498	12.7468	2.02703	2.84267
857	mmu_circ_0000216	1.29463	2.86974	1.7585	-1.63192	0.102696	8.81698	0	9.60029	0	0	0	0	0.726801	0	0.411273	0	0	0	1.1588	0	0
8715	mmu_circ_0010333	19.5461	-0.713875	0.437507	1.63169	0.102745	5.87799	14.309	5.48588	3.83491	28.8925	20.2206	15.8759	19.6236	24.0872	20.1524	10.7382	35.5129	24.491	15.0644	34.4596	34.1121
5181	mmu_circ_0005734	1.10182	-2.40255	1.4731	1.63095	0.102902	1.4695	0	0	0	0	0	0.835573	0	5.07099	0	0	4.63212	0.777491	0.579399	0	4.26401
14851	Mus_musculus_tRNA-Leu-CAG-1-1	10.7517	1.04706	0.642171	-1.6305	0.102996	13.2255	10.7317	24.6865	38.3491	13.208	0.919117	10.0269	7.26801	2.5355	12.7495	7.80962	7.72019	1.94373	8.69098	12.1622	0
14852	Mus_musculus_tRNA-Leu-CAG-1-2	10.7517	1.04706	0.642171	-1.6305	0.102996	13.2255	10.7317	24.6865	38.3491	13.208	0.919117	10.0269	7.26801	2.5355	12.7495	7.80962	7.72019	1.94373	8.69098	12.1622	0
14853	Mus_musculus_tRNA-Leu-CAG-1-3	10.7517	1.04706	0.642171	-1.6305	0.102996	13.2255	10.7317	24.6865	38.3491	13.208	0.919117	10.0269	7.26801	2.5355	12.7495	7.80962	7.72019	1.94373	8.69098	12.1622	0
14854	Mus_musculus_tRNA-Leu-CAG-1-4	10.7517	1.04706	0.642171	-1.6305	0.102996	13.2255	10.7317	24.6865	38.3491	13.208	0.919117	10.0269	7.26801	2.5355	12.7495	7.80962	7.72019	1.94373	8.69098	12.1622	0
14855	Mus_musculus_tRNA-Leu-CAG-1-5	10.7517	1.04706	0.642171	-1.6305	0.102996	13.2255	10.7317	24.6865	38.3491	13.208	0.919117	10.0269	7.26801	2.5355	12.7495	7.80962	7.72019	1.94373	8.69098	12.1622	0
7171	mmu_circ_0008350	2.65736	-2.1723	1.33265	1.63007	0.103087	2.93899	0	0	0	0	0	0.835573	3.63401	1.26775	13.572	2.92861	0	16.3273	0	1.01352	0
10492	mmu_circ_0012663	3.23352	-1.14342	0.701674	1.62956	0.103195	1.4695	1.4309	1.37147	7.66982	0.825499	0.919117	0.835573	3.63401	5.07099	2.05636	2.92861	1.54404	5.05369	2.31759	6.0811	8.52802
13897	mmu-miR-339-3p	5.69444	-1.31065	0.804562	1.62903	0.103308	0	0.715448	4.11441	0	2.4765	7.35294	0.835573	9.44841	21.5517	14.3946	6.83342	4.63212	4.2762	2.31759	12.1622	0
14521	mmu-miR-8103	2.85515	-1.79403	1.10186	1.62818	0.103486	0	0	0	3.83491	0	0	5.01344	2.1804	2.5355	3.29018	0	9.26423	6.60868	8.69098	0	4.26401
2544	mmu_circ_0002316	4.34087	1.79814	1.10453	-1.62796	0.103534	0	0	35.6582	0	0	0.919117	2.50672	14.536	1.26775	0.822546	2.92861	0	1.94373	1.1588	2.02703	5.68535
2680	mmu_circ_0002512	1.21266	-1.89298	1.16316	1.62745	0.103642	0	0.715448	1.37147	0	0.825499	0	0.835573	0	3.80324	1.64509	0	0	3.10997	4.05579	3.04055	0
9409	mmu_circ_0011237	2.70041	1.62173	0.996849	-1.62686	0.103767	0	0.715448	5.48588	0	9.08049	3.67647	0.835573	11.6288	0	0.411273	0.976203	1.54404	1.16624	0.579399	0	7.10669
2865	mmu_circ_0002751	1.91059	-1.69281	1.04095	1.62622	0.103903	0	2.14635	0	0	0.825499	1.83823	0.835573	0.726801	10.142	6.16909	1.95241	0	3.49871	0	1.01352	1.42134
14867	Mus_musculus_tRNA-Leu-TAG-1-1	16.9781	-0.875403	0.538525	1.62556	0.104044	17.634	4.29269	24.6865	19.1746	3.302	1.83823	13.3692	14.536	24.0872	19.7411	12.6906	20.0725	54.0357	12.1674	17.2298	12.792
7392	mmu_circ_0008620	3.37943	1.29003	0.793999	-1.62472	0.104222	0	0.715448	2.74294	7.66982	15.6845	1.83823	5.84901	4.36081	0	1.23382	0.976203	1.54404	3.10997	3.47639	2.02703	2.84267
5447	mmu_circ_0006110	2.69329	-1.59678	0.982846	1.62465	0.104237	1.4695	0	0	7.66982	0.825499	2.75735	0	0.726801	6.33874	0.411273	6.83342	4.63212	3.10997	0	4.05407	4.26401
9120	mmu_circ_0010849	2.21911	-1.8301	1.12676	1.62422	0.104329	2.93899	0.715448	0	0	0.825499	2.75735	0	0	0	0.822546	0	3.08808	1.94373	2.31759	3.04055	17.056
13833	mmu-miR-30a-5p	2896.94	-0.532582	0.328452	1.62149	0.104913	877.29	2953.37	2128.52	1756.39	3191.38	3441.17	1858.31	2735.68	5412.02	4044.05	3107.25	3430.85	3352.15	2100.32	4101.7	1860.53
12433	mmu_circ_0015232	0.882477	2.61186	1.6111	-1.62117	0.104981	7.34749	0	2.74294	0	0	0.919117	0	1.4536	1.26775	0	0	0	0.388746	0	0	0
12614	mmu_circ_0015478	0.824814	2.23461	1.37886	-1.62062	0.1051	1.4695	0	2.74294	3.83491	0	0.919117	1.67115	0.726801	0	0.411273	0	0	0	0	0	1.42134
9360	mmu_circ_0011164	0.844935	2.48153	1.53198	-1.61982	0.105271	5.87799	0.715448	1.37147	3.83491	0	0.919117	0	0	0	0.411273	0	0	0.388746	0	0	0
12909	mmu_circ_0015852	0.835166	2.61077	1.61209	-1.61949	0.105342	2.93899	0	1.37147	0	0	1.83823	5.84901	0	0	0	0.976203	0	0.388746	0	0	0
11612	mmu_circ_0014116	0.790054	-2.88025	1.77859	1.6194	0.10536	0	0	0	0	0	0	0	0	0	0	0.976203	7.72019	1.94373	0.579399	0	1.42134
14229	mmu-mir-668	0.577719	-2.41631	1.49409	1.61725	0.105824	0	0	0	0	0	0	0	0	0	0.411273	1.95241	3.08808	0.777491	0.579399	1.01352	1.42134
5565	mmu_circ_0006253	1.43569	-2.21639	1.37088	1.61677	0.105928	2.93899	0	0	3.83491	0	0	0	0	1.26775	9.048	0.976203	0	1.16624	2.31759	0	1.42134
99	Gm22680	111.69	1.06802	0.660616	-1.61671	0.105941	11.756	53.6586	94.6314	210.92	441.642	314.338	55.9834	26.1648	74.7971	16.4509	77.12	176.02	45.4832	42.2961	128.717	17.056
10978	mmu_circ_0013264	9.66714	1.0566	0.654011	-1.61558	0.106186	8.81698	12.1626	46.63	3.83491	1.651	2.75735	20.0538	8.72161	7.60649	4.93528	5.85722	4.63212	5.83119	14.485	1.01352	5.68535
8978	mmu_circ_0010670	129.68	-0.858197	0.5313	1.61528	0.10625	33.7984	201.041	82.2882	3.83491	123.825	113.051	37.6008	138.819	287.779	289.536	82.001	64.8496	212.644	158.176	148.987	96.6509
14856	Mus_musculus_tRNA-Leu-CAG-2-1	9.66734	1.05205	0.651682	-1.61437	0.106448	7.34749	10.7317	19.2006	38.3491	13.208	0.919117	10.0269	7.26801	2.5355	12.7495	7.80962	4.63212	1.94373	5.79399	12.1622	0
14858	Mus_musculus_tRNA-Leu-CAG-2-3	9.66734	1.05205	0.651682	-1.61437	0.106448	7.34749	10.7317	19.2006	38.3491	13.208	0.919117	10.0269	7.26801	2.5355	12.7495	7.80962	4.63212	1.94373	5.79399	12.1622	0
4298	mmu_circ_0004599	1.06443	2.43161	1.507	-1.61354	0.106626	8.81698	1.4309	0	3.83491	0	0	0	0.726801	0	0.411273	0	0	0.388746	0	0	1.42134
6569	mmu_circ_0007593	0.988778	-2.80898	1.74115	1.61329	0.106681	1.4695	0	0	0	0	0	0	0	0	0	0.976203	1.54404	7.77491	4.05579	0	0
8388	mmu_circ_0009922	0.907949	2.36658	1.46723	-1.61296	0.106753	2.93899	2.14635	1.37147	0	0	0	5.84901	0	0	0.411273	0	0	0.388746	0	0	1.42134
1881	mmu_circ_0001456	0.92543	2.8031	1.738	-1.61284	0.10678	5.87799	2.14635	0	0	0	0	0	5.81441	0	0	0	0	0.388746	0.579399	0	0
4758	mmu_circ_0005177	11.8935	1.06801	0.662203	-1.61282	0.106784	14.695	7.86993	67.202	7.66982	3.302	3.67647	21.7249	3.63401	2.5355	4.524	10.7382	6.17616	17.1048	8.69098	5.06758	5.68535
14202	mmu-mir-6240	19.97	1.20255	0.745946	-1.61211	0.106937	13.2255	15.0244	17.8291	0	16.51	43.1985	53.4767	62.5049	13.9452	7.40291	0	18.5285	6.60868	24.9141	26.3514	0
2543	mmu_circ_0002314	15.1936	0.753389	0.467395	-1.61189	0.106986	14.695	10.0163	53.4873	11.5047	23.114	8.27205	11.698	20.3504	7.60649	15.6284	12.6906	6.17616	15.1611	7.53218	8.10813	17.056
4159	mmu_circ_0004421	2.34692	1.99252	1.23617	-1.61185	0.106995	0	1.4309	16.4576	0	0.825499	0	0.835573	10.902	1.26775	0.411273	0	0	1.94373	3.47639	0	0
7610	mmu_circ_0008890	19.8453	1.32669	0.823151	-1.61173	0.107022	54.3714	24.3252	17.8291	88.2029	9.90599	22.0588	12.5336	0.726801	0	33.7244	7.80962	6.17616	20.2148	16.8026	0	2.84267
7687	mmu_circ_0009003	1.18257	3.89984	2.41997	-1.61153	0.107065	0	0	15.0862	3.83491	0	0	0	0	0	0	0	0	0	0	0	0
5463	mmu_circ_0006128	2.57388	-1.15969	0.72003	1.61061	0.107265	1.4695	1.4309	0	0	3.302	1.83823	2.50672	1.4536	1.26775	3.70146	6.83342	1.54404	4.2762	4.05579	6.0811	1.42134
948	mmu_circ_0000336	12.4807	-0.98458	0.611381	1.61042	0.107306	5.87799	7.86993	1.37147	0	6.60399	16.5441	13.3692	13.0824	16.4807	21.7975	12.6906	38.601	29.9334	6.95278	7.09462	1.42134
3434	mmu_circ_0003501	3.15973	1.86921	1.16195	-1.60869	0.107684	2.93899	0.715448	28.8009	0	0	5.5147	0.835573	1.4536	1.26775	0.411273	0.976203	0	6.21993	0	0	1.42134
12301	mmu_circ_0015053	2.89922	-1.69047	1.05101	1.60844	0.10774	5.87799	1.4309	0	0	2.4765	0	0.835573	0	2.5355	0.411273	1.95241	0	0.777491	6.95278	6.0811	17.056
9961	mmu_circ_0011976	1.1094	3.12597	1.94551	-1.60676	0.108107	0	0	8.22882	0	0	0	0	8.72161	0	0.411273	0	0	0.388746	0	0	0
1129	mmu_circ_0000563	9.7942	1.2327	0.767727	-1.60565	0.10835	54.3714	2.14635	5.48588	11.5047	10.7315	5.5147	5.84901	15.2628	0	0.822546	2.92861	3.08808	4.66495	23.1759	4.05407	7.10669
3880	mmu_circ_0004058	7.62104	0.953705	0.594114	-1.60525	0.108438	4.40849	2.86179	16.4576	3.83491	19.812	7.35294	17.547	8.72161	2.5355	4.11273	2.92861	1.54404	5.83119	15.0644	6.0811	2.84267
9874	mmu_circ_0011864	3.68348	1.1218	0.699235	-1.60432	0.108644	1.4695	0.715448	4.11441	0	11.557	5.5147	8.35573	7.26801	3.80324	2.46764	2.92861	4.63212	0.777491	2.89699	1.01352	1.42134
5346	mmu_circ_0005969	6.03065	1.7126	1.06806	-1.60347	0.108832	57.3104	0.715448	105.603	3.83491	0.825499	2.75735	7.52016	0.726801	1.26775	0.822546	0	0	11.6624	4.63519	3.04055	0
9064	mmu_circ_0010775	3.17678	-1.33725	0.834104	1.60322	0.108885	0	2.86179	0	0	4.1275	0.919117	1.67115	3.63401	12.6775	2.87891	3.90481	0	4.2762	10.4292	2.02703	1.42134
5304	mmu_circ_0005909	9.66122	1.31565	0.82063	-1.60322	0.108887	13.2255	15.0244	458.071	3.83491	0	6.43382	41.7787	22.5308	2.5355	17.2735	0	3.08808	43.5395	5.21459	6.0811	0
12204	mmu_circ_0014923	0.979095	2.84365	1.77427	-1.60271	0.108998	0	9.30083	4.11441	0	0.825499	0	0	0	0	0.411273	0	0	0	0	1.01352	0
13592	mmu-miR-1929-5p	0.888442	-3.07291	1.91809	1.60207	0.10914	0	0	0	0	0	0	0	0	2.5355	0	0	6.17616	0	3.47639	2.02703	0
13847	mmu-miR-30e-5p	180.683	-0.583553	0.36464	1.60035	0.10952	60.2494	228.228	112.461	80.5331	136.207	198.529	112.802	223.855	242.14	318.325	228.431	307.264	218.475	114.142	209.798	99.4936
10342	mmu_circ_0012486	5.35685	-0.918366	0.574001	1.59994	0.109612	2.93899	5.72359	4.11441	3.83491	4.1275	5.5147	1.67115	2.1804	3.80324	2.46764	4.88101	7.72019	15.5498	10.4292	5.06758	5.68535
2290	mmu_circ_0001991	1.0268	-2.48407	1.55312	1.59941	0.109731	0	0	0	0	0	0.919117	0	0.726801	0	6.16909	0	3.08808	3.49871	0	2.02703	0
13328	mmu_circ_0016433	47.8466	1.06341	0.664986	-1.59915	0.109787	218.955	50.7968	58.9732	69.0284	20.6375	25.7353	50.1344	26.1648	3.80324	37.4258	16.5954	26.2487	127.897	18.5408	6.0811	8.52802
12171	mmu_circ_0014877	1.46787	1.81383	1.13455	-1.59871	0.109884	1.4695	0	2.74294	3.83491	1.651	1.83823	0	7.26801	1.26775	1.23382	0	0	1.16624	0	1.01352	0
8474	mmu_circ_0010023	4.60622	1.45096	0.907772	-1.59837	0.10996	0	6.43904	26.0579	0	5.77849	8.27205	0.835573	5.81441	7.60649	0.822546	2.92861	4.63212	3.49871	0	1.01352	0
7097	mmu_circ_0008254	0.793485	1.9761	1.23669	-1.5979	0.110065	1.4695	0.715448	1.37147	3.83491	0.825499	0.919117	0	2.1804	0	0.411273	0	0	0.388746	0.579399	0	0
12243	mmu_circ_0014983	1.90471	1.74697	1.09363	-1.59741	0.110173	1.4695	0.715448	2.74294	0	0	1.83823	15.0403	0.726801	1.26775	0.411273	0.976203	3.08808	0.777491	0	0	1.42134
5129	mmu_circ_0005670	10.9	0.657979	0.411946	-1.59724	0.110211	14.695	16.4553	15.0862	11.5047	8.25499	15.625	16.7115	7.99481	11.4097	9.45928	16.5954	6.17616	6.60868	4.63519	6.0811	7.10669
2363	mmu_circ_0002094	39.5056	1.08136	0.677016	-1.59724	0.110212	17.634	12.1626	231.778	26.8444	15.6845	29.4117	30.0806	65.4121	15.213	26.3215	8.78583	75.6579	40.0408	25.4935	3.04055	8.52802
8422	mmu_circ_0009959	0.843481	3.11815	1.954	-1.59578	0.110539	0	0	0	0	0.825499	0	5.01344	7.26801	0	0	0	0	0.388746	0	0	0
1115	mmu_circ_0000547	2.57221	2.35496	1.47631	-1.59516	0.110676	2.93899	10.7317	19.2006	0	0	0.919117	0	0	0	0.411273	0	6.17616	0.777491	0	0	0
12275	mmu_circ_0015017	4.50892	1.73616	1.08911	-1.59411	0.110911	0	0	23.315	0	16.51	1.83823	2.50672	11.6288	2.5355	7.40291	0	0	1.94373	0	3.04055	1.42134
241	Gm23686	207.408	-0.778548	0.488422	1.59401	0.110935	88.1698	173.139	71.3164	65.1935	285.623	274.816	35.0941	225.308	286.511	194.532	84.9297	560.486	314.495	327.94	113.514	217.465
7535	mmu_circ_0008798	9.79218	0.964924	0.605479	-1.59366	0.111013	5.87799	12.1626	19.2006	11.5047	30.5435	1.83823	12.5336	10.1752	2.5355	1.64509	3.90481	4.63212	6.99742	19.1202	4.05407	9.94936
8103	mmu_circ_0009548	1.28563	2.49765	1.56741	-1.59349	0.11105	5.87799	6.43904	5.48588	0	0	0	0	0	0	0	0.976203	0	0.777491	0	1.01352	0
1604	mmu_circ_0001132	26.5732	1.37882	0.865533	-1.59303	0.111153	14.695	1.4309	4.11441	153.396	28.8925	14.7059	86.8996	3.63401	24.0872	8.22546	25.3813	7.72019	0	3.47639	10.1352	38.3761
14607	Mus_musculus_tRNA-Ala-CGC-6-1	1.09578	3.45893	2.17146	-1.5929	0.111182	2.93899	0	0	0	0	0	14.2047	0	0	0	0	0	0.388746	0	0	0
10036	mmu_circ_0012079	0.867686	3.52907	2.2158	-1.59269	0.111231	1.4695	0.715448	0	0	0	0	11.698	0	0	0	0	0	0	0	0	0
934	mmu_circ_0000321	9.3608	0.903779	0.56756	-1.59239	0.111296	8.81698	9.30083	16.4576	0	11.557	19.3015	11.698	18.8968	0	8.22546	7.80962	10.8083	9.3299	1.7382	3.04055	12.792
2606	mmu_circ_0002402	1.19003	2.14917	1.34968	-1.59235	0.111306	1.4695	0	6.85735	0	0	0.919117	1.67115	4.36081	0	0	1.95241	0	21.7698	0	0	1.42134
4810	mmu_circ_0005243	10.816	-0.949837	0.596501	1.59235	0.111307	5.87799	12.8781	2.74294	15.3396	4.1275	11.9485	3.34229	3.63401	13.9452	8.63673	10.7382	4.63212	3.88746	10.4292	11.1487	49.7468
10573	mmu_circ_0012768	1.75449	2.13569	1.34145	-1.59207	0.111368	13.2255	0	4.11441	0	0	0	2.50672	2.9072	0	0	2.92861	0	0.388746	0.579399	0	1.42134
11906	mmu_circ_0014523	1.75015	-2.18854	1.37546	1.59114	0.111578	1.4695	0	0	3.83491	0	0.919117	0	0.726801	1.26775	7.81419	0	6.17616	0	5.79399	0	0
3164	mmu_circ_0003141	1.3224	-1.90486	1.19723	1.59105	0.111598	0	0	1.37147	0	0	1.83823	0	0.726801	0	2.05636	3.90481	0	0.388746	1.7382	2.02703	7.10669
1070	mmu_circ_0000495	0.829986	-3.069	1.92919	1.59082	0.111649	0	0	0	0	0	0	0	0	0	8.22546	0.976203	0	3.49871	0.579399	0	0
13502	mmu-miR-146b-5p	1550.96	-0.638395	0.401323	1.59073	0.111671	436.441	1846.57	1230.21	375.821	1500.76	1985.29	586.572	1739.96	3396.3	1865.12	1477	1307.8	2282.71	1529.61	1927.71	1327.53
5921	mmu_circ_0006761	7.49003	1.00388	0.631211	-1.59041	0.111743	11.756	4.29269	23.315	11.5047	11.557	8.27205	8.35573	0.726801	5.07099	2.05636	2.92861	3.08808	5.05369	5.21459	1.01352	15.6347
13694	mmu-mir-214	84.5734	-0.838516	0.527404	1.58989	0.111859	7.34749	138.797	9.60029	15.3396	94.9324	79.0441	33.4229	103.206	135.649	120.092	120.073	60.2175	138.782	99.0772	102.365	95.2296
763	mmu_circ_0000106	1235.08	0.952522	0.599205	-1.58964	0.111915	335.045	658.928	1352.27	5023.73	2223.07	2260.11	743.66	433.9	2704.11	289.536	657.961	687.097	378.25	500.6	1248.65	264.369
6062	mmu_circ_0006942	0.969633	2.59639	1.63505	-1.58796	0.112294	0	8.58538	1.37147	0	0	0	4.17787	0	0	0.411273	0	0	0.388746	0.579399	0	0
6241	mmu_circ_0007164	5.77367	0.92434	0.582337	-1.58729	0.112446	16.1645	5.00814	12.3432	11.5047	3.302	5.5147	4.17787	5.08761	1.26775	5.75782	1.95241	1.54404	8.55241	2.89699	3.04055	4.26401
9441	mmu_circ_0011276	3.13704	-1.45823	0.91888	1.58697	0.11252	0	0	0	3.83491	8.25499	0.919117	0	0.726801	10.142	0.822546	2.92861	6.17616	4.2762	5.21459	4.05407	2.84267
9014	mmu_circ_0010716	29.3739	1.21561	0.766214	-1.58651	0.112624	14.695	1.4309	5.48588	153.396	35.4965	23.897	88.5707	6.54121	27.8905	11.5156	31.2385	12.3523	1.16624	6.37339	10.1352	39.7974
1159	mmu_circ_0000598	7.0253	0.930206	0.586466	-1.58612	0.112712	11.756	3.57724	20.572	11.5047	0.825499	10.1103	12.5336	3.63401	8.87424	5.34655	6.83342	1.54404	3.49871	3.47639	4.05407	4.26401
11973	mmu_circ_0014609	2.24131	-1.97314	1.24409	1.58601	0.112738	1.4695	0	1.37147	0	0	2.75735	0	1.4536	1.26775	9.048	0	4.63212	12.4399	0	0	1.42134
11011	mmu_circ_0013307	5.35427	1.02087	0.643783	-1.58573	0.1128	7.34749	5.00814	12.3432	7.66982	14.859	1.83823	7.52016	0.726801	5.07099	0.822546	4.88101	1.54404	3.10997	5.21459	2.02703	5.68535
3931	mmu_circ_0004120	1.67414	-1.60124	1.01	1.58538	0.11288	0	0	0	3.83491	1.651	1.83823	0	0.726801	2.5355	4.524	0.976203	3.08808	1.55498	4.63519	0	1.42134
10888	mmu_circ_0013155	4.30621	1.35791	0.856956	-1.58457	0.113063	22.0425	0	1.37147	11.5047	2.4765	0.919117	7.52016	4.36081	1.26775	3.70146	0	1.54404	2.33247	1.7382	1.01352	7.10669
14234	mmu-miR-669c-5p	486.139	-0.928738	0.586211	1.58431	0.113124	55.8409	720.457	178.291	15.3396	566.293	269.301	272.397	597.43	770.791	1430	984.989	514.165	456.776	366.759	297.974	281.425
7346	mmu_circ_0008564	11.1068	-1.08607	0.685776	1.58372	0.113259	11.756	2.14635	0	23.0095	11.557	3.67647	6.68458	1.4536	2.5355	11.1044	11.7144	7.72019	8.16366	22.5965	8.10813	45.4828
6959	mmu_circ_0008091	7.39149	1.11478	0.70486	-1.58156	0.11375	7.34749	3.57724	39.7726	0	5.77849	9.19117	8.35573	6.54121	0	2.05636	9.76203	6.17616	5.83119	2.31759	10.1352	1.42134
10593	mmu_circ_0012790	0.862589	2.31483	1.46434	-1.5808	0.113924	2.93899	4.29269	0	0	0.825499	3.67647	0	0	1.26775	0.411273	0	0	0.388746	0	0	0
2592	mmu_circ_0002386	0.828787	3.44814	2.18129	-1.58078	0.113927	7.34749	0	0	0	0.825499	0	0	5.08761	0	7.81419	0	0	0	0	0	0
173	Gm23212	1231	0.946324	0.599347	-1.57893	0.114353	330.637	658.928	1334.44	4993.05	2217.29	2260.11	740.318	433.9	2702.84	289.536	657.961	687.097	376.306	500.6	1248.65	264.369
1352	mmu_circ_0000834	4.50069	-1.35225	0.856444	1.57892	0.114355	0	0	5.48588	0	6.60399	5.5147	0.835573	1.4536	3.80324	1.64509	5.85722	6.17616	26.4347	2.31759	3.04055	2.84267
2312	mmu_circ_0002017	2.23309	1.86086	1.17882	-1.57858	0.114431	8.81698	0	15.0862	0	1.651	0	0.835573	1.4536	0	0	0.976203	1.54404	1.94373	0.579399	0	2.84267
1893	mmu_circ_0001469	9.42894	0.854538	0.541803	-1.57721	0.114747	11.756	22.1789	10.9718	0	7.42949	6.43382	16.7115	20.3504	13.9452	5.34655	5.85722	4.63212	4.2762	14.485	5.06758	1.42134
8324	mmu_circ_0009836	0.860882	2.4937	1.58122	-1.57707	0.114779	2.93899	2.14635	0	0	1.651	0	5.84901	0	0	0.411273	0	0	0.777491	0	0	0
13082	mmu_circ_0016079	12.6778	1.38846	0.880422	-1.57704	0.114787	30.8594	4.29269	82.2882	11.5047	9.08049	8.27205	0	0.726801	0	1.23382	12.6906	10.8083	4.66495	15.0644	7.09462	4.26401
5895	mmu_circ_0006721	1.36161	-2.32038	1.47174	1.57663	0.114881	2.93899	0	0	0	0	0	0	0.726801	6.33874	0.411273	4.88101	0	0	0	5.06758	1.42134
7073	mmu_circ_0008227	1.16307	2.39368	1.51836	-1.57649	0.114913	10.2865	0	1.37147	0	0	4.59559	0	0	0	0.411273	0.976203	0	0.388746	0.579399	0	0
10142	mmu_circ_0012214	5.17587	1.34713	0.85453	-1.57645	0.114921	5.87799	3.57724	34.2867	7.66982	3.302	2.75735	2.50672	0.726801	0	1.23382	0	3.08808	7.38617	6.95278	2.02703	1.42134
7984	mmu_circ_0009389	11.5711	1.10788	0.702778	-1.57643	0.114927	1.4695	5.00814	19.2006	15.3396	9.90599	58.8235	10.0269	7.99481	3.80324	23.8538	10.7382	3.08808	177.657	3.47639	1.01352	2.84267
6694	mmu_circ_0007739	23.6387	0.79583	0.504966	-1.57601	0.115025	60.2494	22.1789	41.1441	46.0189	12.3825	11.9485	25.9028	23.9844	11.4097	30.4342	19.5241	4.63212	21.381	33.0257	4.05407	9.94936
1135	mmu_circ_0000570	1.22893	2.30915	1.46524	-1.57596	0.115036	0	6.43904	0	0	7.42949	1.83823	0	0	0	0.411273	0	1.54404	0	0.579399	0	1.42134
11885	mmu_circ_0014493	15.8399	0.761505	0.483203	-1.57595	0.115036	4.40849	23.6098	15.0862	3.83491	27.2415	14.7059	38.4364	29.072	13.9452	6.16909	13.6668	15.4404	9.3299	17.382	4.05407	17.056
9225	mmu_circ_0010993	0.916347	-2.65447	1.68474	1.57559	0.115119	0	0	1.37147	0	0	0	0	0	0	1.64509	0	0	2.72122	0	6.0811	2.84267
14599	Mus_musculus_tRNA-Ala-CGC-1-1	77.5149	0.773523	0.490989	-1.57544	0.115155	77.8834	27.187	102.86	138.057	93.2814	246.323	55.9834	39.9741	53.2454	16.4509	56.6198	97.2745	20.2148	43.4549	86.1489	85.2802
11461	mmu_circ_0013896	1.18019	-2.69005	1.70811	1.57487	0.115287	0	0	0	0	0	0	1.67115	0	0	7.40291	0.976203	0	0	1.7382	7.09462	0
2824	mmu_circ_0002702	0.670851	3.1517	2.00227	-1.57407	0.115472	5.87799	0	1.37147	0	0	2.75735	0	0.726801	0	0	0	0	0	0	0	0
6161	mmu_circ_0007060	1.87677	1.79526	1.1407	-1.57382	0.115529	1.4695	0	9.60029	0	9.08049	0	1.67115	1.4536	0	0.411273	0.976203	0	1.94373	0.579399	0	2.84267
6162	mmu_circ_0007061	1.87677	1.79526	1.1407	-1.57382	0.115529	1.4695	0	9.60029	0	9.08049	0	1.67115	1.4536	0	0.411273	0.976203	0	1.94373	0.579399	0	2.84267
954	mmu_circ_0000346	1.48621	2.012	1.27865	-1.57354	0.115595	10.2865	1.4309	5.48588	0	0.825499	0.919117	0	0	1.26775	0	0.976203	0	1.16624	0	0	1.42134
643	Gm26365	0.707195	-2.77199	1.76307	1.57226	0.115891	0	0	0	0	29.718	0	0	0	0	0	0.976203	1.54404	1.55498	1.1588	6.0811	0
7608	mmu_circ_0008888	0.778254	2.57148	1.63562	-1.57218	0.11591	0	5.72359	4.11441	0	0	0.919117	0	0.726801	0	0	0	0	0.388746	0.579399	0	0
9182	mmu_circ_0010936	1.57451	1.80325	1.14705	-1.57207	0.115934	2.93899	6.43904	5.48588	0	0.825499	0.919117	0.835573	1.4536	0	0.411273	0	0	0	0	3.04055	2.84267
11553	mmu_circ_0014016	1.5187	1.93556	1.23136	-1.57189	0.115975	0	0	2.74294	0	0	9.19117	0.835573	6.54121	0	1.23382	0.976203	0	34.5984	0.579399	0	1.42134
7957	mmu_circ_0009356	4.37793	1.64432	1.0461	-1.57186	0.115984	13.2255	5.72359	23.315	7.66982	0	2.75735	0.835573	0	0	0.411273	0.976203	1.54404	3.88746	0.579399	9.12165	0
4969	mmu_circ_0005454	48.2654	0.662197	0.421593	-1.5707	0.116252	91.1088	85.8538	69.9449	19.1746	20.6375	58.8235	67.6814	60.3245	15.213	51.8204	56.6198	30.8808	51.7032	53.3047	19.2568	19.8987
6419	mmu_circ_0007406	216.93	-0.77409	0.493095	1.56986	0.116448	158.706	79.4148	116.575	295.288	119.697	263.787	113.638	135.912	207.911	25.4989	481.268	211.533	136.061	170.923	393.244	561.428
5345	mmu_circ_0005968	6.06686	1.67625	1.06839	-1.56894	0.116662	57.3104	0.715448	105.603	3.83491	0.825499	2.75735	7.52016	0.726801	1.26775	0.822546	0	0	11.6624	5.21459	3.04055	0
14612	Mus_musculus_tRNA-Ala-TGC-3-1	76.0393	0.765875	0.488181	-1.56884	0.116686	76.4139	27.187	102.86	138.057	93.2814	234.375	55.9834	37.0669	53.2454	16.4509	56.6198	97.2745	19.826	43.4549	82.0948	82.4376
5984	mmu_circ_0006843	8.04648	1.32082	0.842085	-1.56851	0.116763	179.279	6.43904	16.4576	49.8538	3.302	7.35294	0	4.36081	0	0.822546	7.80962	1.54404	46.6495	3.47639	1.01352	14.2134
8784	mmu_circ_0010425	4.21493	1.53074	0.976055	-1.5683	0.116812	2.93899	17.1708	6.85735	0	0.825499	5.5147	11.698	5.08761	0	0	3.90481	0	8.16366	0	1.01352	4.26401
2836	mmu_circ_0002716	0.937291	-2.58884	1.6519	1.56719	0.117069	1.4695	0	0	0	0	0	0	0	1.26775	0	0	9.26423	0.388746	0.579399	2.02703	0
9918	mmu_circ_0011919	0.883158	-2.69984	1.72324	1.56672	0.11718	0	0.715448	0	0	0	0	0	0	0	0	0.976203	0	5.05369	2.31759	5.06758	0
2057	mmu_circ_0001689	1.63301	1.74664	1.11491	-1.56661	0.117205	0	2.14635	0	0	0.825499	1.83823	8.35573	6.54121	1.26775	0.822546	2.92861	0	0.388746	0	1.01352	0
11463	mmu_circ_0013898	23.6241	-1.20842	0.771783	1.56575	0.117406	0	32.9106	1.37147	7.66982	43.7515	13.7868	3.34229	10.1752	63.3874	101.584	7.80962	20.0725	32.2659	5.79399	28.3785	5.68535
12576	mmu_circ_0015419	1.44019	-1.65325	1.05665	1.56462	0.117672	0	0.715448	2.74294	0	0.825499	0.919117	0	0	5.07099	3.70146	0.976203	3.08808	1.55498	0	2.02703	1.42134
10536	mmu_circ_0012721	2.04489	-1.66002	1.06135	1.56407	0.117802	1.4695	0.715448	2.74294	0	0.825499	1.83823	0	0	3.80324	0.411273	3.90481	0	0	4.63519	8.10813	4.26401
7105	mmu_circ_0008262	4.47429	-1.38478	0.885439	1.56395	0.11783	7.34749	0.715448	4.11441	3.83491	0.825499	2.75735	0	1.4536	5.07099	0	4.88101	10.8083	2.72122	22.5965	3.04055	1.42134
9015	mmu_circ_0010717	29.2136	1.20391	0.770229	-1.56306	0.118039	14.695	1.4309	5.48588	153.396	35.4965	22.0588	88.5707	5.81441	27.8905	11.5156	31.2385	12.3523	1.16624	6.37339	10.1352	39.7974
5685	mmu_circ_0006429	0.688962	-2.73579	1.75039	1.56296	0.118063	0	0	0	0	0	0	0	0	5.07099	1.64509	0.976203	0	0	2.31759	1.01352	0
3345	mmu_circ_0003384	34.494	1.03145	0.660264	-1.56217	0.118248	61.7189	5.72359	145.376	11.5047	9.08049	16.5441	85.2285	36.3401	3.80324	34.9582	41.0005	12.3523	48.2045	9.84978	20.2703	9.94936
11387	mmu_circ_0013793	1.28706	2.18878	1.4012	-1.56208	0.11827	1.4695	7.86993	1.37147	0	0	5.5147	0	0	1.26775	0	0.976203	1.54404	0	0.579399	0	0
124	Gm22863	1.60882	2.77556	1.77732	-1.56166	0.118368	0	0	0	7.66982	14.859	0	0	0	0	0	0	0	0.777491	0	1.01352	1.42134
277	Gm23953	1.60882	2.77556	1.77732	-1.56166	0.118368	0	0	0	7.66982	14.859	0	0	0	0	0	0	0	0.777491	0	1.01352	1.42134
375	Gm24618	1.60882	2.77556	1.77732	-1.56166	0.118368	0	0	0	7.66982	14.859	0	0	0	0	0	0	0	0.777491	0	1.01352	1.42134
638	Gm26332	1.60882	2.77556	1.77732	-1.56166	0.118368	0	0	0	7.66982	14.859	0	0	0	0	0	0	0	0.777491	0	1.01352	1.42134
6160	mmu_circ_0007059	1.57088	-1.5734	1.0079	1.56107	0.118507	0	2.14635	1.37147	0	0.825499	0	0	1.4536	1.26775	0.822546	1.95241	1.54404	6.21993	3.47639	4.05407	0
5012	mmu_circ_0005511	4.18371	1.19433	0.765072	-1.56106	0.118509	8.81698	0.715448	15.0862	7.66982	2.4765	6.43382	1.67115	5.08761	1.26775	2.05636	0.976203	0	1.55498	9.27038	1.01352	2.84267
170	Gm23167	0.980179	2.4343	1.55979	-1.56066	0.118605	1.4695	0	1.37147	0	0	1.83823	4.17787	5.08761	0	0	0	0	0	1.7382	0	0
2887	mmu_circ_0002785	0.738928	2.7825	1.78345	-1.56018	0.118718	4.40849	0.715448	0	0	0	4.59559	0.835573	0	1.26775	0	0	0	0	0	0	0
11638	mmu_circ_0014157	1.44707	-1.58805	1.01806	1.55988	0.118788	2.93899	0	0	0	0.825499	0.919117	0.835573	0	1.26775	1.64509	1.95241	4.63212	1.55498	2.31759	0	4.26401
8864	mmu_circ_0010533	1.28371	-2.00313	1.28432	1.55968	0.118835	1.4695	1.4309	0	0	0	0.919117	0	0	0	4.93528	0	0	1.55498	6.37339	1.01352	2.84267
4659	mmu_circ_0005054	1.5486	-1.93941	1.24414	1.55884	0.119035	1.4695	0.715448	0	0	0	0	0	2.1804	0	0.822546	2.92861	1.54404	1.16624	1.1588	0	12.792
12432	mmu_circ_0015231	4.82793	1.07051	0.686813	-1.55866	0.119078	1.4695	2.14635	5.48588	7.66982	0.825499	10.1103	9.1913	14.536	1.26775	4.11273	3.90481	7.72019	0.777491	1.7382	2.02703	4.26401
2334	mmu_circ_0002047	1.03868	3.05528	1.96093	-1.55808	0.119215	1.4695	0	52.1158	0	0	1.83823	12.5336	0	0	0	0	0	0.777491	0	0	0
266	Gm23862	1.18733	-2.10614	1.35182	1.558	0.119232	2.93899	0.715448	0	0	29.718	0	0	0	0	0	0.976203	1.54404	1.55498	1.7382	8.10813	1.42134
5045	mmu_circ_0005561	0.913822	2.51128	1.61202	-1.55785	0.119269	0	5.72359	2.74294	3.83491	0	0	0	0.726801	0	0	0	0	0	0.579399	1.01352	0
14600	Mus_musculus_tRNA-Ala-CGC-1-2	75.7996	0.758983	0.487579	-1.55664	0.119557	76.4139	27.187	102.86	134.222	93.2814	234.375	55.9834	37.0669	53.2454	16.4509	56.6198	97.2745	19.826	43.4549	82.0948	82.4376
8354	mmu_circ_0009882	1.06123	2.14586	1.37901	-1.55609	0.119687	0	5.72359	1.37147	0	0	0	0.835573	5.81441	1.26775	0.411273	0.976203	0	0	0.579399	0	474.727
7138	mmu_circ_0008308	7.48759	1.27405	0.818762	-1.55606	0.119693	2.93899	0.715448	46.63	15.3396	1.651	2.75735	13.3692	2.1804	5.07099	5.75782	5.85722	1.54404	1.94373	2.89699	11.1487	0
4115	mmu_circ_0004351	7.22117	-1.61155	1.03609	1.55542	0.119847	2.93899	2.14635	0	0	0	1.83823	7.52016	13.0824	5.07099	5.75782	51.7388	0	15.1611	9.27038	1.01352	0
8335	mmu_circ_0009859	1.9906	4.64788	2.989	-1.55499	0.119947	11.756	0	0	19.1746	0	0.919117	0	0	0	0	0	0	0	0	0	0
10421	mmu_circ_0012582	1.00151	3.72759	2.39859	-1.55407	0.120167	0	0	0	0	0	0	5.84901	10.1752	0	0	0	0	0	0	0	0
12424	mmu_circ_0015223	5.93865	1.02225	0.657791	-1.55407	0.120168	8.81698	2.86179	9.60029	3.83491	0	10.1103	12.5336	15.2628	3.80324	4.11273	0.976203	9.26423	6.21993	1.7382	3.04055	2.84267
15115	Snord42a	3.09509	1.52296	0.980758	-1.55284	0.120461	0	2.14635	1.37147	0	14.0335	8.27205	10.8625	0	1.26775	0.411273	1.95241	1.54404	5.05369	0.579399	2.02703	0
8294	mmu_circ_0009799	2.19799	-1.9541	1.25918	1.55188	0.12069	0	0	0	0	0	1.83823	0.835573	3.63401	0	2.46764	18.5479	4.63212	0.777491	0	1.01352	1.42134
8295	mmu_circ_0009800	2.19799	-1.9541	1.25918	1.55188	0.12069	0	0	0	0	0	1.83823	0.835573	3.63401	0	2.46764	18.5479	4.63212	0.777491	0	1.01352	1.42134
627	Gm26264	11.8206	-0.707868	0.456157	1.55181	0.120708	11.756	12.8781	5.48588	0	14.0335	7.35294	10.0269	7.26801	26.6227	4.93528	12.6906	16.9844	19.0485	18.5408	10.1352	11.3707
13194	mmu_circ_0016241	1.76076	2.09097	1.34751	-1.55173	0.120727	1.4695	0	87.774	0	0	1.83823	15.8759	3.63401	1.26775	0	1.95241	0	1.55498	0.579399	0	0
802	mmu_circ_0000150	5.05087	-1.44807	0.933291	1.55157	0.120765	1.4695	0	5.48588	0	2.4765	9.19117	0	2.9072	0	7.81419	3.90481	6.17616	20.9923	17.9614	1.01352	1.42134
1127	mmu_circ_0000560	36.3848	0.738686	0.476164	-1.55133	0.120823	92.5783	73.6912	38.4011	15.3396	20.6375	46.875	40.9431	36.3401	8.87424	37.4258	52.715	13.8964	40.4296	38.2403	10.1352	15.6347
8628	mmu_circ_0010204	12.9885	-1.23897	0.798787	1.55107	0.120885	2.93899	35.7724	4.11441	3.83491	0	1.83823	0.835573	11.6288	15.213	60.0458	16.5954	3.08808	17.8823	13.3262	5.06758	15.6347
8629	mmu_circ_0010205	12.9885	-1.23897	0.798787	1.55107	0.120885	2.93899	35.7724	4.11441	3.83491	0	1.83823	0.835573	11.6288	15.213	60.0458	16.5954	3.08808	17.8823	13.3262	5.06758	15.6347
4809	mmu_circ_0005242	11.2043	-0.882407	0.569296	1.55	0.121143	5.87799	12.8781	4.11441	15.3396	5.77849	11.9485	4.17787	3.63401	13.9452	9.048	11.7144	4.63212	4.2762	11.0086	11.1487	49.7468
12423	mmu_circ_0015222	6.09241	1.00364	0.648027	-1.54876	0.121439	10.2865	2.86179	9.60029	3.83491	0	10.1103	12.5336	15.2628	3.80324	4.524	0.976203	9.26423	6.21993	2.31759	3.04055	2.84267
9760	mmu_circ_0011711	1.72314	2.46712	1.59346	-1.54828	0.121556	2.93899	3.57724	16.4576	0	0	0	0	0	0	0	0.976203	0	0.777491	0	0	2.84267
7145	mmu_circ_0008319	12.9434	-1.22943	0.794965	1.54652	0.121979	4.40849	10.0163	12.3432	23.0095	0	4.59559	0.835573	8.72161	3.80324	2.05636	11.7144	21.6165	3.49871	8.11158	14.1892	78.1736
3718	mmu_circ_0003868	4.008	1.30469	0.843727	-1.54635	0.122021	17.634	2.14635	2.74294	7.66982	3.302	1.83823	8.35573	2.9072	0	0.411273	0.976203	0	4.66495	5.79399	0	5.68535
3236	mmu_circ_0003235	377.042	-0.704985	0.456123	1.5456	0.1222	79.3528	534.44	127.547	65.1935	327.723	369.485	192.182	593.07	631.339	678.6	569.126	407.626	464.162	319.828	425.677	247.313
12851	mmu_circ_0015785	0.975516	-3.2466	2.10249	1.54417	0.122547	0	0	0	0	0	0	0	0	0	6.16909	0	0	2.33247	0	0	7.10669
2119	mmu_circ_0001768	0.75193	-2.8031	1.81548	1.544	0.122588	0	0	0	0	0	0	0	0	0	0.411273	0	1.54404	0.388746	1.1588	0	8.52802
12716	mmu_circ_0015602	0.75193	-2.8031	1.81548	1.544	0.122588	0	0	0	0	0	0	0	0	0	0.411273	0	1.54404	0.388746	1.1588	0	8.52802
13831	mmu-mir-30a	103.508	-0.733688	0.475189	1.54399	0.12259	22.0425	170.277	69.9449	38.3491	130.429	105.698	18.3826	63.9585	238.337	210.16	100.549	120.435	103.406	67.2102	128.717	68.2242
6963	mmu_circ_0008095	1.04733	3.75458	2.43259	-1.54345	0.122722	0	0	15.0862	0	0	0	1.67115	0	0	0	0	0	0	0	0	0
1605	mmu_circ_0001133	0.899572	-2.71577	1.75968	1.54333	0.12275	0	0	0	0	0	0	0.835573	0	0	7.81419	0	1.54404	0	1.1588	3.04055	0
9077	mmu_circ_0010793	1.47564	2.18169	1.41385	-1.54308	0.122812	1.4695	4.29269	8.22882	0	1.651	0	0.835573	3.63401	0	0	0	0	3.49871	0	0	0
5482	mmu_circ_0006150	1.52613	2.56987	1.66618	-1.54237	0.122984	1.4695	0	19.2006	0	0	0	0.835573	0	0	0	0.976203	0	0.777491	1.1588	0	0
5483	mmu_circ_0006151	1.52613	2.56987	1.66618	-1.54237	0.122984	1.4695	0	19.2006	0	0	0	0.835573	0	0	0	0.976203	0	0.777491	1.1588	0	0
14095	mmu-miR-486b-5p	34248.7	-0.908426	0.589077	1.54212	0.123045	4581.89	38272.9	4413.39	1579.98	31562.1	35060.6	31527.8	43467.1	39059.3	91840.5	35649	68907.4	33301.9	18303.8	53675.8	16776
13634	mmu-miR-1968-5p	11.1434	-1.00519	0.651926	1.54189	0.123101	0	0	2.74294	3.83491	9.90599	12.8676	19.2182	9.44841	16.4807	27.9666	9.76203	13.8964	8.16366	12.1674	23.3109	8.52802
10531	mmu_circ_0012716	13.818	-1.42766	0.92596	1.54182	0.123118	4.40849	19.3171	9.60029	0	5.77849	9.19117	6.68458	4.36081	2.5355	9.048	14.643	0	101.074	33.0257	0	1.42134
9758	mmu_circ_0011709	2.01102	2.06499	1.33944	-1.54168	0.123151	2.93899	4.29269	17.8291	0	0	0.919117	0	0	0	0.822546	0.976203	0	1.55498	0	0	2.84267
10195	mmu_circ_0012298	0.757642	2.75126	1.78459	-1.54168	0.123152	1.4695	0	0	3.83491	4.953	0	0	1.4536	0	0.411273	0	0	0	0	0	0
10706	mmu_circ_0012916	0.705342	2.48152	1.60968	-1.54162	0.123165	0	0.715448	2.74294	3.83491	0	0	0.835573	2.1804	0	0	0.976203	0	0	0	0	0
8114	mmu_circ_0009559	6.7483	-0.970116	0.629283	1.54162	0.123165	1.4695	5.72359	0	3.83491	0.825499	5.5147	7.52016	10.1752	13.9452	12.3382	4.88101	16.9844	5.83119	6.95278	2.02703	9.94936
14733	Mus_musculus_tRNA-Gln-CTG-1-1	59.7693	0.573374	0.37201	-1.54129	0.123247	52.9019	54.3741	37.0297	176.406	98.2344	52.3897	45.9565	59.5977	26.6227	64.9811	52.715	55.5854	32.6546	37.0815	41.5542	68.2242
9719	mmu_circ_0011651	6.77252	1.07984	0.700792	-1.54088	0.123346	2.93899	2.86179	5.48588	3.83491	27.2415	2.75735	10.0269	17.4432	6.33874	0.411273	2.92861	7.72019	4.66495	9.84978	1.01352	2.84267
12482	mmu_circ_0015304	0.780671	2.45849	1.59579	-1.54062	0.12341	0	0	1.37147	0	4.953	2.75735	0	1.4536	0	15.6284	0	1.54404	0	0	0	0
4204	mmu_circ_0004481	0.811581	-3.01367	1.9571	1.53987	0.123593	0	0	0	0	0	0	0	0	0	8.63673	0	1.54404	0.777491	0	2.02703	0
4419	mmu_circ_0004748	0.687188	3.02175	1.96251	-1.53974	0.123624	0	3.57724	0	3.83491	0.825499	2.75735	0	0	0	0	0	0	0	0	0	0
3890	mmu_circ_0004072	18.4838	-0.609574	0.395908	1.53968	0.123637	8.81698	29.3334	10.9718	7.66982	17.3355	11.9485	5.01344	23.2576	22.8195	23.4426	20.5003	15.4404	21.381	26.0729	23.3109	28.4267
3471	mmu_circ_0003550	1.1651	2.1134	1.37358	-1.53861	0.1239	1.4695	1.4309	2.74294	0	8.25499	0	0.835573	0	0	18.5073	1.95241	1.54404	0	0	0	0
11899	mmu_circ_0014510	2.12945	1.9806	1.28752	-1.5383	0.123974	4.40849	9.30083	5.48588	3.83491	0	4.59559	0	0	2.5355	0.411273	0	0	3.49871	0	0	0
14092	mmu-miR-486a-5p	33463.4	-0.903108	0.587294	1.53774	0.124111	4717.09	36970.1	4298.19	1549.3	31047	34428.3	30820.1	42716.3	37851.2	90550.8	34758.7	65825.5	32838.9	17833.3	52766.7	16443.5
147	Gm22996	4.86628	-1.10977	0.72169	1.53774	0.124113	0	2.86179	2.74294	11.5047	5.77849	0.919117	1.67115	1.4536	12.6775	1.23382	4.88101	3.08808	3.49871	4.05579	17.2298	4.26401
8387	mmu_circ_0009921	0.863233	2.28139	1.48413	-1.53719	0.124248	2.93899	1.4309	1.37147	0	0	0	5.84901	0	0	0.411273	0	0	0.388746	0	0	1.42134
5779	mmu_circ_0006550	1.38265	-2.88345	1.87632	1.53676	0.124351	0	0	0	0	0	1.83823	0	0	0	0	0	10.8083	1.94373	7.53218	0	0
3751	mmu_circ_0003910	6.79355	0.891477	0.580511	-1.53568	0.124618	11.756	5.00814	8.22882	15.3396	11.557	1.83823	10.8625	7.99481	3.80324	4.524	2.92861	1.54404	12.4399	1.7382	2.02703	7.10669
987	mmu_circ_0000382	95.9003	0.492858	0.321009	-1.53534	0.124701	104.334	130.212	219.435	53.6888	83.3754	86.397	111.131	107.567	93.8134	108.987	83.9535	57.1294	53.2582	110.086	77.0273	54.0108
13229	mmu_circ_0016288	2.07313	1.72283	1.12243	-1.53491	0.124807	2.93899	2.14635	9.60029	3.83491	0	2.75735	0	5.08761	0	2.05636	0	0	2.72122	0	2.02703	0
11465	mmu_circ_0013901	23.3707	-1.18646	0.773166	1.53454	0.124896	0	32.9106	1.37147	7.66982	43.7515	13.7868	3.34229	10.1752	63.3874	101.584	7.80962	20.0725	32.2659	5.79399	24.3244	5.68535
1636	mmu_circ_0001170	16.3487	-0.700665	0.45677	1.53395	0.125041	26.4509	12.1626	13.7147	3.83491	13.208	8.27205	5.84901	14.536	21.5517	19.7411	11.7144	9.26423	12.8286	12.1674	36.4866	39.7974
9831	mmu_circ_0011807	7.66056	0.946585	0.617134	-1.53384	0.125069	11.756	3.57724	20.572	3.83491	14.0335	11.9485	6.68458	7.26801	1.26775	7.40291	4.88101	16.9844	4.2762	0.579399	6.0811	1.42134
2210	mmu_circ_0001874	7.74532	1.50282	0.980525	-1.53266	0.125358	8.81698	0.715448	49.3729	0	1.651	9.19117	2.50672	20.3504	0	9.048	1.95241	1.54404	6.60868	12.1674	0	0
7447	mmu_circ_0008689	89.0327	-1.1004	0.718052	1.53247	0.125405	221.894	7.15448	32.9153	99.7077	28.067	40.4411	8.35573	16.7164	112.83	10.2818	17.5717	123.523	59.4781	97.9184	210.811	336.857
5669	mmu_circ_0006402	7.54776	1.21596	0.793837	-1.53175	0.125585	2.93899	21.4635	10.9718	7.66982	22.2885	12.8676	0.835573	4.36081	12.6775	0	2.92861	10.8083	6.60868	2.31759	2.02703	0
13227	mmu_circ_0016285	2.57709	1.44535	0.943822	-1.53137	0.125677	1.4695	2.86179	2.74294	0	0.825499	13.7868	7.52016	0	0	1.23382	0.976203	1.54404	0.388746	0.579399	3.04055	4.26401
3237	mmu_circ_0003236	373.528	-0.700356	0.457443	1.53102	0.125763	76.4139	528.716	127.547	65.1935	326.072	367.647	189.675	590.889	630.071	672.02	568.15	406.082	442.781	318.09	422.636	244.47
12337	mmu_circ_0015098	0.795415	-2.12522	1.38813	1.531	0.12577	27.9204	0	0	3.83491	0	0	0	0	0	0.822546	1.95241	0	1.94373	1.7382	1.01352	1.42134
844	mmu_circ_0000202	7.33042	1.02485	0.669449	-1.53089	0.125797	29.3899	3.57724	8.22882	19.1746	5.77849	2.75735	9.1913	2.9072	5.07099	4.524	4.88101	1.54404	5.83119	11.588	0	2.84267
345	Gm24405	7.51589	-1.08552	0.709368	1.53026	0.125953	1.4695	2.14635	0	3.83491	1.651	12.8676	1.67115	14.536	11.4097	12.7495	3.90481	4.63212	27.2122	11.0086	4.05407	7.10669
12369	mmu_circ_0015152	11.0163	-0.811814	0.530561	1.5301	0.125991	13.2255	2.86179	9.60029	11.5047	4.953	7.35294	11.698	3.63401	7.60649	13.1607	9.76203	20.0725	3.10997	14.485	9.12165	34.1121
472	Gm25194	5.29188	-1.22612	0.801506	1.52977	0.126073	1.4695	0.715448	4.11441	3.83491	8.25499	5.5147	0.835573	0.726801	5.07099	0.822546	11.7144	1.54404	3.49871	2.89699	29.392	4.26401
10892	mmu_circ_0013161	2.01826	-2.09628	1.3705	1.52958	0.126122	0	0	1.37147	0	0	0.919117	0.835573	2.1804	0	0	0	20.0725	1.55498	2.31759	3.04055	0
2542	mmu_circ_0002313	12.8271	0.912168	0.596484	-1.52924	0.126205	13.2255	2.14635	52.1158	7.66982	21.463	6.43382	10.8625	20.3504	7.60649	14.8058	4.88101	4.63212	13.9948	2.31759	7.09462	15.6347
8444	mmu_circ_0009985	0.970079	-2.71247	1.77375	1.52923	0.126207	1.4695	0	0	0	0	0	0	0	7.60649	0	0	0	0.388746	4.63519	0	1.42134
8445	mmu_circ_0009986	0.970079	-2.71247	1.77375	1.52923	0.126207	1.4695	0	0	0	0	0	0	0	7.60649	0	0	0	0.388746	4.63519	0	1.42134
8074	mmu_circ_0009503	5.41025	0.916664	0.599515	-1.52901	0.126262	7.34749	5.72359	4.11441	0	2.4765	7.35294	17.547	10.1752	2.5355	1.64509	2.92861	9.26423	5.83119	2.31759	3.04055	4.26401
1749	mmu_circ_0001303	3.25459	1.26485	0.82731	-1.52888	0.126295	5.87799	5.72359	4.11441	0	14.859	0.919117	0.835573	3.63401	1.26775	1.64509	0	0	1.16624	2.89699	2.02703	7.10669
1750	mmu_circ_0001304	3.25459	1.26485	0.82731	-1.52888	0.126295	5.87799	5.72359	4.11441	0	14.859	0.919117	0.835573	3.63401	1.26775	1.64509	0	0	1.16624	2.89699	2.02703	7.10669
9566	mmu_circ_0011444	3.25459	1.26485	0.82731	-1.52888	0.126295	5.87799	5.72359	4.11441	0	14.859	0.919117	0.835573	3.63401	1.26775	1.64509	0	0	1.16624	2.89699	2.02703	7.10669
9567	mmu_circ_0011445	3.25459	1.26485	0.82731	-1.52888	0.126295	5.87799	5.72359	4.11441	0	14.859	0.919117	0.835573	3.63401	1.26775	1.64509	0	0	1.16624	2.89699	2.02703	7.10669
9568	mmu_circ_0011446	3.25459	1.26485	0.82731	-1.52888	0.126295	5.87799	5.72359	4.11441	0	14.859	0.919117	0.835573	3.63401	1.26775	1.64509	0	0	1.16624	2.89699	2.02703	7.10669
13944	mmu-miR-361-3p	278.645	-0.73468	0.480645	1.52853	0.126381	32.3289	458.602	94.6314	103.543	283.146	261.948	122.829	313.251	599.645	563.855	211.836	361.305	363.088	231.18	319.258	137.87
7445	mmu_circ_0008687	92.4608	-1.05683	0.691875	1.52749	0.126638	224.833	7.15448	38.4011	99.7077	34.671	44.1176	16.7115	16.7164	114.097	11.9269	17.5717	128.155	64.5318	102.554	212.838	345.385
682	mmu_circ_0000002	0.985839	-1.83646	1.20251	1.52719	0.126714	0	0.715448	1.37147	0	0.825499	0	0	0	2.5355	0.411273	3.90481	0	0.388746	1.1588	3.04055	1.42134
2744	mmu_circ_0002588	3.87198	1.32855	0.870719	-1.52581	0.127058	4.40849	18.6017	8.22882	3.83491	0.825499	3.67647	0.835573	4.36081	1.26775	3.29018	1.95241	1.54404	0	8.11158	1.01352	0
2685	mmu_circ_0002517	6.75966	-0.91768	0.601542	1.52554	0.127123	4.40849	1.4309	10.9718	3.83491	4.1275	4.59559	5.01344	2.9072	1.26775	5.34655	3.90481	24.7046	5.44244	12.7468	6.0811	11.3707
14590	Mus_musculus_tRNA-Ala-AGC-3-1	75.4685	0.767198	0.502983	-1.5253	0.127185	73.4749	27.187	104.232	118.882	93.2814	246.323	55.9834	39.9741	55.7809	11.1044	56.6198	89.5543	20.2148	43.4549	86.1489	85.2802
6698	mmu_circ_0007743	0.843131	2.77162	1.81762	-1.52486	0.127294	0	10.0163	0	0	0	1.83823	0.835573	0	0	0.411273	0	0	0.388746	0	0	0
1939	mmu_circ_0001529	0.913507	-2.61818	1.71753	1.52438	0.127413	0	0	1.37147	0	0	0	0	0	6.33874	0	0	0	1.16624	2.89699	0	2.84267
4559	mmu_circ_0004914	1.35091	1.91847	1.25922	-1.52353	0.127626	1.4695	0	5.48588	0	0.825499	1.83823	0	7.99481	0	2.05636	0.976203	0	0.388746	0.579399	0	0
571	Gm25854	0.824782	-2.45182	1.60954	1.52331	0.127682	1.4695	0	0	0	0	0	0	0	0	0.411273	1.95241	1.54404	0	1.7382	6.0811	0
12865	mmu_circ_0015799	1.81843	4.55426	2.98998	-1.52317	0.127716	0	0	20.572	0	0	1.83823	6.68458	0	0	0	0	0	0	0	0	0
11052	mmu_circ_0013351	1.5293	2.22267	1.45924	-1.52317	0.127716	2.93899	1.4309	2.74294	0	0	0	0.835573	12.3556	1.26775	0	0	0	0	2.89699	0	0
7466	mmu_circ_0008714	11.797	1.17426	0.771352	-1.52234	0.127923	19.1035	20.748	52.1158	3.83491	2.4765	1.83823	21.7249	9.44841	6.33874	11.9269	0	10.8083	7.38617	17.9614	3.04055	0
14456	mmu-miR-744-5p	367.435	-0.700231	0.459989	1.52228	0.12794	70.5359	520.846	126.175	65.1935	324.421	359.375	187.168	581.441	627.535	657.214	563.269	401.45	427.62	306.502	418.582	241.627
4433	mmu_circ_0004766	3.58737	-0.978017	0.642692	1.52175	0.128072	4.40849	2.86179	4.11441	0	2.4765	4.59559	0.835573	0	3.80324	7.81419	5.85722	4.63212	3.88746	5.21459	4.05407	2.84267
6759	mmu_circ_0007814	12.4079	0.74575	0.4901	-1.52163	0.128102	16.1645	15.0244	16.4576	26.8444	2.4765	11.9485	5.84901	31.2524	5.07099	8.63673	14.643	10.8083	12.0511	8.11158	6.0811	7.10669
910	mmu_circ_0000285	6.50573	1.2147	0.798521	-1.52118	0.128214	4.40849	1.4309	37.0297	7.66982	0.825499	0.919117	2.50672	18.17	1.26775	3.29018	10.7382	1.54404	1.94373	4.63519	2.02703	5.68535
3235	mmu_circ_0003234	371.033	-0.694516	0.456666	1.52084	0.1283	76.4139	526.57	127.547	65.1935	325.247	363.97	189.675	587.982	627.535	662.972	563.269	406.082	434.618	315.193	422.636	241.627
9496	mmu_circ_0011355	0.674587	-2.67381	1.75822	1.52075	0.128322	0	0	0	0	0	0	0	0	0	0.822546	2.92861	0	0.777491	0.579399	0	5.68535
11184	mmu_circ_0013523	22.4372	0.810986	0.533393	-1.52043	0.128404	19.1035	31.4797	43.887	11.5047	66.0399	30.3309	17.547	9.44841	22.8195	36.6033	7.80962	9.26423	245.687	22.0171	3.04055	7.10669
9603	mmu_circ_0011491	3.99882	-2.01209	1.32359	1.52018	0.128466	0	7.86993	0	0	4.1275	0	0	0	1.26775	34.9582	0	0	0.777491	4.63519	6.0811	4.26401
10327	mmu_circ_0012469	2.0192	-1.25887	0.828484	1.51948	0.128641	2.93899	0.715448	1.37147	0	0	1.83823	0.835573	1.4536	8.87424	2.46764	1.95241	1.54404	2.72122	1.7382	1.01352	2.84267
12804	mmu_circ_0015728	3.70997	1.16633	0.767611	-1.51943	0.128655	2.93899	2.14635	5.48588	0	16.51	0.919117	7.52016	5.81441	1.26775	2.46764	0.976203	0	2.33247	7.53218	2.02703	1.42134
12595	mmu_circ_0015446	1.59665	2.25953	1.48748	-1.51903	0.128756	1.4695	0	16.4576	0	0	2.75735	0	0.726801	0	0	0	0	1.55498	1.1588	0	1.42134
6872	mmu_circ_0007967	1.67915	-2.10477	1.38563	1.519	0.128762	0	0	0	0	0	3.67647	0	0.726801	0	5.75782	0	6.17616	5.05369	0	4.05407	1.42134
3925	mmu_circ_0004113	6.20138	-0.961042	0.632862	1.51857	0.128872	4.40849	3.57724	2.74294	0	2.4765	10.1103	4.17787	4.36081	2.5355	8.22546	4.88101	4.63212	5.83119	6.95278	3.04055	31.2694
1340	mmu_circ_0000820	2.88529	1.81806	1.19751	-1.5182	0.128963	11.756	0.715448	5.48588	15.3396	0	0	3.34229	0	0	0.822546	0	4.63212	2.33247	1.7382	0	0
6760	mmu_circ_0007815	12.2603	0.750408	0.494286	-1.51817	0.128973	16.1645	15.0244	15.0862	26.8444	2.4765	11.9485	5.84901	31.2524	3.80324	9.048	13.6668	10.8083	12.0511	7.53218	6.0811	8.52802
4243	mmu_circ_0004528	1.00301	-3.28689	2.16509	1.51813	0.128981	0	0	0	0	0	0	0	0	0	0	0	0	0	7.53218	7.09462	1.42134
4064	mmu_circ_0004283	9.70261	-1.19264	0.785754	1.51783	0.129057	16.1645	1.4309	2.74294	11.5047	5.77849	3.67647	5.01344	2.1804	5.07099	2.05636	16.5954	0	2.33247	9.84978	11.1487	59.6962
10725	mmu_circ_0012940	0.813848	2.47198	1.62956	-1.51696	0.129276	7.34749	0	0	0	0.825499	0	0.835573	2.1804	0	0.411273	0	0	0	0	0	1.42134
506	Gm25449	3.66777	-1.17142	0.772266	1.51686	0.129303	0	2.14635	1.37147	7.66982	4.1275	0.919117	2.50672	0.726801	6.33874	0.411273	3.90481	3.08808	3.10997	2.89699	15.2027	4.26401
218	Gm23502	1.17991	-2.98963	1.97239	1.51574	0.129586	0	0	1.37147	0	0	0	0	0	0	0	0	10.8083	0	0	1.01352	5.68535
13729	mmu-miR-223-3p	43.624	0.855816	0.564789	-1.51528	0.129701	33.7984	37.9188	194.749	19.1746	17.3355	55.147	25.0672	66.1389	79.8681	32.9018	42.9529	10.8083	37.7083	16.2232	18.2433	9.94936
3066	mmu_circ_0003024	0.657836	2.68419	1.77183	-1.51492	0.129792	1.4695	0	0	0	1.651	2.75735	0	3.63401	0	0	0	0	0	0	1.01352	0
9585	mmu_circ_0011467	2.90544	-1.07141	0.707241	1.51492	0.129794	1.4695	0.715448	1.37147	3.83491	2.4765	0.919117	2.50672	2.1804	3.80324	2.87891	4.88101	0	1.94373	2.89699	6.0811	8.52802
12970	mmu_circ_0015926	4.5171	1.39517	0.921067	-1.51474	0.129839	26.4509	7.86993	5.48588	3.83491	1.651	0.919117	5.01344	0.726801	0	1.64509	4.88101	9.26423	3.10997	0	0	1.42134
3808	mmu_circ_0003976	0.760304	3.32998	2.19854	-1.51463	0.129866	4.40849	0	2.74294	0	0	0	5.01344	0	0	0	0	0	0	0	0	0
3364	mmu_circ_0003413	72.931	0.733669	0.484604	-1.51395	0.130037	72.0054	28.6179	108.346	99.7077	99.0599	223.345	56.819	39.2473	54.5132	11.1044	61.5008	78.746	22.936	41.1373	83.1084	86.7016
10493	mmu_circ_0012664	1.57062	-1.77079	1.16974	1.51384	0.130067	1.4695	0	1.37147	3.83491	0	0	0.835573	0	2.5355	0.822546	0.976203	1.54404	0	0.579399	4.05407	7.10669
7808	mmu_circ_0009172	3.48159	1.6791	1.10923	-1.51375	0.13009	13.2255	12.1626	9.60029	0	0	0	0	6.54121	1.26775	1.23382	0	4.63212	0.777491	0.579399	0	5.68535
4808	mmu_circ_0005241	11.249	-0.863593	0.570704	1.51321	0.130227	5.87799	13.5935	4.11441	15.3396	5.77849	11.9485	4.17787	3.63401	13.9452	9.048	11.7144	4.63212	4.2762	11.0086	11.1487	49.7468
2922	mmu_circ_0002834	5.69294	1.64859	1.08978	-1.51277	0.130337	7.34749	0	43.887	11.5047	0	0	1.67115	5.08761	0	0.822546	0	3.08808	6.60868	1.7382	5.06758	4.26401
4693	mmu_circ_0005099	5.20707	1.59278	1.053	-1.51261	0.13038	11.756	38.6342	6.85735	0	1.651	1.83823	0.835573	1.4536	3.80324	6.16909	2.92861	0	7.38617	0	0	0
2860	mmu_circ_0002746	1.48145	-1.55959	1.03159	1.51183	0.130577	0	1.4309	1.37147	0	0.825499	0	1.67115	0	0	0.411273	4.88101	4.63212	1.55498	3.47639	2.02703	1.42134
14611	Mus_musculus_tRNA-Ala-TGC-2-1	81.6486	0.725269	0.480042	-1.51085	0.130828	77.8834	31.4797	123.432	145.727	94.1069	240.809	57.6545	42.1545	57.0487	17.2735	63.4532	103.451	22.1585	50.4077	91.2165	88.1229
5492	mmu_circ_0006166	7.84573	-1.23707	0.818893	1.51066	0.130876	1.4695	5.72359	1.37147	3.83491	2.4765	10.1103	5.01344	6.54121	21.5517	4.524	0.976203	7.72019	0	6.37339	43.5812	4.26401
6632	mmu_circ_0007670	7.56162	1.04677	0.693108	-1.51025	0.130979	10.2865	4.29269	37.0297	3.83491	8.25499	3.67647	10.0269	5.08761	0	4.11273	0.976203	1.54404	13.6061	4.05579	7.09462	7.10669
10784	mmu_circ_0013014	19.536	0.988099	0.654441	-1.50984	0.131085	439.38	12.1626	21.9435	134.222	11.557	9.19117	10.0269	2.1804	8.87424	18.096	5.85722	18.5285	16.7161	15.6438	10.1352	5.68535
12557	mmu_circ_0015394	1.38383	2.38484	1.57983	-1.50955	0.131157	2.93899	12.1626	1.37147	0	0	0	0	2.1804	0	0	0	1.54404	1.94373	0	0	0
13874	mmu-miR-325-5p	1.54726	2.01349	1.33399	-1.50938	0.131202	0	0	1.37147	3.83491	13.208	0	0.835573	0.726801	0	0.411273	1.95241	0	0.388746	0	2.02703	0
9497	mmu_circ_0011359	1.6567	2.95144	1.95809	-1.50731	0.131732	0	0.715448	12.3432	11.5047	0	0	0	0	0	0	0	0	1.94373	0	0	0
7446	mmu_circ_0008688	88.5985	-1.11766	0.741561	1.50717	0.131766	221.894	7.15448	32.9153	99.7077	28.067	39.522	3.34229	16.7164	112.83	10.2818	17.5717	123.523	59.4781	97.9184	209.798	336.857
7510	mmu_circ_0008768	8.58551	-0.971313	0.64483	1.50631	0.131988	2.93899	3.57724	5.48588	0	13.208	10.1103	5.01344	5.08761	6.33874	10.2818	2.92861	7.72019	42.762	4.05579	5.06758	12.792
11197	mmu_circ_0013543	0.749522	-2.45767	1.63183	1.50608	0.132046	0	0.715448	0	0	0	0	0	0	0	6.16909	0.976203	1.54404	1.16624	0	0	1.42134
6654	mmu_circ_0007696	0.92827	2.76896	1.83905	-1.50565	0.132157	0	0.715448	12.3432	0	0.825499	0	0	0	0	0	0	0	0.388746	0.579399	0	0
14613	Mus_musculus_tRNA-Ala-TGC-4-1	73.3253	0.752079	0.500026	-1.50408	0.13256	69.0664	27.187	102.86	115.047	93.2814	234.375	55.9834	37.0669	53.2454	11.1044	56.6198	89.5543	19.826	43.4549	82.0948	82.4376
8470	mmu_circ_0010017	2.75789	1.7036	1.13295	-1.50369	0.13266	14.695	5.72359	4.11441	0	0.825499	0.919117	7.52016	0.726801	0	7.40291	0	0	0.777491	0	0	1.42134
16	Gm22111	19.5419	-0.986155	0.65611	1.50303	0.132831	10.2865	5.72359	5.48588	30.6793	40.4495	7.35294	3.34229	3.63401	43.1034	4.93528	42.9529	9.26423	18.271	8.11158	64.8651	14.2134
20	Gm22130	19.5419	-0.986155	0.65611	1.50303	0.132831	10.2865	5.72359	5.48588	30.6793	40.4495	7.35294	3.34229	3.63401	43.1034	4.93528	42.9529	9.26423	18.271	8.11158	64.8651	14.2134
60	Gm22393	19.5419	-0.986155	0.65611	1.50303	0.132831	10.2865	5.72359	5.48588	30.6793	40.4495	7.35294	3.34229	3.63401	43.1034	4.93528	42.9529	9.26423	18.271	8.11158	64.8651	14.2134
242	Gm23687	19.5419	-0.986155	0.65611	1.50303	0.132831	10.2865	5.72359	5.48588	30.6793	40.4495	7.35294	3.34229	3.63401	43.1034	4.93528	42.9529	9.26423	18.271	8.11158	64.8651	14.2134
366	Gm24566	19.5419	-0.986155	0.65611	1.50303	0.132831	10.2865	5.72359	5.48588	30.6793	40.4495	7.35294	3.34229	3.63401	43.1034	4.93528	42.9529	9.26423	18.271	8.11158	64.8651	14.2134
647	Gm26389	19.5419	-0.986155	0.65611	1.50303	0.132831	10.2865	5.72359	5.48588	30.6793	40.4495	7.35294	3.34229	3.63401	43.1034	4.93528	42.9529	9.26423	18.271	8.11158	64.8651	14.2134
3740	mmu_circ_0003896	1.77174	-1.81383	1.20734	1.50233	0.133012	2.93899	0	1.37147	0	0	1.83823	0	0	0	0.822546	2.92861	0	0.388746	4.05579	4.05407	9.94936
5692	mmu_circ_0006436	4.23478	1.04233	0.693908	-1.50212	0.133067	4.40849	7.15448	9.60029	0	7.42949	10.1103	0.835573	5.81441	2.5355	0.822546	4.88101	3.08808	3.10997	6.95278	1.01352	0
762	mmu_circ_0000104	5.06718	-1.41409	0.941425	1.50208	0.133077	69.0664	0.715448	2.74294	15.3396	0.825499	0	1.67115	1.4536	1.26775	7.81419	7.80962	1.54404	1.94373	2.31759	0	32.6908
1621	mmu_circ_0001151	1.7357	1.76012	1.1722	-1.50156	0.133211	1.4695	0.715448	1.37147	0	0	0.919117	16.7115	0	1.26775	0.822546	0	1.54404	0.777491	1.1588	1.01352	0
8904	mmu_circ_0010582	3.10611	1.29548	0.863024	-1.50109	0.133332	4.40849	2.86179	5.48588	0	0	5.5147	10.8625	6.54121	0	0.411273	1.95241	1.54404	3.88746	5.21459	1.01352	0
8575	mmu_circ_0010140	5.05589	1.11392	0.742494	-1.50024	0.133551	2.93899	5.72359	1.37147	11.5047	6.60399	0.919117	25.9028	1.4536	1.26775	7.81419	1.95241	1.54404	4.2762	1.7382	3.04055	2.84267
10126	mmu_circ_0012193	0.741446	2.4699	1.64674	-1.49987	0.133648	0	0	4.11441	0	0.825499	0.919117	5.01344	0	0	0.411273	0	0	0	0.579399	0	0
6736	mmu_circ_0007782	3.82575	-1.3165	0.878557	1.49848	0.134008	2.93899	0.715448	4.11441	3.83491	0	0.919117	3.34229	2.9072	3.80324	4.93528	0.976203	6.17616	22.5472	1.1588	0	2.84267
14743	Mus_musculus_tRNA-Gln-CTG-6-1	58.8978	0.548868	0.36629	-1.49845	0.134016	52.9019	54.3741	37.0297	172.571	90.8049	52.3897	45.9565	58.8709	26.6227	64.9811	50.7626	55.5854	32.6546	37.0815	41.5542	68.2242
12168	mmu_circ_0014870	20.6544	-0.764691	0.510569	1.49772	0.134205	32.3289	11.4472	1017.63	11.5047	7.42949	9.19117	6.68458	23.9844	7.60649	639.529	12.6906	9.26423	24.1022	43.4549	59.7975	29.8481
5490	mmu_circ_0006161	23.1816	0.752643	0.502811	-1.49687	0.134427	8.81698	70.8294	50.7444	11.5047	9.08049	22.9779	25.9028	32.706	10.142	21.7975	17.5717	10.8083	12.0511	39.3991	15.2027	11.3707
12848	mmu_circ_0015782	0.830478	-2.57095	1.71794	1.49653	0.134516	0	0	0	0	0.825499	0	0	0	0	0	0	0	1.94373	4.63519	3.04055	2.84267
13832	mmu-miR-30a-3p	752.294	-0.467955	0.312956	1.49527	0.134843	273.326	919.351	497.843	448.685	911.351	746.323	448.703	800.208	1329.87	966.08	726.295	938.776	646.095	632.124	1086.49	665.186
12174	mmu_circ_0014882	5.48358	1.24867	0.835208	-1.49503	0.134905	26.4509	4.29269	21.9435	3.83491	2.4765	2.75735	0.835573	0	1.26775	3.70146	1.95241	0	5.44244	4.05579	3.04055	5.68535
3369	mmu_circ_0003419	3.92382	0.923239	0.617613	-1.49485	0.134954	4.40849	3.57724	8.22882	11.5047	7.42949	1.83823	3.34229	2.1804	2.5355	2.05636	2.92861	0	1.94373	2.89699	5.06758	2.84267
12329	mmu_circ_0015086	1.95066	2.09276	1.40057	-1.49422	0.135119	1.4695	5.00814	8.22882	0	0	0	10.8625	0	1.26775	2.05636	0	0	0	2.31759	0	0
3494	mmu_circ_0003582	3.71926	1.2566	0.841091	-1.49401	0.135172	0	6.43904	15.0862	3.83491	1.651	0	8.35573	5.81441	0	0.822546	4.88101	4.63212	1.55498	1.1588	1.01352	4.26401
353	Gm24455	15.4579	-0.807906	0.540764	1.49401	0.135173	10.2865	7.86993	16.4576	3.83491	3.302	6.43382	20.8893	19.6236	46.9067	38.2484	22.4527	9.26423	13.2174	9.27038	12.1622	7.10669
4834	mmu_circ_0005285	75.2742	-0.930808	0.62312	1.49379	0.135231	17.634	119.48	27.4294	11.5047	49.53	33.0882	85.2285	66.8657	57.0487	74.0291	61.5008	440.051	38.8746	72.4248	28.3785	21.3201
14871	Mus_musculus_tRNA-Lys-CTT-10-1	6.89843	1.65898	1.11127	-1.49287	0.135471	35.2679	0	21.9435	19.1746	0	0	6.68458	1.4536	0	0.411273	0	3.08808	4.2762	7.53218	9.12165	1.42134
9470	mmu_circ_0011324	10.2302	0.835297	0.559738	-1.4923	0.135621	11.756	2.14635	32.9153	7.66982	10.7315	20.2206	5.01344	14.536	3.80324	5.75782	6.83342	9.26423	4.66495	16.8026	3.04055	8.52802
14999	Mus_musculus_tRNA-Val-AAC-4-1	1.87648	-2.03095	1.36104	1.49221	0.135645	1.4695	0	0	130.387	0	0	0	3.63401	6.33874	0	6.83342	7.72019	0	0.579399	2.02703	1.42134
2314	mmu_circ_0002020	4.58957	1.18027	0.791317	-1.49153	0.135823	8.81698	0	12.3432	7.66982	6.60399	1.83823	6.68458	7.26801	2.5355	0.411273	1.95241	0	6.60868	1.1588	1.01352	8.52802
10987	mmu_circ_0013276	1.04596	-2.05052	1.37516	1.49112	0.135931	0	0.715448	0	0	1.651	0	0	0	0	0.822546	0.976203	1.54404	0.388746	6.37339	0	4.26401
7384	mmu_circ_0008611	0.984107	-2.36404	1.58578	1.49078	0.136019	1.4695	0	0	0	0	0	0	0.726801	0	4.524	0	0	0.388746	5.79399	0	2.84267
3548	mmu_circ_0003654	17.0624	0.802774	0.538548	-1.49063	0.13606	7.34749	22.8943	61.7161	11.5047	7.42949	10.1103	29.2451	23.2576	12.6775	15.2171	4.88101	13.8964	8.16366	27.8111	4.05407	12.792
652	Gm26432	3.47348	-1.1663	0.782773	1.48995	0.136237	0	2.14635	1.37147	7.66982	4.1275	0.919117	1.67115	0.726801	5.07099	0.411273	4.88101	3.08808	2.72122	2.31759	14.1892	4.26401
14937	Mus_musculus_tRNA-Ser-AGA-1-1	62.0755	-0.648918	0.435644	1.48956	0.13634	17.634	45.7887	20.572	15.3396	95.7579	39.522	44.2854	103.933	60.8519	139.01	74.1914	66.3937	53.2582	55.6223	101.352	59.6962
14959	Mus_musculus_tRNA-Ser-TGA-2-2	62.0755	-0.648918	0.435644	1.48956	0.13634	17.634	45.7887	20.572	15.3396	95.7579	39.522	44.2854	103.933	60.8519	139.01	74.1914	66.3937	53.2582	55.6223	101.352	59.6962
1595	mmu_circ_0001121	3.87397	-1.40576	0.944251	1.48876	0.13655	4.40849	0.715448	5.48588	3.83491	0	1.83823	0.835573	1.4536	0	6.16909	10.7382	0	15.5498	8.11158	0	2.84267
6612	mmu_circ_0007650	0.927404	-2.23248	1.49956	1.48875	0.136553	0	0	1.37147	0	0	0.919117	0	0	0	0.411273	1.95241	0	0.388746	6.95278	0	2.84267
4867	mmu_circ_0005323	0.766501	3.33296	2.23879	-1.48873	0.136557	0	0	9.60029	0	0.825499	1.83823	0	0	0	0	0	0	0	0	0	0
11629	mmu_circ_0014143	1.69922	4.45266	2.99112	-1.48862	0.136586	4.40849	0	21.9435	0	0	0	0.835573	0	0	0	0	0	0	0	0	0
2593	mmu_circ_0002387	0.972131	-1.8658	1.25342	1.48857	0.136601	0	0	0	0	0	0.919117	0.835573	0.726801	0	0	0.976203	1.54404	1.94373	2.31759	2.02703	4.26401
2945	mmu_circ_0002866	8.88498	-0.936882	0.629723	1.48777	0.136812	11.756	5.72359	6.85735	11.5047	6.60399	4.59559	0	4.36081	1.26775	23.0313	6.83342	15.4404	13.9948	20.8584	5.06758	4.26401
11690	mmu_circ_0014231	1.14032	2.15774	1.45075	-1.48732	0.136929	0	0	8.22882	0	0	2.75735	0.835573	3.63401	0	1.23382	0.976203	0	0	0.579399	0	0
11269	mmu_circ_0013641	10.5715	-0.816094	0.548806	1.48704	0.137005	5.87799	7.15448	16.4576	3.83491	2.4765	6.43382	13.3692	5.81441	11.4097	22.2087	6.83342	1.54404	25.2685	6.37339	14.1892	19.8987
4910	mmu_circ_0005379	1.07937	-2.15705	1.45092	1.48668	0.1371	1.4695	0	0	3.83491	0	0	0	0	0	0.411273	0	0	3.49871	1.1588	4.05407	2.84267
7511	mmu_circ_0008769	2.29717	1.43837	0.967527	-1.48664	0.13711	2.93899	0.715448	4.11441	0	4.953	11.9485	0.835573	1.4536	0	0	0	1.54404	3.49871	2.31759	1.01352	1.42134
12384	mmu_circ_0015167	33.5377	0.87109	0.586049	-1.48638	0.13718	145.48	40.0651	6.85735	38.3491	34.671	19.3015	446.196	34.8865	10.142	25.9102	13.6668	72.5698	6.99742	34.1845	11.1487	15.6347
12385	mmu_circ_0015168	33.5377	0.87109	0.586049	-1.48638	0.13718	145.48	40.0651	6.85735	38.3491	34.671	19.3015	446.196	34.8865	10.142	25.9102	13.6668	72.5698	6.99742	34.1845	11.1487	15.6347
6767	mmu_circ_0007823	2.76834	1.66754	1.12196	-1.48627	0.137208	0	4.29269	1.37147	15.3396	9.90599	0	1.67115	0.726801	0	0.411273	0.976203	6.17616	0	0.579399	0	2.84267
6768	mmu_circ_0007824	2.76834	1.66754	1.12196	-1.48627	0.137208	0	4.29269	1.37147	15.3396	9.90599	0	1.67115	0.726801	0	0.411273	0.976203	6.17616	0	0.579399	0	2.84267
13368	mmu-let-7k	5.00816	-0.838088	0.564293	1.4852	0.137491	4.40849	5.72359	1.37147	0	6.60399	4.59559	2.50672	2.1804	2.5355	5.75782	11.7144	9.26423	9.3299	5.21459	6.0811	2.84267
351	Gm24452	65.196	-0.84078	0.566226	1.48489	0.137574	35.2679	21.4635	37.0297	141.892	706.627	28.4926	25.9028	24.7112	1779.92	12.3382	204.026	60.2175	45.872	50.4077	196.622	29.8481
14618	Mus_musculus_tRNA-Ala-TGC-7-1	71.5988	0.713502	0.480579	-1.48467	0.137631	70.5359	26.4716	104.232	95.8728	94.9324	223.345	56.819	37.7937	54.5132	16.8622	57.596	78.746	17.4936	40.5579	83.1084	86.7016
14619	Mus_musculus_tRNA-Ala-TGC-7-2	71.5988	0.713502	0.480579	-1.48467	0.137631	70.5359	26.4716	104.232	95.8728	94.9324	223.345	56.819	37.7937	54.5132	16.8622	57.596	78.746	17.4936	40.5579	83.1084	86.7016
2449	mmu_circ_0002197	1.10198	-2.05362	1.384	1.48383	0.137854	1.4695	0	0	0	0	0.919117	0.835573	0	0	0.411273	0	1.54404	3.49871	7.53218	0	1.42134
14954	Mus_musculus_tRNA-Ser-GCT-5-1	2.5246	2.59073	1.74602	-1.48379	0.137866	0	0	24.6865	0	0	0	10.0269	0	0	0	2.92861	0	0	1.7382	1.01352	0
5506	mmu_circ_0006183	12.4822	0.994729	0.670418	-1.48375	0.137876	19.1035	8.58538	50.7444	19.1746	0.825499	12.8676	10.8625	12.3556	1.26775	14.3946	10.7382	6.17616	11.6624	11.0086	0	9.94936
6945	mmu_circ_0008076	11.2714	0.803732	0.541872	-1.48325	0.138008	5.87799	7.86993	13.7147	0	14.859	6.43382	38.4364	26.1648	13.9452	13.572	5.85722	6.17616	7.38617	8.69098	7.09462	4.26401
10451	mmu_circ_0012613	6.86257	-0.838525	0.565464	1.4829	0.138102	8.81698	2.86179	4.11441	3.83491	10.7315	3.67647	0.835573	4.36081	3.80324	3.70146	5.85722	6.17616	9.3299	9.84978	16.2163	15.6347
12966	mmu_circ_0015922	7.03955	0.987948	0.666509	-1.48227	0.138268	30.8594	10.0163	8.22882	11.5047	3.302	3.67647	5.84901	1.4536	0	2.05636	4.88101	12.3523	3.49871	5.21459	4.05407	5.68535
12969	mmu_circ_0015925	4.46488	1.36994	0.924488	-1.48184	0.138384	26.4509	7.86993	5.48588	3.83491	1.651	0.919117	4.17787	0.726801	0	1.64509	4.88101	9.26423	3.10997	0	0	1.42134
10132	mmu_circ_0012201	1.48697	1.76812	1.19369	-1.48123	0.138546	1.4695	0	2.74294	0	6.60399	1.83823	4.17787	0.726801	0	17.6847	0	4.63212	0.777491	0	0	0
6355	mmu_circ_0007325	14.806	0.807512	0.545507	-1.4803	0.138794	55.8409	4.29269	31.5438	11.5047	11.557	6.43382	15.0403	15.9896	5.07099	13.1607	18.5479	3.08808	14.7723	11.588	7.09462	11.3707
14598	Mus_musculus_tRNA-Ala-AGC-8-1	73.0514	0.737557	0.498447	-1.47971	0.138951	72.0054	27.187	102.86	107.378	93.2814	233.456	55.9834	37.0669	54.5132	11.1044	56.6198	89.5543	19.826	43.4549	82.0948	82.4376
3259	mmu_circ_0003270	0.764329	2.46068	1.66332	-1.47937	0.13904	2.93899	0.715448	6.85735	0	0	0	0	0.726801	0	0.411273	0	0	0	0.579399	0	0
14938	Mus_musculus_tRNA-Ser-AGA-2-1	62.1499	-0.644417	0.435742	1.4789	0.139168	17.634	48.6505	20.572	15.3396	95.7579	39.522	42.6142	103.933	60.8519	139.01	74.1914	66.3937	53.2582	55.6223	101.352	59.6962
10	Gm22046	2.2047	-1.48343	1.00336	1.47846	0.139285	2.93899	0.715448	0	3.83491	31.369	0	0	1.4536	0	0.411273	4.88101	1.54404	1.94373	2.31759	12.1622	1.42134
478	Gm25210	2.2047	-1.48343	1.00336	1.47846	0.139285	2.93899	0.715448	0	3.83491	31.369	0	0	1.4536	0	0.411273	4.88101	1.54404	1.94373	2.31759	12.1622	1.42134
512	Gm25471	2.2047	-1.48343	1.00336	1.47846	0.139285	2.93899	0.715448	0	3.83491	31.369	0	0	1.4536	0	0.411273	4.88101	1.54404	1.94373	2.31759	12.1622	1.42134
591	Gm26032	2.2047	-1.48343	1.00336	1.47846	0.139285	2.93899	0.715448	0	3.83491	31.369	0	0	1.4536	0	0.411273	4.88101	1.54404	1.94373	2.31759	12.1622	1.42134
3225	mmu_circ_0003221	2.66187	-1.49745	1.01298	1.47826	0.139337	1.4695	0	0	3.83491	0	5.5147	0.835573	0.726801	5.07099	8.63673	0	4.63212	6.21993	4.63519	1.01352	0
12793	mmu_circ_0015708	1.07775	2.52605	1.70892	-1.47815	0.139368	0	7.15448	4.11441	0	0	0	0	3.63401	0	0	1.95241	0	0.388746	0	0	0
4628	mmu_circ_0005017	1.21763	-2.06323	1.3959	1.47806	0.139392	0	0	0	0	0	0	0	2.9072	0	6.99164	1.95241	3.08808	0.777491	1.7382	2.02703	0
7421	mmu_circ_0008653	7.08905	3.26613	2.21009	-1.47783	0.139453	0	0	82.2882	0	0	0	10.0269	10.1752	0	0	4.88101	4.63212	0	0	0	1.42134
10670	mmu_circ_0012875	16.4199	1.09954	0.744021	-1.47783	0.139454	35.2679	6.43904	78.1738	15.3396	1.651	4.59559	22.5605	16.7164	3.80324	28.7891	14.643	6.17616	12.0511	14.485	2.02703	0
11467	mmu_circ_0013903	0.768046	2.85682	1.9335	-1.47754	0.139531	0	1.4309	0	0	4.953	0	0	4.36081	0	0	0	1.54404	0	0	0	0
7296	mmu_circ_0008506	5.06133	1.244	0.841956	-1.47751	0.139538	1.4695	17.1708	8.22882	0	12.3825	5.5147	0.835573	11.6288	0	3.29018	0	1.54404	2.72122	12.7468	2.02703	1.42134
4666	mmu_circ_0005061	11.1717	1.03624	0.701485	-1.47721	0.139619	57.3104	3.57724	21.9435	7.66982	2.4765	2.75735	10.0269	14.536	8.87424	0.822546	2.92861	6.17616	9.3299	14.485	3.04055	12.792
13989	mmu-mir-383	12.1444	-0.967263	0.655007	1.47672	0.13975	1.4695	3.57724	4.11441	26.8444	22.2885	3.67647	3.34229	3.63401	11.4097	4.93528	31.2385	6.17616	11.6624	5.79399	38.5136	15.6347
605	Gm26132	1.34581	-2.30988	1.56447	1.47646	0.13982	0	0	0	0	0	2.75735	0	0	0	0	6.83342	6.17616	0	2.31759	2.02703	1.42134
12965	mmu_circ_0015921	6.40322	1.01205	0.685476	-1.47643	0.139829	29.3899	7.86993	8.22882	11.5047	1.651	3.67647	5.01344	1.4536	0	1.64509	4.88101	9.26423	3.49871	4.63519	4.05407	5.68535
2489	mmu_circ_0002244	1.49497	1.8595	1.25978	-1.47605	0.139929	5.87799	5.00814	0	3.83491	4.1275	0	0	0	1.26775	0.411273	0.976203	0	0.388746	0	2.02703	0
9031	mmu_circ_0010735	7.64652	1.28885	0.87318	-1.47605	0.139931	13.2255	1.4309	41.1441	0	3.302	7.35294	10.8625	10.1752	7.60649	2.05636	2.92861	0	7.77491	14.485	0	0
12452	mmu_circ_0015264	1.19105	-2.31823	1.57087	1.47576	0.140007	0	0	0	0	1.651	0	0	0.726801	0	6.99164	0	0	5.83119	0	1.01352	2.84267
7985	mmu_circ_0009390	14.0751	0.847084	0.574094	-1.47551	0.140074	10.2865	5.00814	21.9435	19.1746	10.7315	60.6617	10.0269	7.99481	5.07099	24.2651	10.7382	10.8083	178.823	4.63519	4.05407	8.52802
4544	mmu_circ_0004897	8.78123	0.885015	0.599852	-1.47539	0.140108	27.9204	4.29269	13.7147	11.5047	3.302	5.5147	11.698	15.2628	2.5355	9.048	3.90481	0	6.99742	15.0644	4.05407	5.68535
2414	mmu_circ_0002152	0.758484	2.95531	2.0031	-1.47537	0.140113	1.4695	0	0	0	0	2.75735	7.52016	0	0	0	0	0	0.388746	0	0	0
3365	mmu_circ_0003415	72.0452	0.72336	0.490393	-1.47506	0.140196	70.5359	28.6179	104.232	95.8728	99.0599	223.345	56.819	37.7937	54.5132	11.1044	61.5008	78.746	20.2148	40.5579	83.1084	86.7016
13322	mmu_circ_0016422	6.36343	0.944643	0.640448	-1.47497	0.14022	10.2865	8.58538	26.0579	3.83491	3.302	9.19117	2.50672	3.63401	2.5355	9.048	1.95241	9.26423	5.44244	2.31759	1.01352	2.84267
1367	mmu_circ_0000850	5.58998	0.847526	0.574749	-1.4746	0.14032	13.2255	5.00814	12.3432	11.5047	3.302	5.5147	4.17787	5.08761	1.26775	5.75782	1.95241	1.54404	8.55241	2.89699	3.04055	4.26401
9488	mmu_circ_0011345	0.961615	3.63152	2.46378	-1.47396	0.140492	0	0	13.7147	0	0	0	1.67115	0	0	11.5156	0	0	0	0	0	0
13425	mmu-mir-127	11.8409	-0.908862	0.616636	1.4739	0.140507	4.40849	16.4553	1.37147	30.6793	4.1275	6.43382	3.34229	2.9072	20.284	9.45928	12.6906	21.6165	7.38617	3.47639	33.446	11.3707
11702	mmu_circ_0014247	18.5557	0.87326	0.592492	-1.47388	0.140515	48.4934	27.187	16.4576	34.5142	11.557	13.7868	25.9028	13.8092	31.6937	2.05636	21.4765	18.5285	2.33247	18.5408	2.02703	8.52802
13230	mmu_circ_0016289	1.49049	2.05889	1.39783	-1.47293	0.140771	0	2.14635	6.85735	3.83491	0	1.83823	0	5.08761	0	2.05636	0	0	0	0	2.02703	0
14863	Mus_musculus_tRNA-Leu-TAA-3-1	1.62992	2.83138	1.92315	-1.47226	0.140951	11.756	0	0	3.83491	0	0	6.68458	0	3.80324	0	0	0	0	0	0	0
14958	Mus_musculus_tRNA-Ser-TGA-2-1	62.5646	-0.647888	0.440064	1.47226	0.140952	17.634	45.7887	20.572	15.3396	99.0599	39.522	44.2854	103.933	60.8519	143.534	74.1914	66.3937	53.2582	55.6223	101.352	59.6962
9084	mmu_circ_0010801	3.87285	-1.74048	1.18274	1.47156	0.14114	0	1.4309	4.11441	0	0	2.75735	5.01344	0.726801	10.142	5.34655	0	0	28.3784	4.05579	0	0
5030	mmu_circ_0005536	5.17316	1.26206	0.857788	-1.4713	0.141211	22.0425	0.715448	13.7147	11.5047	1.651	3.67647	3.34229	2.1804	1.26775	0	0	1.54404	4.66495	3.47639	3.04055	9.94936
7522	mmu_circ_0008783	120.398	0.628996	0.427625	-1.4709	0.141317	63.1884	124.488	293.494	23.0095	119.697	128.676	234.796	180.973	125.507	141.889	97.6203	81.8341	90.189	106.609	76.0137	38.3761
5448	mmu_circ_0006111	3.19775	-1.19108	0.809883	1.47068	0.141376	1.4695	0	2.74294	7.66982	0.825499	3.67647	0	1.4536	6.33874	0.411273	7.80962	4.63212	3.49871	2.31759	4.05407	4.26401
12268	mmu_circ_0015009	0.956436	1.78032	1.2106	-1.47061	0.141397	0	1.4309	1.37147	0	0	0.919117	1.67115	6.54121	0	0.411273	0.976203	0	0.388746	0.579399	1.01352	0
14620	Mus_musculus_tRNA-Ala-TGC-8-1	71.2633	0.731456	0.497409	-1.47053	0.141417	70.5359	26.4716	104.232	95.8728	94.9324	223.345	56.819	37.7937	54.5132	11.1044	57.596	78.746	17.8823	40.5579	83.1084	86.7016
5738	mmu_circ_0006498	11.9735	0.85586	0.582059	-1.4704	0.141453	10.2865	11.4472	38.4011	7.66982	4.1275	2.75735	24.2316	25.438	6.33874	9.048	3.90481	4.63212	22.5472	6.95278	8.10813	5.68535
2106	mmu_circ_0001754	3.05021	1.26937	0.863633	-1.46981	0.141614	4.40849	0.715448	8.22882	0	0	0.919117	11.698	7.99481	3.80324	2.46764	1.95241	0	1.16624	0.579399	2.02703	2.84267
2160	mmu_circ_0001819	4.67729	1.2688	0.863384	-1.46957	0.141679	26.4509	7.86993	6.85735	3.83491	1.651	0.919117	4.17787	0.726801	0	1.64509	4.88101	9.26423	3.10997	0	2.02703	1.42134
12968	mmu_circ_0015924	4.67729	1.2688	0.863384	-1.46957	0.141679	26.4509	7.86993	6.85735	3.83491	1.651	0.919117	4.17787	0.726801	0	1.64509	4.88101	9.26423	3.10997	0	2.02703	1.42134
8802	mmu_circ_0010454	1.5081	-1.72631	1.17484	1.46939	0.141726	1.4695	0	0	0	0	2.75735	0	0.726801	2.5355	0	0.976203	4.63212	2.33247	0.579399	1.01352	7.10669
5056	mmu_circ_0005573	4.89475	1.48635	1.01171	-1.46914	0.141795	0	5.00814	34.2867	0	1.651	0.919117	14.2047	0.726801	0	1.64509	1.95241	7.72019	0.777491	2.31759	0	7.10669
12426	mmu_circ_0015225	5.28756	0.968196	0.659053	-1.46907	0.141813	8.81698	2.86179	8.22882	3.83491	0	7.35294	9.1913	15.2628	3.80324	4.11273	0.976203	7.72019	5.83119	1.7382	2.02703	2.84267
13251	mmu_circ_0016314	1.29358	-1.9909	1.35583	1.4684	0.141997	0	0	2.74294	3.83491	0	0	0	0	0	4.93528	4.88101	1.54404	1.16624	0.579399	1.01352	0
8823	mmu_circ_0010479	11.5304	0.906892	0.618204	-1.46698	0.142382	20.573	3203.06	39.7726	3.83491	4.953	12.8676	11.698	17.4432	2.5355	3.29018	3.90481	3.08808	24.1022	11.588	2.02703	12.792
9526	mmu_circ_0011395	10.2854	0.757208	0.516321	-1.46654	0.1425	19.1035	16.4553	20.572	11.5047	4.1275	11.9485	8.35573	13.0824	1.26775	9.048	8.78583	7.72019	9.3299	17.382	3.04055	2.84267
9311	mmu_circ_0011097	23.412	0.756608	0.516079	-1.46607	0.142629	48.4934	21.4635	90.517	15.3396	7.42949	23.897	19.2182	10.1752	16.4807	29.6117	6.83342	13.8964	16.3273	25.4935	15.2027	14.2134
14939	Mus_musculus_tRNA-Ser-AGA-2-2	62.2543	-0.638171	0.435314	1.466	0.142648	17.634	48.6505	20.572	15.3396	95.7579	39.522	44.2854	103.933	60.8519	139.01	74.1914	66.3937	53.2582	55.6223	101.352	59.6962
14940	Mus_musculus_tRNA-Ser-AGA-2-3	62.2543	-0.638171	0.435314	1.466	0.142648	17.634	48.6505	20.572	15.3396	95.7579	39.522	44.2854	103.933	60.8519	139.01	74.1914	66.3937	53.2582	55.6223	101.352	59.6962
14941	Mus_musculus_tRNA-Ser-AGA-2-4	62.2543	-0.638171	0.435314	1.466	0.142648	17.634	48.6505	20.572	15.3396	95.7579	39.522	44.2854	103.933	60.8519	139.01	74.1914	66.3937	53.2582	55.6223	101.352	59.6962
14942	Mus_musculus_tRNA-Ser-AGA-2-5	62.2543	-0.638171	0.435314	1.466	0.142648	17.634	48.6505	20.572	15.3396	95.7579	39.522	44.2854	103.933	60.8519	139.01	74.1914	66.3937	53.2582	55.6223	101.352	59.6962
14943	Mus_musculus_tRNA-Ser-AGA-2-6	62.2543	-0.638171	0.435314	1.466	0.142648	17.634	48.6505	20.572	15.3396	95.7579	39.522	44.2854	103.933	60.8519	139.01	74.1914	66.3937	53.2582	55.6223	101.352	59.6962
5205	mmu_circ_0005763	5.97217	0.801088	0.546473	-1.46592	0.142669	11.756	7.15448	12.3432	7.66982	2.4765	3.67647	8.35573	8.72161	2.5355	6.58037	0.976203	1.54404	3.88746	7.53218	6.0811	4.26401
8733	mmu_circ_0010362	1.10307	-2.51535	1.71602	1.4658	0.142702	0	0	0	0	0	1.83823	0	0	8.87424	0	1.95241	0	1.94373	0	3.04055	0
14624	Mus_musculus_tRNA-Arg-ACG-2-1	3.52542	1.58967	1.08479	-1.46542	0.142808	11.756	5.00814	2.74294	0	9.08049	0.919117	0	12.3556	2.5355	0	7.80962	0	0	1.1588	3.04055	0
14642	Mus_musculus_tRNA-Arg-TCT-3-1	5.87119	1.35803	0.927227	-1.46461	0.143027	16.1645	4.29269	13.7147	19.1746	0	4.59559	6.68458	3.63401	0	10.2818	0	10.8083	1.16624	0.579399	0	2.84267
7069	mmu_circ_0008222	1.23296	-2.08659	1.4247	1.46458	0.143037	38.2069	0	0	3.83491	0	0	0.835573	0.726801	1.26775	0	1.95241	1.54404	8.55241	0	1.01352	0
6279	mmu_circ_0007211	24.0312	1.02142	0.697579	-1.46423	0.14313	48.4934	36.4879	53.4873	72.8633	25.5905	12.8676	7.52016	2.9072	0	31.668	20.5003	16.9844	15.5498	31.8669	2.02703	5.68535
11354	mmu_circ_0013752	0.804059	-2.92042	1.99467	1.46411	0.143164	0	0	0	0	0	0	0	0	7.60649	0	0	0	0.388746	0	2.02703	2.84267
8064	mmu_circ_0009493	0.725642	3.26948	2.23396	-1.46353	0.143321	5.87799	0	1.37147	0	0	0	0	4.36081	0	0	0	0	0	0	0	0
2446	mmu_circ_0002194	1.7769	-1.63231	1.11544	1.46338	0.143363	4.40849	0	0	0	0	0	2.50672	0	1.26775	2.05636	5.85722	3.08808	4.66495	1.7382	0	2.84267
9511	mmu_circ_0011378	9.28779	0.68473	0.468343	-1.46202	0.143735	16.1645	10.0163	21.9435	3.83491	13.208	10.1103	7.52016	8.72161	10.142	9.048	1.95241	10.8083	9.71864	8.11158	3.04055	4.26401
1285	mmu_circ_0000755	1.13947	-2.76297	1.88989	1.46197	0.143748	0	0	0	3.83491	0	0	0	0	3.80324	0	0	0	3.49871	0	7.09462	0
14877	Mus_musculus_tRNA-Lys-CTT-2-1	63.5095	-0.517899	0.354434	1.4612	0.143961	61.7189	26.4716	54.8588	651.935	83.3754	51.4706	56.819	26.8916	49.4422	52.6429	87.8583	57.1294	61.8106	77.6394	155.068	55.4322
14878	Mus_musculus_tRNA-Lys-CTT-2-2	63.5095	-0.517899	0.354434	1.4612	0.143961	61.7189	26.4716	54.8588	651.935	83.3754	51.4706	56.819	26.8916	49.4422	52.6429	87.8583	57.1294	61.8106	77.6394	155.068	55.4322
10606	mmu_circ_0012805	7.12215	0.896859	0.6139	-1.46092	0.144037	17.634	8.58538	630.876	3.83491	0.825499	10.1103	16.7115	10.1752	7.60649	4.11273	2.92861	1.54404	8.16366	11.0086	1.01352	2.84267
5117	mmu_circ_0005655	7.40497	1.19111	0.8157	-1.46023	0.144226	14.695	10.7317	16.4576	26.8444	8.25499	2.75735	3.34229	0.726801	0	10.6931	0	10.8083	3.10997	5.79399	0	4.26401
13386	mmu-mir-10a	84.7411	-0.705531	0.483484	1.45927	0.144492	7.34749	82.992	37.0297	30.6793	94.9324	87.3161	107.789	64.6853	167.343	159.985	62.477	92.6423	116.624	87.4892	133.784	22.7414
13187	mmu_circ_0016234	3.75936	1.58357	1.08531	-1.45909	0.14454	2.93899	14.309	0	0	0.825499	16.5441	2.50672	7.26801	1.26775	0	0	7.72019	1.55498	5.21459	0	0
6077	mmu_circ_0006964	0.77395	-2.8736	1.97068	1.45817	0.144793	0	0	0	0	0	0	0	0	1.26775	2.05636	1.95241	0	0	0	0	7.10669
9226	mmu_circ_0010994	2.33472	-1.32176	0.906652	1.45784	0.144884	1.4695	0.715448	4.11441	0	0	2.75735	0.835573	0.726801	0	1.64509	1.95241	0	4.2762	4.05579	9.12165	5.68535
6225	mmu_circ_0007141	9.80527	-0.871866	0.598099	1.45773	0.144916	22.0425	1.4309	10.9718	7.66982	4.1275	3.67647	5.01344	2.1804	8.87424	9.87055	13.6668	3.08808	7.77491	18.5408	8.10813	29.8481
10270	mmu_circ_0012394	13.7235	-1.03943	0.713074	1.45767	0.144932	17.634	22.1789	8.22882	15.3396	3.302	3.67647	1.67115	0.726801	6.33874	11.5156	8.78583	10.8083	3.88746	21.4378	10.1352	73.9095
6788	mmu_circ_0007848	4.4007	1.01862	0.698806	-1.45766	0.144934	8.81698	7.15448	6.85735	3.83491	4.953	1.83823	0.835573	11.6288	0	1.23382	1.95241	7.72019	0.777491	3.47639	5.06758	4.26401
13855	mmu-miR-3102-5p.2-5p	3.86621	-1.71049	1.17399	1.457	0.145118	1.4695	0	0	0	0	3.67647	0	8.72161	0	15.2171	6.83342	1.54404	12.8286	0	3.04055	8.52802
2687	mmu_circ_0002519	27.1237	0.611804	0.420085	-1.45638	0.145287	11.756	36.4879	602.075	15.3396	28.8925	31.25	54.3123	55.9637	25.355	19.3298	12.6906	27.7927	11.2736	44.6137	17.2298	15.6347
5704	mmu_circ_0006452	2.18008	2.55109	1.75192	-1.45617	0.145346	7.34749	0	0	23.0095	0	0	0	0	2.5355	0.822546	0	0	1.16624	0	0	0
7550	mmu_circ_0008815	7.92316	-0.886068	0.608657	1.45578	0.145455	4.40849	1.4309	4.11441	15.3396	12.3825	1.83823	0.835573	7.26801	3.80324	13.1607	6.83342	6.17616	19.826	5.21459	14.1892	9.94936
1866	mmu_circ_0001436	7.02158	0.88569	0.608592	-1.45531	0.145583	8.81698	5.00814	12.3432	15.3396	15.6845	6.43382	9.1913	0.726801	5.07099	0.822546	10.7382	1.54404	3.49871	6.37339	5.06758	5.68535
13763	mmu-miR-28a-5p	5.69086	-1.3788	0.947457	1.45526	0.145597	0	9.30083	1.37147	0	1.651	3.67647	0	7.99481	12.6775	25.9102	1.95241	16.9844	4.66495	0	2.02703	2.84267
783	mmu_circ_0000128	2.0806	-1.79875	1.23671	1.45446	0.145818	1.4695	0	0	3.83491	0.825499	0.919117	0.835573	40.7009	16.4807	0	0	1.54404	0.388746	0.579399	0	5.68535
4122	mmu_circ_0004379	3.00827	1.12375	0.772678	-1.45436	0.145847	5.87799	7.86993	4.11441	3.83491	0.825499	0.919117	1.67115	8.72161	0	2.87891	0.976203	0	3.10997	3.47639	1.01352	2.84267
13193	mmu_circ_0016240	1.50794	2.32915	1.60214	-1.45377	0.146009	0	0	87.774	0	0	0.919117	15.8759	3.63401	0	0	1.95241	0	1.16624	0.579399	0	0
3298	mmu_circ_0003326	0.738678	2.88062	1.98212	-1.4533	0.14614	4.40849	0	4.11441	0	0	0	0	2.9072	0	0	0	0	0.388746	0	0	0
2358	mmu_circ_0002089	0.790466	2.87019	1.97583	-1.45265	0.14632	0	0	5.48588	0	0	0	5.01344	0.726801	0	0	0	0	0	0	0	1.42134
12673	mmu_circ_0015547	3.14324	1.30621	0.899668	-1.45188	0.146534	0	0.715448	6.85735	0	11.557	2.75735	2.50672	10.902	0	0.822546	6.83342	0	1.16624	2.31759	1.01352	2.84267
11883	mmu_circ_0014491	2.87612	-1.45565	1.00274	1.45168	0.146592	1.4695	0.715448	5.48588	3.83491	0.825499	1.83823	0	0	0	4.11273	2.92861	0	17.8823	3.47639	2.02703	1.42134
3744	mmu_circ_0003901	0.752925	2.53913	1.74928	-1.45153	0.146634	2.93899	0	0	3.83491	0	0	1.67115	2.1804	0	0	0	0	0	0	0	1.42134
13083	mmu_circ_0016081	298.648	-0.69416	0.478232	1.45151	0.146638	35.2679	489.367	108.346	107.378	305.435	290.441	135.363	350.318	637.677	588.12	223.55	378.29	387.579	247.403	344.596	149.24
1606	mmu_circ_0001134	7.50734	1.27476	0.878723	-1.4507	0.146863	13.2255	1.4309	41.1441	0	3.302	5.5147	10.8625	10.1752	7.60649	2.05636	2.92861	0	7.38617	14.485	0	0
11128	mmu_circ_0013455	1.07232	1.90955	1.31636	-1.45063	0.146884	2.93899	1.4309	0	0	0	3.67647	0	5.08761	1.26775	0.822546	0	1.54404	0.388746	0	0	0
7021	mmu_circ_0008158	0.843873	2.29757	1.58485	-1.4497	0.147141	2.93899	5.72359	0	0	0	1.83823	0	1.4536	0	0	0	0	0.388746	1.1588	0	0
15065	Snora81	7.1488	-1.223	0.844631	1.44797	0.147627	1.4695	5.72359	0	3.83491	2.4765	10.1103	3.34229	6.54121	21.5517	4.524	0.976203	7.72019	0	6.37339	35.4731	4.26401
4313	mmu_circ_0004616	0.935533	-2.78519	1.92369	1.44784	0.147662	0	0	0	0	0	0.919117	0	0	0	8.63673	0	0	0.777491	4.63519	0	0
14133	mmu-miR-511-3p	1.91089	-1.85149	1.27905	1.44755	0.147743	0	0	0	0	0	2.75735	3.34229	0	3.80324	4.93528	4.88101	0	6.21993	4.63519	0	0
1169	mmu_circ_0000609	2.94999	-1.2827	0.886456	1.447	0.147897	2.93899	2.14635	2.74294	0	0	1.83823	3.34229	0	1.26775	1.64509	6.83342	7.72019	2.72122	0	4.05407	9.94936
10413	mmu_circ_0012574	1.59896	2.25946	1.56149	-1.44699	0.147898	5.87799	7.86993	6.85735	0	0	0	0.835573	0	0	0	0	0	2.72122	0	0	1.42134
7101	mmu_circ_0008258	1.44736	-1.98497	1.37205	1.44672	0.147974	1.4695	0	1.37147	0	0	0	1.67115	0	6.33874	0.411273	0	3.08808	7.38617	0	0	1.42134
4071	mmu_circ_0004292	1.62128	-1.82219	1.25956	1.44669	0.147985	2.93899	0	0	0	0	1.83823	0	0.726801	0	0.411273	0.976203	0	1.55498	2.89699	13.1757	1.42134
10625	mmu_circ_0012828	4.28106	1.20004	0.829787	-1.4462	0.14812	5.87799	7.86993	23.315	0	3.302	0	5.01344	2.9072	1.26775	1.23382	2.92861	1.54404	5.44244	6.37339	0	1.42134
10112	mmu_circ_0012172	14.2858	-0.884084	0.611402	1.44599	0.148179	20.573	6.43904	6.85735	30.6793	3.302	8.27205	5.84901	2.1804	10.142	7.81419	13.6668	16.9844	6.21993	14.485	11.1487	63.9602
8141	mmu_circ_0009592	1.73334	1.93795	1.34043	-1.44577	0.148242	0	8.58538	0	0	4.1275	0	7.52016	2.1804	0	1.23382	0.976203	0	3.10997	0	0	0
3386	mmu_circ_0003438	0.723745	3.2897	2.27703	-1.44474	0.148532	1.4695	0	0	0	0	0.919117	9.1913	0	0	0	0	0	0	0	0	0
9345	mmu_circ_0011147	2.84914	-1.30877	0.90603	1.44451	0.148596	1.4695	5.72359	1.37147	0	0.825499	0	0	2.9072	3.80324	13.572	0.976203	6.17616	1.16624	2.31759	1.01352	4.26401
5764	mmu_circ_0006531	21.2531	-0.65342	0.45239	1.44437	0.148634	4.40849	10.0163	12.3432	23.0095	17.3355	16.5441	19.2182	28.3452	34.2292	10.2818	23.4289	55.5854	17.1048	15.0644	37.5001	15.6347
13436	mmu-miR-129-2-3p	1.13831	-1.65372	1.14505	1.44424	0.148672	0	0	1.37147	0	0	0.919117	0.835573	0.726801	0	0.411273	1.95241	1.54404	0.777491	1.1588	7.09462	1.42134
484	Gm25259	1.30086	2.30604	1.59722	-1.44379	0.148799	1.4695	0	0	3.83491	0	3.67647	0	8.72161	0	0	1.95241	0	0	1.1588	0	0
13420	mmu-miR-125b-2-3p	8.79254	-1.38629	0.960505	1.4433	0.148937	0	12.8781	0	3.83491	0	20.2206	0	1.4536	2.5355	23.8538	5.85722	18.5285	11.6624	1.7382	32.4325	5.68535
6367	mmu_circ_0007340	0.974911	2.84336	1.97024	-1.44316	0.148976	0	0	8.22882	3.83491	0	2.75735	0	0	0	0	0	0	0.777491	0	0	0
9721	mmu_circ_0011654	0.624244	2.64355	1.83183	-1.44312	0.148987	5.87799	2.14635	0	0	0.825499	0	0	0.726801	0	0.411273	0	0	0	0	0	0
1112	mmu_circ_0000544	1.56096	2.00383	1.38879	-1.44286	0.14906	1.4695	4.29269	0	0	0	5.5147	0	8.72161	0	0	0	0	0.777491	1.1588	3.04055	0
3993	mmu_circ_0004193	13.5656	0.641917	0.444956	-1.44265	0.149119	13.2255	23.6098	28.8009	7.66982	18.9865	12.8676	10.8625	16.7164	10.142	24.2651	5.85722	10.8083	9.3299	12.7468	4.05407	7.10669
3789	mmu_circ_0003951	29.5234	0.88785	0.615563	-1.44234	0.149207	10.2865	12.8781	142.633	38.3491	25.5905	43.1985	30.9162	4.36081	16.4807	45.6513	6.83342	9.26423	23.3247	26.0729	8.10813	28.4267
5465	mmu_circ_0006130	1.30632	2.071	1.43609	-1.44211	0.149272	2.93899	7.15448	1.37147	0	0	0	0	5.08761	0	0	0	1.54404	0.777491	0	2.02703	0
14177	mmu-miR-543-3p	20.7456	-0.831884	0.576855	1.4421	0.149274	4.40849	15.0244	2.74294	49.8538	14.859	4.59559	3.34229	29.072	16.4807	30.4342	25.3813	16.9844	20.2148	12.7468	58.784	27.0054
7448	mmu_circ_0008690	87.6488	-1.07316	0.744569	1.44131	0.149496	220.425	7.15448	32.9153	99.7077	28.067	40.4411	8.35573	16.7164	112.83	4.11273	17.5717	118.891	55.9794	91.545	210.811	336.857
14637	Mus_musculus_tRNA-Arg-TCG-3-1	5.42148	2.05862	1.42838	-1.44123	0.14952	16.1645	0.715448	37.0297	7.66982	0	0	9.1913	0	0	13.9833	0.976203	0	0	0	1.01352	0
14638	Mus_musculus_tRNA-Arg-TCG-3-2	5.42148	2.05862	1.42838	-1.44123	0.14952	16.1645	0.715448	37.0297	7.66982	0	0	9.1913	0	0	13.9833	0.976203	0	0	0	1.01352	0
14639	Mus_musculus_tRNA-Arg-TCG-4-1	5.42148	2.05862	1.42838	-1.44123	0.14952	16.1645	0.715448	37.0297	7.66982	0	0	9.1913	0	0	13.9833	0.976203	0	0	0	1.01352	0
3509	mmu_circ_0003597	17.2193	1.30705	0.907023	-1.44103	0.149575	36.7374	1.4309	23.315	15.3396	0	28.4926	90.2419	1.4536	1.26775	23.0313	2.92861	15.4404	27.6009	5.79399	1.01352	1.42134
14934	Mus_musculus_tRNA-Pro-TGG-4-1	172.588	1.16353	0.807594	-1.44074	0.149659	382.069	5.00814	35.6582	866.69	94.1069	84.5588	420.293	21.804	87.4746	25.9102	304.575	69.4818	12.4399	37.0815	38.5136	275.739
6541	mmu_circ_0007555	0.946777	-2.50339	1.73797	1.44041	0.149753	0	0	0	3.83491	0	0	0	0	0	7.81419	0.976203	0	1.94373	0.579399	0	0
3007	mmu_circ_0002943	1.175	1.77277	1.23103	-1.44007	0.149846	0	5.72359	1.37147	0	0.825499	5.5147	0.835573	0.726801	0	1.23382	0	0	1.55498	0	1.01352	0
5367	mmu_circ_0005995	7.18301	0.943669	0.65535	-1.43995	0.149882	14.695	1.4309	21.9435	15.3396	3.302	3.67647	11.698	5.81441	3.80324	2.46764	4.88101	3.08808	11.6624	8.69098	1.01352	1.42134
1458	mmu_circ_0000956	1.00809	2.02254	1.40502	-1.43951	0.150007	1.4695	0	8.22882	0	0	0	2.50672	0.726801	0	0.411273	0.976203	0	0.388746	0	0	1.42134
11514	mmu_circ_0013967	1.0931	2.09309	1.4542	-1.43934	0.150056	0	0.715448	4.11441	0	6.60399	0	0	2.9072	0	0	0.976203	0	0	1.1588	1.01352	0
4426	mmu_circ_0004758	7.62483	-1.04012	0.722696	1.43922	0.150087	1.4695	9.30083	6.85735	0	1.651	11.0294	0.835573	7.26801	21.5517	2.46764	3.90481	0	11.2736	12.7468	20.2703	11.3707
14135	mmu-mir-5110	8.35042	1.36346	0.947491	-1.43902	0.150146	1.4695	22.1789	6.85735	0	13.208	0	13.3692	39.2473	7.60649	10.2818	4.88101	0	3.49871	11.0086	0	0
3901	mmu_circ_0004084	94.6695	0.469014	0.32616	-1.43799	0.150438	104.334	129.496	213.949	46.0189	83.3754	86.397	107.789	106.84	93.8134	108.987	82.9772	57.1294	52.4807	110.086	77.0273	54.0108
5148	mmu_circ_0005693	0.65512	2.3744	1.65182	-1.43744	0.150592	2.93899	0	0	0	0	1.83823	4.17787	0.726801	0	0.411273	0	0	0.388746	0	0	0
14005	mmu-miR-409-5p	0.864764	-2.58173	1.79678	1.43686	0.150757	0	0	0	0	0.825499	0	0	0	7.60649	0.411273	1.95241	0	0	0	3.04055	0
6633	mmu_circ_0007671	5.22628	1.29993	0.904714	-1.43684	0.150764	7.34749	2.86179	32.9153	3.83491	0.825499	0.919117	10.0269	1.4536	0	2.87891	0.976203	1.54404	9.71864	0	4.05407	4.26401
1457	mmu_circ_0000955	1.5745	1.68324	1.17187	-1.43637	0.150898	5.87799	0	8.22882	0	0	0	2.50672	2.1804	1.26775	0.411273	0.976203	1.54404	0.777491	0	0	1.42134
1587	mmu_circ_0001111	0.889607	3.54291	2.46842	-1.43529	0.151204	5.87799	0	0	0	0	0	8.35573	0	0	0	0	0	0	0	0	0
162	Gm23102	2.15426	2.2674	1.58086	-1.43428	0.151493	5.87799	7.15448	0	3.83491	11.557	0	0	0	0	0	0.976203	0	0	0	5.06758	0
644	Gm26366	3.41246	-1.12595	0.785426	1.43356	0.151698	0	2.14635	1.37147	7.66982	4.1275	0.919117	1.67115	0.726801	5.07099	0.411273	3.90481	3.08808	2.72122	2.31759	14.1892	4.26401
1213	mmu_circ_0000667	9.25887	0.810431	0.565344	-1.43352	0.151709	5.87799	10.0163	5.48588	15.3396	2.4765	6.43382	7.52016	41.4277	7.60649	6.58037	6.83342	3.08808	46.2607	9.27038	6.0811	7.10669
5431	mmu_circ_0006090	9.25887	0.810431	0.565344	-1.43352	0.151709	5.87799	10.0163	5.48588	15.3396	2.4765	6.43382	7.52016	41.4277	7.60649	6.58037	6.83342	3.08808	46.2607	9.27038	6.0811	7.10669
8657	mmu_circ_0010254	6.07985	1.12443	0.784389	-1.43351	0.151713	5.87799	1.4309	17.8291	11.5047	1.651	0.919117	20.0538	7.99481	0	2.87891	9.76203	1.54404	0.388746	7.53218	5.06758	2.84267
13428	mmu-mir-128-1	20.357	-0.635996	0.443878	1.43282	0.15191	10.2865	12.8781	5.48588	46.0189	13.208	12.8676	16.7115	15.2628	11.4097	26.7327	26.3575	20.0725	19.0485	9.84978	42.5677	36.9548
2005	mmu_circ_0001624	1.46664	-1.89104	1.3201	1.4325	0.151999	0	0.715448	0	0	0	0	3.34229	0	0	3.29018	1.95241	10.8083	0.777491	1.1588	0	1.42134
7637	mmu_circ_0008926	6.75868	1.20924	0.844174	-1.43245	0.152015	17.634	0.715448	35.6582	11.5047	0.825499	0.919117	7.52016	1.4536	0	2.05636	6.83342	7.72019	7.38617	4.05579	1.01352	2.84267
457	Gm25133	22.5251	-1.18519	0.827464	1.43232	0.152053	0	32.9106	0	7.66982	43.7515	12.8676	1.67115	10.1752	63.3874	93.7702	6.83342	20.0725	31.4884	5.79399	24.3244	5.68535
15042	Snora30	22.5251	-1.18519	0.827464	1.43232	0.152053	0	32.9106	0	7.66982	43.7515	12.8676	1.67115	10.1752	63.3874	93.7702	6.83342	20.0725	31.4884	5.79399	24.3244	5.68535
12312	mmu_circ_0015067	4.94653	1.3512	0.943779	-1.43169	0.152233	11.756	1.4309	32.9153	3.83491	2.4765	3.67647	0	1.4536	0	0.822546	1.95241	0	8.94115	1.1588	3.04055	5.68535
10229	mmu_circ_0012342	2.51475	1.23099	0.86006	-1.43128	0.15235	1.4695	3.57724	8.22882	7.66982	1.651	0.919117	2.50672	3.63401	0	0.822546	0	1.54404	5.05369	1.7382	0	1.42134
5425	mmu_circ_0006083	0.659206	3.18666	2.22777	-1.43042	0.152595	0	1.4309	0	0	3.302	0	0	5.81441	0	0	0	0	0	0	0	0
6673	mmu_circ_0007717	0.603952	2.56629	1.79411	-1.4304	0.152603	0	0	1.37147	0	1.651	2.75735	0	2.9072	0	0	0.976203	0	0	0	0	0
11064	mmu_circ_0013363	1.09675	-2.07884	1.45338	1.43035	0.152618	0	0.715448	0	0	0	1.83823	0	0	6.33874	4.524	0	1.54404	1.16624	0	0	1.42134
7806	mmu_circ_0009168	0.962038	-2.77728	1.94205	1.43008	0.152694	0	0	0	0	0	0	0.835573	0	8.87424	4.524	0	0	0	1.1588	0	0
5070	mmu_circ_0005594	0.966928	2.87612	2.01133	-1.42996	0.152729	1.4695	0	12.3432	0	0	0	0.835573	0	0	0.822546	0	0	0	0	0	0
7213	mmu_circ_0008402	0.940065	2.56888	1.79667	-1.4298	0.152774	0	0	9.60029	0	0.825499	0	0	2.1804	0	0	0	0	0	0	1.01352	1.42134
9232	mmu_circ_0011001	1.79276	1.79506	1.25565	-1.42958	0.152837	1.4695	1.4309	15.0862	0	0	1.83823	0	2.1804	1.26775	0	0	0	1.55498	0	1.01352	2.84267
10614	mmu_circ_0012816	0.89562	2.34005	1.63706	-1.42942	0.152883	2.93899	0	6.85735	0	0	2.75735	0	0	0	0.411273	0.976203	0	0.388746	0	0	0
13926	mmu-miR-34a-5p	2.43369	-1.50032	1.04985	1.42909	0.152979	0	1.4309	0	7.66982	1.651	1.83823	0	0	7.60649	0	0.976203	3.08808	2.33247	0.579399	6.0811	5.68535
12844	mmu_circ_0015777	2.96126	-1.50935	1.05691	1.42808	0.153267	1.4695	0	60.3447	0	0.825499	6.43382	0.835573	0.726801	6.33874	1.23382	16.5954	0	0.388746	0	4.05407	7.10669
1786	mmu_circ_0001342	3.38376	1.28979	0.903502	-1.42755	0.153422	1.4695	0.715448	15.0862	3.83491	2.4765	5.5147	0.835573	8.72161	0	0	0	3.08808	40.0408	5.21459	3.04055	1.42134
6978	mmu_circ_0008111	3.39118	1.09221	0.765808	-1.42621	0.153807	1.4695	10.0163	9.60029	3.83491	0.825499	0.919117	7.52016	2.1804	3.80324	1.23382	0.976203	1.54404	2.33247	2.31759	0	5.68535
707	mmu_circ_0000032	4.98702	-1.2698	0.890413	1.42608	0.153846	0	1.4309	6.85735	7.66982	0	2.75735	5.01344	0.726801	0	2.46764	0.976203	27.7927	5.05369	4.63519	3.04055	11.3707
7469	mmu_circ_0008719	4.98702	-1.2698	0.890413	1.42608	0.153846	0	1.4309	6.85735	7.66982	0	2.75735	5.01344	0.726801	0	2.46764	0.976203	27.7927	5.05369	4.63519	3.04055	11.3707
10235	mmu_circ_0012348	8.3146	1.03188	0.724176	-1.4249	0.154185	2.93899	37.9188	5.48588	0	8.25499	2.75735	6.68458	23.2576	3.80324	1.64509	12.6906	6.17616	5.44244	1.1588	2.02703	12.792
1491	mmu_circ_0000995	2.24805	2.00942	1.41096	-1.42415	0.154402	1.4695	15.0244	0	0	9.08049	0	3.34229	0	0	0	2.92861	0	3.10997	0	1.01352	0
8321	mmu_circ_0009831	2.24805	2.00942	1.41096	-1.42415	0.154402	1.4695	15.0244	0	0	9.08049	0	3.34229	0	0	0	2.92861	0	3.10997	0	1.01352	0
14561	mmu-miR-92a-1-5p	0.877004	3.51953	2.47269	-1.42336	0.154631	7.34749	0	0	0	0	0	6.68458	0	0	0	0	0	0	0	0	0
3666	mmu_circ_0003803	15.6104	1.19504	0.839616	-1.42332	0.154645	102.865	3.57724	8.22882	23.0095	0	19.3015	16.7115	1.4536	1.26775	7.81419	2.92861	9.26423	28.7672	11.588	3.04055	9.94936
7038	mmu_circ_0008185	4.60727	-1.51098	1.06179	1.42305	0.15472	2.93899	0	0	0	0	0	14.2047	1.4536	5.07099	19.7411	3.90481	0	10.1074	2.89699	2.02703	11.3707
13249	mmu_circ_0016312	0.883101	3.14575	2.212	-1.42213	0.154988	0	0	5.48588	0	8.25499	0	0	0	0	0	0	0	0.388746	0	0	0
659	Gm26448	1.2519	2.24708	1.58026	-1.42198	0.155033	0	0	0	0	2.4765	5.5147	8.35573	0	1.26775	0	0	0	0.388746	0	2.02703	0
936	mmu_circ_0000323	1.18791	-2.00459	1.4102	1.42149	0.155174	0	0	1.37147	0	0	1.83823	0	0	0	0.411273	0.976203	10.8083	1.16624	0	1.01352	1.42134
2890	mmu_circ_0002790	2.9631	-1.40104	0.985613	1.42149	0.155175	1.4695	1.4309	2.74294	0	0.825499	0	4.17787	1.4536	0	0	0.976203	20.0725	3.88746	3.47639	4.05407	2.84267
2610	mmu_circ_0002406	1.99995	-1.31613	0.926368	1.42074	0.155391	4.40849	0	1.37147	0	0.825499	0.919117	1.67115	0	2.5355	4.524	1.95241	7.72019	2.33247	2.31759	0	1.42134
13373	mmu-mir-101b	534.514	-0.586275	0.412657	1.42073	0.155395	124.907	696.847	290.752	429.51	586.93	490.808	222.262	575.626	1154.92	1043.4	256.741	628.424	532.582	318.09	711.489	488.94
12032	mmu_circ_0014693	0.933688	3.19636	2.24981	-1.42072	0.155397	0	0	13.7147	0	0	0	0.835573	0	0	0	0	0	0.388746	0	0	0
3722	mmu_circ_0003874	5.17192	-0.96121	0.676617	1.42061	0.155429	8.81698	5.72359	1.37147	0	4.1275	4.59559	1.67115	1.4536	0	16.0396	11.7144	7.72019	6.99742	5.21459	3.04055	147.819
1037	mmu_circ_0000457	0.707962	-2.78584	1.96118	1.42049	0.155465	0	0	0	0	0	0	0	0	0	0.411273	3.90481	0	1.94373	0	5.06758	0
10400	mmu_circ_0012561	5.30851	-1.10586	0.778607	1.4203	0.15552	11.756	3.57724	5.48588	0	0	0.919117	2.50672	2.1804	2.5355	1.23382	12.6906	10.8083	1.94373	2.31759	14.1892	12.792
11538	mmu_circ_0013996	3.02292	1.4629	1.03007	-1.42019	0.155551	2.93899	10.0163	17.8291	0	0	1.83823	0	2.9072	1.26775	0	3.90481	0	2.33247	2.89699	1.01352	1.42134
4310	mmu_circ_0004612	14.0435	1.16183	0.818111	-1.42014	0.155566	19.1035	14.309	39.7726	3.83491	2.4765	70.772	2.50672	3.63401	3.80324	17.6847	5.85722	1.54404	27.6009	7.53218	0	4.26401
3627	mmu_circ_0003755	2.17758	1.81199	1.27673	-1.41924	0.155828	1.4695	0	21.9435	0	3.302	0	0.835573	0	0	0.822546	0.976203	0	2.33247	1.7382	0	1.42134
10581	mmu_circ_0012777	13.6529	0.715428	0.504358	-1.41849	0.156048	14.695	18.6017	53.4873	0	9.08049	17.4632	10.8625	10.1752	7.60649	11.5156	16.5954	15.4404	6.60868	9.27038	7.09462	9.94936
1353	mmu_circ_0000835	0.918585	3.54074	2.49657	-1.41824	0.15612	0	0	0	3.83491	0	0	10.8625	0	0	0	0	0	0	0	0	0
2178	mmu_circ_0001839	3.51983	1.25194	0.882868	-1.41804	0.156179	0	2.14635	2.74294	3.83491	0	7.35294	8.35573	14.536	0	3.70146	0.976203	7.72019	0.777491	1.7382	1.01352	1.42134
12926	mmu_circ_0015875	3.95789	0.946766	0.667659	-1.41804	0.156179	11.756	3.57724	6.85735	3.83491	4.1275	4.59559	5.01344	2.1804	0	2.46764	0.976203	3.08808	3.10997	4.63519	0	7.10669
7482	mmu_circ_0008734	1.1612	-2.0161	1.42297	1.41683	0.156533	2.93899	0	0	0	0	0	0.835573	0	0	0.411273	0	6.17616	1.55498	4.63519	2.02703	0
7197	mmu_circ_0008386	1.87509	-1.53355	1.08293	1.41611	0.156743	1.4695	1.4309	0	3.83491	0	0.919117	0.835573	0.726801	1.26775	0	1.95241	0	10.4961	0.579399	5.06758	1.42134
10570	mmu_circ_0012765	2.46785	1.45093	1.0247	-1.41596	0.156788	16.1645	0	4.11441	0	1.651	3.67647	3.34229	0	0	0.822546	0	1.54404	2.72122	0.579399	2.02703	2.84267
8558	mmu_circ_0010120	7.71496	1.08808	0.768468	-1.4159	0.156804	23.512	15.7399	32.9153	3.83491	0	1.83823	1.67115	4.36081	1.26775	1.64509	2.92861	7.72019	6.99742	5.21459	8.10813	5.68535
10837	mmu_circ_0013093	0.949894	2.2764	1.60802	-1.41565	0.156878	0	2.86179	2.74294	0	0	0	6.68458	0	0	0	0.976203	1.54404	0.388746	0	0	0
10839	mmu_circ_0013095	0.949894	2.2764	1.60802	-1.41565	0.156878	0	2.86179	2.74294	0	0	0	6.68458	0	0	0	0.976203	1.54404	0.388746	0	0	0
13416	mmu-miR-125a-5p	323.436	-0.611691	0.432103	1.41561	0.156888	58.7799	429.269	48.0014	510.043	255.905	204.044	243.152	300.896	376.521	354.106	400.243	356.673	350.649	331.416	635.475	319.801
2055	mmu_circ_0001687	0.909392	3.55586	2.51248	-1.41528	0.156987	0	0	13.7147	0	0	0	0.835573	0	0	0	0	0	0	0	0	0
7776	mmu_circ_0009133	183.814	0.861464	0.608754	-1.41513	0.157031	504.038	57.9513	78.1738	824.506	89.9794	128.676	124.5	91.5769	128.043	28.3778	153.264	143.596	32.2659	99.0772	157.095	299.902
3904	mmu_circ_0004087	93.931	0.461607	0.326281	-1.41475	0.157142	104.334	121.626	213.949	46.0189	83.3754	86.397	106.953	106.84	93.8134	108.987	82.001	57.1294	50.9257	109.506	77.0273	54.0108
8725	mmu_circ_0010349	2.31724	-1.73162	1.224	1.41472	0.157151	0	0.715448	4.11441	0	2.4765	0.919117	0	0	0	0	0	4.63212	1.94373	8.69098	12.1622	1.42134
2893	mmu_circ_0002794	0.763156	-2.41401	1.70643	1.41465	0.157171	1.4695	0	35.6582	0	0	0	0	0	0	3.70146	0	0	2.72122	2.89699	0	1.42134
12696	mmu_circ_0015575	8.97617	-0.923201	0.652908	1.41398	0.157367	5.87799	3.57724	8.22882	0	1.651	6.43382	1.67115	21.0772	5.07099	22.62	3.90481	18.5285	17.1048	18.5408	5.06758	4.26401
12139	mmu_circ_0014834	1.28426	-1.67357	1.18395	1.41355	0.157494	0	1.4309	0	0	0.825499	0	0	1.4536	1.26775	0	0.976203	6.17616	0.388746	1.7382	2.02703	4.26401
7304	mmu_circ_0008516	0.76104	-2.48677	1.75928	1.41351	0.157506	0	0.715448	0	0	0	0	0	0	0	0.822546	0	1.54404	2.72122	6.37339	0	0
1161	mmu_circ_0000600	1.22629	-1.90208	1.34599	1.41315	0.157612	0	0	0	3.83491	0	0.919117	0.835573	0	0	0.411273	0	7.72019	1.55498	2.31759	2.02703	0
5153	mmu_circ_0005698	1.22629	-1.90208	1.34599	1.41315	0.157612	0	0	0	3.83491	0	0.919117	0.835573	0	0	0.411273	0	7.72019	1.55498	2.31759	2.02703	0
1544	mmu_circ_0001059	0.834485	3.11366	2.20355	-1.41302	0.15765	2.93899	0	2.74294	7.66982	0	0	0	0	0	0	0	0	0	0	0	0
7846	mmu_circ_0009218	0.834485	3.11366	2.20355	-1.41302	0.15765	2.93899	0	2.74294	7.66982	0	0	0	0	0	0	0	0	0	0	0	0
5763	mmu_circ_0006530	20.986	-0.64111	0.453831	1.41266	0.157755	4.40849	10.0163	12.3432	23.0095	17.3355	15.625	19.2182	28.3452	34.2292	10.2818	23.4289	54.0414	16.7161	15.0644	37.5001	14.2134
8739	mmu_circ_0010369	26.4235	0.906914	0.64209	-1.41244	0.15782	92.5783	9.30083	54.8588	65.1935	14.0335	11.0294	26.7383	5.08761	5.07099	9.048	17.5717	13.8964	64.143	13.3262	8.10813	12.792
3534	mmu_circ_0003638	1.36486	1.93831	1.37285	-1.41188	0.157984	5.87799	0	1.37147	0	6.60399	0	2.50672	0	0	0	0	3.08808	0.388746	0.579399	0	1.42134
12775	mmu_circ_0015686	1.21499	2.11045	1.49498	-1.41169	0.158041	0	0.715448	6.85735	0	0	0	0.835573	6.54121	0	0	0	3.08808	0.388746	0	1.01352	0
11135	mmu_circ_0013466	26.6942	-0.894157	0.633512	1.41143	0.158118	41.1459	5.00814	24.6865	49.8538	12.3825	9.19117	5.84901	5.08761	16.4807	4.11273	23.4289	29.3367	16.7161	37.0815	34.4596	112.286
7603	mmu_circ_0008881	3.082	-1.16073	0.822388	1.41141	0.158124	2.93899	2.86179	2.74294	0	4.1275	0.919117	0	1.4536	1.26775	9.45928	0	1.54404	7.38617	4.05579	2.02703	8.52802
6196	mmu_circ_0007108	1.20737	2.18072	1.54526	-1.41123	0.158178	1.4695	0	0	0	0.825499	0	12.5336	0.726801	0	0	1.95241	0	0.388746	0	0	1.42134
10898	mmu_circ_0013167	17.3434	0.795562	0.563803	-1.41106	0.158226	44.0849	40.7806	13.7147	26.8444	14.0335	19.3015	14.2047	5.08761	3.80324	8.63673	6.83342	16.9844	28.7672	25.4935	6.0811	2.84267
1931	mmu_circ_0001514	20.7248	0.897306	0.636174	-1.41047	0.1584	439.38	12.1626	26.0579	134.222	11.557	11.0294	10.0269	2.9072	8.87424	19.3298	5.85722	21.6165	18.6598	16.8026	12.1622	7.10669
9142	mmu_circ_0010875	0.892037	3.09517	2.1955	-1.40978	0.158604	0	6.43904	6.85735	0	0	0	0	0	0	7.40291	0.976203	0	0	0	0	0
7070	mmu_circ_0008223	1.61186	-1.73794	1.23303	1.40948	0.158692	38.2069	0	1.37147	3.83491	0	0	1.67115	0.726801	2.5355	0	1.95241	1.54404	9.71864	0	1.01352	1.42134
2064	mmu_circ_0001698	2.28913	-1.45328	1.03107	1.40948	0.158693	0	3.57724	0	0	0	0.919117	0	4.36081	0	9.048	3.90481	6.17616	3.88746	2.31759	1.01352	1.42134
3902	mmu_circ_0004085	94.0282	0.457994	0.32495	-1.40943	0.158709	104.334	121.626	213.949	46.0189	83.3754	86.397	106.953	106.84	93.8134	108.987	82.001	57.1294	52.4807	109.506	77.0273	54.0108
6163	mmu_circ_0007063	12.9846	0.999949	0.709513	-1.40934	0.158733	5.87799	2.86179	63.0876	15.3396	13.208	21.1397	11.698	4.36081	1.26775	1.23382	5.85722	18.5285	9.71864	2.31759	7.09462	24.1627
3753	mmu_circ_0003912	2.40771	1.72351	1.22304	-1.4092	0.158775	1.4695	0	17.8291	0	4.953	0	2.50672	2.9072	2.5355	0	0	0	3.88746	0	1.01352	1.42134
2814	mmu_circ_0002691	2.94882	-1.07691	0.764403	1.40883	0.158886	1.4695	1.4309	2.74294	0	0	4.59559	3.34229	0.726801	2.5355	1.64509	4.88101	6.17616	3.49871	1.1588	10.1352	2.84267
14695	Mus_musculus_tRNA-Cys-GCA-3-1	58.5067	0.872567	0.619384	-1.40877	0.158904	105.804	12.1626	38.4011	1089.11	43.7515	80.8823	244.823	27.6184	32.9615	13.572	49.7863	66.3937	22.5472	4.05579	35.4731	108.022
14696	Mus_musculus_tRNA-Cys-GCA-3-2	58.5067	0.872567	0.619384	-1.40877	0.158904	105.804	12.1626	38.4011	1089.11	43.7515	80.8823	244.823	27.6184	32.9615	13.572	49.7863	66.3937	22.5472	4.05579	35.4731	108.022
14698	Mus_musculus_tRNA-Cys-GCA-3-4	58.5067	0.872567	0.619384	-1.40877	0.158904	105.804	12.1626	38.4011	1085.28	43.7515	80.8823	244.823	27.6184	32.9615	13.572	49.7863	66.3937	22.5472	4.05579	35.4731	108.022
2239	mmu_circ_0001915	3.1382	-0.937239	0.665428	1.40848	0.15899	2.93899	2.14635	1.37147	0	4.1275	0.919117	3.34229	1.4536	7.60649	5.75782	2.92861	1.54404	1.55498	5.79399	3.04055	5.68535
10629	mmu_circ_0012832	16.8929	0.958925	0.681147	-1.40781	0.159188	88.1698	16.4553	17.8291	30.6793	14.0335	4.59559	5.01344	4.36081	5.07099	16.8622	4.88101	4.63212	37.7083	5.79399	7.09462	7.10669
1031	mmu_circ_0000450	3.61635	1.09634	0.778877	-1.40759	0.159254	7.34749	1.4309	1.37147	0	10.7315	4.59559	1.67115	12.3556	3.80324	2.46764	1.95241	0	3.49871	5.21459	0	1.42134
9587	mmu_circ_0011470	4.52465	1.07305	0.76257	-1.40715	0.159382	27.9204	2.86179	4.11441	3.83491	0.825499	3.67647	1.67115	5.08761	0	4.524	6.83342	1.54404	2.72122	2.31759	3.04055	1.42134
4035	mmu_circ_0004247	2.76863	1.86299	1.32407	-1.40702	0.159421	0	7.86993	20.572	0	0.825499	0	5.84901	0	0	0.411273	0	0	1.55498	5.79399	0	1.42134
4125	mmu_circ_0004383	1.96632	-1.77354	1.26079	1.40669	0.15952	1.4695	0	0	0	4.953	0	0	0	7.60649	0	0	3.08808	2.72122	2.89699	3.04055	5.68535
6042	mmu_circ_0006917	2.27814	-1.52227	1.08244	1.40633	0.159627	5.87799	0.715448	0	3.83491	0	0	0.835573	0	0	6.16909	3.90481	4.63212	0.777491	4.63519	5.06758	0
6043	mmu_circ_0006918	2.27814	-1.52227	1.08244	1.40633	0.159627	5.87799	0.715448	0	3.83491	0	0	0.835573	0	0	6.16909	3.90481	4.63212	0.777491	4.63519	5.06758	0
11750	mmu_circ_0014309	2.23792	-1.47448	1.04947	1.40497	0.160029	1.4695	0	0	7.66982	0.825499	0	0.835573	1.4536	1.26775	0	3.90481	1.54404	1.55498	2.89699	1.01352	11.3707
9427	mmu_circ_0011258	1.22469	-1.87461	1.33443	1.4048	0.160079	0	0	0	0	0.825499	1.83823	0	0.726801	0	0	2.92861	0	1.16624	1.1588	8.10813	2.84267
3536	mmu_circ_0003640	3.5098	1.32952	0.946515	-1.40464	0.160127	1.4695	8.58538	20.572	0	1.651	0	6.68458	1.4536	2.5355	0.411273	0	0	4.2762	4.05579	3.04055	1.42134
1246	mmu_circ_0000706	1.58318	1.69476	1.20671	-1.40444	0.160187	4.40849	0	9.60029	3.83491	0.825499	0	0.835573	0.726801	0	0.411273	0	0	0.777491	2.89699	1.01352	0
8280	mmu_circ_0009775	1.01235	-2.40186	1.71138	1.40346	0.16048	0	0	0	0	0	0.919117	0	0.726801	0	0	0	0	0.388746	0.579399	12.1622	1.42134
9800	mmu_circ_0011767	2.50578	1.20013	0.85527	-1.40321	0.160554	1.4695	7.15448	2.74294	0	4.953	2.75735	0.835573	7.99481	0	0.411273	0.976203	0	1.55498	5.79399	2.02703	1.42134
11192	mmu_circ_0013537	1.85362	1.72493	1.22945	-1.40302	0.160612	1.4695	0	15.0862	0	4.953	0	0.835573	0	0	0.822546	0	3.08808	0.388746	0.579399	1.01352	1.42134
4270	mmu_circ_0004561	1.0442	1.89958	1.354	-1.40294	0.160636	2.93899	6.43904	0	0	0.825499	2.75735	0	0	0	0.411273	0	1.54404	0.777491	0	1.01352	0
11757	mmu_circ_0014317	0.736131	2.1595	1.53928	-1.40293	0.160637	1.4695	0	5.48588	0	0.825499	0	0.835573	0.726801	0	0	0	0	0	22.5965	1.01352	1.42134
14216	mmu-miR-6538	77.6595	-0.742535	0.529333	1.40278	0.160684	57.3104	135.935	20.572	19.1746	50.3555	56.9853	86.064	34.8865	25.355	71.5615	119.097	165.212	48.2045	95.0214	22.2974	234.521
5633	mmu_circ_0006347	84.8799	0.869272	0.619697	-1.40274	0.160695	279.204	95.8701	122.061	19.1746	54.483	60.6617	191.346	55.9637	32.9615	76.4968	25.3813	12.3523	36.9308	245.086	27.3649	22.7414
8107	mmu_circ_0009552	0.650565	-2.09461	1.49328	1.40268	0.160711	0	0	0	0	0	0.919117	0	0	0	0.411273	0	3.08808	1.55498	0.579399	1.01352	2.84267
6466	mmu_circ_0007460	9.58813	0.87863	0.626716	-1.40196	0.160928	26.4509	9.30083	27.4294	19.1746	4.1275	3.67647	4.17787	6.54121	5.07099	1.64509	2.92861	1.54404	6.21993	15.6438	8.10813	11.3707
14417	mmu-mir-7073	2.4781	-1.37919	0.984002	1.40162	0.16103	2.93899	0	0	0	0	1.83823	5.84901	0	8.87424	7.40291	1.95241	1.54404	1.16624	4.63519	2.02703	1.42134
4226	mmu_circ_0004508	1.61439	2.16739	1.54715	-1.40089	0.161247	4.40849	0	15.0862	0	0	0	0.835573	0	0	20.5636	0	3.08808	0	0.579399	0	1.42134
4227	mmu_circ_0004509	1.61439	2.16739	1.54715	-1.40089	0.161247	4.40849	0	15.0862	0	0	0	0.835573	0	0	20.5636	0	3.08808	0	0.579399	0	1.42134
10532	mmu_circ_0012717	2.56948	-1.46723	1.04744	1.40077	0.161283	0	0	1.37147	3.83491	1.651	2.75735	1.67115	0.726801	2.5355	0	0	1.54404	15.1611	1.7382	1.01352	7.10669
10767	mmu_circ_0012993	8.15038	0.873013	0.623363	-1.40049	0.161367	13.2255	24.3252	8.22882	3.83491	5.77849	9.19117	10.8625	8.72161	0	0.822546	4.88101	1.54404	11.6624	9.27038	8.10813	9.94936
9188	mmu_circ_0010945	0.702888	3.21629	2.29656	-1.40048	0.16137	0	0	9.60029	0	0	0.919117	0	0.726801	0	0	0	0	0	0	0	0
1420	mmu_circ_0000906	1.83835	1.73636	1.24075	-1.39944	0.161681	1.4695	7.15448	2.74294	3.83491	0	0	0	7.26801	3.80324	0	0	0	0.388746	1.7382	1.01352	0
1421	mmu_circ_0000907	1.83835	1.73636	1.24075	-1.39944	0.161681	1.4695	7.15448	2.74294	3.83491	0	0	0	7.26801	3.80324	0	0	0	0.388746	1.7382	1.01352	0
11009	mmu_circ_0013305	6.01947	0.945514	0.675808	-1.39909	0.161787	7.34749	5.00814	5.48588	15.3396	15.6845	5.5147	9.1913	0.726801	5.07099	0.411273	9.76203	0	3.49871	6.37339	4.05407	2.84267
3996	mmu_circ_0004197	21.426	0.661725	0.473045	-1.39886	0.161854	24.9815	24.3252	65.8305	7.66982	8.25499	12.8676	32.5874	34.1597	8.87424	23.8538	15.6192	13.8964	31.8771	14.485	12.1622	11.3707
2113	mmu_circ_0001762	1.50386	1.48326	1.06073	-1.39834	0.162012	4.40849	0.715448	2.74294	0	4.953	2.75735	0	1.4536	1.26775	0	1.95241	0	0.388746	0.579399	0	2.84267
7969	mmu_circ_0009373	3.78781	1.01659	0.72718	-1.39799	0.162117	10.2865	2.14635	2.74294	0	4.1275	1.83823	12.5336	7.26801	1.26775	5.34655	0.976203	3.08808	4.66495	2.89699	0	1.42134
7775	mmu_circ_0009132	185.178	0.847136	0.606021	-1.39787	0.162153	504.038	57.9513	80.9167	828.341	90.8049	128.676	124.5	91.5769	129.31	28.7891	154.24	143.596	34.9871	100.815	160.136	304.166
13564	mmu-mir-1843b	31.6272	-0.633214	0.453016	1.39778	0.162181	5.87799	51.5123	8.22882	30.6793	24.765	21.1397	25.0672	29.7988	65.9229	46.8851	30.2623	55.5854	19.0485	20.279	49.6623	21.3201
2531	mmu_circ_0002300	1.59632	1.9261	1.37798	-1.39777	0.162181	0	2.14635	9.60029	7.66982	0.825499	0	0	0	1.26775	0.411273	0	0	0.777491	0	0	2.84267
13750	mmu-miR-26a-5p	1147.5	-0.61627	0.440905	1.39774	0.162191	408.52	687.546	576.017	1994.15	1187.07	1024.82	868.16	505.854	1798.93	606.628	1409.64	2938.31	641.819	606.051	2205.41	901.128
6012	mmu_circ_0006885	0.78714	2.28415	1.63435	-1.39759	0.162237	0	2.86179	0	0	0	0.919117	6.68458	0.726801	0	0.822546	0	0	0	0.579399	0	0
9616	mmu_circ_0011508	6.52817	1.16082	0.830814	-1.39721	0.16235	1.4695	16.4553	2.74294	3.83491	22.2885	0	20.8893	5.08761	0	7.40291	3.90481	0	8.55241	6.95278	2.02703	2.84267
3093	mmu_circ_0003054	2.04481	-1.45274	1.03978	1.39716	0.162365	2.93899	0	5.48588	0	0.825499	0	0	0	1.26775	0.822546	5.85722	1.54404	7.77491	1.7382	3.04055	1.42134
3095	mmu_circ_0003056	2.04481	-1.45274	1.03978	1.39716	0.162365	2.93899	0	5.48588	0	0.825499	0	0	0	1.26775	0.822546	5.85722	1.54404	7.77491	1.7382	3.04055	1.42134
3096	mmu_circ_0003057	2.04481	-1.45274	1.03978	1.39716	0.162365	2.93899	0	5.48588	0	0.825499	0	0	0	1.26775	0.822546	5.85722	1.54404	7.77491	1.7382	3.04055	1.42134
14697	Mus_musculus_tRNA-Cys-GCA-3-3	58.6032	0.865885	0.619906	-1.3968	0.162473	105.804	12.1626	38.4011	1089.11	43.7515	80.8823	244.823	27.6184	32.9615	13.572	49.7863	67.9377	22.5472	4.05579	35.4731	108.022
5580	mmu_circ_0006268	1.83506	1.48087	1.0603	-1.39666	0.162517	4.40849	2.14635	5.48588	0	5.77849	0	3.34229	0	0	0	0.976203	3.08808	1.55498	1.1588	0	1.42134
8896	mmu_circ_0010574	1.41302	-1.43245	1.02587	1.39633	0.162616	0	0.715448	1.37147	0	0	0.919117	0.835573	1.4536	1.26775	0	0.976203	3.08808	3.10997	1.1588	2.02703	5.68535
2121	mmu_circ_0001770	0.865749	3.51986	2.52285	-1.39519	0.162957	1.4695	0	0	0	12.3825	0	0	0	0	0	0	0	0	0	0	0
9234	mmu_circ_0011005	3.83004	-1.13092	0.810769	1.39487	0.163055	2.93899	2.14635	1.37147	7.66982	3.302	0.919117	1.67115	0.726801	1.26775	0	6.83342	1.54404	4.2762	3.47639	6.0811	17.056
3992	mmu_circ_0004192	1.13726	1.73143	1.24158	-1.39454	0.163154	1.4695	0.715448	2.74294	3.83491	2.4765	2.75735	0	0	0	0	0	0	0.777491	0.579399	0	2.84267
11201	mmu_circ_0013553	1.71079	-2.15393	1.5446	1.39449	0.163169	1.4695	0.715448	0	3.83491	0	0	0.835573	0	0	0	0	0	0.388746	6.95278	13.1757	0
8437	mmu_circ_0009975	5.57493	-1.04325	0.748193	1.39436	0.163208	8.81698	2.14635	5.48588	0	3.302	2.75735	3.34229	2.9072	1.26775	6.58037	0	1.54404	6.60868	16.2232	4.05407	24.1627
2237	mmu_circ_0001913	1.04325	-2.02573	1.45284	1.39432	0.16322	0	0	0	0	0.825499	0	0	1.4536	7.60649	1.23382	1.95241	0	0.777491	0	0	2.84267
12099	mmu_circ_0014776	7.35585	-1.46677	1.052	1.39427	0.163237	0	0	1.37147	11.5047	13.208	4.59559	0.835573	1.4536	0	14.8058	1.95241	1.54404	50.9257	10.4292	5.06758	0
11976	mmu_circ_0014614	3.2354	1.25678	0.901662	-1.39385	0.163362	13.2255	1.4309	1.37147	11.5047	1.651	0	5.01344	3.63401	0	2.46764	0	0	1.55498	4.63519	1.01352	4.26401
14531	mmu-miR-8112	0.983982	-2.73625	1.96334	1.39367	0.163416	0	0	1.37147	0	0	0	0	0	6.33874	0	1.95241	0	0	0	6.0811	0
3805	mmu_circ_0003973	8.05806	-0.862328	0.618821	1.3935	0.163468	11.756	1.4309	6.85735	11.5047	3.302	10.1103	1.67115	1.4536	5.07099	10.6931	14.643	1.54404	5.44244	7.53218	13.1757	22.7414
11851	mmu_circ_0014446	24.7706	-0.773288	0.554979	1.39337	0.163509	16.1645	34.3415	19.2006	3.83491	28.8925	7.35294	0.835573	34.1597	29.1582	53.0542	15.6192	15.4404	57.1456	28.3905	31.419	21.3201
10114	mmu_circ_0012179	2.09235	1.98336	1.42419	-1.39262	0.163734	8.81698	1.4309	9.60029	7.66982	0	0	0	0	0	0.822546	0	0	3.10997	0	2.02703	0
2367	mmu_circ_0002099	2.1966	1.718	1.23402	-1.3922	0.163862	4.40849	7.86993	0	3.83491	9.08049	1.83823	0	0.726801	0	0	0.976203	0	5.83119	0.579399	0	0
10861	mmu_circ_0013128	2.721	1.44815	1.04041	-1.39191	0.16395	5.87799	0.715448	15.0862	0	0.825499	0	2.50672	6.54121	0	2.05636	0.976203	4.63212	0	2.89699	0	1.42134
5683	mmu_circ_0006426	1.53471	-2.58543	1.85768	1.39176	0.163996	0	0	0	0	0	2.75735	0	0	0	14.3946	3.90481	0	3.49871	0	0	0
2236	mmu_circ_0001912	7.90764	-1.08045	0.776358	1.39169	0.164016	2.93899	2.86179	19.2006	3.83491	1.651	0	2.50672	7.99481	19.0162	15.6284	2.92861	0	14.3836	6.37339	3.04055	24.1627
8284	mmu_circ_0009785	1.20072	2.08916	1.50159	-1.3913	0.164134	0	0.715448	12.3432	0	2.4765	0	0	0.726801	0	0.822546	0	0	0.388746	1.7382	0	0
6018	mmu_circ_0006892	27.8773	0.600717	0.43183	-1.3911	0.164196	17.634	54.3741	34.2867	0	53.6575	39.522	34.2585	31.9792	30.426	34.5469	18.5479	30.8808	15.1611	23.1759	16.2163	11.3707
13357	mmu-let-7e-5p	571.464	-0.617814	0.444198	1.39085	0.16427	54.3714	555.903	104.232	337.472	679.386	535.845	635.871	701.363	581.896	599.225	929.345	832.237	740.561	515.665	636.488	703.562
9830	mmu_circ_0011806	5.1708	0.988032	0.710412	-1.39079	0.16429	7.34749	2.86179	16.4576	3.83491	2.4765	11.0294	4.17787	6.54121	1.26775	6.16909	3.90481	9.26423	2.33247	0	5.06758	0
3626	mmu_circ_0003754	2.75425	1.46079	1.0508	-1.39017	0.164478	1.4695	0	24.6865	0	4.1275	0.919117	0.835573	0.726801	0	1.23382	0.976203	0	3.49871	1.7382	1.01352	2.84267
[truncated: 13,160 more rows]

## Sheet: pEV_circRNA
up in ps19	gene	baseMean	log2FoldChange	pvalue	padj		target		DAVID_GO	Category	Term	Count	%	PValue		Genes	List Total	Pop Hits	Pop Total	Fold Enrichment	Bonferroni	Benjamini	FDR		DAVID_KEGG	Category	Term	Count	%	PValue	Genes	List Total	Pop Hits	Pop Total	Fold Enrichment	Bonferroni	Benjamini	FDR				dn in ps19	gene	log2FoldChange	pvalue	padj		target
	mmu_circ_0012885	76.8922	6.92854	2.63888e-08	0.000120676		45717			GOTERM_BP_DIRECT	GO:0006338~chromatin remodeling	28	9.68858	3.24187e-10	9.4892	HDAC4, RERE, HDAC2, ULK4, PRKX, RSF1, PTPRK, KALRN, PPP1CB, PAK3, KDM4C, PRMT3, ATRX, DYRK1A, LMTK2, CSNK1D, EIF2AK4, CDC42BPA, SMARCA2, MYO3B, YEATS2, STK25, BMP2K, PTPN9, ULK2, TNIK, ERCC6, PTPN2	282	671	29712	4.39661	6.26978e-07	6.26978e-07	6.15956e-07			KEGG_PATHWAY	mmu04517:IgSF CAM signaling	11	3.78007	0.00542338	ROBO2, KIRREL3, MAGI1, MAPK10, RIMS1, CNTNAP2, SCN8A, MAGI2, MYH9, SLIT2, PAK3	138	300	10620	2.82174	0.733257	0.543156	0.543156					mmu_circ_0005837	-4.5274	0.00240896	NA		Pum2
	mmu_circ_0005066	10.1565	6.29981	3.53664e-06	0.00197088		2010111I01Rik			GOTERM_BP_DIRECT	GO:0007612~learning	10	3.46021	4.36156e-08	7.36036	GABRB3, CNTNAP2, SLC12A5, RELN, SYNJ1, CTNND2, NRXN1, HTT, EIF2AK4, SORCS3	282	76	29712	13.8634	8.4349e-05	4.21763e-05	4.14348e-05			KEGG_PATHWAY	mmu05016:Huntington disease	11	3.78007	0.00649666	MAPK10, HDAC2, POLR2A, APAF1, GNAQ, CACNA1B, HTT, MAP3K10, ULK2, SDHC, CREB5	138	308	10620	2.74845	0.794814	0.543156	0.543156					mmu_circ_0007321	-3.92103	0.0045765	NA		None
	mmu_circ_0009657	6.04289	6.28036	0.0205474	0.226417		2010111I01Rik			GOTERM_BP_DIRECT	GO:0098696~regulation of neurotransmitter receptor localization to postsynaptic specialization membrane	6	2.07612	4.08158e-06	5.38917	NBEA, MAGI2, CACNA2D2, ADAM10, TNIK, KALRN	282	26	29712	24.3142	0.00786271	0.00263126	0.002585			KEGG_PATHWAY	mmu04728:Dopaminergic synapse	7	2.4055	0.00855503	PPP1CB, MAPK10, GNAQ, CACNA1B, CACNA1A, PPP2R3A, CREB5	138	137	10620	3.93209	0.876042	0.543156	0.543156					mmu_circ_0010971	-3.71569	0.000394158	NA		Lphn2
	mmu_circ_0011771	4.92031	5.99179	3.99249e-05	0.0067621		2210408I21Rik			GOTERM_BP_DIRECT	GO:0010976~positive regulation of neuron projection development	11	3.80623	1.15329e-05	4.93806	AHI1, RELN, RRN3, ANKRD27, SERPINE2, KDM1A, LRRC7, NRXN1, MAGI2, NF1, ARSB	282	185	29712	6.26475	0.0220579	0.00557617	0.00547814			KEGG_PATHWAY	mmu04360:Axon guidance	8	2.74914	0.00894083	ROBO2, ENAH, EPHA5, FZD3, DPYSL2, TRPC1, SLIT2, PAK3	138	181	10620	3.40139	0.887229	0.543156	0.543156					mmu_circ_0011389	-3.67876	0.00339622	NA		None
	mmu_circ_0016376	14.1864	5.44249	5.42186e-05	0.00854972		2210408I21Rik			GOTERM_BP_DIRECT	GO:0007411~axon guidance	11	3.80623	1.66617e-05	4.77828	ROBO2, ENAH, EPHA5, RELN, CNTN5, CNTN6, LMTK2, ULK2, SLIT2, KALRN, GLI2	282	193	29712	6.00507	0.0317103	0.00644475	0.00633145			KEGG_PATHWAY	mmu03015:mRNA surveillance pathway	6	2.06186	0.0114613	PPP1CB, CPSF7, PCF11, MSI1, PPP2R3A, SMG7	138	105	10620	4.39752	0.939262	0.55702	0.55702					mmu_circ_0010526	-3.63599	0.010513	NA		Sec63
	mmu_circ_0002251	4.31513	5.39261	0.000246486	0.0184783		2310008H04Rik			GOTERM_BP_DIRECT	GO:0035556~intracellular signal transduction	15	5.19031	7.1673e-05	4.14464	ARFGEF2, CNTNAP2, PRKCH, DGKD, CAB39L, NFATC1, KALRN, PREX1, SLC7A8, STK25, RASA2, TNIK, PAK3, RGS6, DGKI	282	432	29712	3.65839	0.129442	0.0231026	0.0226964			KEGG_PATHWAY	mmu04724:Glutamatergic synapse	6	2.06186	0.0176112	HOMER1, GNAQ, TRPC1, GRIK4, CACNA1A, GRIK2	138	117	10620	3.94649	0.986669	0.713252	0.713252					mmu_circ_0015986	-3.55831	0.00138898	0.0545238		Ube3c
	mmu_circ_0002252	4.53503	5.03343	0.000302352	0.021604		2310046A06Rik			GOTERM_BP_DIRECT	GO:0046777~protein autophosphorylation	9	3.11419	9.12911e-05	4.03957	MYO3B, STK25, DYRK1A, LMTK2, ULK2, PRKX, TNIK, EIF2AK4, FGFR2	282	149	29712	6.36413	0.161856	0.0252224	0.024779			KEGG_PATHWAY	mmu04144:Endocytosis	9	3.09278	0.0235696	CYTH3, ARFGEF2, SNX2, RABEP1, SH3KBP1, NEDD4L, RAB11FIP3, FGFR2, EPN1	138	270	10620	2.56522	0.99696	0.818202	0.818202					mmu_circ_0015164	-3.55055	0.0122572	NA		Zic4
	mmu_circ_0004834	11.8053	4.92676	0.000323752	0.0227772		2310046A06Rik			GOTERM_BP_DIRECT	GO:0007409~axonogenesis	8	2.76817	0.000166623	3.77827	TOP2B, CNTNAP2, STK25, STXBP5, SLIT2, PAK3, KALRN, FGFR2	282	122	29712	6.90896	0.275501	0.0402811	0.0395729			KEGG_PATHWAY	mmu04727:GABAergic synapse	5	1.71821	0.0299196	GABRB3, SLC12A5, CACNA1B, CACNA1A, ABAT	138	91	10620	4.22838	0.999377	0.867098	0.867098					mmu_circ_0013997	-3.41899	0.0422876	NA		Kcnh7
	mmu_circ_0009861	12.2647	4.69936	0.000212406	0.017349		4922501L14Rik			GOTERM_BP_DIRECT	GO:0048812~neuron projection morphogenesis	7	2.42215	0.00020433	3.68967	KIRREL3, CNTNAP2, ANKRD27, NRXN1, ZSWIM6, TNIK, SLIT2	282	89	29712	8.28688	0.326464	0.0439082	0.0431363			KEGG_PATHWAY	mmu04070:Phosphatidylinositol signaling system	5	1.71821	0.0354242	CDS1, INPP4B, DGKD, SYNJ1, DGKI	138	96	10620	4.00815	0.999844	0.867098	0.867098					mmu_circ_0002717	-3.34689	0.0139307	NA		Npepps
	mmu_circ_0010340	1.68951	4.50086	0.00212615	NA		4930443B20Rik			GOTERM_BP_DIRECT	GO:0007269~neurotransmitter secretion	5	1.7301	0.000228562	3.641	RIMS1, NRXN1, NF1, CACNA1B, DGKI	282	32	29712	16.4628	0.357308	0.0442039	0.0434268			KEGG_PATHWAY	mmu05017:Spinocerebellar ataxia	6	2.06186	0.035683	MAPK10, RELN, GNAQ, ULK2, CACNA1A, PUM2	138	141	10620	3.27475	0.999854	0.867098	0.867098					mmu_circ_0011275	-3.30807	0.00533343	NA		Dcun1d4
	mmu_circ_0016157	164.379	4.45096	1.05165e-07	0.000160307		A230006K03Rik			GOTERM_BP_DIRECT	GO:0009410~response to xenobiotic stimulus	12	4.15225	0.000286768	3.54247	GABRB3, HDAC4, CNTNAP2, SRR, FZD3, ADCYAP1R1, HDAC2, SLC12A5, MTHFR, ABAT, ADIPOR2, NPAS2	282	324	29712	3.90229	0.425749	0.0504189	0.0495326			KEGG_PATHWAY	mmu04010:MAPK signaling pathway	9	3.09278	0.039652	MAPK10, RASA2, NF1, CACNA1B, CACNA2D2, MAP3K10, CACNA1A, NFATC1, FGFR2	138	299	10620	2.31642	0.999946	0.875948	0.875948					mmu_circ_0013030	-3.30517	0.00736622	NA		Ash1l
	mmu_circ_0016160	164.379	4.45096	1.05165e-07	0.000160307		A230006K03Rik			GOTERM_BP_DIRECT	GO:0021549~cerebellum development	6	2.07612	0.000379431	3.42087	GABRB3, RERE, ATRN, CNTNAP2, ABAT, NR2C2	282	65	29712	9.7257	0.519995	0.0599513	0.0588973			KEGG_PATHWAY	mmu04723:Retrograde endocannabinoid signaling	6	2.06186	0.0489924	GABRB3, MAPK10, RIMS1, GNAQ, CACNA1B, CACNA1A	138	154	10620	2.99831	0.999995	0.958322	0.958322					mmu_circ_0014714	-3.29639	0.0341768	NA		Rnf217
	mmu_circ_0002523	17.8496	4.42325	4.31062e-06	0.00197088		A830018L16Rik			GOTERM_BP_DIRECT	GO:0007420~brain development	10	3.46021	0.000402982	3.39471	GABRB3, ROBO2, RELN, APAF1, ULK4, NF1, HTT, SOX6, CCDC141, CDK5RAP2	282	233	29712	4.52196	0.541376	0.0599513	0.0588973			KEGG_PATHWAY	mmu04261:Adrenergic signaling in cardiomyocytes	6	2.06186	0.0512683	PPP1CB, GNAQ, CACNA2D2, PPP2R3A, KCNK2, CREB5	138	156	10620	2.95987	0.999997	0.958322	0.958322					mmu_circ_0002438	-3.25296	0.0187335	NA		Ispd
	mmu_circ_0013484	2.16412	4.38477	0.00401061	NA		Abat			GOTERM_BP_DIRECT	GO:0050804~modulation of chemical synaptic transmission	8	2.76817	0.000540094	3.26753	GRID2, RELN, CACNA1B, GRIK4, AKAP7, CACNA1A, GRIK2, CNTNAP4	282	148	29712	5.69523	0.648246	0.0719204	0.070656			KEGG_PATHWAY	mmu04924:Renin secretion	4	1.37457	0.0748692	ADCYAP1R1, PDE1C, GNAQ, KCNMA1	138	76	10620	4.05034	1	1	1					mmu_circ_0008986	-3.24493	0.00875995	NA		Hace1
	mmu_circ_0001896	2.93614	4.37496	0.00039757	NA		AC117644.3			GOTERM_BP_DIRECT	GO:0045944~positive regulation of transcription by RNA polymerase II	26	8.99654	0.000557811	3.25351	HDAC4, HDAC2, ZFP521, KDM1A, NR2C2, NPAS2, CDC73, MED12L, GLI2, ATXN7, SOX6, SOX5, KDM4C, ATRX, NFATC1, SMARCA2, MLLT10, AHI1, TFDP2, NFIA, ASXL3, IRF2, ERCC6, ATF6, FGFR2, CREB5	282	1284	29712	2.13349	0.660101	0.0719204	0.070656			KEGG_PATHWAY	mmu04721:Synaptic vesicle cycle	4	1.37457	0.0772003	RIMS1, CACNA1B, CACNA1A, ATP6V0A1	138	77	10620	3.99774	1	1	1					mmu_circ_0011349	-3.20588	0.022499	NA		Wdr76
	mmu_circ_0009567	5.35287	4.34032	0.000167881	0.0159942		AC117644.3			GOTERM_BP_DIRECT	GO:0035176~social behavior	6	2.07612	0.000648917	3.18781	GABRB3, CNTNAP2, NRXN1, ULK4, HTT, KALRN	282	73	29712	8.65987	0.715042	0.0784378	0.0770588			KEGG_PATHWAY	mmu04014:Ras signaling pathway	7	2.4055	0.0861852	MAPK10, RALGAPA1, RASA2, GAB1, NF1, PAK3, FGFR2	138	237	10620	2.27298	1	1	1					mmu_circ_0002873	-3.17464	0.011021	NA		Fam185a
	mmu_circ_0011111	2.02172	4.33993	0.00345029	NA		AC117644.4			GOTERM_BP_DIRECT	GO:0001701~in utero embryonic development	12	4.15225	0.000706588	3.15083	CNTNAP2, RRN3, MYH9, ADAM10, SLIT2, SOX6, FGFR2, PRRC2B, EPN1, SOX5, RMRP, GLI2	282	361	29712	3.50233	0.745136	0.0803847	0.0789716			KEGG_PATHWAY	mmu05033:Nicotine addiction	3	1.03093	0.093829	GABRB3, CACNA1B, CACNA1A	138	40	10620	5.77174	1	1	1					mmu_circ_0014525	-3.10731	0.0437668	NA		Ccdc77
	mmu_circ_0001475	2.00888	4.3213	0.00422019	NA		Accn2			GOTERM_BP_DIRECT	GO:0008104~protein localization	9	3.11419	0.000918421	3.03696	AHI1, CNTNAP2, NIN, GRID2, NBEA, LRBA, AKAP7, ULK2, PARD3B	282	210	29712	4.5155	0.830862	0.0951901	0.0935167			KEGG_PATHWAY	mmu04911:Insulin secretion	4	1.37457	0.0995613	ADCYAP1R1, GNAQ, KCNMA1, CREB5	138	86	10620	3.57937	1	1	1					mmu_circ_0011718	-3.0084	0.00916999	NA		Dscam
	mmu_circ_0014248	5.87411	4.26655	0.000429334	0.0268519		Adam10			GOTERM_BP_DIRECT	GO:0060997~dendritic spine morphogenesis	4	1.38408	0.000981122	3.00828	EPHA5, CTNND2, PRMT3, PAK3	282	21	29712	20.0689	0.850195	0.0951901	0.0935167																				mmu_circ_0010562	-2.96757	0.00926507	NA		Gm12403
	mmu_circ_0000980	59.884	4.21215	8.61963e-06	0.00197088		Adam10			GOTERM_BP_DIRECT	GO:0071560~cellular response to transforming growth factor beta stimulus	6	2.07612	0.000984386	3.00683	HDAC2, APAF1, NFATC1, SOX6, FGFR2, SOX5	282	80	29712	7.90213	0.851139	0.0951901	0.0935167																				mmu_circ_0014524	-2.87629	0.032446	NA		Furin
	mmu_circ_0004771	1.40973	4.16256	0.00936096	NA		Adam12			GOTERM_BP_DIRECT	GO:0070588~calcium ion transmembrane transport	7	2.42215	0.00109705	2.95977	TRPC7, TRPC1, CACNA1B, CACNA2D2, CACNA1A, NALCN, TRPM3	282	122	29712	6.04534	0.880311	0.101033	0.099257																				mmu_circ_0015985	-2.85894	0.002353	0.0757765		Ash1l
	mmu_circ_0010016	1.36738	4.14362	0.00594821	NA		Adam23			GOTERM_BP_DIRECT	GO:0006325~chromatin organization	10	3.46021	0.00129969	2.88616	HDAC4, HDAC2, KDM4C, CHD9, UIMC1, ATRX, RSF1, SMARCA2, HDAC9, TDRD3	282	275	29712	3.83133	0.919155	0.114254	0.112246																				mmu_circ_0009277	-2.85339	0.00919693	0.163789		Ube2r2
	mmu_circ_0006075	1.31895	4.11096	0.0254166	NA		Adam23			GOTERM_BP_DIRECT	GO:0060996~dendritic spine development	4	1.38408	0.00146213	2.83501	CNTNAP2, SLC12A5, ULK4, PAK3	282	24	29712	17.5603	0.940977	0.122301	0.120151																				mmu_circ_0013507	-2.85014	0.0173063	NA		Nckap5
	mmu_circ_0000058	1.2927	4.10687	0.0248282	NA		Adcyap1r1			GOTERM_BP_DIRECT	GO:0007155~cell adhesion	14	4.84429	0.00154949	2.80981	CNTNAP2, CNTN5, CNTN6, NRXN1, PRKX, PTPRK, COL19A1, PARD3B, RELN, ADAM12, CNTNAP5C, ADAM23, MYH9, CNTNAP4	282	523	29712	2.82039	0.950165	0.122301	0.120151																				mmu_circ_0002993	-2.84905	0.0046368	NA		Cdh2
	mmu_circ_0003274	1.39167	4.10171	0.0497695	NA		Adipor2			GOTERM_BP_DIRECT	GO:0007626~locomotory behavior	7	2.42215	0.00158094	2.80109	CNTNAP2, RELN, SCN8A, CACNA1B, HTT, ABAT, ASTN1	282	131	29712	5.63001	0.95311	0.122301	0.120151																				mmu_circ_0015603	-2.8377	0.0418823	NA		None
	mmu_circ_0006960	11.0526	4.03233	0.0214686	0.233615		Agfg1			GOTERM_BP_DIRECT	GO:0006468~protein phosphorylation	11	3.80623	0.00166287	2.77914	MAPK10, PRKCH, STK25, DYRK1A, LMTK2, MAP3K10, ADAM10, CSNK1D, TNIK, EIF2AK4, CDC42BPA	282	342	29712	3.38883	0.959992	0.123523	0.121352																				mmu_circ_0014637	-2.79817	0.00633231	NA		Mef2d
	mmu_circ_0004732	4.69139	4.00974	0.00449758	0.111175		Agfg1			GOTERM_BP_DIRECT	GO:0150037~regulation of calcium-dependent activation of synaptic vesicle fusion	3	1.03806	0.00181392	2.74138	RIMS1, CACNA1B, ERC2	282	7	29712	45.155	0.970142	0.123523	0.121352																				mmu_circ_0000847	-2.79537	0.0337967	NA		Papss1
	mmu_circ_0016345	1.17125	3.96278	0.0166813	NA		Agfg1			GOTERM_BP_DIRECT	GO:0019228~neuronal action potential	5	1.7301	0.00182847	2.73791	CNTNAP2, SCN8A, KCNMA1, GRIK2, KCNK2	282	55	29712	9.57834	0.970972	0.123523	0.121352																				mmu_circ_0007093	-2.72439	0.00934613	0.164384		BC032203
	mmu_circ_0012426	1.28536	3.94456	0.0337813	NA		Agfg1			GOTERM_BP_DIRECT	GO:0048265~response to pain	4	1.38408	0.00185221	2.73231	CNTNAP2, RELN, CACNA1B, CACNA1A	282	26	29712	16.2095	0.972277	0.123523	0.121352																				mmu_circ_0006796	-2.68729	0.0450246	NA		Gria2
	mmu_circ_0009041	10.2466	3.92492	0.000562862	0.0306425		Ahctf1			GOTERM_BP_DIRECT	GO:0030036~actin cytoskeleton organization	9	3.11419	0.00208161	2.6816	ENAH, MKLN1, FMNL2, DAAM1, OPHN1, NF1, MYH9, TNIK, CDC42BPA	282	239	29712	3.9676	0.982226	0.134194	0.131835																				mmu_circ_0006797	-2.68729	0.0450246	NA		Hace1
	mmu_circ_0008186	1.50302	3.92364	0.00786191	NA		Ahi1			GOTERM_BP_DIRECT	GO:0006893~Golgi to plasma membrane transport	4	1.38408	0.00230149	2.63799	ARFGEF2, RABEP1, STXBP5, STXBP5L	282	28	29712	15.0517	0.988394	0.136715	0.134312																				mmu_circ_0001180	-2.67572	0.0175163	NA		Kcnh7
	mmu_circ_0005951	22.8434	3.91185	8.96376e-05	0.0120563		Akap7			GOTERM_BP_DIRECT	GO:0042391~regulation of membrane potential	6	2.07612	0.00231765	2.63495	RIMS1, KCNMA1, NEDD4L, CACNA1A, GRIK2, KCNK2	282	97	29712	6.51722	0.988752	0.136715	0.134312																				mmu_circ_0009488	-2.67122	0.041091	NA		Ugcg
	mmu_circ_0004293	36.3535	3.87577	0.000703412	0.0353484		Akap7			GOTERM_BP_DIRECT	GO:0006897~endocytosis	8	2.76817	0.00236409	2.62634	DGKD, RABEP1, OPHN1, DPYSL2, REPS2, CSNK1D, ATP9B, EPN1	282	191	29712	4.41306	0.98972	0.136715	0.134312																				mmu_circ_0005937	-2.66579	0.00850977	NA		Gde1
	mmu_circ_0012163	11.8589	3.85922	0.000810399	0.0387513		Akap7			GOTERM_BP_DIRECT	GO:0042297~vocal learning	3	1.03806	0.00240348	2.61916	CNTNAP2, NRXN1, HTT	282	8	29712	39.5106	0.990476	0.136715	0.134312																				mmu_circ_0001950	-2.65319	0.00725805	NA		Epb4.1l4a
	mmu_circ_0015760	3.05958	3.80618	0.00291933	NA		Alg9			GOTERM_BP_DIRECT	GO:0045475~locomotor rhythm	4	1.38408	0.00254923	2.59359	MAPK10, CNTNAP2, KCNMA1, NPAS2	282	29	29712	14.5326	0.99282	0.140863	0.138387																				mmu_circ_0014410	-2.65188	0.0392389	NA		Uty
	mmu_circ_0011541	2.32069	3.78871	0.0270981	NA		Alg9			GOTERM_BP_DIRECT	GO:0000902~cell morphogenesis	7	2.42215	0.00282192	2.54946	CNTNAP2, RELN, NFIA, NF1, POC1B, MYH9, SOX6	282	147	29712	5.01722	0.995769	0.1516	0.148935																				mmu_circ_0003586	-2.63535	0.0325973	NA		Mll1
	mmu_circ_0006040	1.45585	3.77952	0.0388504	NA		Ankhd1			GOTERM_BP_DIRECT	GO:0008283~cell population proliferation	10	3.46021	0.00307246	2.51251	HDAC4, NDST1, CNTNAP2, NF1, POC1B, ASCC3, DRAM2, SMARCA2, FGFR2, GLI2	282	312	29712	3.37698	0.997398	0.159583	0.156778																				mmu_circ_0014426	-2.61867	0.0139531	NA		Ppp2r3a
	mmu_circ_0012293	14.3594	3.77272	0.000224562	0.0174055		Ankrd27			GOTERM_BP_DIRECT	GO:0001843~neural tube closure	6	2.07612	0.00313555	2.50369	ENAH, FZD3, HECTD1, APAF1, MTHFD1L, MTHFR	282	104	29712	6.07856	0.997697	0.159583	0.156778																				mmu_circ_0016436	-2.60595	0.00861566	NA		Nfatc3
	mmu_circ_0000283	1.94552	3.74813	0.0110162	NA		Anks1b			GOTERM_BP_DIRECT	GO:0007268~chemical synaptic transmission	7	2.42215	0.00333046	2.4775	CNTNAP2, SLC12A5, NRXN1, KCNMA1, CACNA1B, CACNA1A, GRIK2	282	152	29712	4.85218	0.998422	0.163854	0.160973																				mmu_circ_0008729	-2.59852	0.0339203	NA		Pms1
	mmu_circ_0013866	10.0255	3.74562	0.000344994	0.0235471		Anks1b			GOTERM_BP_DIRECT	GO:0051966~regulation of synaptic transmission, glutamatergic	4	1.38408	0.00338891	2.46994	SERPINE2, HOMER1, OPHN1, DGKI	282	32	29712	13.1702	0.998592	0.163854	0.160973																				mmu_circ_0004289	-2.52502	0.00955244	NA		Mctp1
	mmu_circ_0000539	2.70282	3.70198	0.0312018	NA		Anks1b			GOTERM_BP_DIRECT	GO:0007399~nervous system development	10	3.46021	0.00368304	2.43379	GABRB3, ROBO2, OPHN1, DPYSL2, NRXN1, LMTK2, TNIK, SMARCA2, HDAC9, KALRN	282	321	29712	3.2823	0.999204	0.171575	0.168559																				mmu_circ_0015796	-2.50786	0.00657366	0.144526		Sparcl1
	mmu_circ_0012399	1.0469	3.68868	0.0490742	NA		Anks1b			GOTERM_BP_DIRECT	GO:0051592~response to calcium ion	5	1.7301	0.00376192	2.42459	HOMER1, PDE1C, TRPC1, KCNMA1, HTT	282	67	29712	7.86281	0.999317	0.171575	0.168559																				mmu_circ_0013991	-2.47255	0.0392689	NA		Lrrc20
	mmu_circ_0004464	4.35841	3.66047	0.00299825	0.09202		Anks1b			GOTERM_BP_DIRECT	GO:0097120~receptor localization to synapse	3	1.03806	0.00381475	2.41853	RELN, NRXN1, ANKS1B	282	10	29712	31.6085	0.999384	0.171575	0.168559																				mmu_circ_0001664	-2.41472	0.0135637	0.197081		Spata5
	mmu_circ_0003830	1.95054	3.66003	0.0110577	NA		Anks1b			GOTERM_BP_DIRECT	GO:0016241~regulation of macroautophagy	3	1.03806	0.00463347	2.33409	UBQLN1, ATP13A2, ATP6V0A1	282	11	29712	28.735	0.999874	0.192135	0.188757																				mmu_circ_0007320	-2.37954	0.00640758	NA		Aak1
	mmu_circ_0011799	19.3116	3.65679	2.59107e-05	0.00500751		Anks1b			GOTERM_BP_DIRECT	GO:1904645~response to amyloid-beta	3	1.03806	0.00463347	2.33409	HDAC2, CACNA1B, CACNA1A	282	11	29712	28.735	0.999874	0.192135	0.188757																				mmu_circ_0008123	-2.37646	0.0369708	NA		Zic4
	mmu_circ_0005823	1.26408	3.63981	0.043117	NA		Anks1b			GOTERM_BP_DIRECT	GO:0021707~cerebellar granule cell differentiation	3	1.03806	0.00463347	2.33409	GRID2, OPHN1, NRXN1	282	11	29712	28.735	0.999874	0.192135	0.188757																				mmu_circ_0005735	-2.35313	0.0418094	NA		Csmd1
	mmu_circ_0002247	1.34241	3.62583	0.00743842	NA		Ano4			GOTERM_BP_DIRECT	GO:0030154~cell differentiation	15	5.19031	0.00466926	2.33075	ROBO2, ADCYAP1R1, PRKCH, APAF1, KDM1A, SERPINE2, NEDD4L, NR2C2, COL19A1, GLI2, RIMS1, DPYSL2, SLIT2, SOX6, SOX5	282	665	29712	2.37658	0.999883	0.192135	0.188757																				mmu_circ_0003394	-2.3425	0.0446176	0.34891		Gm514
	mmu_circ_0001589	2.44756	3.61304	0.00923192	NA		Apaf1			GOTERM_BP_DIRECT	GO:0043433~negative regulation of DNA-binding transcription factor activity	5	1.7301	0.00511196	2.29141	HDAC4, HDAC2, KDM1A, RALGAPA1, MAP3K10	282	73	29712	7.21655	0.99995	0.205969	0.202349																				mmu_circ_0008283	-2.32697	0.0389106	NA		Slit3
	mmu_circ_0008075	1.63402	3.60388	0.00718167	NA		Apaf1			GOTERM_BP_DIRECT	GO:0043113~receptor clustering	4	1.38408	0.00594813	2.22562	LRRC7, MAGI2, CACNA1A, GRIK2	282	39	29712	10.8063	0.99999	0.234769	0.230642																				mmu_circ_0009587	-2.32403	0.0379338	NA		Lphn2
	mmu_circ_0001370	19.367	3.58368	0.000134041	0.0140541		Apaf1			GOTERM_BP_DIRECT	GO:0034329~cell junction assembly	3	1.03806	0.00648968	2.18778	CNTNAP2, OPHN1, NRXN1	282	13	29712	24.3142	0.999997	0.246099	0.241772																				mmu_circ_0010799	-2.27528	0.0144251	0.20148		Arhgef10l
	mmu_circ_0012822	4.50769	3.57968	0.0263555	0.260874		Arfgef2			GOTERM_BP_DIRECT	GO:0031023~microtubule organizing center organization	3	1.03806	0.00648968	2.18778	HAUS7, SDCCAG8, CDK5RAP2	282	13	29712	24.3142	0.999997	0.246099	0.241772																				mmu_circ_0010375	-2.26304	0.0402222	NA		Cul3
	mmu_circ_0005027	52.0679	3.57668	0.000125875	0.0140541		Arhgap10			GOTERM_BP_DIRECT	GO:0007528~neuromuscular junction development	4	1.38408	0.0073182	2.1356	NEDD4L, CACNA2D2, KALRN, FGFR2	282	42	29712	10.0344	0.999999	0.267045	0.26235																				mmu_circ_0006518	-2.26086	0.0427505	NA		Ubp1
	mmu_circ_0012661	3.5185	3.57391	0.00130202	NA		Arih1			GOTERM_BP_DIRECT	GO:0099149~regulation of postsynaptic neurotransmitter receptor internalization	4	1.38408	0.0073182	2.1356	RABEP1, SYNJ1, OPHN1, NEDD4L	282	42	29712	10.0344	0.999999	0.267045	0.26235																				mmu_circ_0016064	-2.25797	0.000434516	0.0268519		Mboat2
	mmu_circ_0002558	3.61153	3.5644	0.00752979	NA		Arsb			GOTERM_BP_DIRECT	GO:0006476~protein deacetylation	3	1.03806	0.00752429	2.12353	HDAC4, NDST1, HDAC2	282	14	29712	22.5775	1	0.269481	0.264743																				mmu_circ_0003952	-2.24748	0.00807726	0.156514		Taok1
	mmu_circ_0000481	1.70493	3.55509	0.027327	NA		Ascc3			GOTERM_BP_DIRECT	GO:0045893~positive regulation of DNA-templated transcription	16	5.53633	0.00795903	2.09914	HDAC4, RERE, HDAC2, RRN3, DYRK1A, NFATC1, RSF1, SMARCA2, TDRD3, NPAS2, GLI2, NFIA, ATXN7, SOX6, CDK5RAP2, CREB5	282	782	29712	2.15574	1	0.279869	0.274948																				mmu_circ_0010525	-2.20266	0.0192159	0.21751		Zfyve9
	mmu_circ_0000546	20.9468	3.53653	0.000140884	0.0140541		Astn1			GOTERM_BP_DIRECT	GO:0030177~positive regulation of Wnt signaling pathway	4	1.38408	0.00832675	2.07952	CSNK1D, CDC73, FGFR2, SULF2	282	44	29712	9.57834	1	0.28757	0.282515																				mmu_circ_0015855	-2.20223	0.0445958	NA		Zfp318
	mmu_circ_0013444	0.993689	3.52625	0.0355804	NA		Asxl3			GOTERM_BP_DIRECT	GO:0010975~regulation of neuron projection development	4	1.38408	0.00886009	2.05256	GRID2, DPYSL2, ULK4, PAK3	282	45	29712	9.36548	1	0.300621	0.295336																				mmu_circ_0004798	-2.20079	0.00457692	0.111927		Epha4
	mmu_circ_0004294	38.2771	3.52327	0.000481917	0.0283456		Asxl3			GOTERM_BP_DIRECT	GO:0050808~synapse organization	5	1.7301	0.00906886	2.04245	NBEA, CNTN5, CNTN6, CTNND2, NRXN1	282	86	29712	6.12568	1	0.3024	0.297083																				mmu_circ_0002324	-2.16112	0.0499144	0.374102		Pcsk5
	mmu_circ_0004295	38.2771	3.52327	0.000481917	0.0283456		Asxl3			GOTERM_BP_DIRECT	GO:0009966~regulation of signal transduction	5	1.7301	0.00943679	2.02518	PPP6R2, ULK4, GPC5, TNIK, RGS22	282	87	29712	6.05527	1	0.309335	0.303897																				mmu_circ_0008157	-2.15556	0.000692539	0.0351887		Dock4
	mmu_circ_0002355	1.20441	3.51301	0.0408896	NA		Asxl3			GOTERM_BP_DIRECT	GO:0043408~regulation of MAPK cascade	4	1.38408	0.00998563	2.00062	ULK4, NF1, TNIK, PAK3	282	47	29712	8.96695	1	0.32187	0.316212																				mmu_circ_0002228	-2.14567	0.0282422	NA		Ap2a2
	mmu_circ_0008720	128.082	3.47867	0.000663256	0.0344667		Atad2b			GOTERM_BP_DIRECT	GO:0016477~cell migration	9	3.11419	0.0101838	1.99209	FMNL2, RELN, SH3KBP1, NF1, GPC5, PTPRK, PAK3, CDC42BPA, ASTN1	282	313	29712	3.02957	1	0.322271	0.316606																				mmu_circ_0012428	-2.1123	0.0038436	0.104624		Gpr98
	mmu_circ_0001199	1.14663	3.47332	0.0419889	NA		Atf6			GOTERM_BP_DIRECT	GO:0018107~peptidyl-threonine phosphorylation	4	1.38408	0.0105781	1.97559	MYO3B, DYRK1A, LMTK2, MAP3K10	282	48	29712	8.78014	1	0.322271	0.316606																				mmu_circ_0010079	-2.11118	0.0183989	0.213997		St3gal5
	mmu_circ_0004975	31.7934	3.46384	1.99507e-05	0.00414703		Atp13a2			GOTERM_BP_DIRECT	GO:0034220~monoatomic ion transmembrane transport	5	1.7301	0.0105984	1.97476	GRID2, SCN8A, GRIK4, GRIK2, SFXN5	282	90	29712	5.85343	1	0.322271	0.316606																				mmu_circ_0010080	-2.11118	0.0183989	0.213997		Prdm2
	mmu_circ_0005118	13.78	3.4614	0.000834496	0.0387513		Atp6v0a1			GOTERM_BP_DIRECT	GO:0030182~neuron differentiation	8	2.76817	0.0106646	1.97205	HDAC2, DTNB, OPHN1, VMN2R1, ERCC6, HDAC9, CNTNAP4, GLI2	282	253	29712	3.3316	1	0.322271	0.316606																				mmu_circ_0010851	-2.09942	0.0454638	NA		Lingo2
	mmu_circ_0005076	9.26506	3.46082	0.00793084	0.155655		Atp9b			GOTERM_BP_DIRECT	GO:0032228~regulation of synaptic transmission, GABAergic	3	1.03806	0.0110373	1.95714	NF1, KCNK2, CNTNAP4	282	17	29712	18.5932	1	0.328402	0.322629																				mmu_circ_0001322	-2.02777	0.00873929	0.161801		Slc8a1
	mmu_circ_0003427	9.17907	3.45737	0.00156271	0.0600526		Atrn			GOTERM_BP_DIRECT	GO:0007507~heart development	9	3.11419	0.0118006	1.9281	NDST1, TFDP2, GNAQ, GAB1, NF1, NFATC1, ADIPOR2, HDAC9, GLI2	282	321	29712	2.95407	1	0.341281	0.335281																				mmu_circ_0012419	-2.0088	0.00800924	0.155856		Smarca2
	mmu_circ_0001888	1.49558	3.43369	0.0170267	NA		Atrx			GOTERM_BP_DIRECT	GO:0007628~adult walking behavior	4	1.38408	0.0118231	1.92727	SCN8A, KCNMA1, ULK4, CACNA1A	282	50	29712	8.42894	1	0.341281	0.335281																				mmu_circ_0010800	-1.99009	0.0455491	0.351149		Ppib
	mmu_circ_0014249	6.28746	3.42084	0.00111349	0.0455357		Atxn7			GOTERM_BP_DIRECT	GO:0045739~positive regulation of DNA repair	4	1.38408	0.0131487	1.88112	SMCHD1, UIMC1, ERCC6, NPAS2	282	52	29712	8.10475	1	0.359284	0.352968																				mmu_circ_0004799	-1.97669	0.00823761	0.15828		Ppp3cc
	mmu_circ_0009208	1.44461	3.41504	0.011938	NA		Bai3			GOTERM_BP_DIRECT	GO:0043087~regulation of GTPase activity	4	1.38408	0.0131487	1.88112	EPHA5, RABGAP1, NF1, DGKI	282	52	29712	8.10475	1	0.359284	0.352968																				mmu_circ_0002211	-1.96013	0.0252008	NA		Cacna1a
	mmu_circ_0015854	1.47084	3.40655	0.0137141	NA		Bai3			GOTERM_BP_DIRECT	GO:0007010~cytoskeleton organization	6	2.07612	0.0131501	1.88107	ARHGAP10, FMNL2, SH3KBP1, DPYSL2, TNIK, CDC42BPA	282	147	29712	4.30048	1	0.359284	0.352968																				mmu_circ_0007047	-1.95934	0.0231778	NA		Sgce
	mmu_circ_0013968	49.0978	3.40581	7.03895e-05	0.0100591		Bai3			GOTERM_BP_DIRECT	GO:0051216~cartilage development	5	1.7301	0.0131898	1.87976	FBXW4, NFIA, SOX6, SOX5, SULF2	282	96	29712	5.48759	1	0.359284	0.352968																				mmu_circ_0013403	-1.95728	0.00185466	0.0674649		Xpr1
	mmu_circ_0006570	20.2705	3.40146	0.00083892	0.0387513		Baz2b			GOTERM_BP_DIRECT	GO:0003184~pulmonary valve morphogenesis	3	1.03806	0.0137066	1.86307	ROBO2, NFATC1, SLIT2	282	19	29712	16.6361	1	0.368175	0.361702																				mmu_circ_0001120	-1.94862	0.0061994	0.137621		Tm9sf4
	mmu_circ_0005026	54.5634	3.39489	3.45732e-05	0.00608089		Baz2b			GOTERM_BP_DIRECT	GO:0030900~forebrain development	5	1.7301	0.0141355	1.84969	TOP2B, NDST1, RELN, APAF1, ATRX	282	98	29712	5.3756	1	0.374494	0.36791																				mmu_circ_0001851	-1.94664	0.0144983	0.201522		Thsd7b
	mmu_circ_0009200	3.58275	3.39345	0.00484508	NA		Bbx			GOTERM_BP_DIRECT	GO:0043525~positive regulation of neuron apoptotic process	5	1.7301	0.0151231	1.82036	HDAC4, KCNMA1, NF1, GRIK2, PAK3	282	100	29712	5.26809	1	0.390293	0.383432																				mmu_circ_0008970	-1.91169	0.00292393	0.0915832		Pms1
	mmu_circ_0007601	3.0599	3.37853	0.000772408	NA		BC018507			GOTERM_BP_DIRECT	GO:0060134~prepulse inhibition	3	1.03806	0.0151355	1.82	CNTNAP2, GRID2, NRXN1	282	20	29712	15.8043	1	0.390293	0.383432																				mmu_circ_0010662	-1.89559	0.00672937	0.145131		Arfgef2
	mmu_circ_0015019	1.31817	3.37739	0.037412	NA		BC030307			GOTERM_BP_DIRECT	GO:0035249~synaptic transmission, glutamatergic	4	1.38408	0.0160449	1.79466	GRID2, GRIK4, CACNA1A, GRIK2	282	56	29712	7.52584	1	0.408301	0.401123																				mmu_circ_0009445	-1.87294	0.0493973	NA		Rnf217
	mmu_circ_0003284	1.44157	3.36606	0.0213503	NA		Bmp2k			GOTERM_BP_DIRECT	GO:0017148~negative regulation of translation	5	1.7301	0.0166843	1.77769	PRKCH, IREB2, EIF2AK4, CPEB3, GIGYF2	282	103	29712	5.11465	1	0.419057	0.41169																				mmu_circ_0013402	-1.86142	0.00326411	0.0959795		Mctp1
	mmu_circ_0010565	3.90948	3.36338	0.0017962	0.0662421		C1s			GOTERM_BP_DIRECT	GO:0045892~negative regulation of DNA-templated transcription	14	4.84429	0.016936	1.77119	HDAC4, RERE, HDAC2, KDM1A, RSF1, PTPRK, NR2C2, SMARCA2, HDAC9, TFDP2, UIMC1, MAP3K10, SOX6, SOX5	282	702	29712	2.10123	1	0.419926	0.412544																				mmu_circ_0006786	-1.85921	0.0354762	NA		Epb4.1
	mmu_circ_0011403	0.994636	3.34512	0.032041	NA		Cab39l			GOTERM_BP_DIRECT	GO:0060074~synapse maturation	3	1.03806	0.0181751	1.74052	ROBO2, NFIA, NRXN1	282	22	29712	14.3675	1	0.423151	0.415712																				mmu_circ_0011586	-1.85678	0.0222611	0.238936		Zfpm2
	mmu_circ_0008721	130.633	3.34334	0.000687236	0.0351887		Cacna1a			GOTERM_BP_DIRECT	GO:0035418~protein localization to synapse	3	1.03806	0.0181751	1.74052	RELN, HOMER1, NRXN1	282	22	29712	14.3675	1	0.423151	0.415712																				mmu_circ_0007242	-1.83554	0.0137382	0.198122		Tbc1d22a
	mmu_circ_0000189	2.98404	3.34261	0.00701529	NA		Cacna1b			GOTERM_BP_DIRECT	GO:0018105~peptidyl-serine phosphorylation	5	1.7301	0.0183428	1.73653	MYO3B, DYRK1A, LMTK2, MAP3K10, PRKX	282	106	29712	4.96989	1	0.423151	0.415712																				mmu_circ_0008581	-1.81579	0.0303055	NA		Srsf11
	mmu_circ_0015706	2.42525	3.33679	0.00217525	NA		Cacna2d2			GOTERM_BP_DIRECT	GO:0048709~oligodendrocyte differentiation	4	1.38408	0.0184333	1.7344	HDAC2, NF1, SOX6, SOX5	282	59	29712	7.14317	1	0.423151	0.415712																				mmu_circ_0007648	-1.8073	0.0249868	NA		Sec63
	mmu_circ_0003916	1.02483	3.31929	0.0306253	NA		Cbara1			GOTERM_BP_DIRECT	GO:1902437~positive regulation of male mating behavior	2	0.692042	0.0188258	1.72525	HDAC4, HDAC2	282	2	29712	105.362	1	0.423151	0.415712																				mmu_circ_0015345	-1.77861	0.0289013	0.27592		Dcun1d4
	mmu_circ_0013463	1.07157	3.28724	0.0429215	NA		Ccdc141			GOTERM_BP_DIRECT	GO:0007624~ultradian rhythm	2	0.692042	0.0188258	1.72525	ENOX2, ENOX1	282	2	29712	105.362	1	0.423151	0.415712																				mmu_circ_0010573	-1.77209	0.0106369	0.173141		Pdxk
	mmu_circ_0003189	2.47317	3.28424	0.0178923	NA		Ccdc141			GOTERM_BP_DIRECT	GO:0060384~innervation	3	1.03806	0.0197834	1.7037	GABRB3, SERPINE2, SULF2	282	23	29712	13.7428	1	0.423151	0.415712																				mmu_circ_0000937	-1.71368	0.0494823	0.371565		Maff
	mmu_circ_0010405	19.7603	3.26694	0.000113237	0.0140541		Ccdc30			GOTERM_BP_DIRECT	GO:0048489~synaptic vesicle transport	3	1.03806	0.0197834	1.7037	SYNJ1, DPYSL2, FGFR2	282	23	29712	13.7428	1	0.423151	0.415712																				mmu_circ_0015801	-1.7076	0.0470757	0.358796		Pms1
	mmu_circ_0002209	24.1488	3.25816	0.000427138	0.0268519		Ccdc46			GOTERM_BP_DIRECT	GO:0042551~neuron maturation	3	1.03806	0.0197834	1.7037	KDM1A, NRXN1, KCNMA1	282	23	29712	13.7428	1	0.423151	0.415712																				mmu_circ_0002239	-1.68605	0.0400228	NA		Unc13b
	mmu_circ_0001164	19.7846	3.24659	0.000127248	0.0140541		Ccdc46			GOTERM_BP_DIRECT	GO:0014009~glial cell proliferation	3	1.03806	0.0197834	1.7037	CNTNAP2, NFIA, NF1	282	23	29712	13.7428	1	0.423151	0.415712																				mmu_circ_0013516	-1.68393	0.0405383	0.325802		Notch2
	mmu_circ_0010404	19.7846	3.24659	0.000127248	0.0140541		Cdc20b			GOTERM_BP_DIRECT	GO:0016082~synaptic vesicle priming	3	1.03806	0.0197834	1.7037	RIMS1, SYNJ1, ERC2	282	23	29712	13.7428	1	0.423151	0.415712																				mmu_circ_0013818	-1.66475	0.0131814	0.195076		Ubp1
	mmu_circ_0001567	6.18789	3.24598	0.00533651	0.123252		Cdc42bpa			GOTERM_BP_DIRECT	GO:0043547~positive regulation of GTPase activity	5	1.7301	0.0201003	1.6968	PREX1, TBC1D30, NF1, KALRN, RGS6	282	109	29712	4.83311	1	0.423151	0.415712																				mmu_circ_0004825	-1.63289	0.0302093	0.278255		Taf4b
	mmu_circ_0003943	7.5562	3.24167	0.00079768	0.0387513		Cdc73			GOTERM_BP_DIRECT	GO:0060041~retina development in camera-type eye	5	1.7301	0.0201003	1.6968	AHI1, TTLL5, NFIA, NPHP4, DRAM2	282	109	29712	4.83311	1	0.423151	0.415712																				mmu_circ_0003950	-1.59632	0.0244	0.250761		Sgce
	mmu_circ_0008624	37.377	3.22966	5.86233e-06	0.00197088		Cdc73			GOTERM_BP_DIRECT	GO:0016197~endosomal transport	4	1.38408	0.0201292	1.69617	LRBA, REPS2, HTT, TMCC1	282	61	29712	6.90896	1	0.423151	0.415712																				mmu_circ_0014293	-1.57999	0.0195763	0.220197		Lrrc7
	mmu_circ_0008625	37.2876	3.22585	6.24001e-06	0.00197088		Cdk5rap2			GOTERM_BP_DIRECT	GO:0015031~protein transport	11	3.80623	0.0207883	1.68218	ARFGEF2, AHCTF1, DGKD, FRAS1, ANKRD27, RABEP1, TBC1D5, STX6, MYH9, STXBP5, STXBP5L	282	498	29712	2.32727	1	0.432307	0.424707																				mmu_circ_0002238	-1.56148	0.013847	0.198503		Plxna2
	mmu_circ_0000091	7.2491	3.21827	0.0070225	0.147102		Cds1			GOTERM_BP_DIRECT	GO:0032456~endocytic recycling	4	1.38408	0.0219082	1.65939	ANKRD27, STX6, LMTK2, RAB11FIP3	282	63	29712	6.68963	1	0.442364	0.434587																				mmu_circ_0000597	-1.55791	0.0141264	0.200621		1110020G09Rik
	mmu_circ_0008424	33.2838	3.21771	0.000220724	0.0174029		Celf2			GOTERM_BP_DIRECT	GO:0006816~calcium ion transport	5	1.7301	0.0219581	1.65841	TRPC7, CACNA1B, CACNA2D2, CACNA1A, NFATC1	282	112	29712	4.70365	1	0.442364	0.434587																				mmu_circ_0011095	-1.47047	0.00192134	0.0686429		Ash1l
	mmu_circ_0004387	1.6581	3.21359	0.0389392	NA		Chd9			GOTERM_BP_DIRECT	GO:0007417~central nervous system development	5	1.7301	0.0219581	1.65841	AHI1, RELN, HTT, MSI1, SOX6	282	112	29712	4.70365	1	0.442364	0.434587																				mmu_circ_0003841	-1.46369	0.0254222	0.256238		Ewsr1
	mmu_circ_0000351	7.5819	3.18914	0.00100184	0.0439257		Chfr			GOTERM_BP_DIRECT	GO:0042593~glucose homeostasis	6	2.07612	0.0231077	1.63624	CACNA1A, PHKB, PRCP, ADIPOR2, PTPN2, STXBP5L	282	170	29712	3.71865	1	0.457265	0.449226																				mmu_circ_0000038	-1.46271	0.00219278	0.0727933		Rbm39
	mmu_circ_0013619	10.4251	3.1758	0.0017728	0.0659107		Chm			GOTERM_BP_DIRECT	GO:0007099~centriole replication	3	1.03806	0.0231706	1.63506	POC1B, RTTN, CDK5RAP2	282	25	29712	12.6434	1	0.457265	0.449226																				mmu_circ_0008781	-1.46271	0.00219278	0.0727933		Map4k4
	mmu_circ_0015707	2.45096	3.17386	0.00301154	NA		Cnot6l			GOTERM_BP_DIRECT	GO:0090263~positive regulation of canonical Wnt signaling pathway	5	1.7301	0.0245934	1.60918	GPC5, CSNK1D, PPP2R3A, FGFR2, SULF2	282	116	29712	4.54145	1	0.48044	0.471994																				mmu_circ_0000039	-1.45779	0.00226485	0.074512		Kdm3a
	mmu_circ_0014110	2.67149	3.16897	0.0130761	NA		Cntn5			GOTERM_BP_DIRECT	GO:0009791~post-embryonic development	5	1.7301	0.0252807	1.59721	GNAQ, IREB2, SOX6, GIGYF2, FGFR2	282	117	29712	4.50264	1	0.485745	0.477206																				mmu_circ_0011045	-1.45691	0.022915	0.240344		Pms1
	mmu_circ_0009924	1.55646	3.16893	0.00766621	NA		Cntn6			GOTERM_BP_DIRECT	GO:0006511~ubiquitin-dependent protein catabolic process	7	2.42215	0.0253673	1.59573	HACE1, HECTD1, RNF149, UBQLN1, NEDD4L, ARIH1, CHFR	282	236	29712	3.12514	1	0.485745	0.477206																				mmu_circ_0001574	-1.42999	0.0276755	0.269851		None
	mmu_circ_0000142	0.890031	3.16128	0.0358838	NA		Cntnap2			GOTERM_BP_DIRECT	GO:0060079~excitatory postsynaptic potential	4	1.38408	0.0257155	1.5898	CNTNAP2, GRID2, GRIK2, DGKI	282	67	29712	6.29025	1	0.487586	0.479015																				mmu_circ_0012514	-1.42855	0.0202008	0.224118		Abhd5
	mmu_circ_0004429	1.87721	3.14489	0.0240644	NA		Cntnap4			GOTERM_BP_DIRECT	GO:0050885~neuromuscular process controlling balance	4	1.38408	0.0267193	1.57318	NRXN1, KCNMA1, CACNA1A, GIGYF2	282	68	29712	6.19775	1	0.488561	0.479972																				mmu_circ_0013578	-1.40482	0.0332071	0.286613		Ndfip1
	mmu_circ_0011369	0.94572	3.13981	0.0403656	NA		Cntnap5c			GOTERM_BP_DIRECT	GO:0042752~regulation of circadian rhythm	4	1.38408	0.0267193	1.57318	PPP1CB, MAPK10, CSNK1D, NPAS2	282	68	29712	6.19775	1	0.488561	0.479972																				mmu_circ_0000157	-1.40395	0.0154054	0.205895		Gria2
	mmu_circ_0009098	2.55191	3.1334	0.0192982	NA		Col19a1			GOTERM_BP_DIRECT	GO:0061157~mRNA destabilization	3	1.03806	0.0267774	1.57223	FTO, CNOT6L, GIGYF2	282	27	29712	11.7069	1	0.488561	0.479972																				mmu_circ_0005966	-1.36709	0.0449351	0.350267		Dcun1d4
	mmu_circ_0013431	86.6606	3.12456	0.000197638	0.0171755		Cpeb3			GOTERM_BP_DIRECT	GO:0010839~negative regulation of keratinocyte proliferation	3	1.03806	0.0267774	1.57223	NFATC1, PTPRK, FGFR2	282	27	29712	11.7069	1	0.488561	0.479972																				mmu_circ_0002157	-1.36025	0.0133936	0.196754		Mboat2
	mmu_circ_0001234	8.34035	3.11964	0.00201629	0.0709269		Cpeb3			GOTERM_BP_DIRECT	GO:0007200~phospholipase C-activating G protein-coupled receptor signaling pathway	5	1.7301	0.0274118	1.56206	DGKD, GNAQ, TRPC1, MYH9, DGKI	282	120	29712	4.39007	1	0.49316	0.48449																				mmu_circ_0007051	-1.34592	0.040371	0.325029		Adam10
	mmu_circ_0005311	4.67603	3.11462	0.00326706	0.0959795		Cpeb3			GOTERM_BP_DIRECT	GO:0042733~embryonic digit morphogenesis	4	1.38408	0.0277437	1.55684	FBXW4, HDAC2, GNAQ, GLI2	282	69	29712	6.10792	1	0.49316	0.48449																				mmu_circ_0011041	-1.34082	0.0279534	0.270519		Pms1
	mmu_circ_0010784	6.10671	3.11394	0.00893833	0.162229		Cpsf7			GOTERM_BP_DIRECT	GO:0051301~cell division	9	3.11419	0.0277945	1.55604	PPP1CB, AHCTF1, STAG1, HAUS7, SMC5, RAB11FIP3, CHFR, FGFR2, PARD3B	282	377	29712	2.51527	1	0.49316	0.48449																				mmu_circ_0015047	-1.33364	0.0269278	0.264819		Usp10
	mmu_circ_0014437	1.20103	3.11056	0.043924	NA		Creb5			GOTERM_BP_DIRECT	GO:1904580~regulation of intracellular mRNA localization	2	0.692042	0.0281058	1.5512	HTT, PUM2	282	3	29712	70.2411	1	0.494152	0.485464																				mmu_circ_0001862	-1.32823	0.028662	0.274207		Map4k3
	mmu_circ_0001327	10.04	3.10644	0.00219669	0.0727933		Csmd2			GOTERM_BP_DIRECT	GO:0031124~mRNA 3'-end processing	3	1.03806	0.0286602	1.54272	CPSF7, PCF11, CDC73	282	28	29712	11.2888	1	0.497122	0.488383																				mmu_circ_0002237	-1.3247	0.0247473	0.25261		Nav3
	mmu_circ_0001428	3.32482	3.09949	0.0185241	NA		Csmd2			GOTERM_BP_DIRECT	GO:0007416~synapse assembly	4	1.38408	0.0287889	1.54078	KIRREL3, SDK1, NRXN1, CACNA1A	282	70	29712	6.02067	1	0.497122	0.488383																				mmu_circ_0011043	-1.32231	0.0321887	0.280762		Rnf217
	mmu_circ_0013199	9.79115	3.09733	0.00190125	0.06846		Csnk1d			GOTERM_BP_DIRECT	GO:0000165~MAPK cascade	5	1.7301	0.0296472	1.52802	GAB1, NF1, MAP3K10, TNIK, PAK3	282	123	29712	4.283	1	0.505721	0.496831																				mmu_circ_0012516	-1.31956	0.0354432	0.29631		Rictor
	mmu_circ_0005117	15.427	3.09371	0.00048348	0.0283456		Ctnnd2			GOTERM_BP_DIRECT	GO:0072089~stem cell proliferation	4	1.38408	0.0298547	1.52499	NF1, NFATC1, FGFR2, GLI2	282	71	29712	5.93587	1	0.505721	0.496831																				mmu_circ_0001193	-1.30626	0.031368	0.278255		Tex2
	mmu_circ_0006222	880.028	3.08857	0.000251662	0.0185621		Cux1			GOTERM_BP_DIRECT	GO:0007613~memory	5	1.7301	0.0304155	1.5169	GABRB3, ULK4, SORCS3, KALRN, KCNK2	282	124	29712	4.24846	1	0.505721	0.496831																				mmu_circ_0002156	-1.29221	0.0183754	0.213997		Uhrf2
	mmu_circ_0001868	15.2494	3.07594	0.000380061	0.0244791		Cyth3			GOTERM_BP_DIRECT	GO:0007165~signal transduction	16	5.53633	0.0305343	1.51521	MAGI1, DGKD, PDE1C, LRBA, NRXN1, MAGI2, GAB1, PRKX, CSNK1D, PTPRK, ARHGAP10, RABEP1, OPHN1, PTPN9, ULK2, MAP3K10	282	925	29712	1.82247	1	0.505721	0.496831																				mmu_circ_0003072	-1.28847	0.0402004	0.324227		Runx1t1
	mmu_circ_0015689	880.416	3.07473	0.000142535	0.0140541		D10Bwg1379e			GOTERM_BP_DIRECT	GO:0061178~regulation of insulin secretion involved in cellular response to glucose stimulus	3	1.03806	0.0305943	1.51436	EPHA5, STXBP4, NRXN1	282	29	29712	10.8995	1	0.505721	0.496831																				mmu_circ_0003968	-1.27305	0.034869	0.294199		Atp6v0b
	mmu_circ_0002302	3.09054	3.07312	0.0110015	NA		D630045J12Rik			GOTERM_BP_DIRECT	GO:0032922~circadian regulation of gene expression	4	1.38408	0.0309411	1.50946	PPP1CB, HDAC2, CSNK1D, NPAS2	282	72	29712	5.85343	1	0.507119	0.498204																				mmu_circ_0005401	-1.22923	0.0435095	0.342459		Fam185a
	mmu_circ_0013607	25.1149	3.06442	0.000178528	0.0166614		D630045J12Rik			GOTERM_BP_DIRECT	GO:0050877~nervous system process	3	1.03806	0.0325787	1.48707	SCN8A, CACNA1A, ABAT	282	30	29712	10.5362	1	0.516452	0.507373																				mmu_circ_0007189	-1.22593	0.0259194	0.257672		Tox
	mmu_circ_0003220	69.4782	3.06429	1.16209e-05	0.0025306		Daam1			GOTERM_BP_DIRECT	GO:0003180~aortic valve morphogenesis	3	1.03806	0.0325787	1.48707	ROBO2, NFATC1, SLIT2	282	30	29712	10.5362	1	0.516452	0.507373																				mmu_circ_0002212	-1.19548	0.0424863	0.337896		AW554918
	mmu_circ_0005377	1.03666	3.03966	0.0496048	NA		Dennd5b			GOTERM_BP_DIRECT	GO:0048169~regulation of long-term neuronal synaptic plasticity	3	1.03806	0.0325787	1.48707	RIMS1, NF1, GRIK2	282	30	29712	10.5362	1	0.516452	0.507373																				mmu_circ_0012775	-1.1914	0.012849	0.193285		Slc20a2
	mmu_circ_0013927	103.158	3.03044	0.000280781	0.0203811		Dfna5			GOTERM_BP_DIRECT	GO:2001222~regulation of neuron migration	3	1.03806	0.0325787	1.48707	RELN, ULK4, ZSWIM6	282	30	29712	10.5362	1	0.516452	0.507373																				mmu_circ_0007688	-1.16342	0.0108745	0.175514		Abhd2
	mmu_circ_0013254	1.08652	3.02545	0.0465385	NA		Dgkd			GOTERM_BP_DIRECT	GO:0048666~neuron development	4	1.38408	0.0331755	1.47918	GABRB3, HTT, SLIT2, GLI2	282	74	29712	5.69523	1	0.521637	0.512467																				mmu_circ_0011597	-1.14518	0.0376985	0.308263		Gm10485
	mmu_circ_0003355	2.02361	3.02338	0.0185574	NA		Dgki			GOTERM_BP_DIRECT	GO:0001501~skeletal system development	5	1.7301	0.0336061	1.47358	HDAC4, MMP16, GNAQ, PUM2, GLI2	282	128	29712	4.11569	1	0.524146	0.514932																				mmu_circ_0012774	-1.12589	0.0321508	0.280762		Uhrf1bp1l
	mmu_circ_0000989	1.29906	3.0149	0.0193073	NA		Diap3			GOTERM_BP_DIRECT	GO:0002092~positive regulation of receptor internalization	3	1.03806	0.0346122	1.46077	AHI1, TBC1D5, MAGI2	282	31	29712	10.1963	1	0.53127	0.52193																				mmu_circ_0001452	-1.10923	0.0451908	0.350267		Lhcgr
	mmu_circ_0004252	7.35068	3.01393	0.000377084	0.0244791		Dnahc17			GOTERM_BP_DIRECT	GO:0051262~protein tetramerization	3	1.03806	0.0346122	1.46077	CPSF7, HOMER1, TRPM3	282	31	29712	10.1963	1	0.53127	0.52193																				mmu_circ_0002543	-1.10732	0.0433651	0.34199		Ndfip1
	mmu_circ_0012825	1.3345	3.01179	0.0180556	NA		Dpy19l4			GOTERM_BP_DIRECT	GO:0031175~neuron projection development	6	2.07612	0.0349312	1.45679	CNTNAP2, OPHN1, NRXN1, NEDD4L, ERCC6, PTPRK	282	190	29712	3.32721	1	0.531945	0.522593																				mmu_circ_0011366	-1.04052	0.0450005	0.350267		Peli1
	mmu_circ_0008507	1.10958	3.0114	0.0358095	NA		Dpy19l4			GOTERM_BP_DIRECT	GO:0008285~negative regulation of cell population proliferation	9	3.11419	0.035504	1.44972	HDAC4, SERPINE2, MAGI2, NF1, SLIT2, PTPRK, SMARCA2, CDC73, PTPN2	282	397	29712	2.38855	1	0.534334	0.52494																				mmu_circ_0011598	-1.0366	0.0360512	0.300844		Reln
	mmu_circ_0010737	4.61548	3.00513	0.00862496	0.160908		Dpysl2			GOTERM_BP_DIRECT	GO:0021522~spinal cord motor neuron differentiation	3	1.03806	0.0366938	1.43541	CACNA1A, GIGYF2, GLI2	282	32	29712	9.87766	1	0.534334	0.52494																				mmu_circ_0004868	-1.01928	0.0160854	0.205895		BC032203
	mmu_circ_0006619	2.27768	3.00448	0.0143366	NA		Dram2			GOTERM_BP_DIRECT	GO:1900273~positive regulation of long-term synaptic potentiation	3	1.03806	0.0366938	1.43541	RELN, EIF2AK4, CPEB3	282	32	29712	9.87766	1	0.534334	0.52494																				mmu_circ_0007152	-1.01154	0.0146374	0.202839		Phrf1
	mmu_circ_0010409	3.11593	3.0033	0.0238427	NA		Dtnb			GOTERM_BP_DIRECT	GO:0022008~neurogenesis	5	1.7301	0.0369845	1.43198	NFIA, ULK4, HTT, ERCC6, CDK5RAP2	282	132	29712	3.99097	1	0.534334	0.52494																				mmu_circ_0000361	-1.01104	0.0284941	0.273747		Zfyve9
	mmu_circ_0001488	13.2033	3.00115	0.00218004	0.0727933		Dtnb			GOTERM_BP_DIRECT	GO:0060024~rhythmic synaptic transmission	2	0.692042	0.0372984	1.42831	CACNA2D2, CACNA1A	282	4	29712	52.6809	1	0.534334	0.52494																				mmu_circ_0012772	-0.960311	0.0391449	0.317957		Nfatc3
	mmu_circ_0013617	10.72	2.99086	0.00690493	0.147102		Dtnb			GOTERM_BP_DIRECT	GO:1902809~regulation of skeletal muscle fiber differentiation	2	0.692042	0.0372984	1.42831	HDAC4, HDAC9	282	4	29712	52.6809	1	0.534334	0.52494																				mmu_circ_0011946	-0.943105	0.0279767	0.270519		Zfyve9
	mmu_circ_0015853	1.12707	2.96872	0.0407568	NA		Dtnb			GOTERM_BP_DIRECT	GO:0090311~regulation of protein deacetylation	2	0.692042	0.0372984	1.42831	SPRED1, HDAC2	282	4	29712	52.6809	1	0.534334	0.52494																				mmu_circ_0010874	-0.92717	0.0293331	0.278255		Prep
	mmu_circ_0005213	1.08913	2.96034	0.0377505	NA		Dtnb			GOTERM_BP_DIRECT	GO:0097118~neuroligin clustering involved in postsynaptic membrane assembly	2	0.692042	0.0372984	1.42831	NRXN1, MAGI2	282	4	29712	52.6809	1	0.534334	0.52494																				mmu_circ_0010871	-0.862536	0.0333587	0.286613		SNORD115
	mmu_circ_0012470	10.1449	2.95681	0.00128413	0.0515116		Dtnb			GOTERM_BP_DIRECT	GO:0060828~regulation of canonical Wnt signaling pathway	3	1.03806	0.0388223	1.41092	CTNND2, GNAQ, PPP2R3A	282	33	29712	9.57834	1	0.548046	0.538411																				mmu_circ_0010873	-0.855883	0.0349473	0.294317		Ssbp2
	mmu_circ_0015215	2.1574	2.95373	0.00531933	NA		Dtnb			GOTERM_BP_DIRECT	GO:0061003~positive regulation of dendritic spine morphogenesis	3	1.03806	0.0388223	1.41092	RELN, PAK3, KALRN	282	33	29712	9.57834	1	0.548046	0.538411																				mmu_circ_0008779	-0.791179	0.043375	0.34199		Ube3c
	mmu_circ_0009923	1.37476	2.94707	0.0133562	NA		Dtnb			GOTERM_BP_DIRECT	GO:0098609~cell-cell adhesion	6	2.07612	0.0412799	1.38426	KIRREL3, LRRC7, CTNND2, MYH9, SLIT2, ASTN1	282	199	29712	3.17673	1	0.578517	0.568347																				mmu_circ_0008780	-0.791179	0.043375	0.34199		Hace1
	mmu_circ_0004163	1.61065	2.93752	0.0418576	NA		Dtnb			GOTERM_BP_DIRECT	GO:0048009~insulin-like growth factor receptor signaling pathway	4	1.38408	0.0429256	1.36728	EPHA5, ATXN7, GIGYF2, FGFR2	282	82	29712	5.1396	1	0.59602	0.585542																				mmu_circ_0010461	-0.736369	0.030348	0.278255		Spata5
	mmu_circ_0000204	3.89098	2.92932	0.0115295	0.181183		Dtx4			GOTERM_BP_DIRECT	GO:0006357~regulation of transcription by RNA polymerase II	23	7.95848	0.0431452	1.36507	PHF3, ZFP236, KDM1A, DYRK1A, NFATC1, SMARCA2, CDC73, MED12L, NPAS2, GLI2, PPP1CB, MLLT10, TFDP2, NFIA, YEATS2, CUX1, ATXN7, IRF2, BBX, SOX6, ATF6, SOX5, CREB5	282	1569	29712	1.5445	1	0.59602	0.585542
	mmu_circ_0002557	3.89098	2.92932	0.0115295	0.181183		Dyrk1a			GOTERM_BP_DIRECT	GO:0040014~regulation of multicellular organism growth	3	1.03806	0.0454789	1.34219	FTO, ATRN, CACNA2D2	282	36	29712	8.78014	1	0.614699	0.603892
	mmu_circ_0009075	1.22879	2.92068	0.0238471	NA		Eci3			GOTERM_BP_DIRECT	GO:0008360~regulation of cell shape	5	1.7301	0.0462563	1.33483	MKLN1, FMNL2, SH3KBP1, GAS2, MYH9	282	142	29712	3.70992	1	0.614699	0.603892
	mmu_circ_0010403	20.5467	2.91619	0.000531946	0.0294531		Efha1			GOTERM_BP_DIRECT	GO:2000741~positive regulation of mesenchymal stem cell differentiation	2	0.692042	0.0464043	1.33344	SOX6, SOX5	282	5	29712	42.1447	1	0.614699	0.603892
	mmu_circ_0005374	20.2656	2.91297	0.00306276	0.0929302		Eif2ak4			GOTERM_BP_DIRECT	GO:0048742~regulation of skeletal muscle fiber development	2	0.692042	0.0464043	1.33344	HDAC4, HDAC9	282	5	29712	42.1447	1	0.614699	0.603892
	mmu_circ_0001222	20.7688	2.9047	0.00021985	0.0174029		Enah			GOTERM_BP_DIRECT	GO:0043535~regulation of blood vessel endothelial cell migration	2	0.692042	0.0464043	1.33344	NF1, PRCP	282	5	29712	42.1447	1	0.614699	0.603892
	mmu_circ_0011798	21.2388	2.90147	0.000127708	0.0140541		Enox1			GOTERM_BP_DIRECT	GO:0045053~protein retention in Golgi apparatus	2	0.692042	0.0464043	1.33344	VPS13C, VPS13D	282	5	29712	42.1447	1	0.614699	0.603892
	mmu_circ_0012877	4.74034	2.89064	0.00334482	0.0959795		Enox2			GOTERM_BP_DIRECT	GO:0006334~nucleosome assembly	4	1.38408	0.0469114	1.32872	ATRX, RSF1, SMARCA2, ATAD2B	282	85	29712	4.9582	1	0.617189	0.606338
	mmu_circ_0010062	1.09571	2.88751	0.0401361	NA		Epha5			GOTERM_BP_DIRECT	GO:0021766~hippocampus development	4	1.38408	0.0482792	1.31624	KIRREL3, EPHA5, HDAC2, RELN	282	86	29712	4.90054	1	0.630892	0.619801
	mmu_circ_0009591	3.59575	2.87581	0.00522419	NA		Epha5			GOTERM_BP_DIRECT	GO:0050772~positive regulation of axonogenesis	3	1.03806	0.0501322	1.29988	ROBO2, NIN, STK25	282	38	29712	8.31803	1	0.650709	0.63927
	mmu_circ_0001631	106.865	2.86733	0.000199248	0.0171755		Epha5			GOTERM_BP_DIRECT	GO:0030901~midbrain development	3	1.03806	0.0525205	1.27967	NDST1, FZD3, FGFR2	282	39	29712	8.10475	1	0.659857	0.648257
	mmu_circ_0001632	106.865	2.86733	0.000199248	0.0171755		Epha5			GOTERM_BP_DIRECT	GO:2000463~positive regulation of excitatory postsynaptic potential	3	1.03806	0.0525205	1.27967	RIMS1, RELN, NRXN1	282	39	29712	8.10475	1	0.659857	0.648257
	mmu_circ_0007418	16.2684	2.86004	0.000509225	0.0287492		Epha5			GOTERM_BP_DIRECT	GO:0090102~cochlea development	3	1.03806	0.0525205	1.27967	GABRB3, ADAM10, KCNK2	282	39	29712	8.10475	1	0.659857	0.648257
	mmu_circ_0008547	3.72121	2.8552	0.0178985	NA		Epha5			GOTERM_BP_DIRECT	GO:0000226~microtubule cytoskeleton organization	5	1.7301	0.0545318	1.26335	ATXN7, ULK4, CDC42BPA, PARD3B, CDK5RAP2	282	150	29712	3.51206	1	0.659857	0.648257
	mmu_circ_0012570	6.13484	2.85145	0.00675987	0.145131		Epn1			GOTERM_BP_DIRECT	GO:0050775~positive regulation of dendrite morphogenesis	3	1.03806	0.0549487	1.26004	ANKRD27, CUX1, TNIK	282	40	29712	7.90213	1	0.659857	0.648257
	mmu_circ_0012571	6.13484	2.85145	0.00675987	0.145131		Erc2			GOTERM_BP_DIRECT	GO:0045664~regulation of neuron differentiation	3	1.03806	0.0549487	1.26004	RELN, DPYSL2, NF1	282	40	29712	7.90213	1	0.659857	0.648257
	mmu_circ_0004442	1.01642	2.84719	0.0436013	NA		Erc2			GOTERM_BP_DIRECT	GO:0099565~chemical synaptic transmission, postsynaptic	2	0.692042	0.0554244	1.2563	KCNK2, ANKS1B	282	6	29712	35.1206	1	0.659857	0.648257
	mmu_circ_0013924	113.352	2.84253	0.000112729	0.0140541		Erc2			GOTERM_BP_DIRECT	GO:0034983~peptidyl-lysine deacetylation	2	0.692042	0.0554244	1.2563	HDAC4, HDAC9	282	6	29712	35.1206	1	0.659857	0.648257
	mmu_circ_0012300	2.42173	2.83797	0.00558538	NA		Ercc6			GOTERM_BP_DIRECT	GO:2000821~regulation of grooming behavior	2	0.692042	0.0554244	1.2563	NRXN1, CNTNAP4	282	6	29712	35.1206	1	0.659857	0.648257
	mmu_circ_0015651	23.4511	2.83206	6.16784e-05	0.00940185		Erlin1			GOTERM_BP_DIRECT	GO:0097114~NMDA glutamate receptor clustering	2	0.692042	0.0554244	1.2563	RELN, NRXN1	282	6	29712	35.1206	1	0.659857	0.648257
	mmu_circ_0007610	2.05448	2.82561	0.00737072	NA		F13a1			GOTERM_BP_DIRECT	GO:0097106~postsynaptic density organization	2	0.692042	0.0554244	1.2563	CNTNAP2, NRXN1	282	6	29712	35.1206	1	0.659857	0.648257
	mmu_circ_0010402	21.2661	2.82265	0.000334308	0.0231635		Fam129b			GOTERM_BP_DIRECT	GO:0032053~ciliary basal body organization	2	0.692042	0.0554244	1.2563	ULK4, RTTN	282	6	29712	35.1206	1	0.659857	0.648257
	mmu_circ_0004240	58.339	2.82147	0.000144444	0.0140541		Fam193a			GOTERM_BP_DIRECT	GO:0048755~branching morphogenesis of a nerve	2	0.692042	0.0554244	1.2563	RERE, FGFR2	282	6	29712	35.1206	1	0.659857	0.648257
	mmu_circ_0007283	3.83108	2.81855	0.00788669	0.155456		Fam193a			GOTERM_BP_DIRECT	GO:0030336~negative regulation of cell migration	5	1.7301	0.0556136	1.25482	HDAC2, MAGI2, NF1, SLIT2, PTPRK	282	151	29712	3.4888	1	0.659857	0.648257
	mmu_circ_0013652	1.26385	2.81702	0.0487615	NA		Fam193a			GOTERM_BP_DIRECT	GO:0071805~potassium ion transmembrane transport	5	1.7301	0.0567432	1.24609	SLC12A5, KCNMA1, SLC9A9, NALCN, KCNK2	282	152	29712	3.46585	1	0.668783	0.657026
	mmu_circ_0013925	108.849	2.81327	0.000212452	0.017349		Fam193a			GOTERM_BP_DIRECT	GO:0000122~negative regulation of transcription by RNA polymerase II	16	5.53633	0.0570575	1.24369	HDAC4, HDAC2, KDM1A, RALGAPA1, NFATC1, NR2C2, HDAC9, CDC73, GLI2, MAPK10, YEATS2, CUX1, SOX6, CPEB3, FGFR2, PTPN2	282	1005	29712	1.6774	1	0.668783	0.657026
	mmu_circ_0005021	37.519	2.81305	4.87699e-05	0.00796517		Fam193a			GOTERM_BP_DIRECT	GO:0035904~aorta development	3	1.03806	0.0574156	1.24097	ROBO2, NDST1, HECTD1	282	41	29712	7.70939	1	0.668927	0.657167
	mmu_circ_0012398	1.98818	2.81196	0.011764	NA		Fam193a			GOTERM_BP_DIRECT	GO:0051649~establishment of localization in cell	6	2.07612	0.0595799	1.2249	SPEF2, ULK4, CACNA1B, NEDD4L, CACNA1A, ANO4	282	221	29712	2.8605	1	0.683375	0.671361
	mmu_circ_0007552	13.4847	2.77075	0.00822171	0.15828		Fam35a			GOTERM_BP_DIRECT	GO:0019933~cAMP-mediated signaling	3	1.03806	0.0599205	1.22242	EPHA5, ADCYAP1R1, PDE1C	282	42	29712	7.52584	1	0.683375	0.671361
	mmu_circ_0005375	21.461	2.76499	0.00262544	0.083376		Farsb			GOTERM_BP_DIRECT	GO:0001656~metanephros development	3	1.03806	0.0599205	1.22242	ROBO2, NF1, SLIT2	282	42	29712	7.52584	1	0.683375	0.671361
	mmu_circ_0012647	1.56063	2.74647	0.0114613	NA		Fbxo16			GOTERM_BP_DIRECT	GO:0001764~neuron migration	5	1.7301	0.0600691	1.22135	KIRREL3, TOP2B, RELN, SDCCAG8, ASTN1	282	155	29712	3.39876	1	0.683375	0.671361
	mmu_circ_0008525	2.6278	2.74078	0.0373831	NA		Fbxw4			GOTERM_BP_DIRECT	GO:0016055~Wnt signaling pathway	6	2.07612	0.0633117	1.19852	FBXW4, DAAM1, KLHL12, CSNK1D, TNIK, CDC73	282	225	29712	2.80965	1	0.713719	0.701172
	mmu_circ_0002241	1.49024	2.72397	0.0360906	NA		Fgfr2			GOTERM_BP_DIRECT	GO:0097119~postsynaptic density protein 95 clustering	2	0.692042	0.0643595	1.19139	RELN, NRXN1	282	7	29712	30.1033	1	0.713719	0.701172
	mmu_circ_0001830	1.46307	2.72373	0.0217341	NA		Fgfr2			GOTERM_BP_DIRECT	GO:0042745~circadian sleep/wake cycle	2	0.692042	0.0643595	1.19139	CNTNAP2, NPAS2	282	7	29712	30.1033	1	0.713719	0.701172
	mmu_circ_0015049	2.20226	2.72215	0.0268851	NA		Fgfr2			GOTERM_BP_DIRECT	GO:1900452~regulation of long-term synaptic depression	2	0.692042	0.0643595	1.19139	SORCS3, DGKI	282	7	29712	30.1033	1	0.713719	0.701172
	mmu_circ_0002849	2.93077	2.70116	0.0231535	NA		Fgfr2			GOTERM_BP_DIRECT	GO:0060348~bone development	4	1.38408	0.0645816	1.18989	MMP16, BBX, FGFR2, SULF2	282	97	29712	4.34481	1	0.713719	0.701172
	mmu_circ_0007644	2.1661	2.69645	0.0396844	NA		Fgfr2			GOTERM_BP_DIRECT	GO:1990138~neuron projection extension	3	1.03806	0.0650402	1.18682	KDM1A, SLIT2, EIF2AK4	282	44	29712	7.18375	1	0.714703	0.702139
	mmu_circ_0000848	1.87239	2.69581	0.0170538	NA		Fgfr2			GOTERM_BP_DIRECT	GO:0030534~adult behavior	3	1.03806	0.0676533	1.16971	CNTNAP2, NRXN1, ULK4	282	45	29712	7.02411	1	0.726789	0.714012
	mmu_circ_0009577	5.44967	2.6918	0.0140946	0.200621		Fggy			GOTERM_BP_DIRECT	GO:0007098~centrosome cycle	3	1.03806	0.0676533	1.16971	HAUS7, SDCCAG8, CDK5RAP2	282	45	29712	7.02411	1	0.726789	0.714012
	mmu_circ_0008149	2.08145	2.69054	0.0187634	NA		Fmnl2			GOTERM_BP_DIRECT	GO:0045747~positive regulation of Notch signaling pathway	3	1.03806	0.0676533	1.16971	ROBO2, CNTN6, BMP2K	282	45	29712	7.02411	1	0.726789	0.714012
	mmu_circ_0014986	10.2968	2.68196	0.000507294	0.0287492		Fmnl2			GOTERM_BP_DIRECT	GO:0099072~regulation of postsynaptic membrane neurotransmitter receptor levels	3	1.03806	0.0676533	1.16971	CNTNAP2, GRID2, CTNND2	282	45	29712	7.02411	1	0.726789	0.714012
	mmu_circ_0013926	112.556	2.68072	0.000194301	0.0171755		Fras1			GOTERM_BP_DIRECT	GO:0021987~cerebral cortex development	4	1.38408	0.0694144	1.15855	RELN, KDM1A, ULK4, NF1	282	100	29712	4.21447	1	0.726789	0.714012
	mmu_circ_0005116	16.5618	2.68055	0.00230209	0.075196		Fras1			GOTERM_BP_DIRECT	GO:0061351~neural precursor cell proliferation	3	1.03806	0.0703005	1.15304	CNTNAP2, NFIA, CNTNAP4	282	46	29712	6.87142	1	0.726789	0.714012
	mmu_circ_0007381	120.101	2.67041	0.000144264	0.0140541		Fto			GOTERM_BP_DIRECT	GO:0048147~negative regulation of fibroblast proliferation	3	1.03806	0.0703005	1.15304	NF1, SMARCA2, CDC73	282	46	29712	6.87142	1	0.726789	0.714012
	mmu_circ_0007382	120.101	2.67041	0.000144264	0.0140541		Fto			GOTERM_BP_DIRECT	GO:0007616~long-term memory	3	1.03806	0.0729812	1.13679	RELN, EIF2AK4, CPEB3	282	47	29712	6.72522	1	0.726789	0.714012
	mmu_circ_0004691	1.8537	2.66771	0.0152808	NA		Fzd3			GOTERM_BP_DIRECT	GO:0048791~calcium ion-regulated exocytosis of neurotransmitter	2	0.692042	0.0732104	1.13543	RIMS1, CACNA1A	282	8	29712	26.3404	1	0.726789	0.714012
	mmu_circ_0002042	9.83903	2.63599	0.00428125	0.111175		Fzd3			GOTERM_BP_DIRECT	GO:0010827~regulation of D-glucose transmembrane transport	2	0.692042	0.0732104	1.13543	OCLN, STXBP4	282	8	29712	26.3404	1	0.726789	0.714012
	mmu_circ_0004683	16.7644	2.6268	0.000126947	0.0140541		Gab1			GOTERM_BP_DIRECT	GO:0016441~post-transcriptional gene silencing	2	0.692042	0.0732104	1.13543	CELF2, GIGYF2	282	8	29712	26.3404	1	0.726789	0.714012
	mmu_circ_0015737	2.55467	2.62388	0.0171351	NA		Gabrb3			GOTERM_BP_DIRECT	GO:1904861~excitatory synapse assembly	2	0.692042	0.0732104	1.13543	CNTNAP2, GRID2	282	8	29712	26.3404	1	0.726789	0.714012
	mmu_circ_0013557	82.0848	2.61953	0.00097575	0.0433214		Gas2			GOTERM_BP_DIRECT	GO:0071287~cellular response to manganese ion	2	0.692042	0.0732104	1.13543	IREB2, ATP13A2	282	8	29712	26.3404	1	0.726789	0.714012
	mmu_circ_0006394	3.25794	2.61312	0.0132701	NA		Gas2			GOTERM_BP_DIRECT	GO:0046959~habituation	2	0.692042	0.0732104	1.13543	KALRN, DGKI	282	8	29712	26.3404	1	0.726789	0.714012
	mmu_circ_0013556	82.1935	2.60569	0.00102904	0.0439794		Gigyf2			GOTERM_BP_DIRECT	GO:0003008~system process	2	0.692042	0.0732104	1.13543	CACNA1B, CACNA1A	282	8	29712	26.3404	1	0.726789	0.714012
[truncated: 327 more rows]
[truncated: 28 more columns]

## Sheet: pEV_miRNA
pEV-up[n=10]		pEV_miRNA_up_unique target(targetScan)[n=10436]	mRNA_dn[n=349]	common[n=165]		DAVID_GO	Category	Term	Count	%	PValue	Genes	List Total	Pop Hits	Pop Total	Fold Enrichment	Bonferroni	Benjamini	FDR	(-)log10pV		DAVID_KEGG	Category	Term	Count	%	PValue	Genes	List Total	Pop Hits	Pop Total	Fold Enrichment	Bonferroni	Benjamini	FDR				pEV-dn[n=28]		pEV_miRNA_dn_unique target(targetScan)[n=16270]	mRNA_up[n=568]	common[n=454]			DAVID_GO	Category	Term	Count
[truncated: 16,270 more rows]
[truncated: 25 more columns]
