# Supplementary material for: Integration of Transcriptional Signatures from Brain Tissue and Plasma Extracellular Vesicles of a Preclinical Tauopathy Mouse Model
Source: Int J Mol Sci. 2026 Jun 3;27(11):5050. doi: 10.3390/ijms27115050 (PMC13256833; doi:10.3390/ijms27115050)
Supplement: Supplementary file 1 [file ijms-27-05050-s001.zip › ijms-4336543-supplementary/Supplementary files/Supplemental Table S5_cross_tissue_correlations.xlsx]

## Sheet: Supl-5_cross_tissue_correlation
brain_gene	ev_gene	rho	p_value	sign	abs_rho
mmu_circ_0005097_brain	mmu_circ_0002563_EV	0.958405	5.17e-09	positive	0.958405
mmu_circ_0012945_brain	mmu_circ_0002562_EV	0.929208	1.98e-07	positive	0.929208
mmu_circ_0013081_brain	mmu_circ_0011205_EV	0.926471	2.56e-07	positive	0.926471
mmu_circ_0001604_brain	mmu_circ_0008865_EV	0.923529	3.34e-07	positive	0.923529
Snord15a_brain	mmu_circ_0008865_EV	0.923529	3.34e-07	positive	0.923529
mmu_circ_0005097_brain	mmu_circ_0002562_EV	0.919771	4.63e-07	positive	0.919771
mmu_circ_0014127_brain	mmu_circ_0000848_EV	0.913498	7.71e-07	positive	0.913498
mmu_circ_0001249_brain	mmu-let-7b-5p_EV	-0.902941	1.68e-06	negative	0.902941
mmu_circ_0012945_brain	mmu_circ_0002563_EV	0.902659	1.71e-06	positive	0.902659
mmu_circ_0008242_brain	mmu_circ_0014637_EV	-0.901262	1.88e-06	negative	0.901262
mmu_circ_0004979_brain	mmu_circ_0001428_EV	0.899181	2.17e-06	positive	0.899181
mmu_circ_0006885_brain	mmu_circ_0008186_EV	0.895669	2.73e-06	positive	0.895669
mmu_circ_0004246_brain	mmu_circ_0008312_EV	0.894118	3.01e-06	positive	0.894118
mmu_circ_0006492_brain	mmu_circ_0004172_EV	0.893491	3.13e-06	positive	0.893491
mmu_circ_0016191_brain	mmu_circ_0000989_EV	0.890398	3.8e-06	positive	0.890398
mmu_circ_0007586_brain	mmu_circ_0000989_EV	0.889076	4.11e-06	positive	0.889076
mmu_circ_0007579_brain	mmu_circ_0010526_EV	0.888039	4.38e-06	positive	0.888039
mmu_circ_0007581_brain	mmu_circ_0010526_EV	0.888039	4.38e-06	positive	0.888039
mmu_circ_0005095_brain	mmu_circ_0002563_EV	0.887082	4.63e-06	positive	0.887082
mmu_circ_0013208_brain	mmu_circ_0007811_EV	-0.882353	6.1e-06	negative	0.882353
mmu_circ_0010499_brain	mmu_circ_0004098_EV	0.88201	6.22e-06	positive	0.88201
mmu_circ_0006885_brain	mmu_circ_0004732_EV	0.879319	7.22e-06	positive	0.879319
mmu_circ_0015243_brain	Gm22252_EV	-0.875114	9.08e-06	negative	0.875114
mmu_circ_0001249_brain	mmu_circ_0008058_EV	0.874724	9.27e-06	positive	0.874724
mmu_circ_0008140_brain	mmu_circ_0004098_EV	0.872701	1.03e-05	positive	0.872701
mmu_circ_0005005_brain	mmu-miR-676-3p_EV	-0.872617	1.04e-05	negative	0.872617
Gm23928_brain	mmu_circ_0007688_EV	-0.870588	1.15e-05	negative	0.870588
mmu_circ_0015894_brain	mmu_circ_0015651_EV	0.870588	1.15e-05	positive	0.870588
mmu_circ_0005096_brain	mmu_circ_0002563_EV	0.869822	1.2e-05	positive	0.869822
mmu_circ_0013210_brain	mmu_circ_0006619_EV	-0.8689	1.25e-05	negative	0.8689
mmu_circ_0013570_brain	mmu_circ_0000561_EV	0.867764	1.33e-05	positive	0.867764
mmu_circ_0002104_brain	mmu_circ_0004985_EV	-0.867647	1.33e-05	negative	0.867647
mmu_circ_0001481_brain	mmu_circ_0008998_EV	-0.867647	1.33e-05	negative	0.867647
mmu_circ_0005095_brain	mmu_circ_0002562_EV	0.866279	1.43e-05	positive	0.866279
mmu_circ_0010087_brain	mmu-miR-335-3p_EV	-0.865768	1.47e-05	negative	0.865768
mmu_circ_0013081_brain	mmu_circ_0004732_EV	0.865514	1.48e-05	positive	0.865514
mmu-miR-3095-3p_brain	mmu_circ_0002103_EV	0.864706	1.54e-05	positive	0.864706
mmu_circ_0005095_brain	mmu_circ_0003950_EV	-0.864363	1.57e-05	negative	0.864363
mmu_circ_0013081_brain	mmu_circ_0005374_EV	0.864311	1.57e-05	positive	0.864311
mmu_circ_0008662_brain	mmu_circ_0016082_EV	0.862759	1.7e-05	positive	0.862759
mmu_circ_0013081_brain	mmu_circ_0004975_EV	0.861765	1.78e-05	positive	0.861765
mmu_circ_0016398_brain	mmu_circ_0016293_EV	0.861765	1.78e-05	positive	0.861765
mmu_circ_0016397_brain	mmu-mir-203_EV	-0.861765	1.78e-05	negative	0.861765
mmu_circ_0005020_brain	mmu_circ_0002239_EV	0.861361	1.82e-05	positive	0.861361
mmu_circ_0012945_brain	Gm22391_EV	-0.860927	1.85e-05	negative	0.860927
mmu_circ_0012945_brain	Gm23254_EV	-0.860927	1.85e-05	negative	0.860927
mmu_circ_0012945_brain	Gm24137_EV	-0.860927	1.85e-05	negative	0.860927
mmu-miR-5126_brain	mmu_circ_0009000_EV	0.859689	1.96e-05	positive	0.859689
mmu_circ_0013236_brain	mmu_circ_0004771_EV	0.85943	1.99e-05	positive	0.85943
mmu_circ_0013961_brain	mmu_circ_0006518_EV	-0.858974	2.03e-05	negative	0.858974
mmu-miR-155-5p_brain	mmu_circ_0008865_EV	0.858824	2.05e-05	positive	0.858824
mmu_circ_0012945_brain	mmu_circ_0004172_EV	0.858411	2.09e-05	positive	0.858411
mmu_circ_0006492_brain	mmu_circ_0011389_EV	-0.858157	2.11e-05	negative	0.858157
mmu_circ_0006492_brain	mmu_circ_0002562_EV	0.857988	2.13e-05	positive	0.857988
mmu_circ_0009514_brain	mmu_circ_0008624_EV	0.857984	2.13e-05	positive	0.857984
mmu_circ_0009514_brain	mmu_circ_0008625_EV	0.857984	2.13e-05	positive	0.857984
mmu_circ_0012154_brain	mmu_circ_0008624_EV	0.857801	2.15e-05	positive	0.857801
mmu_circ_0012154_brain	mmu_circ_0008625_EV	0.857801	2.15e-05	positive	0.857801
mmu_circ_0007620_brain	mmu_circ_0011403_EV	-0.856742	2.25e-05	negative	0.856742
Gm23928_brain	mmu-miR-145a-3p_EV	-0.855882	2.34e-05	negative	0.855882
mmu-miR-27a-5p_brain	mmu_circ_0001488_EV	0.855041	2.44e-05	positive	0.855041
mmu_circ_0000566_brain	mmu-miR-676-3p_EV	-0.854838	2.46e-05	negative	0.854838
mmu_circ_0013337_brain	mmu_circ_0005076_EV	0.85299	2.67e-05	positive	0.85299
mmu_circ_0004712_brain	mmu_circ_0004985_EV	-0.852941	2.68e-05	negative	0.852941
mmu_circ_0004713_brain	mmu_circ_0004985_EV	-0.852941	2.68e-05	negative	0.852941
mmu_circ_0004714_brain	mmu_circ_0004985_EV	-0.852941	2.68e-05	negative	0.852941
mmu_circ_0004715_brain	mmu_circ_0004985_EV	-0.852941	2.68e-05	negative	0.852941
mmu_circ_0004716_brain	mmu_circ_0004985_EV	-0.852941	2.68e-05	negative	0.852941
mmu_circ_0004717_brain	mmu_circ_0004985_EV	-0.852941	2.68e-05	negative	0.852941
mmu_circ_0002104_brain	mmu_circ_0004986_EV	-0.852941	2.68e-05	negative	0.852941
Gm23928_brain	mmu-miR-143-3p_EV	-0.852941	2.68e-05	negative	0.852941
mmu_circ_0013570_brain	mmu_circ_0013349_EV	0.851105	2.91e-05	positive	0.851105
Mus_musculus_tRNA-Leu-CAG-2-1_brain	mmu_circ_0012647_EV	0.850841	2.94e-05	positive	0.850841
Mus_musculus_tRNA-Leu-CAG-2-2_brain	mmu_circ_0012647_EV	0.850841	2.94e-05	positive	0.850841
Mus_musculus_tRNA-Leu-CAG-2-3_brain	mmu_circ_0012647_EV	0.850841	2.94e-05	positive	0.850841
mmu_circ_0013081_brain	mmu_circ_0013319_EV	0.85	3.05e-05	positive	0.85
mmu-mir-5114_brain	mmu_circ_0004252_EV	0.849223	3.16e-05	positive	0.849223
mmu_circ_0002109_brain	mmu_circ_0011349_EV	-0.84815	3.31e-05	negative	0.84815
mmu_circ_0008661_brain	mmu_circ_0007601_EV	0.848031	3.33e-05	positive	0.848031
Gm24525_brain	mmu_circ_0002211_EV	-0.847856	3.35e-05	negative	0.847856
Gm23510_brain	Gm23485_EV	-0.847408	3.42e-05	negative	0.847408
mmu_circ_0002104_brain	mmu_circ_0004987_EV	-0.847059	3.47e-05	negative	0.847059
mmu_circ_0002104_brain	mmu_circ_0004988_EV	-0.847059	3.47e-05	negative	0.847059
mmu_circ_0001249_brain	mmu_circ_0000546_EV	0.846611	3.54e-05	positive	0.846611
mmu_circ_0010547_brain	mmu_circ_0011205_EV	0.845906	3.64e-05	positive	0.845906
Gm25617_brain	mmu_circ_0002993_EV	0.84487	3.81e-05	positive	0.84487
mmu_circ_0001249_brain	mmu_circ_0000849_EV	0.844118	3.93e-05	positive	0.844118
mmu_circ_0004712_brain	mmu_circ_0004987_EV	-0.844118	3.93e-05	negative	0.844118
mmu_circ_0004713_brain	mmu_circ_0004987_EV	-0.844118	3.93e-05	negative	0.844118
mmu_circ_0004714_brain	mmu_circ_0004987_EV	-0.844118	3.93e-05	negative	0.844118
mmu_circ_0004715_brain	mmu_circ_0004987_EV	-0.844118	3.93e-05	negative	0.844118
mmu_circ_0004716_brain	mmu_circ_0004987_EV	-0.844118	3.93e-05	negative	0.844118
mmu_circ_0004717_brain	mmu_circ_0004987_EV	-0.844118	3.93e-05	negative	0.844118
mmu_circ_0004712_brain	mmu_circ_0004988_EV	-0.844118	3.93e-05	negative	0.844118
mmu_circ_0004713_brain	mmu_circ_0004988_EV	-0.844118	3.93e-05	negative	0.844118
mmu_circ_0004714_brain	mmu_circ_0004988_EV	-0.844118	3.93e-05	negative	0.844118
mmu_circ_0004715_brain	mmu_circ_0004988_EV	-0.844118	3.93e-05	negative	0.844118
mmu_circ_0004716_brain	mmu_circ_0004988_EV	-0.844118	3.93e-05	negative	0.844118
mmu_circ_0004717_brain	mmu_circ_0004988_EV	-0.844118	3.93e-05	negative	0.844118
mmu_circ_0007788_brain	mmu_circ_0003546_EV	0.844068	3.94e-05	positive	0.844068
mmu-miR-5126_brain	mmu_circ_0004771_EV	0.84366	4.01e-05	positive	0.84366
mmu_circ_0000008_brain	Gm22252_EV	-0.843464	4.04e-05	negative	0.843464
mmu_circ_0013081_brain	mmu_circ_0005375_EV	0.843267	4.07e-05	positive	0.843267
mmu_circ_0010547_brain	mmu_circ_0004975_EV	0.842665	4.18e-05	positive	0.842665
mmu_circ_0015995_brain	mmu_circ_0007601_EV	0.842448	4.21e-05	positive	0.842448
mmu_circ_0007587_brain	mmu_circ_0000989_EV	0.841952	4.3e-05	positive	0.841952
mmu-miR-342-3p_brain	mmu_circ_0000989_EV	-0.841952	4.3e-05	negative	0.841952
mmu_circ_0014631_brain	mmu-miR-130b-3p_EV	-0.841931	4.31e-05	negative	0.841931
Mus_musculus_tRNA-Leu-CAG-1-1_brain	mmu_circ_0012647_EV	0.841885	4.31e-05	positive	0.841885
Mus_musculus_tRNA-Leu-CAG-1-2_brain	mmu_circ_0012647_EV	0.841885	4.31e-05	positive	0.841885
Mus_musculus_tRNA-Leu-CAG-1-3_brain	mmu_circ_0012647_EV	0.841885	4.31e-05	positive	0.841885
Mus_musculus_tRNA-Leu-CAG-1-4_brain	mmu_circ_0012647_EV	0.841885	4.31e-05	positive	0.841885
Mus_musculus_tRNA-Leu-CAG-1-5_brain	mmu_circ_0012647_EV	0.841885	4.31e-05	positive	0.841885
mmu_circ_0014733_brain	mmu_circ_0012516_EV	-0.841505	4.38e-05	negative	0.841505
mmu_circ_0006171_brain	mmu_circ_0000017_EV	0.841176	4.44e-05	positive	0.841176
mmu_circ_0006171_brain	mmu_circ_0000018_EV	0.841176	4.44e-05	positive	0.841176
Gm23928_brain	mmu_circ_0000849_EV	0.841176	4.44e-05	positive	0.841176
mmu_circ_0006171_brain	mmu_circ_0008588_EV	0.841176	4.44e-05	positive	0.841176
Rnu12_brain	mmu_circ_0008636_EV	0.841176	4.44e-05	positive	0.841176
mmu-mir-5114_brain	mmu_circ_0006887_EV	0.841048	4.47e-05	positive	0.841048
mmu_circ_0001704_brain	mmu_circ_0000989_EV	0.840264	4.61e-05	positive	0.840264
mmu_circ_0004620_brain	Mus_musculus_tRNA-Ala-TGC-5-1_EV	0.839552	4.75e-05	positive	0.839552
mmu_circ_0004620_brain	Mus_musculus_tRNA-Ala-TGC-5-2_EV	0.839552	4.75e-05	positive	0.839552
mmu_circ_0004620_brain	Mus_musculus_tRNA-Ala-TGC-5-3_EV	0.839552	4.75e-05	positive	0.839552
mmu_circ_0006885_brain	mmu_circ_0011205_EV	0.839424	4.77e-05	positive	0.839424
mmu_circ_0011306_brain	mmu-miR-540-3p_EV	-0.83881	4.89e-05	negative	0.83881
mmu_circ_0016396_brain	mmu_circ_0004683_EV	0.838235	5.01e-05	positive	0.838235
mmu_circ_0004712_brain	mmu_circ_0004986_EV	-0.838235	5.01e-05	negative	0.838235
mmu_circ_0004713_brain	mmu_circ_0004986_EV	-0.838235	5.01e-05	negative	0.838235
mmu_circ_0004714_brain	mmu_circ_0004986_EV	-0.838235	5.01e-05	negative	0.838235
mmu_circ_0004715_brain	mmu_circ_0004986_EV	-0.838235	5.01e-05	negative	0.838235
mmu_circ_0004716_brain	mmu_circ_0004986_EV	-0.838235	5.01e-05	negative	0.838235
mmu_circ_0004717_brain	mmu_circ_0004986_EV	-0.838235	5.01e-05	negative	0.838235
mmu_circ_0013081_brain	mmu_circ_0015076_EV	0.838235	5.01e-05	positive	0.838235
mmu_circ_0013570_brain	mmu_circ_0005448_EV	0.838028	5.05e-05	positive	0.838028
mmu_circ_0003965_brain	mmu_circ_0005066_EV	0.837926	5.07e-05	positive	0.837926
mmu_circ_0010547_brain	mmu_circ_0004732_EV	0.837777	5.1e-05	positive	0.837777
mmu_circ_0009515_brain	mmu_circ_0010662_EV	-0.837676	5.12e-05	negative	0.837676
mmu_circ_0009516_brain	mmu_circ_0010662_EV	-0.837676	5.12e-05	negative	0.837676
mmu_circ_0012945_brain	Gm24100_EV	-0.837381	5.19e-05	negative	0.837381
mmu_circ_0005096_brain	mmu_circ_0002562_EV	0.837278	5.21e-05	positive	0.837278
mmu_circ_0005096_brain	mmu_circ_0003950_EV	-0.836902	5.29e-05	negative	0.836902
mmu-miR-199a-3p_brain	mmu_circ_0002993_EV	0.835914	5.5e-05	positive	0.835914
mmu-miR-199b-3p_brain	mmu_circ_0002993_EV	0.835914	5.5e-05	positive	0.835914
mmu_circ_0004701_brain	mmu_circ_0006796_EV	0.835669	5.55e-05	positive	0.835669
mmu_circ_0004705_brain	mmu_circ_0006796_EV	0.835669	5.55e-05	positive	0.835669
mmu_circ_0004706_brain	mmu_circ_0006796_EV	0.835669	5.55e-05	positive	0.835669
mmu_circ_0004707_brain	mmu_circ_0006796_EV	0.835669	5.55e-05	positive	0.835669
mmu_circ_0004708_brain	mmu_circ_0006796_EV	0.835669	5.55e-05	positive	0.835669
mmu_circ_0004711_brain	mmu_circ_0006796_EV	0.835669	5.55e-05	positive	0.835669
mmu_circ_0004712_brain	mmu_circ_0006796_EV	0.835669	5.55e-05	positive	0.835669
mmu_circ_0004713_brain	mmu_circ_0006796_EV	0.835669	5.55e-05	positive	0.835669
mmu_circ_0004714_brain	mmu_circ_0006796_EV	0.835669	5.55e-05	positive	0.835669
mmu_circ_0004715_brain	mmu_circ_0006796_EV	0.835669	5.55e-05	positive	0.835669
mmu_circ_0004716_brain	mmu_circ_0006796_EV	0.835669	5.55e-05	positive	0.835669
mmu_circ_0004717_brain	mmu_circ_0006796_EV	0.835669	5.55e-05	positive	0.835669
mmu_circ_0004701_brain	mmu_circ_0006797_EV	0.835669	5.55e-05	positive	0.835669
mmu_circ_0004705_brain	mmu_circ_0006797_EV	0.835669	5.55e-05	positive	0.835669
mmu_circ_0004706_brain	mmu_circ_0006797_EV	0.835669	5.55e-05	positive	0.835669
mmu_circ_0004707_brain	mmu_circ_0006797_EV	0.835669	5.55e-05	positive	0.835669
mmu_circ_0004708_brain	mmu_circ_0006797_EV	0.835669	5.55e-05	positive	0.835669
mmu_circ_0004711_brain	mmu_circ_0006797_EV	0.835669	5.55e-05	positive	0.835669
mmu_circ_0004712_brain	mmu_circ_0006797_EV	0.835669	5.55e-05	positive	0.835669
mmu_circ_0004713_brain	mmu_circ_0006797_EV	0.835669	5.55e-05	positive	0.835669
mmu_circ_0004714_brain	mmu_circ_0006797_EV	0.835669	5.55e-05	positive	0.835669
mmu_circ_0004715_brain	mmu_circ_0006797_EV	0.835669	5.55e-05	positive	0.835669
mmu_circ_0004716_brain	mmu_circ_0006797_EV	0.835669	5.55e-05	positive	0.835669
mmu_circ_0004717_brain	mmu_circ_0006797_EV	0.835669	5.55e-05	positive	0.835669
mmu_circ_0008815_brain	mmu_circ_0013484_EV	0.834774	5.75e-05	positive	0.834774
mmu_circ_0008816_brain	mmu_circ_0013484_EV	0.834774	5.75e-05	positive	0.834774
mmu_circ_0011043_brain	mmu_circ_0004294_EV	0.834437	5.83e-05	positive	0.834437
mmu_circ_0011043_brain	mmu_circ_0004295_EV	0.834437	5.83e-05	positive	0.834437
mmu_circ_0016073_brain	mmu_circ_0002115_EV	0.832942	6.18e-05	positive	0.832942
mmu_circ_0004246_brain	mmu_circ_0002252_EV	0.832942	6.18e-05	positive	0.832942
mmu_circ_0003317_brain	mmu_circ_0002717_EV	-0.832942	6.18e-05	negative	0.832942
Snord107_brain	mmu_circ_0009837_EV	-0.832929	6.19e-05	negative	0.832929
mmu_circ_0007788_brain	mmu_circ_0005837_EV	-0.832833	6.21e-05	negative	0.832833
mmu_circ_0003152_brain	mmu_circ_0006222_EV	0.832353	6.33e-05	positive	0.832353
mmu_circ_0010629_brain	mmu_circ_0007811_EV	-0.832353	6.33e-05	negative	0.832353
mmu_circ_0010766_brain	mmu_circ_0007811_EV	-0.832353	6.33e-05	negative	0.832353
mmu_circ_0016395_brain	mmu_circ_0011879_EV	0.832353	6.33e-05	positive	0.832353
mmu_circ_0003152_brain	mmu_circ_0015689_EV	0.832353	6.33e-05	positive	0.832353
mmu-mir-16-1_brain	mmu_circ_0016293_EV	0.832353	6.33e-05	positive	0.832353
mmu_circ_0009856_brain	Mus_musculus_tRNA-Gln-TTG-3-1_EV	-0.832353	6.33e-05	negative	0.832353
mmu_circ_0009856_brain	Mus_musculus_tRNA-Gln-TTG-3-2_EV	-0.832353	6.33e-05	negative	0.832353
mmu_circ_0016398_brain	Mus_musculus_tRNA-iMet-CAT-1-1_EV	0.832353	6.33e-05	positive	0.832353
mmu_circ_0016398_brain	Mus_musculus_tRNA-iMet-CAT-1-2_EV	0.832353	6.33e-05	positive	0.832353
mmu_circ_0016398_brain	Mus_musculus_tRNA-iMet-CAT-1-3_EV	0.832353	6.33e-05	positive	0.832353
mmu_circ_0016398_brain	Mus_musculus_tRNA-iMet-CAT-1-4_EV	0.832353	6.33e-05	positive	0.832353
mmu_circ_0016398_brain	Mus_musculus_tRNA-iMet-CAT-1-5_EV	0.832353	6.33e-05	positive	0.832353
mmu_circ_0016398_brain	Mus_musculus_tRNA-iMet-CAT-1-6_EV	0.832353	6.33e-05	positive	0.832353
mmu_circ_0016398_brain	Mus_musculus_tRNA-iMet-CAT-1-7_EV	0.832353	6.33e-05	positive	0.832353
mmu_circ_0016398_brain	Mus_musculus_tRNA-iMet-CAT-3-1_EV	0.832353	6.33e-05	positive	0.832353
mmu_circ_0006282_brain	mmu_circ_0007601_EV	0.832056	6.4e-05	positive	0.832056
mmu_circ_0013961_brain	mmu_circ_0010549_EV	0.832056	6.4e-05	positive	0.832056
Gm22863_brain	mmu_circ_0013507_EV	0.832056	6.4e-05	positive	0.832056
Gm23953_brain	mmu_circ_0013507_EV	0.832056	6.4e-05	positive	0.832056
Gm24618_brain	mmu_circ_0013507_EV	0.832056	6.4e-05	positive	0.832056
Gm26332_brain	mmu_circ_0013507_EV	0.832056	6.4e-05	positive	0.832056
mmu_circ_0010007_brain	mmu_circ_0010565_EV	0.831988	6.42e-05	positive	0.831988
mmu_circ_0010499_brain	mmu_circ_0004662_EV	0.831862	6.45e-05	positive	0.831862
Gm24525_brain	mmu_circ_0007470_EV	0.831494	6.54e-05	positive	0.831494
mmu_circ_0012154_brain	mmu_circ_0003072_EV	-0.831134	6.63e-05	negative	0.831134
mmu_circ_0009356_brain	mmu_circ_0000989_EV	0.830956	6.68e-05	positive	0.830956
mmu_circ_0004730_brain	mmu_circ_0002241_EV	0.830956	6.68e-05	positive	0.830956
mmu-mir-5114_brain	mmu_circ_0011275_EV	-0.830689	6.75e-05	negative	0.830689
mmu_circ_0010499_brain	mmu_circ_0000351_EV	0.830617	6.77e-05	positive	0.830617
mmu_circ_0010499_brain	mmu_circ_0003943_EV	0.830617	6.77e-05	positive	0.830617
mmu_circ_0010677_brain	mmu_circ_0002211_EV	-0.829943	6.95e-05	negative	0.829943
mmu_circ_0014577_brain	mmu_circ_0002616_EV	0.829943	6.95e-05	positive	0.829943
mmu_circ_0012800_brain	mmu_circ_0001896_EV	0.829817	6.98e-05	positive	0.829817
mmu_circ_0014631_brain	mmu_circ_0002103_EV	0.829701	7.01e-05	positive	0.829701
mmu-miR-376c-3p_brain	mmu_circ_0008507_EV	-0.829701	7.01e-05	negative	0.829701
mmu_circ_0010827_brain	mmu_circ_0003072_EV	-0.829412	7.09e-05	negative	0.829412
mmu_circ_0003316_brain	mmu_circ_0005123_EV	0.829412	7.09e-05	positive	0.829412
mmu-miR-3095-3p_brain	mmu_circ_0013005_EV	0.829412	7.09e-05	positive	0.829412
Gm23928_brain	mmu-mir-145a_EV	-0.829412	7.09e-05	negative	0.829412
mmu_circ_0005005_brain	mmu_circ_0013463_EV	0.829064	7.18e-05	positive	0.829064
Gm24525_brain	mmu-miR-130b-3p_EV	-0.828969	7.21e-05	negative	0.828969
mmu_circ_0009515_brain	mmu_circ_0001120_EV	-0.82878	7.26e-05	negative	0.82878
mmu_circ_0009516_brain	mmu_circ_0001120_EV	-0.82878	7.26e-05	negative	0.82878
mmu_circ_0002109_brain	mmu_circ_0000199_EV	0.828551	7.32e-05	positive	0.828551
mmu_circ_0011041_brain	mmu_circ_0004294_EV	0.828551	7.32e-05	positive	0.828551
mmu_circ_0011041_brain	mmu_circ_0004295_EV	0.828551	7.32e-05	positive	0.828551
mmu_circ_0000608_brain	mmu_circ_0009720_EV	0.828551	7.32e-05	positive	0.828551
mmu_circ_0010499_brain	mmu_circ_0000464_EV	0.828402	7.37e-05	positive	0.828402
mmu_circ_0006492_brain	mmu_circ_0002563_EV	0.828402	7.37e-05	positive	0.828402
Mus_musculus_tRNA-Leu-CAA-4-1_brain	mmu_circ_0002241_EV	0.827815	7.53e-05	positive	0.827815
mmu_circ_0012800_brain	mmu_circ_0000849_EV	0.827459	7.63e-05	positive	0.827459
mmu_circ_0016176_brain	mmu_circ_0000989_EV	0.827391	7.65e-05	positive	0.827391
Mus_musculus_tRNA-Leu-CAG-2-1_brain	mmu_circ_0014637_EV	-0.826958	7.78e-05	negative	0.826958
Mus_musculus_tRNA-Leu-CAG-2-2_brain	mmu_circ_0014637_EV	-0.826958	7.78e-05	negative	0.826958
Mus_musculus_tRNA-Leu-CAG-2-3_brain	mmu_circ_0014637_EV	-0.826958	7.78e-05	negative	0.826958
mmu-miR-6962-5p_brain	mmu_circ_0002993_EV	0.826958	7.78e-05	positive	0.826958
mmu_circ_0009514_brain	mmu_circ_0001888_EV	0.826933	7.79e-05	positive	0.826933
mmu_circ_0000742_brain	mmu-miR-487b-3p_EV	-0.826325	7.97e-05	negative	0.826325
mmu-miR-6236_brain	mmu_circ_0006796_EV	-0.826244	7.99e-05	negative	0.826244
mmu-miR-6236_brain	mmu_circ_0006797_EV	-0.826244	7.99e-05	negative	0.826244
mmu_circ_0006171_brain	mmu_circ_0009098_EV	0.826244	7.99e-05	positive	0.826244
mmu_circ_0014733_brain	mmu_circ_0008283_EV	-0.826005	8.06e-05	negative	0.826005
mmu-miR-142a-3p_brain	mmu_circ_0011210_EV	0.825949	8.08e-05	positive	0.825949
mmu_circ_0003965_brain	mmu_circ_0002251_EV	0.825562	8.2e-05	positive	0.825562
mmu_circ_0008811_brain	mmu_circ_0013484_EV	0.824635	8.49e-05	positive	0.824635
mmu_circ_0007885_brain	mmu_circ_0007811_EV	-0.823972	8.7e-05	negative	0.823972
mmu_circ_0000566_brain	mmu_circ_0011879_EV	0.823726	8.78e-05	positive	0.823726
mmu_circ_0008015_brain	mmu_circ_0004172_EV	0.823618	8.81e-05	positive	0.823618
mmu_circ_0013337_brain	mmu_circ_0007470_EV	0.823618	8.81e-05	positive	0.823618
mmu_circ_0010826_brain	mmu_circ_0003072_EV	-0.823529	8.84e-05	negative	0.823529
mmu_circ_0000745_brain	mmu_circ_0010573_EV	-0.823529	8.84e-05	negative	0.823529
mmu_circ_0015895_brain	mmu_circ_0015651_EV	0.823529	8.84e-05	positive	0.823529
mmu-miR-1193-3p_brain	mmu_circ_0009488_EV	0.823219	8.94e-05	positive	0.823219
mmu_circ_0001998_brain	mmu_circ_0010758_EV	0.822664	9.12e-05	positive	0.822664
mmu_circ_0013570_brain	mmu_circ_0013350_EV	0.822331	9.24e-05	positive	0.822331
mmu-miR-6538_brain	mmu_circ_0004172_EV	0.822142	9.3e-05	positive	0.822142
mmu_circ_0008813_brain	mmu_circ_0008283_EV	-0.821965	9.36e-05	negative	0.821965
Mus_musculus_tRNA-Leu-CAG-1-1_brain	mmu_circ_0000847_EV	-0.821531	9.51e-05	negative	0.821531
Mus_musculus_tRNA-Leu-CAG-1-2_brain	mmu_circ_0000847_EV	-0.821531	9.51e-05	negative	0.821531
Mus_musculus_tRNA-Leu-CAG-1-3_brain	mmu_circ_0000847_EV	-0.821531	9.51e-05	negative	0.821531
Mus_musculus_tRNA-Leu-CAG-1-4_brain	mmu_circ_0000847_EV	-0.821531	9.51e-05	negative	0.821531
Mus_musculus_tRNA-Leu-CAG-1-5_brain	mmu_circ_0000847_EV	-0.821531	9.51e-05	negative	0.821531
mmu_circ_0010245_brain	mmu_circ_0012516_EV	-0.821531	9.51e-05	negative	0.821531
mmu_circ_0012945_brain	mmu-miR-487b-3p_EV	-0.821255	9.61e-05	negative	0.821255
mmu_circ_0001811_brain	mmu-mir-206_EV	0.820763	9.78e-05	positive	0.820763
mmu_circ_0015897_brain	mmu-mir-206_EV	0.820763	9.78e-05	positive	0.820763
mmu-miR-27a-5p_brain	mmu_circ_0002157_EV	-0.820588	9.84e-05	negative	0.820588
mmu_circ_0016398_brain	mmu_circ_0002265_EV	0.820588	9.84e-05	positive	0.820588
mmu_circ_0004730_brain	mmu_circ_0005448_EV	0.820588	9.84e-05	positive	0.820588
mmu_circ_0014523_brain	mmu_circ_0005448_EV	0.820588	9.84e-05	positive	0.820588
Gm22863_brain	mmu_circ_0008157_EV	0.820588	9.84e-05	positive	0.820588
Gm23953_brain	mmu_circ_0008157_EV	0.820588	9.84e-05	positive	0.820588
Gm24618_brain	mmu_circ_0008157_EV	0.820588	9.84e-05	positive	0.820588
Gm26332_brain	mmu_circ_0008157_EV	0.820588	9.84e-05	positive	0.820588
mmu_circ_0001883_brain	mmu_circ_0011879_EV	0.820588	9.84e-05	positive	0.820588
mmu_circ_0002109_brain	Gm24056_EV	-0.820564	9.85e-05	negative	0.820564
mmu_circ_0013570_brain	mmu_circ_0005486_EV	0.819909	0.000101	positive	0.819909
mmu_circ_0001414_brain	mmu_circ_0005735_EV	-0.819909	0.000101	negative	0.819909
mmu_circ_0003965_brain	mmu_circ_0004098_EV	0.819775	0.000101	positive	0.819775
mmu_circ_0000742_brain	mmu_circ_0007470_EV	0.819721	0.000102	positive	0.819721
mmu_circ_0003152_brain	mmu_circ_0014322_EV	0.819721	0.000102	positive	0.819721
mmu_circ_0003152_brain	mmu_circ_0014323_EV	0.819721	0.000102	positive	0.819721
mmu_circ_0003152_brain	mmu_circ_0014324_EV	0.819721	0.000102	positive	0.819721
mmu_circ_0006885_brain	mmu_circ_0011766_EV	0.81915	0.000104	positive	0.81915
mmu_circ_0014127_brain	mmu_circ_0004579_EV	0.81915	0.000104	positive	0.81915
mmu_circ_0015995_brain	mmu_circ_0008149_EV	0.818765	0.000105	positive	0.818765
mmu_circ_0005097_brain	mmu_circ_0004172_EV	0.81873	0.000105	positive	0.81873
mmu_circ_0006097_brain	mmu-miR-1970_EV	0.818002	0.000108	positive	0.818002
mmu_circ_0007259_brain	mmu_circ_0004098_EV	0.8178	0.000109	positive	0.8178
mmu_circ_0005771_brain	mmu_circ_0004771_EV	0.817786	0.000109	positive	0.817786
mmu_circ_0012945_brain	Gm23310_EV	-0.817647	0.000109	negative	0.817647
mmu_circ_0012945_brain	Gm25461_EV	-0.817647	0.000109	negative	0.817647
mmu_circ_0004246_brain	mmu_circ_0001520_EV	0.817647	0.000109	positive	0.817647
mmu_circ_0008798_brain	mmu_circ_0007811_EV	-0.817647	0.000109	negative	0.817647
mmu_circ_0002611_brain	mmu_circ_0009431_EV	0.817647	0.000109	positive	0.817647
mmu_circ_0009514_brain	mmu_circ_0001120_EV	-0.817378	0.00011	negative	0.817378
mmu_circ_0004213_brain	mmu_circ_0006786_EV	-0.817113	0.000111	negative	0.817113
mmu_circ_0004214_brain	mmu_circ_0006786_EV	-0.817113	0.000111	negative	0.817113
mmu_circ_0012681_brain	mmu_circ_0008424_EV	0.81692	0.000112	positive	0.81692
mmu_circ_0004730_brain	mmu_circ_0011799_EV	0.816777	0.000113	positive	0.816777
mmu_circ_0008627_brain	mmu_circ_0012569_EV	0.816777	0.000113	positive	0.816777
mmu_circ_0008628_brain	mmu_circ_0012569_EV	0.816777	0.000113	positive	0.816777
mmu_circ_0008629_brain	mmu_circ_0012569_EV	0.816777	0.000113	positive	0.816777
mmu_circ_0003316_brain	mmu_circ_0002717_EV	-0.816737	0.000113	negative	0.816737
mmu_circ_0016176_brain	mmu_circ_0010549_EV	0.816737	0.000113	positive	0.816737
Mus_musculus_tRNA-Leu-CAG-1-1_brain	Gm23485_EV	-0.816704	0.000113	negative	0.816704
Mus_musculus_tRNA-Leu-CAG-1-2_brain	Gm23485_EV	-0.816704	0.000113	negative	0.816704
Mus_musculus_tRNA-Leu-CAG-1-3_brain	Gm23485_EV	-0.816704	0.000113	negative	0.816704
Mus_musculus_tRNA-Leu-CAG-1-4_brain	Gm23485_EV	-0.816704	0.000113	negative	0.816704
Mus_musculus_tRNA-Leu-CAG-1-5_brain	Gm23485_EV	-0.816704	0.000113	negative	0.816704
mmu_circ_0005771_brain	mmu_circ_0011275_EV	-0.81659	0.000114	negative	0.81659
mmu_circ_0011041_brain	mmu_circ_0013463_EV	0.816186	0.000115	positive	0.816186
mmu_circ_0011043_brain	mmu_circ_0013463_EV	0.816186	0.000115	positive	0.816186
mmu-mir-5114_brain	mmu_circ_0005019_EV	0.815379	0.000118	positive	0.815379
mmu_circ_0000312_brain	mmu_circ_0008525_EV	0.815248	0.000119	positive	0.815248
mmu_circ_0010087_brain	mmu_circ_0008414_EV	0.815152	0.000119	positive	0.815152
Gm22126_brain	mmu_circ_0006006_EV	0.814706	0.000121	positive	0.814706
Gm23928_brain	mmu_circ_0008624_EV	0.814706	0.000121	positive	0.814706
Gm23928_brain	mmu_circ_0008625_EV	0.814706	0.000121	positive	0.814706
Gm22155_brain	Mus_musculus_tRNA-iMet-CAT-1-1_EV	0.814706	0.000121	positive	0.814706
mmu-mir-16-1_brain	Mus_musculus_tRNA-iMet-CAT-1-1_EV	0.814706	0.000121	positive	0.814706
Gm22155_brain	Mus_musculus_tRNA-iMet-CAT-1-2_EV	0.814706	0.000121	positive	0.814706
mmu-mir-16-1_brain	Mus_musculus_tRNA-iMet-CAT-1-2_EV	0.814706	0.000121	positive	0.814706
Gm22155_brain	Mus_musculus_tRNA-iMet-CAT-1-3_EV	0.814706	0.000121	positive	0.814706
mmu-mir-16-1_brain	Mus_musculus_tRNA-iMet-CAT-1-3_EV	0.814706	0.000121	positive	0.814706
Gm22155_brain	Mus_musculus_tRNA-iMet-CAT-1-4_EV	0.814706	0.000121	positive	0.814706
mmu-mir-16-1_brain	Mus_musculus_tRNA-iMet-CAT-1-4_EV	0.814706	0.000121	positive	0.814706
Gm22155_brain	Mus_musculus_tRNA-iMet-CAT-1-5_EV	0.814706	0.000121	positive	0.814706
mmu-mir-16-1_brain	Mus_musculus_tRNA-iMet-CAT-1-5_EV	0.814706	0.000121	positive	0.814706
Gm22155_brain	Mus_musculus_tRNA-iMet-CAT-1-6_EV	0.814706	0.000121	positive	0.814706
mmu-mir-16-1_brain	Mus_musculus_tRNA-iMet-CAT-1-6_EV	0.814706	0.000121	positive	0.814706
Gm22155_brain	Mus_musculus_tRNA-iMet-CAT-1-7_EV	0.814706	0.000121	positive	0.814706
mmu-mir-16-1_brain	Mus_musculus_tRNA-iMet-CAT-1-7_EV	0.814706	0.000121	positive	0.814706
Gm22155_brain	Mus_musculus_tRNA-iMet-CAT-3-1_EV	0.814706	0.000121	positive	0.814706
mmu-mir-16-1_brain	Mus_musculus_tRNA-iMet-CAT-3-1_EV	0.814706	0.000121	positive	0.814706
mmu_circ_0002137_brain	mmu_circ_0007811_EV	-0.814706	0.000121	negative	0.814706
mmu_circ_0001249_brain	mmu-let-7b_EV	-0.814706	0.000121	negative	0.814706
mmu_circ_0014630_brain	mmu-miR-130b-3p_EV	-0.814495	0.000122	negative	0.814495
mmu_circ_0009514_brain	mmu_circ_0010662_EV	-0.814433	0.000122	negative	0.814433
mmu_circ_0013743_brain	mmu_circ_0001902_EV	0.814163	0.000124	positive	0.814163
mmu_circ_0016398_brain	mmu_circ_0004798_EV	-0.814163	0.000124	negative	0.814163
mmu_circ_0006282_brain	mmu_circ_0004251_EV	0.813869	0.000125	positive	0.813869
mmu_circ_0012945_brain	mmu_circ_0002797_EV	0.813834	0.000125	positive	0.813834
mmu_circ_0010007_brain	mmu_circ_0004173_EV	0.813834	0.000125	positive	0.813834
mmu_circ_0010547_brain	mmu_circ_0008186_EV	0.813737	0.000125	positive	0.813737
mmu_circ_0010007_brain	mmu_circ_0004732_EV	0.813677	0.000126	positive	0.813677
Mus_musculus_tRNA-Leu-CAG-2-1_brain	Gm23485_EV	-0.813634	0.000126	negative	0.813634
Mus_musculus_tRNA-Leu-CAG-2-2_brain	Gm23485_EV	-0.813634	0.000126	negative	0.813634
Mus_musculus_tRNA-Leu-CAG-2-3_brain	Gm23485_EV	-0.813634	0.000126	negative	0.813634
mmu_circ_0015894_brain	mmu_circ_0008149_EV	0.813634	0.000126	positive	0.813634
mmu_circ_0000638_brain	mmu_circ_0016217_EV	0.813634	0.000126	positive	0.813634
Gm24525_brain	mmu_circ_0002717_EV	-0.813496	0.000127	negative	0.813496
mmu_circ_0014038_brain	mmu_circ_0010526_EV	0.813496	0.000127	positive	0.813496
mmu-miR-6538_brain	mmu-miR-346-5p_EV	-0.813286	0.000127	negative	0.813286
mmu_circ_0016073_brain	mmu_circ_0015145_EV	0.813014	0.000129	positive	0.813014
mmu_circ_0016073_brain	mmu_circ_0015146_EV	0.813014	0.000129	positive	0.813014
mmu_circ_0003106_brain	mmu_circ_0002562_EV	0.812958	0.000129	positive	0.812958
mmu_circ_0009515_brain	mmu_circ_0015898_EV	0.812787	0.00013	positive	0.812787
mmu_circ_0009516_brain	mmu_circ_0015898_EV	0.812787	0.00013	positive	0.812787
mmu_circ_0010087_brain	mmu_circ_0008424_EV	0.812628	0.00013	positive	0.812628
mmu-miR-6538_brain	mmu_circ_0011879_EV	0.812362	0.000132	positive	0.812362
Gm23510_brain	Gm24056_EV	-0.812106	0.000133	negative	0.812106
mmu_circ_0005097_brain	mmu_circ_0001327_EV	0.812053	0.000133	positive	0.812053
Mus_musculus_tRNA-Leu-CAA-1-1_brain	mmu_circ_0007610_EV	0.812031	0.000133	positive	0.812031
Mus_musculus_tRNA-Leu-CAG-3-1_brain	mmu_circ_0007610_EV	0.812031	0.000133	positive	0.812031
mmu_circ_0001998_brain	mmu_circ_0002211_EV	-0.812031	0.000133	negative	0.812031
mmu_circ_0011843_brain	mmu_circ_0007093_EV	-0.812031	0.000133	negative	0.812031
Gm22354_brain	mmu_circ_0010375_EV	-0.812031	0.000133	negative	0.812031
mmu_circ_0005005_brain	mmu_circ_0011879_EV	0.811874	0.000134	positive	0.811874
mmu_circ_0008818_brain	mmu_circ_0001164_EV	0.81181	0.000134	positive	0.81181
mmu_circ_0008818_brain	mmu_circ_0010404_EV	0.81181	0.000134	positive	0.81181
mmu_circ_0008818_brain	mmu_circ_0010405_EV	0.81181	0.000134	positive	0.81181
mmu_circ_0009650_brain	mmu_circ_0005076_EV	0.811774	0.000134	positive	0.811774
mmu_circ_0009651_brain	mmu_circ_0005076_EV	0.811774	0.000134	positive	0.811774
Gm25581_brain	mmu_circ_0006006_EV	0.811765	0.000134	positive	0.811765
mmu_circ_0012945_brain	Gm22449_EV	-0.811765	0.000134	negative	0.811765
mmu_circ_0012945_brain	Gm22912_EV	-0.811765	0.000134	negative	0.811765
mmu_circ_0012945_brain	Gm23560_EV	-0.811765	0.000134	negative	0.811765
mmu_circ_0012945_brain	Gm23575_EV	-0.811765	0.000134	negative	0.811765
mmu_circ_0012945_brain	Gm24759_EV	-0.811765	0.000134	negative	0.811765
mmu_circ_0012945_brain	Gm25146_EV	-0.811765	0.000134	negative	0.811765
mmu_circ_0012945_brain	Gm25710_EV	-0.811765	0.000134	negative	0.811765
mmu_circ_0012945_brain	Gm26434_EV	-0.811765	0.000134	negative	0.811765
mmu_circ_0004701_brain	mmu_circ_0004985_EV	-0.811765	0.000134	negative	0.811765
mmu_circ_0004706_brain	mmu_circ_0004985_EV	-0.811765	0.000134	negative	0.811765
mmu_circ_0004707_brain	mmu_circ_0004985_EV	-0.811765	0.000134	negative	0.811765
mmu_circ_0000742_brain	mmu_circ_0010461_EV	-0.811765	0.000134	negative	0.811765
Gm25314_brain	mmu_circ_0013444_EV	-0.81175	0.000134	negative	0.81175
mmu_circ_0011041_brain	mmu-mir-5114_EV	-0.81175	0.000134	negative	0.81175
mmu_circ_0011043_brain	mmu-mir-5114_EV	-0.81175	0.000134	negative	0.81175
mmu_circ_0009965_brain	mmu_circ_0005076_EV	0.81116	0.000137	positive	0.81116
mmu_circ_0000742_brain	mmu_circ_0005076_EV	0.810564	0.00014	positive	0.810564
mmu_circ_0008662_brain	mmu_circ_0007601_EV	0.810564	0.00014	positive	0.810564
mmu-miR-5126_brain	mmu_circ_0009001_EV	0.810564	0.00014	positive	0.810564
mmu_circ_0013675_brain	mmu_circ_0012825_EV	-0.810287	0.000141	negative	0.810287
mmu_circ_0008242_brain	Gm23485_EV	-0.809879	0.000143	negative	0.809879
mmu_circ_0008242_brain	mmu_circ_0010799_EV	-0.809815	0.000144	negative	0.809815
mmu_circ_0013665_brain	mmu_circ_0004252_EV	0.809507	0.000145	positive	0.809507
mmu_circ_0010007_brain	mmu_circ_0008186_EV	0.809427	0.000145	positive	0.809427
mmu_circ_0002109_brain	mmu_circ_0009346_EV	0.809419	0.000146	positive	0.809419
mmu_circ_0004885_brain	mmu_circ_0000597_EV	-0.809045	0.000147	negative	0.809045
mmu-miR-217-5p_brain	mmu_circ_0002993_EV	0.809045	0.000147	positive	0.809045
mmu_circ_0010087_brain	mmu_circ_0007629_EV	0.809045	0.000147	positive	0.809045
mmu_circ_0003316_brain	mmu_circ_0002103_EV	0.808824	0.000148	positive	0.808824
mmu-miR-3095-3p_brain	mmu_circ_0002546_EV	0.808824	0.000148	positive	0.808824
mmu_circ_0009377_brain	mmu_circ_0009001_EV	0.808824	0.000148	positive	0.808824
mmu_circ_0012945_brain	Gm24862_EV	-0.808824	0.000148	negative	0.808824
mmu-miR-27a-5p_brain	mmu_circ_0000157_EV	-0.808824	0.000148	negative	0.808824
mmu_circ_0004705_brain	mmu_circ_0004985_EV	-0.808824	0.000148	negative	0.808824
mmu_circ_0004708_brain	mmu_circ_0004985_EV	-0.808824	0.000148	negative	0.808824
mmu_circ_0004711_brain	mmu_circ_0004985_EV	-0.808824	0.000148	negative	0.808824
mmu_circ_0011043_brain	mmu-miR-676-3p_EV	-0.808824	0.000148	negative	0.808824
Gm23660_brain	mmu_circ_0013444_EV	-0.808174	0.000152	negative	0.808174
mmu_circ_0000008_brain	mmu_circ_0011389_EV	-0.808116	0.000152	negative	0.808116
mmu_circ_0008015_brain	mmu_circ_0000849_EV	0.807947	0.000153	positive	0.807947
mmu_circ_0009650_brain	mmu_circ_0008157_EV	-0.807829	0.000154	negative	0.807829
mmu_circ_0009651_brain	mmu_circ_0008157_EV	-0.807829	0.000154	negative	0.807829
mmu_circ_0005096_brain	mmu_circ_0004172_EV	0.807692	0.000154	positive	0.807692
mmu_circ_0016191_brain	mmu_circ_0010549_EV	0.807493	0.000155	positive	0.807493
mmu_circ_0005771_brain	mmu_circ_0009000_EV	0.80743	0.000156	positive	0.80743
mmu_circ_0003965_brain	mmu_circ_0001327_EV	0.807171	0.000157	positive	0.807171
mmu_circ_0013570_brain	mmu_circ_0014410_EV	-0.807045	0.000158	negative	0.807045
Gm23928_brain	mmu_circ_0002717_EV	-0.807014	0.000158	negative	0.807014
mmu_circ_0011306_brain	mmu_circ_0008075_EV	0.807014	0.000158	positive	0.807014
mmu_circ_0006885_brain	mmu_circ_0011933_EV	0.807014	0.000158	positive	0.807014
mmu_circ_0010547_brain	mmu_circ_0016217_EV	0.807014	0.000158	positive	0.807014
mmu_circ_0005005_brain	Mus_musculus_tRNA-Ala-TGC-5-1_EV	0.806716	0.000159	positive	0.806716
mmu_circ_0005005_brain	Mus_musculus_tRNA-Ala-TGC-5-2_EV	0.806716	0.000159	positive	0.806716
mmu_circ_0005005_brain	Mus_musculus_tRNA-Ala-TGC-5-3_EV	0.806716	0.000159	positive	0.806716
mmu_circ_0008140_brain	mmu_circ_0010549_EV	0.806476	0.000161	positive	0.806476
mmu_circ_0008995_brain	mmu-mir-206_EV	0.806276	0.000162	positive	0.806276
mmu_circ_0010677_brain	mmu_circ_0004289_EV	-0.80606	0.000163	negative	0.80606
Mus_musculus_tRNA-Leu-CAG-1-1_brain	mmu_circ_0014637_EV	-0.80606	0.000163	negative	0.80606
Mus_musculus_tRNA-Leu-CAG-1-2_brain	mmu_circ_0014637_EV	-0.80606	0.000163	negative	0.80606
Mus_musculus_tRNA-Leu-CAG-1-3_brain	mmu_circ_0014637_EV	-0.80606	0.000163	negative	0.80606
Mus_musculus_tRNA-Leu-CAG-1-4_brain	mmu_circ_0014637_EV	-0.80606	0.000163	negative	0.80606
Mus_musculus_tRNA-Leu-CAG-1-5_brain	mmu_circ_0014637_EV	-0.80606	0.000163	negative	0.80606
Gm25854_brain	mmu_circ_0003284_EV	-0.806047	0.000163	negative	0.806047
mmu-mir-5126_brain	mmu_circ_0005837_EV	-0.806047	0.000163	negative	0.806047
Mus_musculus_tRNA-Leu-CAG-1-1_brain	mmu-miR-487b-3p_EV	-0.806047	0.000163	negative	0.806047
Mus_musculus_tRNA-Leu-CAG-1-2_brain	mmu-miR-487b-3p_EV	-0.806047	0.000163	negative	0.806047
Mus_musculus_tRNA-Leu-CAG-1-3_brain	mmu-miR-487b-3p_EV	-0.806047	0.000163	negative	0.806047
Mus_musculus_tRNA-Leu-CAG-1-4_brain	mmu-miR-487b-3p_EV	-0.806047	0.000163	negative	0.806047
Mus_musculus_tRNA-Leu-CAG-1-5_brain	mmu-miR-487b-3p_EV	-0.806047	0.000163	negative	0.806047
mmu_circ_0003317_brain	mmu_circ_0005123_EV	0.805882	0.000164	positive	0.805882
mmu_circ_0003316_brain	mmu_circ_0005353_EV	0.805882	0.000164	positive	0.805882
Gm25202_brain	mmu_circ_0007811_EV	0.805882	0.000164	positive	0.805882
mmu_circ_0009377_brain	mmu_circ_0008999_EV	0.805882	0.000164	positive	0.805882
mmu_circ_0012945_brain	mmu_circ_0015163_EV	0.805882	0.000164	positive	0.805882
mmu_circ_0012945_brain	mmu_circ_0001574_EV	-0.805882	0.000164	negative	0.805882
mmu_circ_0001810_brain	mmu_circ_0012419_EV	-0.805882	0.000164	negative	0.805882
mmu_circ_0011043_brain	mmu-let-7b-5p_EV	-0.805882	0.000164	negative	0.805882
mmu_circ_0010499_brain	mmu_circ_0001327_EV	0.805447	0.000166	positive	0.805447
mmu_circ_0008141_brain	mmu_circ_0002562_EV	0.805313	0.000167	positive	0.805313
mmu_circ_0010499_brain	mmu_circ_0011099_EV	0.805313	0.000167	positive	0.805313
mmu_circ_0014429_brain	mmu_circ_0004252_EV	0.805159	0.000168	positive	0.805159
mmu_circ_0009514_brain	mmu_circ_0000849_EV	0.805004	0.000169	positive	0.805004
mmu_circ_0006081_brain	mmu_circ_0004173_EV	0.805004	0.000169	positive	0.805004
mmu_circ_0000004_brain	mmu_circ_0008149_EV	0.804423	0.000172	positive	0.804423
Mus_musculus_tRNA-Leu-CAG-3-1_brain	mmu_circ_0002241_EV	0.804252	0.000173	positive	0.804252
Mus_musculus_tRNA-Leu-CAG-2-1_brain	mmu_circ_0000847_EV	-0.804252	0.000173	negative	0.804252
Mus_musculus_tRNA-Leu-CAG-2-2_brain	mmu_circ_0000847_EV	-0.804252	0.000173	negative	0.804252
Mus_musculus_tRNA-Leu-CAG-2-3_brain	mmu_circ_0000847_EV	-0.804252	0.000173	negative	0.804252
mmu_circ_0000950_brain	mmu_circ_0010079_EV	-0.804124	0.000174	negative	0.804124
mmu_circ_0000950_brain	mmu_circ_0010080_EV	-0.804124	0.000174	negative	0.804124
mmu_circ_0000566_brain	Mus_musculus_tRNA-Ala-TGC-5-1_EV	0.803731	0.000176	positive	0.803731
mmu_circ_0000566_brain	Mus_musculus_tRNA-Ala-TGC-5-2_EV	0.803731	0.000176	positive	0.803731
mmu_circ_0000566_brain	Mus_musculus_tRNA-Ala-TGC-5-3_EV	0.803731	0.000176	positive	0.803731
mmu_circ_0009514_brain	mmu_circ_0000947_EV	0.803532	0.000177	positive	0.803532
Gm23928_brain	mmu_circ_0007172_EV	0.803532	0.000177	positive	0.803532
mmu-mir-5114_brain	mmu_circ_0005021_EV	0.803299	0.000178	positive	0.803299
mmu_circ_0007259_brain	mmu_circ_0000989_EV	0.803111	0.00018	positive	0.803111
mmu_circ_0016396_brain	mmu_circ_0007610_EV	0.803075	0.00018	positive	0.803075
mmu_circ_0014733_brain	mmu_circ_0012514_EV	-0.802985	0.00018	negative	0.802985
mmu_circ_0012613_brain	mmu_circ_0004683_EV	0.802941	0.000181	positive	0.802941
mmu_circ_0016398_brain	mmu_circ_0004683_EV	0.802941	0.000181	positive	0.802941
mmu_circ_0004701_brain	mmu_circ_0004987_EV	-0.802941	0.000181	negative	0.802941
mmu_circ_0004706_brain	mmu_circ_0004987_EV	-0.802941	0.000181	negative	0.802941
mmu_circ_0004707_brain	mmu_circ_0004987_EV	-0.802941	0.000181	negative	0.802941
mmu_circ_0004701_brain	mmu_circ_0004988_EV	-0.802941	0.000181	negative	0.802941
mmu_circ_0004706_brain	mmu_circ_0004988_EV	-0.802941	0.000181	negative	0.802941
mmu_circ_0004707_brain	mmu_circ_0004988_EV	-0.802941	0.000181	negative	0.802941
mmu_circ_0012945_brain	mmu-miR-335-3p_EV	-0.802941	0.000181	negative	0.802941
mmu_circ_0008242_brain	mmu_circ_0004289_EV	-0.802453	0.000183	negative	0.802453
mmu_circ_0003965_brain	mmu_circ_0000348_EV	0.801353	0.00019	positive	0.801353
mmu_circ_0003965_brain	mmu_circ_0003939_EV	0.801353	0.00019	positive	0.801353
mmu_circ_0016191_brain	mmu_circ_0015651_EV	0.801353	0.00019	positive	0.801353
mmu_circ_0012379_brain	mmu-mir-206_EV	0.801125	0.000191	positive	0.801125
Gm25120_brain	mmu_circ_0013444_EV	-0.801022	0.000192	negative	0.801022
mmu_circ_0008242_brain	mmu_circ_0005076_EV	0.800641	0.000195	positive	0.800641
mmu_circ_0008818_brain	mmu_circ_0009924_EV	0.800641	0.000195	positive	0.800641
mmu_circ_0010677_brain	mmu_circ_0002717_EV	-0.800532	0.000195	negative	0.800532
mmu-mir-5114_brain	mmu_circ_0007152_EV	-0.800279	0.000197	negative	0.800279
mmu-miR-3095-3p_brain	mmu-miR-130b-3p_EV	-0.800279	0.000197	negative	0.800279
mmu_circ_0011306_brain	mmu_circ_0000849_EV	0.8	0.000199	positive	0.8
mmu-miR-6236_brain	mmu_circ_0008624_EV	0.8	0.000199	positive	0.8
mmu-miR-6236_brain	mmu_circ_0008625_EV	0.8	0.000199	positive	0.8
mmu_circ_0014577_brain	mmu_circ_0011879_EV	0.8	0.000199	positive	0.8
mmu_circ_0004730_brain	mmu_circ_0013968_EV	0.8	0.000199	positive	0.8
mmu_circ_0001249_brain	mmu_circ_0015987_EV	0.8	0.000199	positive	0.8
mmu_circ_0012945_brain	Gm22255_EV	-0.8	0.000199	negative	0.8
mmu_circ_0001604_brain	mmu_circ_0002157_EV	-0.8	0.000199	negative	0.8
Snord15a_brain	mmu_circ_0002157_EV	-0.8	0.000199	negative	0.8
mmu_circ_0004705_brain	mmu_circ_0004987_EV	-0.8	0.000199	negative	0.8
mmu_circ_0004708_brain	mmu_circ_0004987_EV	-0.8	0.000199	negative	0.8
mmu_circ_0004711_brain	mmu_circ_0004987_EV	-0.8	0.000199	negative	0.8
mmu_circ_0004705_brain	mmu_circ_0004988_EV	-0.8	0.000199	negative	0.8
mmu_circ_0004708_brain	mmu_circ_0004988_EV	-0.8	0.000199	negative	0.8
mmu_circ_0004711_brain	mmu_circ_0004988_EV	-0.8	0.000199	negative	0.8
mmu_circ_0014631_brain	mmu_circ_0011771_EV	0.799932	0.000199	positive	0.799932
mmu_circ_0000742_brain	Gm22252_EV	-0.79954	0.000202	negative	0.79954
mmu_circ_0014577_brain	mmu_circ_0007149_EV	0.799414	0.000202	positive	0.799414
Mus_musculus_tRNA-Leu-CAG-2-1_brain	mmu-miR-487b-3p_EV	-0.799288	0.000203	negative	0.799288
Mus_musculus_tRNA-Leu-CAG-2-2_brain	mmu-miR-487b-3p_EV	-0.799288	0.000203	negative	0.799288
Mus_musculus_tRNA-Leu-CAG-2-3_brain	mmu-miR-487b-3p_EV	-0.799288	0.000203	negative	0.799288
mmu_circ_0008242_brain	mmu_circ_0000847_EV	-0.798751	0.000207	negative	0.798751
mmu_circ_0010087_brain	mmu_circ_0011771_EV	0.798549	0.000208	positive	0.798549
mmu_circ_0003966_brain	mmu_circ_0015651_EV	0.79854	0.000208	positive	0.79854
mmu_circ_0013961_brain	mmu_circ_0002252_EV	0.798465	0.000209	positive	0.798465
mmu_circ_0003106_brain	mmu-miR-335-3p_EV	-0.798282	0.00021	negative	0.798282
mmu_circ_0016191_brain	mmu_circ_0004098_EV	0.798282	0.00021	positive	0.798282
mmu_circ_0015895_brain	mmu_circ_0008149_EV	0.798282	0.00021	positive	0.798282
mmu_circ_0014577_brain	mmu_circ_0009075_EV	0.797969	0.000212	positive	0.797969
mmu_circ_0005097_brain	mmu_circ_0012293_EV	0.797928	0.000212	positive	0.797928
mmu_circ_0008015_brain	mmu_circ_0001193_EV	-0.797646	0.000214	negative	0.797646
mmu_circ_0008661_brain	mmu_circ_0005208_EV	0.797646	0.000214	positive	0.797646
mmu_circ_0012135_brain	mmu_circ_0006446_EV	0.797646	0.000214	positive	0.797646
mmu_circ_0009997_brain	mmu_circ_0010526_EV	0.797291	0.000217	positive	0.797291
mmu_circ_0009998_brain	mmu_circ_0010526_EV	0.797291	0.000217	positive	0.797291
mmu_circ_0014631_brain	mmu_circ_0014845_EV	0.797291	0.000217	positive	0.797291
mmu_circ_0013743_brain	mmu_circ_0002616_EV	0.797104	0.000218	positive	0.797104
mmu_circ_0002215_brain	mmu-miR-1970_EV	0.797104	0.000218	positive	0.797104
mmu_circ_0000566_brain	mmu-miR-145a-3p_EV	-0.797059	0.000218	negative	0.797059
mmu_circ_0005771_brain	mmu_circ_0008999_EV	0.797059	0.000218	positive	0.797059
mmu_circ_0004712_brain	mmu_circ_0007688_EV	0.797059	0.000218	positive	0.797059
mmu_circ_0004713_brain	mmu_circ_0007688_EV	0.797059	0.000218	positive	0.797059
mmu_circ_0004714_brain	mmu_circ_0007688_EV	0.797059	0.000218	positive	0.797059
mmu_circ_0004715_brain	mmu_circ_0007688_EV	0.797059	0.000218	positive	0.797059
mmu_circ_0004716_brain	mmu_circ_0007688_EV	0.797059	0.000218	positive	0.797059
mmu_circ_0004717_brain	mmu_circ_0007688_EV	0.797059	0.000218	positive	0.797059
mmu_circ_0009377_brain	mmu_circ_0009000_EV	0.797059	0.000218	positive	0.797059
mmu_circ_0010007_brain	mmu_circ_0011205_EV	0.797059	0.000218	positive	0.797059
mmu_circ_0012725_brain	mmu_circ_0015531_EV	0.797059	0.000218	positive	0.797059
mmu_circ_0012945_brain	Gm22627_EV	-0.797059	0.000218	negative	0.797059
mmu_circ_0012945_brain	Gm22909_EV	-0.797059	0.000218	negative	0.797059
mmu_circ_0012945_brain	Gm24206_EV	-0.797059	0.000218	negative	0.797059
mmu_circ_0012945_brain	Gm24219_EV	-0.797059	0.000218	negative	0.797059
mmu_circ_0012945_brain	Gm24585_EV	-0.797059	0.000218	negative	0.797059
mmu_circ_0012945_brain	Gm25209_EV	-0.797059	0.000218	negative	0.797059
mmu_circ_0012945_brain	Gm25230_EV	-0.797059	0.000218	negative	0.797059
mmu_circ_0012945_brain	Gm25523_EV	-0.797059	0.000218	negative	0.797059
mmu_circ_0012945_brain	Gm25742_EV	-0.797059	0.000218	negative	0.797059
mmu_circ_0012945_brain	Gm26334_EV	-0.797059	0.000218	negative	0.797059
mmu_circ_0012945_brain	Gm26392_EV	-0.797059	0.000218	negative	0.797059
mmu_circ_0009856_brain	mmu_circ_0002153_EV	-0.797059	0.000218	negative	0.797059
mmu_circ_0004701_brain	mmu_circ_0004986_EV	-0.797059	0.000218	negative	0.797059
mmu_circ_0004706_brain	mmu_circ_0004986_EV	-0.797059	0.000218	negative	0.797059
mmu_circ_0004707_brain	mmu_circ_0004986_EV	-0.797059	0.000218	negative	0.797059
mmu_circ_0005019_brain	mmu_circ_0007811_EV	-0.797059	0.000218	negative	0.797059
mmu_circ_0005020_brain	mmu_circ_0007811_EV	-0.797059	0.000218	negative	0.797059
mmu_circ_0005021_brain	mmu_circ_0007811_EV	-0.797059	0.000218	negative	0.797059
mmu_circ_0012662_brain	mmu_circ_0007811_EV	-0.797059	0.000218	negative	0.797059
mmu_circ_0009377_brain	mmu_circ_0010461_EV	-0.797059	0.000218	negative	0.797059
mmu_circ_0011041_brain	mmu-let-7b-5p_EV	-0.797059	0.000218	negative	0.797059
mmu_circ_0001883_brain	mmu-miR-126a-3p_EV	-0.797059	0.000218	negative	0.797059
mmu_circ_0003106_brain	mmu_circ_0013516_EV	-0.796485	0.000222	negative	0.796485
mmu-mir-16-1_brain	mmu_circ_0000019_EV	0.796464	0.000222	positive	0.796464
mmu_circ_0002611_brain	mmu_circ_0008640_EV	0.796464	0.000222	positive	0.796464
mmu_circ_0002611_brain	mmu_circ_0008641_EV	0.796464	0.000222	positive	0.796464
mmu_circ_0010499_brain	mmu_circ_0016067_EV	0.796464	0.000222	positive	0.796464
mmu_circ_0015894_brain	mmu_circ_0000989_EV	0.796398	0.000223	positive	0.796398
mmu_circ_0012700_brain	mmu_circ_0008186_EV	0.796396	0.000223	positive	0.796396
mmu_circ_0009514_brain	mmu_circ_0004037_EV	0.796174	0.000224	positive	0.796174
mmu_circ_0005097_brain	mmu_circ_0003950_EV	-0.796163	0.000224	negative	0.796163
mmu_circ_0014630_brain	mmu_circ_0012661_EV	0.79599	0.000226	positive	0.79599
mmu_circ_0015244_brain	mmu_circ_0008186_EV	0.795908	0.000226	positive	0.795908
mmu_circ_0002109_brain	Gm23485_EV	-0.795798	0.000227	negative	0.795798
mmu_circ_0011043_brain	mmu_circ_0010784_EV	0.795749	0.000227	positive	0.795749
mmu_circ_0006097_brain	mmu_circ_0010971_EV	0.795749	0.000227	positive	0.795749
mmu_circ_0009515_brain	mmu_circ_0000849_EV	0.795577	0.000229	positive	0.795577
mmu_circ_0009516_brain	mmu_circ_0000849_EV	0.795577	0.000229	positive	0.795577
mmu_circ_0009515_brain	mmu_circ_0008624_EV	0.795577	0.000229	positive	0.795577
mmu_circ_0009516_brain	mmu_circ_0008624_EV	0.795577	0.000229	positive	0.795577
mmu_circ_0009515_brain	mmu_circ_0008625_EV	0.795577	0.000229	positive	0.795577
mmu_circ_0009516_brain	mmu_circ_0008625_EV	0.795577	0.000229	positive	0.795577
mmu_circ_0005420_brain	mmu_circ_0013795_EV	0.795574	0.000229	positive	0.795574
mmu_circ_0013961_brain	mmu-let-7b-5p_EV	-0.795212	0.000231	negative	0.795212
mmu_circ_0015243_brain	mmu_circ_0011389_EV	-0.795056	0.000232	negative	0.795056
mmu_circ_0002104_brain	mmu_circ_0006796_EV	0.794828	0.000234	positive	0.794828
mmu_circ_0002104_brain	mmu_circ_0006797_EV	0.794828	0.000234	positive	0.794828
mmu_circ_0000950_brain	mmu_circ_0004098_EV	0.794702	0.000235	positive	0.794702
mmu-miR-467c-5p_brain	mmu_circ_0009488_EV	0.794634	0.000235	positive	0.794634
mmu_circ_0003106_brain	mmu_circ_0002563_EV	0.794482	0.000236	positive	0.794482
mmu_circ_0013665_brain	mmu-miR-540-3p_EV	-0.794407	0.000237	negative	0.794407
mmu_circ_0015686_brain	mmu_circ_0013991_EV	0.794239	0.000238	positive	0.794239
Gm23660_brain	mmu_circ_0005837_EV	0.794218	0.000238	positive	0.794218
mmu-mir-378b_brain	mmu_circ_0002993_EV	0.794118	0.000239	positive	0.794118
mmu_circ_0010087_brain	mmu_circ_0004813_EV	0.794118	0.000239	positive	0.794118
mmu_circ_0010087_brain	mmu_circ_0004814_EV	0.794118	0.000239	positive	0.794118
mmu_circ_0002611_brain	mmu_circ_0005311_EV	0.794118	0.000239	positive	0.794118
mmu_circ_0016397_brain	mmu_circ_0002037_EV	0.794118	0.000239	positive	0.794118
mmu_circ_0010007_brain	mmu_circ_0002115_EV	0.794118	0.000239	positive	0.794118
mmu_circ_0013081_brain	mmu_circ_0015077_EV	0.794118	0.000239	positive	0.794118
mmu_circ_0001604_brain	mmu_circ_0000157_EV	-0.794118	0.000239	negative	0.794118
Snord15a_brain	mmu_circ_0000157_EV	-0.794118	0.000239	negative	0.794118
mmu_circ_0016396_brain	mmu_circ_0002543_EV	-0.794118	0.000239	negative	0.794118
mmu_circ_0004705_brain	mmu_circ_0004986_EV	-0.794118	0.000239	negative	0.794118
mmu_circ_0004708_brain	mmu_circ_0004986_EV	-0.794118	0.000239	negative	0.794118
mmu_circ_0004711_brain	mmu_circ_0004986_EV	-0.794118	0.000239	negative	0.794118
mmu_circ_0008799_brain	mmu_circ_0007811_EV	-0.794118	0.000239	negative	0.794118
mmu_circ_0010369_brain	mmu_circ_0007811_EV	-0.794118	0.000239	negative	0.794118
mmu_circ_0000745_brain	mmu_circ_0010461_EV	-0.794118	0.000239	negative	0.794118
mmu_circ_0001604_brain	mmu-miR-143-3p_EV	-0.794118	0.000239	negative	0.794118
Snord15a_brain	mmu-miR-143-3p_EV	-0.794118	0.000239	negative	0.794118
mmu_circ_0011041_brain	mmu-miR-676-3p_EV	-0.794118	0.000239	negative	0.794118
mmu_circ_0010007_brain	mmu_circ_0015145_EV	0.794096	0.000239	positive	0.794096
mmu_circ_0010007_brain	mmu_circ_0015146_EV	0.794096	0.000239	positive	0.794096
mmu_circ_0005005_brain	mmu-let-7b-5p_EV	-0.794096	0.000239	negative	0.794096
mmu_circ_0016176_brain	Mus_musculus_tRNA-Ala-AGC-19-1_EV	0.794084	0.000239	positive	0.794084
mmu_circ_0008242_brain	Gm22252_EV	-0.794025	0.00024	negative	0.794025
mmu_circ_0000742_brain	mmu_circ_0004771_EV	0.79387	0.000241	positive	0.79387
mmu_circ_0000743_brain	mmu_circ_0004771_EV	0.79387	0.000241	positive	0.79387
mmu_circ_0000744_brain	mmu_circ_0004771_EV	0.79387	0.000241	positive	0.79387
mmu_circ_0008242_brain	mmu-mir-203_EV	-0.793514	0.000244	negative	0.793514
mmu_circ_0012135_brain	mmu_circ_0009720_EV	0.793231	0.000246	positive	0.793231
mmu_circ_0012725_brain	mmu_circ_0009720_EV	0.793231	0.000246	positive	0.793231
mmu_circ_0001698_brain	mmu_circ_0007688_EV	-0.793231	0.000246	negative	0.793231
mmu_circ_0008015_brain	mmu_circ_0011389_EV	-0.793012	0.000248	negative	0.793012
mmu_circ_0003447_brain	mmu_circ_0002247_EV	-0.792832	0.000249	negative	0.792832
mmu-mir-5114_brain	mmu_circ_0004098_EV	0.792729	0.00025	positive	0.792729
mmu_circ_0010996_brain	mmu_circ_0005735_EV	-0.792729	0.00025	negative	0.792729
mmu-miR-6236_brain	mmu-miR-130b-3p_EV	-0.792729	0.00025	negative	0.792729
mmu_circ_0011974_brain	mmu_circ_0004771_EV	0.792629	0.00025	positive	0.792629
mmu_circ_0005005_brain	mmu_circ_0005316_EV	0.792537	0.000251	positive	0.792537
mmu-miR-301b-3p_brain	mmu_circ_0000539_EV	-0.79244	0.000252	negative	0.79244
mmu_circ_0003965_brain	mmu_circ_0000849_EV	0.792142	0.000254	positive	0.792142
Gm24525_brain	mmu_circ_0005076_EV	0.792142	0.000254	positive	0.792142
mmu_circ_0009100_brain	mmu_circ_0012428_EV	-0.792142	0.000254	negative	0.792142
mmu_circ_0009514_brain	mmu_circ_0003072_EV	-0.791759	0.000257	negative	0.791759
mmu_circ_0003965_brain	mmu_circ_0004387_EV	0.791698	0.000258	positive	0.791698
mmu_circ_0008015_brain	mmu_circ_0008186_EV	0.791421	0.00026	positive	0.791421
mmu_circ_0015995_brain	mmu_circ_0000142_EV	0.791391	0.00026	positive	0.791391
mmu-miR-6977-3p_brain	mmu_circ_0008507_EV	-0.791391	0.00026	negative	0.791391
mmu-miR-142a-3p_brain	mmu_circ_0008974_EV	0.791219	0.000262	positive	0.791219
mmu_circ_0000745_brain	mmu_circ_0010971_EV	-0.791219	0.000262	negative	0.791219
mmu_circ_0000867_brain	mmu_circ_0013991_EV	0.791219	0.000262	positive	0.791219
mmu_circ_0002104_brain	mmu_circ_0013991_EV	0.791219	0.000262	positive	0.791219
mmu_circ_0013570_brain	mmu_circ_0011111_EV	0.791191	0.000262	positive	0.791191
mmu_circ_0003106_brain	Gm22391_EV	-0.791189	0.000262	negative	0.791189
mmu_circ_0003106_brain	Gm23254_EV	-0.791189	0.000262	negative	0.791189
mmu_circ_0003106_brain	Gm24137_EV	-0.791189	0.000262	negative	0.791189
mmu_circ_0001249_brain	mmu_circ_0001812_EV	0.791176	0.000262	positive	0.791176
mmu_circ_0008141_brain	mmu_circ_0004098_EV	0.791176	0.000262	positive	0.791176
mmu_circ_0007443_brain	mmu_circ_0005486_EV	0.791176	0.000262	positive	0.791176
mmu_circ_0004701_brain	mmu_circ_0007688_EV	0.791176	0.000262	positive	0.791176
mmu_circ_0004706_brain	mmu_circ_0007688_EV	0.791176	0.000262	positive	0.791176
mmu_circ_0004707_brain	mmu_circ_0007688_EV	0.791176	0.000262	positive	0.791176
mmu-miR-27a-5p_brain	mmu_circ_0002156_EV	-0.791176	0.000262	negative	0.791176
Mus_musculus_tRNA-Leu-CAG-2-1_brain	mmu-mir-203_EV	-0.791176	0.000262	negative	0.791176
Mus_musculus_tRNA-Leu-CAG-2-2_brain	mmu-mir-203_EV	-0.791176	0.000262	negative	0.791176
Mus_musculus_tRNA-Leu-CAG-2-3_brain	mmu-mir-203_EV	-0.791176	0.000262	negative	0.791176
mmu_circ_0001883_brain	mmu-miR-676-3p_EV	-0.791176	0.000262	negative	0.791176
mmu_circ_0010499_brain	mmu_circ_0004661_EV	0.791146	0.000262	positive	0.791146
Gm22863_brain	mmu_circ_0002993_EV	0.791133	0.000262	positive	0.791133
Gm23953_brain	mmu_circ_0002993_EV	0.791133	0.000262	positive	0.791133
Gm24618_brain	mmu_circ_0002993_EV	0.791133	0.000262	positive	0.791133
Gm26332_brain	mmu_circ_0002993_EV	0.791133	0.000262	positive	0.791133
mmu_circ_0010087_brain	mmu_circ_0015438_EV	0.791133	0.000262	positive	0.791133
Gm25581_brain	mmu-miR-5107-5p_EV	-0.791133	0.000262	negative	0.791133
mmu_circ_0015995_brain	mmu_circ_0004732_EV	0.791041	0.000263	positive	0.791041
mmu_circ_0006492_brain	Gm22252_EV	-0.790874	0.000264	negative	0.790874
mmu_circ_0010499_brain	mmu_circ_0000989_EV	0.790874	0.000264	positive	0.790874
Gm24969_brain	mmu_circ_0013484_EV	0.790838	0.000265	positive	0.790838
mmu_circ_0001249_brain	mmu_circ_0002013_EV	0.790564	0.000267	positive	0.790564
mmu_circ_0008141_brain	mmu_circ_0002563_EV	0.790564	0.000267	positive	0.790564
mmu_circ_0008815_brain	mmu_circ_0013444_EV	0.790294	0.000269	positive	0.790294
mmu_circ_0008816_brain	mmu_circ_0013444_EV	0.790294	0.000269	positive	0.790294
Gm22047_brain	mmu_circ_0013444_EV	-0.790294	0.000269	negative	0.790294
Gm23619_brain	mmu_circ_0013444_EV	-0.790294	0.000269	negative	0.790294
Gm25474_brain	mmu_circ_0013444_EV	-0.790294	0.000269	negative	0.790294
mmu_circ_0011045_brain	mmu-mir-5114_EV	-0.790294	0.000269	negative	0.790294
mmu_circ_0009514_brain	mmu_circ_0008312_EV	0.790287	0.000269	positive	0.790287
mmu_circ_0014630_brain	mmu_circ_0002103_EV	0.790115	0.000271	positive	0.790115
mmu_circ_0008818_brain	mmu_circ_0002562_EV	0.789941	0.000272	positive	0.789941
mmu_circ_0010499_brain	mmu_circ_0012470_EV	0.789941	0.000272	positive	0.789941
mmu_circ_0000566_brain	mmu_circ_0013463_EV	0.789909	0.000272	positive	0.789909
mmu_circ_0007788_brain	mmu_circ_0012514_EV	-0.78971	0.000274	negative	0.78971
mmu_circ_0000566_brain	mmu-miR-335-3p_EV	-0.789651	0.000274	negative	0.789651
mmu_circ_0005005_brain	mmu_circ_0009346_EV	0.789651	0.000274	positive	0.789651
mmu_circ_0016073_brain	mmu_circ_0000142_EV	0.789529	0.000275	positive	0.789529
mmu_circ_0011306_brain	mmu_circ_0011111_EV	0.789149	0.000279	positive	0.789149
mmu_circ_0009100_brain	mmu_circ_0013808_EV	0.789072	0.000279	positive	0.789072
Gm24525_brain	mmu_circ_0015479_EV	0.789072	0.000279	positive	0.789072
mmu_circ_0005095_brain	mmu_circ_0004172_EV	0.789012	0.00028	positive	0.789012
mmu_circ_0000566_brain	mmu-mir-5114_EV	-0.788965	0.00028	negative	0.788965
mmu_circ_0005005_brain	mmu-mir-5114_EV	-0.788965	0.00028	negative	0.788965
mmu_circ_0012681_brain	mmu_circ_0015145_EV	0.788806	0.000282	positive	0.788806
mmu_circ_0012681_brain	mmu_circ_0015146_EV	0.788806	0.000282	positive	0.788806
mmu_circ_0012800_brain	mmu-miR-540-3p_EV	-0.788689	0.000283	negative	0.788689
mmu_circ_0007381_brain	mmu_circ_0006796_EV	0.788544	0.000284	positive	0.788544
mmu_circ_0007382_brain	mmu_circ_0006796_EV	0.788544	0.000284	positive	0.788544
mmu_circ_0007381_brain	mmu_circ_0006797_EV	0.788544	0.000284	positive	0.788544
mmu_circ_0007382_brain	mmu_circ_0006797_EV	0.788544	0.000284	positive	0.788544
mmu_circ_0012135_brain	mmu_circ_0000849_EV	0.788235	0.000286	positive	0.788235
mmu_circ_0013081_brain	mmu_circ_0001707_EV	0.788235	0.000286	positive	0.788235
mmu_circ_0013081_brain	mmu_circ_0001708_EV	0.788235	0.000286	positive	0.788235
mmu_circ_0004705_brain	mmu_circ_0007688_EV	0.788235	0.000286	positive	0.788235
mmu_circ_0004708_brain	mmu_circ_0007688_EV	0.788235	0.000286	positive	0.788235
mmu_circ_0004711_brain	mmu_circ_0007688_EV	0.788235	0.000286	positive	0.788235
mmu_circ_0011043_brain	mmu_circ_0011879_EV	0.788235	0.000286	positive	0.788235
mmu_circ_0013081_brain	mmu_circ_0015078_EV	0.788235	0.000286	positive	0.788235
mmu_circ_0009822_brain	mmu_circ_0016217_EV	0.788235	0.000286	positive	0.788235
mmu_circ_0004037_brain	mmu_circ_0007811_EV	-0.788235	0.000286	negative	0.788235
mmu_circ_0005020_brain	mmu_circ_0008636_EV	-0.788235	0.000286	negative	0.788235
mmu_circ_0000743_brain	mmu_circ_0010573_EV	-0.788235	0.000286	negative	0.788235
mmu_circ_0000744_brain	mmu_circ_0010573_EV	-0.788235	0.000286	negative	0.788235
mmu_circ_0000007_brain	mmu-miR-335-3p_EV	-0.788235	0.000286	negative	0.788235
mmu_circ_0000745_brain	mmu-miR-1970_EV	-0.788147	0.000287	negative	0.788147
mmu-miR-377-5p_brain	mmu_circ_0002993_EV	0.788147	0.000287	positive	0.788147
mmu_circ_0008704_brain	mmu-miR-1970_EV	0.788147	0.000287	positive	0.788147
mmu_circ_0008140_brain	mmu_circ_0006518_EV	-0.788116	0.000287	negative	0.788116
mmu_circ_0010499_brain	mmu_circ_0000980_EV	0.787614	0.000292	positive	0.787614
mmu_circ_0010499_brain	mmu_circ_0010549_EV	0.787614	0.000292	positive	0.787614
mmu_circ_0010547_brain	mmu_circ_0011946_EV	-0.787568	0.000292	negative	0.787568
mmu_circ_0011306_brain	mmu_circ_0000481_EV	0.787568	0.000292	positive	0.787568
mmu_circ_0014127_brain	mmu_circ_0015438_EV	0.787568	0.000292	positive	0.787568
mmu_circ_0015995_brain	mmu_circ_0016217_EV	0.787568	0.000292	positive	0.787568
mmu_circ_0010499_brain	mmu_circ_0013866_EV	0.787526	0.000293	positive	0.787526
mmu_circ_0008140_brain	mmu_circ_0000348_EV	0.787344	0.000294	positive	0.787344
mmu_circ_0008140_brain	mmu_circ_0003939_EV	0.787344	0.000294	positive	0.787344
mmu_circ_0007640_brain	mmu_circ_0004987_EV	0.787344	0.000294	positive	0.787344
mmu_circ_0007640_brain	mmu_circ_0004988_EV	0.787344	0.000294	positive	0.787344
mmu_circ_0009514_brain	mmu_circ_0007738_EV	0.787344	0.000294	positive	0.787344
mmu_circ_0014630_brain	mmu_circ_0016007_EV	0.786974	0.000298	positive	0.786974
mmu_circ_0013961_brain	mmu_circ_0013463_EV	0.786754	0.0003	positive	0.786754
mmu_circ_0000743_brain	mmu-miR-130b-3p_EV	-0.78669	0.0003	negative	0.78669
mmu_circ_0000744_brain	mmu-miR-130b-3p_EV	-0.78669	0.0003	negative	0.78669
mmu_circ_0005005_brain	mmu_circ_0004659_EV	0.786688	0.0003	positive	0.786688
mmu_circ_0000950_brain	mmu_circ_0006518_EV	-0.78658	0.000301	negative	0.78658
mmu_circ_0000566_brain	mmu_circ_0005316_EV	0.786567	0.000301	positive	0.786567
mmu_circ_0015243_brain	mmu_circ_0011369_EV	0.786504	0.000302	positive	0.786504
mmu_circ_0013961_brain	mmu-mir-145a_EV	-0.786001	0.000306	negative	0.786001
mmu_circ_0009338_brain	mmu_circ_0015077_EV	0.785872	0.000308	positive	0.785872
mmu_circ_0009514_brain	mmu-let-7b_EV	-0.785872	0.000308	negative	0.785872
mmu_circ_0012945_brain	mmu_circ_0001888_EV	0.785769	0.000308	positive	0.785769
mmu_circ_0008015_brain	mmu_circ_0007172_EV	0.785714	0.000309	positive	0.785714
mmu_circ_0016073_brain	mmu_circ_0009208_EV	0.785714	0.000309	positive	0.785714
mmu_circ_0006011_brain	mmu-miR-145a-3p_EV	-0.785403	0.000312	negative	0.785403
mmu_circ_0004246_brain	mmu_circ_0003072_EV	-0.785294	0.000313	negative	0.785294
mmu_circ_0003317_brain	mmu_circ_0007688_EV	-0.785294	0.000313	negative	0.785294
mmu-mir-5126_brain	mmu_circ_0012514_EV	-0.785294	0.000313	negative	0.785294
Mus_musculus_tRNA-Leu-CAG-2-1_brain	mmu_circ_0010799_EV	-0.785207	0.000314	negative	0.785207
Mus_musculus_tRNA-Leu-CAG-2-2_brain	mmu_circ_0010799_EV	-0.785207	0.000314	negative	0.785207
Mus_musculus_tRNA-Leu-CAG-2-3_brain	mmu_circ_0010799_EV	-0.785207	0.000314	negative	0.785207
mmu_circ_0010794_brain	mmu_circ_0008283_EV	-0.78518	0.000314	negative	0.78518
mmu_circ_0012135_brain	mmu_circ_0001327_EV	0.785162	0.000314	positive	0.785162
mmu_circ_0016397_brain	mmu_circ_0007610_EV	0.785162	0.000314	positive	0.785162
mmu_circ_0001998_brain	mmu_circ_0004289_EV	-0.785162	0.000314	negative	0.785162
mmu_circ_0004213_brain	mmu-miR-1970_EV	-0.785162	0.000314	negative	0.785162
mmu_circ_0004214_brain	mmu-miR-1970_EV	-0.785162	0.000314	negative	0.785162
mmu_circ_0003965_brain	mmu-miR-130b-3p_EV	-0.784977	0.000316	negative	0.784977
mmu_circ_0011859_brain	mmu_circ_0005213_EV	-0.784931	0.000316	negative	0.784931
Snord107_brain	mmu_circ_0004093_EV	-0.784664	0.000319	negative	0.784664
mmu_circ_0003316_brain	mmu_circ_0011586_EV	-0.784664	0.000319	negative	0.784664
mmu_circ_0013743_brain	mmu_circ_0012403_EV	0.784664	0.000319	positive	0.784664
mmu_circ_0005096_brain	mmu-miR-335-3p_EV	-0.784664	0.000319	negative	0.784664
mmu_circ_0015243_brain	mmu_circ_0002563_EV	0.784555	0.00032	positive	0.784555
mmu_circ_0007640_brain	mmu_circ_0016217_EV	0.784401	0.000321	positive	0.784401
mmu_circ_0006885_brain	mmu_circ_0009115_EV	0.784327	0.000322	positive	0.784327
mmu_circ_0005747_brain	mmu_circ_0011389_EV	-0.784327	0.000322	negative	0.784327
mmu-miR-155-5p_brain	mmu_circ_0013463_EV	0.784079	0.000324	positive	0.784079
mmu_circ_0008090_brain	Gm22252_EV	-0.783832	0.000327	negative	0.783832
Mus_musculus_tRNA-Leu-CAG-3-1_brain	mmu_circ_0000847_EV	-0.783832	0.000327	negative	0.783832
Mus_musculus_tRNA-Leu-CAG-2-1_brain	mmu_circ_0002241_EV	0.783832	0.000327	positive	0.783832
Mus_musculus_tRNA-Leu-CAG-2-2_brain	mmu_circ_0002241_EV	0.783832	0.000327	positive	0.783832
Mus_musculus_tRNA-Leu-CAG-2-3_brain	mmu_circ_0002241_EV	0.783832	0.000327	positive	0.783832
mmu_circ_0005019_brain	mmu_circ_0013991_EV	0.78367	0.000328	positive	0.78367
mmu_circ_0000677_brain	mmu-mir-5114_EV	-0.783142	0.000333	negative	0.783142
mmu_circ_0015243_brain	mmu_circ_0002562_EV	0.783069	0.000334	positive	0.783069
mmu_circ_0006011_brain	mmu_circ_0012300_EV	0.783044	0.000334	positive	0.783044
mmu_circ_0003965_brain	mmu_circ_0001520_EV	0.782931	0.000335	positive	0.782931
mmu-miR-1193-3p_brain	mmu_circ_0011718_EV	0.782931	0.000335	positive	0.782931
mmu_circ_0013961_brain	mmu-miR-676-3p_EV	-0.782931	0.000335	negative	0.782931
mmu-mir-16-1_brain	mmu_circ_0002523_EV	0.782929	0.000336	positive	0.782929
mmu_circ_0002109_brain	mmu_circ_0014819_EV	0.782929	0.000336	positive	0.782929
mmu_circ_0010087_brain	mmu_circ_0001635_EV	0.782752	0.000337	positive	0.782752
mmu_circ_0003966_brain	mmu_circ_0008725_EV	0.782651	0.000338	positive	0.782651
mmu-mir-16-1_brain	mmu_circ_0014342_EV	0.782353	0.000341	positive	0.782353
mmu_circ_0003073_brain	mmu_circ_0007811_EV	-0.782353	0.000341	negative	0.782353
mmu_circ_0007740_brain	mmu_circ_0007811_EV	-0.782353	0.000341	negative	0.782353
Gm22155_brain	mmu-mir-203_EV	-0.782353	0.000341	negative	0.782353
mmu_circ_0000566_brain	mmu_circ_0006006_EV	0.782244	0.000342	positive	0.782244
mmu_circ_0015243_brain	mmu_circ_0013319_EV	0.782244	0.000342	positive	0.782244
mmu_circ_0000566_brain	mmu-let-7b-5p_EV	-0.782244	0.000342	negative	0.782244
mmu_circ_0005005_brain	mmu-miR-145a-3p_EV	-0.782244	0.000342	negative	0.782244
mmu_circ_0011043_brain	Mus_musculus_tRNA-Ala-TGC-5-1_EV	0.782244	0.000342	positive	0.782244
mmu_circ_0011043_brain	Mus_musculus_tRNA-Ala-TGC-5-2_EV	0.782244	0.000342	positive	0.782244
mmu_circ_0011043_brain	Mus_musculus_tRNA-Ala-TGC-5-3_EV	0.782244	0.000342	positive	0.782244
mmu_circ_0010087_brain	mmu_circ_0007601_EV	0.782239	0.000342	positive	0.782239
mmu_circ_0013570_brain	mmu_circ_0006428_EV	0.782238	0.000342	positive	0.782238
mmu_circ_0008818_brain	mmu_circ_0009923_EV	0.782164	0.000343	positive	0.782164
Gm26097_brain	mmu_circ_0010562_EV	0.78216	0.000343	positive	0.78216
mmu-mir-544_brain	mmu_circ_0010526_EV	0.782143	0.000343	positive	0.782143
mmu_circ_0012379_brain	mmu_circ_0008149_EV	0.782051	0.000344	positive	0.782051
mmu-mir-6932_brain	mmu_circ_0011718_EV	0.782051	0.000344	positive	0.782051
mmu_circ_0009515_brain	mmu_circ_0003427_EV	0.781977	0.000345	positive	0.781977
mmu_circ_0009516_brain	mmu_circ_0003427_EV	0.781977	0.000345	positive	0.781977
mmu_circ_0006492_brain	mmu_circ_0000199_EV	0.781714	0.000348	positive	0.781714
mmu_circ_0010499_brain	mmu_circ_0001520_EV	0.781714	0.000348	positive	0.781714
mmu-miR-3095-3p_brain	mmu_circ_0012470_EV	0.781714	0.000348	positive	0.781714
mmu_circ_0000608_brain	mmu_circ_0015898_EV	0.781714	0.000348	positive	0.781714
mmu_circ_0002153_brain	mmu-mir-133a-2_EV	0.781714	0.000348	positive	0.781714
mmu-mir-5114_brain	mmu_circ_0007610_EV	0.781661	0.000348	positive	0.781661
mmu_circ_0014636_brain	mmu_circ_0009488_EV	0.781548	0.000349	positive	0.781548
mmu_circ_0003152_brain	mmu_circ_0002797_EV	0.781457	0.00035	positive	0.781457
Gm23928_brain	mmu_circ_0011799_EV	0.781457	0.00035	positive	0.781457
mmu_circ_0009338_brain	mmu_circ_0015076_EV	0.781457	0.00035	positive	0.781457
mmu_circ_0010245_brain	mmu_circ_0008283_EV	-0.781431	0.000351	negative	0.781431
mmu-miR-3095-3p_brain	mmu_circ_0004387_EV	0.781085	0.000354	positive	0.781085
mmu_circ_0006885_brain	mmu_circ_0015077_EV	0.781085	0.000354	positive	0.781085
mmu_circ_0000566_brain	mmu_circ_0004659_EV	0.780762	0.000357	positive	0.780762
Mus_musculus_tRNA-Leu-CAA-1-1_brain	mmu_circ_0002241_EV	0.78069	0.000358	positive	0.78069
mmu_circ_0008661_brain	mmu_circ_0008149_EV	0.780435	0.000361	positive	0.780435
mmu_circ_0012800_brain	mmu_circ_0015164_EV	-0.780367	0.000362	negative	0.780367
mmu_circ_0014127_brain	mmu_circ_0013350_EV	0.780142	0.000364	positive	0.780142
Gm25581_brain	mmu_circ_0002797_EV	0.779985	0.000366	positive	0.779985
mmu_circ_0007640_brain	mmu_circ_0004986_EV	0.779985	0.000366	positive	0.779985
mmu_circ_0009100_brain	mmu_circ_0003546_EV	0.779861	0.000367	positive	0.779861
mmu_circ_0012725_brain	mmu_circ_0007601_EV	0.779861	0.000367	positive	0.779861
mmu_circ_0003316_brain	mmu_circ_0008879_EV	0.779861	0.000367	positive	0.779861
mmu-miR-5126_brain	mmu_circ_0008999_EV	0.779861	0.000367	positive	0.779861
mmu_circ_0008242_brain	mmu-miR-487b-3p_EV	-0.779616	0.000369	negative	0.779616
mmu_circ_0014577_brain	mmu_circ_0005903_EV	0.779412	0.000372	positive	0.779412
mmu_circ_0012613_brain	mmu_circ_0007204_EV	0.779412	0.000372	positive	0.779412
mmu_circ_0011041_brain	mmu_circ_0011879_EV	0.779412	0.000372	positive	0.779412
mmu-mir-5126_brain	mmu_circ_0011879_EV	0.779412	0.000372	positive	0.779412
mmu_circ_0006171_brain	mmu_circ_0016157_EV	0.779412	0.000372	positive	0.779412
mmu_circ_0006171_brain	mmu_circ_0016160_EV	0.779412	0.000372	positive	0.779412
mmu_circ_0016396_brain	mmu_circ_0016293_EV	0.779412	0.000372	positive	0.779412
mmu-mir-5126_brain	mmu_circ_0010573_EV	-0.779412	0.000372	negative	0.779412
Mus_musculus_tRNA-Leu-CAG-1-1_brain	mmu-mir-203_EV	-0.779412	0.000372	negative	0.779412
Mus_musculus_tRNA-Leu-CAG-1-2_brain	mmu-mir-203_EV	-0.779412	0.000372	negative	0.779412
Mus_musculus_tRNA-Leu-CAG-1-3_brain	mmu-mir-203_EV	-0.779412	0.000372	negative	0.779412
Mus_musculus_tRNA-Leu-CAG-1-4_brain	mmu-mir-203_EV	-0.779412	0.000372	negative	0.779412
Mus_musculus_tRNA-Leu-CAG-1-5_brain	mmu-mir-203_EV	-0.779412	0.000372	negative	0.779412
mmu_circ_0016395_brain	mmu-miR-676-3p_EV	-0.779412	0.000372	negative	0.779412
mmu_circ_0004811_brain	mmu_circ_0002153_EV	-0.779281	0.000373	negative	0.779281
mmu_circ_0007667_brain	mmu_circ_0002211_EV	-0.779191	0.000374	negative	0.779191
mmu_circ_0010677_brain	mmu_circ_0014637_EV	-0.779191	0.000374	negative	0.779191
mmu-mir-16-1_brain	mmu_circ_0009837_EV	0.779191	0.000374	positive	0.779191
mmu_circ_0013570_brain	Gm22449_EV	-0.77914	0.000375	negative	0.77914
mmu_circ_0013570_brain	Gm22627_EV	-0.77914	0.000375	negative	0.77914
mmu_circ_0013570_brain	Gm22909_EV	-0.77914	0.000375	negative	0.77914
mmu_circ_0013570_brain	Gm22912_EV	-0.77914	0.000375	negative	0.77914
mmu_circ_0013570_brain	Gm23560_EV	-0.77914	0.000375	negative	0.77914
mmu_circ_0013570_brain	Gm23575_EV	-0.77914	0.000375	negative	0.77914
mmu_circ_0013570_brain	Gm24206_EV	-0.77914	0.000375	negative	0.77914
mmu_circ_0013570_brain	Gm24219_EV	-0.77914	0.000375	negative	0.77914
mmu_circ_0013570_brain	Gm24585_EV	-0.77914	0.000375	negative	0.77914
mmu_circ_0013570_brain	Gm24759_EV	-0.77914	0.000375	negative	0.77914
mmu_circ_0013570_brain	Gm25146_EV	-0.77914	0.000375	negative	0.77914
mmu_circ_0013570_brain	Gm25209_EV	-0.77914	0.000375	negative	0.77914
mmu_circ_0013570_brain	Gm25230_EV	-0.77914	0.000375	negative	0.77914
mmu_circ_0013570_brain	Gm25523_EV	-0.77914	0.000375	negative	0.77914
mmu_circ_0013570_brain	Gm25710_EV	-0.77914	0.000375	negative	0.77914
mmu_circ_0013570_brain	Gm25742_EV	-0.77914	0.000375	negative	0.77914
mmu_circ_0013570_brain	Gm26334_EV	-0.77914	0.000375	negative	0.77914
mmu_circ_0013570_brain	Gm26392_EV	-0.77914	0.000375	negative	0.77914
mmu_circ_0013570_brain	Gm26434_EV	-0.77914	0.000375	negative	0.77914
mmu_circ_0011041_brain	mmu_circ_0010784_EV	0.77914	0.000375	positive	0.77914
mmu_circ_0006011_brain	mmu-miR-335-3p_EV	-0.77912	0.000375	negative	0.77912
mmu_circ_0003965_brain	mmu_circ_0012470_EV	0.779085	0.000375	positive	0.779085
Gm25120_brain	mmu_circ_0007321_EV	0.77901	0.000376	positive	0.77901
mmu_circ_0004730_brain	mmu-miR-487b-3p_EV	-0.77901	0.000376	negative	0.77901
mmu_circ_0005005_brain	mmu-miR-5107-5p_EV	-0.778969	0.000376	negative	0.778969
mmu-mir-16-1_brain	mmu_circ_0012583_EV	0.778764	0.000379	positive	0.778764
mmu_circ_0005097_brain	mmu_circ_0012470_EV	0.778611	0.00038	positive	0.778611
mmu_circ_0012945_brain	mmu_circ_0004173_EV	0.778514	0.000381	positive	0.778514
mmu_circ_0012945_brain	mmu_circ_0005117_EV	0.778514	0.000381	positive	0.778514
mmu_circ_0006534_brain	mmu_circ_0008186_EV	0.778357	0.000383	positive	0.778357
mmu_circ_0015995_brain	mmu_circ_0015077_EV	0.777844	0.000389	positive	0.777844
mmu_circ_0012154_brain	mmu_circ_0003546_EV	0.777799	0.000389	positive	0.777799
mmu_circ_0014981_brain	mmu_circ_0006959_EV	0.777799	0.000389	positive	0.777799
mmu-miR-3095-3p_brain	mmu_circ_0012661_EV	0.777799	0.000389	positive	0.777799
mmu_circ_0007327_brain	mmu_circ_0013991_EV	0.77763	0.000391	positive	0.77763
mmu-miR-142a-3p_brain	mmu_circ_0006040_EV	0.777603	0.000391	positive	0.777603
mmu-miR-6538_brain	mmu_circ_0001520_EV	0.777042	0.000398	positive	0.777042
mmu_circ_0012135_brain	mmu_circ_0006447_EV	0.777042	0.000398	positive	0.777042
Gm23540_brain	mmu_circ_0011389_EV	-0.776892	0.0004	negative	0.776892
mmu_circ_0009100_brain	mmu_circ_0011210_EV	0.77679	0.000401	positive	0.77679
mmu_circ_0002260_brain	mmu_circ_0013676_EV	0.77679	0.000401	positive	0.77679
mmu_circ_0003106_brain	mmu_circ_0014970_EV	0.77679	0.000401	positive	0.77679
mmu_circ_0006171_brain	mmu_circ_0002037_EV	0.776471	0.000404	positive	0.776471
mmu_circ_0010007_brain	mmu_circ_0006326_EV	0.776471	0.000404	positive	0.776471
mmu_circ_0009377_brain	mmu_circ_0013319_EV	0.776471	0.000404	positive	0.776471
mmu_circ_0007443_brain	mmu_circ_0013968_EV	0.776471	0.000404	positive	0.776471
mmu_circ_0003152_brain	mmu_circ_0014158_EV	0.776471	0.000404	positive	0.776471
mmu_circ_0000745_brain	mmu_circ_0015169_EV	0.776471	0.000404	positive	0.776471
mmu_circ_0001604_brain	Mus_musculus_tRNA-Ile-AAT-1-1_EV	0.776471	0.000404	positive	0.776471
Snord15a_brain	Mus_musculus_tRNA-Ile-AAT-1-1_EV	0.776471	0.000404	positive	0.776471
mmu_circ_0001604_brain	Mus_musculus_tRNA-Ile-AAT-1-2_EV	0.776471	0.000404	positive	0.776471
Snord15a_brain	Mus_musculus_tRNA-Ile-AAT-1-2_EV	0.776471	0.000404	positive	0.776471
mmu_circ_0001604_brain	Mus_musculus_tRNA-Ile-AAT-1-3_EV	0.776471	0.000404	positive	0.776471
Snord15a_brain	Mus_musculus_tRNA-Ile-AAT-1-3_EV	0.776471	0.000404	positive	0.776471
mmu_circ_0001604_brain	Mus_musculus_tRNA-Ile-AAT-1-4_EV	0.776471	0.000404	positive	0.776471
Snord15a_brain	Mus_musculus_tRNA-Ile-AAT-1-4_EV	0.776471	0.000404	positive	0.776471
mmu_circ_0001604_brain	Mus_musculus_tRNA-Ile-AAT-1-5_EV	0.776471	0.000404	positive	0.776471
Snord15a_brain	Mus_musculus_tRNA-Ile-AAT-1-5_EV	0.776471	0.000404	positive	0.776471
mmu_circ_0001604_brain	Mus_musculus_tRNA-Ile-AAT-1-6_EV	0.776471	0.000404	positive	0.776471
Snord15a_brain	Mus_musculus_tRNA-Ile-AAT-1-6_EV	0.776471	0.000404	positive	0.776471
mmu_circ_0001604_brain	Mus_musculus_tRNA-Ile-AAT-1-7_EV	0.776471	0.000404	positive	0.776471
Snord15a_brain	Mus_musculus_tRNA-Ile-AAT-1-7_EV	0.776471	0.000404	positive	0.776471
mmu_circ_0001604_brain	Mus_musculus_tRNA-Ile-AAT-1-8_EV	0.776471	0.000404	positive	0.776471
Snord15a_brain	Mus_musculus_tRNA-Ile-AAT-1-8_EV	0.776471	0.000404	positive	0.776471
mmu_circ_0001810_brain	mmu_circ_0001322_EV	-0.776471	0.000404	negative	0.776471
mmu_circ_0001480_brain	mmu_circ_0008998_EV	-0.776471	0.000404	negative	0.776471
mmu_circ_0008141_brain	mmu_circ_0001327_EV	0.776206	0.000407	positive	0.776206
mmu_circ_0003966_brain	mmu_circ_0001635_EV	0.776148	0.000408	positive	0.776148
mmu_circ_0000745_brain	mmu-miR-130b-3p_EV	-0.77612	0.000408	negative	0.77612
Gm24969_brain	mmu_circ_0013444_EV	0.77599	0.00041	positive	0.77599
Gm22155_brain	mmu_circ_0001896_EV	0.775978	0.00041	positive	0.775978
mmu_circ_0008141_brain	mmu_circ_0005066_EV	0.775978	0.00041	positive	0.775978
mmu-miR-3095-3p_brain	mmu_circ_0005066_EV	0.775978	0.00041	positive	0.775978
mmu_circ_0005686_brain	mmu_circ_0002993_EV	0.775962	0.00041	positive	0.775962
mmu_circ_0008661_brain	mmu_circ_0006518_EV	-0.775826	0.000412	negative	0.775826
mmu_circ_0004979_brain	mmu_circ_0000198_EV	0.775815	0.000412	positive	0.775815
mmu_circ_0008818_brain	mmu_circ_0003073_EV	0.775815	0.000412	positive	0.775815
mmu_circ_0016396_brain	mmu_circ_0004798_EV	-0.775815	0.000412	negative	0.775815
mmu_circ_0014429_brain	mmu_circ_0007610_EV	0.775758	0.000413	positive	0.775758
mmu_circ_0003965_brain	mmu_circ_0015479_EV	0.775641	0.000414	positive	0.775641
Gm25314_brain	mmu_circ_0007321_EV	0.77563	0.000414	positive	0.77563
mmu_circ_0008090_brain	mmu_circ_0007321_EV	-0.77563	0.000414	negative	0.77563
mmu_circ_0001698_brain	mmu_circ_0003546_EV	0.77557	0.000415	positive	0.77557
mmu_circ_0001698_brain	mmu_circ_0005123_EV	0.77557	0.000415	positive	0.77557
mmu_circ_0014631_brain	mmu_circ_0013030_EV	-0.775463	0.000416	negative	0.775463
mmu_circ_0014630_brain	mmu_circ_0011771_EV	0.775397	0.000417	positive	0.775397
mmu_circ_0012800_brain	mmu_circ_0005735_EV	-0.775194	0.000419	negative	0.775194
mmu_circ_0010547_brain	mmu_circ_0008424_EV	0.775174	0.000419	positive	0.775174
mmu_circ_0000566_brain	mmu_circ_0009346_EV	0.774836	0.000424	positive	0.774836
mmu_circ_0003965_brain	mmu_circ_0001589_EV	0.774781	0.000424	positive	0.774781
Gm22047_brain	mmu_circ_0002438_EV	0.774603	0.000426	positive	0.774603
Gm23619_brain	mmu_circ_0002438_EV	0.774603	0.000426	positive	0.774603
Gm25474_brain	mmu_circ_0002438_EV	0.774603	0.000426	positive	0.774603
mmu_circ_0006885_brain	mmu_circ_0004975_EV	0.774603	0.000426	positive	0.774603
mmu_circ_0014631_brain	mmu_circ_0016007_EV	0.774603	0.000426	positive	0.774603
mmu_circ_0016192_brain	mmu_circ_0011369_EV	0.774587	0.000426	positive	0.774587
mmu-miR-6958-3p_brain	mmu_circ_0003284_EV	-0.77451	0.000427	negative	0.77451
mmu_circ_0012800_brain	mmu_circ_0014189_EV	0.774425	0.000428	positive	0.774425
mmu_circ_0006808_brain	mmu_circ_0000848_EV	0.774289	0.00043	positive	0.774289
mmu_circ_0008995_brain	mmu_circ_0008149_EV	0.773974	0.000434	positive	0.773974
mmu_circ_0003580_brain	mmu_circ_0004098_EV	0.77372	0.000437	positive	0.77372
mmu_circ_0004246_brain	mmu_circ_0006518_EV	-0.77372	0.000437	negative	0.77372
mmu_circ_0006282_brain	mmu_circ_0006518_EV	-0.77372	0.000437	negative	0.77372
mmu_circ_0016397_brain	mmu_circ_0010409_EV	0.77372	0.000437	positive	0.77372
mmu_circ_0003965_brain	mmu_circ_0010549_EV	0.77372	0.000437	positive	0.77372
mmu-mir-5126_brain	mmu_circ_0011275_EV	-0.77372	0.000437	negative	0.77372
mmu_circ_0002258_brain	mmu_circ_0013676_EV	0.77372	0.000437	positive	0.77372
mmu_circ_0016073_brain	mmu_circ_0004093_EV	0.773641	0.000438	positive	0.773641
mmu_circ_0011306_brain	mmu_circ_0002037_EV	0.773529	0.000439	positive	0.773529
mmu_circ_0006171_brain	mmu_circ_0005026_EV	0.773529	0.000439	positive	0.773529
mmu_circ_0013743_brain	mmu_circ_0011879_EV	0.773529	0.000439	positive	0.773529
mmu-mir-16-1_brain	mmu_circ_0012821_EV	0.773529	0.000439	positive	0.773529
mmu_circ_0003152_brain	mmu_circ_0013924_EV	0.773529	0.000439	positive	0.773529
Gm24525_brain	mmu_circ_0016007_EV	0.773529	0.000439	positive	0.773529
mmu-miR-6236_brain	mmu_circ_0007688_EV	-0.773529	0.000439	negative	0.773529
mmu_circ_0016395_brain	mmu-miR-126a-3p_EV	-0.773529	0.000439	negative	0.773529
mmu_circ_0000677_brain	mmu-mir-145a_EV	-0.773529	0.000439	negative	0.773529
Gm25581_brain	mmu-mir-203_EV	-0.773529	0.000439	negative	0.773529
mmu_circ_0002611_brain	mmu_circ_0008645_EV	0.773355	0.000442	positive	0.773355
mmu_circ_0010874_brain	mmu_circ_0010375_EV	-0.77322	0.000443	negative	0.77322
mmu_circ_0010087_brain	mmu_circ_0004975_EV	0.77322	0.000443	positive	0.77322
mmu_circ_0013570_brain	mmu_circ_0012404_EV	0.7731	0.000445	positive	0.7731
mmu_circ_0013570_brain	mmu_circ_0012405_EV	0.7731	0.000445	positive	0.7731
mmu_circ_0005420_brain	mmu_circ_0011275_EV	-0.772926	0.000447	negative	0.772926
mmu_circ_0012379_brain	mmu_circ_0015215_EV	0.77289	0.000447	positive	0.77289
mmu_circ_0005420_brain	mmu_circ_0004985_EV	0.772865	0.000448	positive	0.772865
mmu_circ_0012945_brain	mmu_circ_0012293_EV	0.772865	0.000448	positive	0.772865
mmu_circ_0001809_brain	mmu-miR-540-3p_EV	-0.772836	0.000448	negative	0.772836
mmu_circ_0014630_brain	mmu_circ_0014845_EV	0.772836	0.000448	positive	0.772836
mmu_circ_0000609_brain	mmu_circ_0009720_EV	0.772627	0.000451	positive	0.772627
mmu_circ_0008015_brain	mmu-mir-5108_EV	0.772627	0.000451	positive	0.772627
mmu-miR-6538_brain	mmu_circ_0010573_EV	-0.772627	0.000451	negative	0.772627
mmu-miR-6538_brain	mmu_circ_0010874_EV	-0.772627	0.000451	negative	0.772627
mmu_circ_0009965_brain	mmu-mir-203_EV	-0.772627	0.000451	negative	0.772627
Gm23540_brain	mmu_circ_0014637_EV	-0.77251	0.000452	negative	0.77251
Gm23510_brain	mmu_circ_0004771_EV	0.772414	0.000453	positive	0.772414
mmu_circ_0000004_brain	mmu_circ_0000142_EV	0.77225	0.000455	positive	0.77225
Gm25088_brain	mmu_circ_0013484_EV	0.77225	0.000455	positive	0.77225
mmu_circ_0005005_brain	mmu_circ_0014342_EV	0.771873	0.00046	positive	0.771873
mmu_circ_0013570_brain	mmu_circ_0002265_EV	0.77159	0.000464	positive	0.77159
mmu_circ_0011045_brain	mmu_circ_0010784_EV	0.77159	0.000464	positive	0.77159
mmu_circ_0013570_brain	mmu_circ_0011933_EV	0.77159	0.000464	positive	0.77159
mmu_circ_0016176_brain	mmu_circ_0006518_EV	-0.771398	0.000466	negative	0.771398
mmu_circ_0010677_brain	Gm22252_EV	-0.771266	0.000468	negative	0.771266
Mus_musculus_tRNA-Leu-CAG-1-1_brain	Gm22252_EV	-0.771266	0.000468	negative	0.771266
Mus_musculus_tRNA-Leu-CAG-1-2_brain	Gm22252_EV	-0.771266	0.000468	negative	0.771266
Mus_musculus_tRNA-Leu-CAG-1-3_brain	Gm22252_EV	-0.771266	0.000468	negative	0.771266
Mus_musculus_tRNA-Leu-CAG-1-4_brain	Gm22252_EV	-0.771266	0.000468	negative	0.771266
Mus_musculus_tRNA-Leu-CAG-1-5_brain	Gm22252_EV	-0.771266	0.000468	negative	0.771266
mmu_circ_0003106_brain	mmu_circ_0004173_EV	0.771217	0.000469	positive	0.771217
mmu_circ_0015243_brain	mmu_circ_0004172_EV	0.771182	0.000469	positive	0.771182
mmu_circ_0007640_brain	mmu_circ_0004985_EV	0.771155	0.000469	positive	0.771155
mmu-miR-6538_brain	mmu_circ_0005019_EV	0.771155	0.000469	positive	0.771155
mmu_circ_0006869_brain	mmu_circ_0000630_EV	-0.771155	0.000469	negative	0.771155
mmu_circ_0006869_brain	mmu_circ_0005901_EV	-0.771155	0.000469	negative	0.771155
mmu_circ_0009100_brain	mmu_circ_0014426_EV	-0.770791	0.000474	negative	0.770791
mmu_circ_0003580_brain	mmu_circ_0000989_EV	0.770695	0.000475	positive	0.770695
mmu_circ_0003966_brain	mmu_circ_0000989_EV	0.77067	0.000476	positive	0.77067
mmu_circ_0012725_brain	mmu_circ_0006518_EV	-0.77065	0.000476	negative	0.77065
mmu_circ_0000743_brain	mmu_circ_0011275_EV	-0.77065	0.000476	negative	0.77065
mmu_circ_0000744_brain	mmu_circ_0011275_EV	-0.77065	0.000476	negative	0.77065
mmu_circ_0015728_brain	mmu_circ_0010409_EV	0.77065	0.000476	positive	0.77065
Gm22863_brain	mmu_circ_0011718_EV	0.77065	0.000476	positive	0.77065
Gm23953_brain	mmu_circ_0011718_EV	0.77065	0.000476	positive	0.77065
Gm24618_brain	mmu_circ_0011718_EV	0.77065	0.000476	positive	0.77065
Gm26332_brain	mmu_circ_0011718_EV	0.77065	0.000476	positive	0.77065
mmu-mir-5114_brain	mmu_circ_0002523_EV	0.770647	0.000476	positive	0.770647
mmu_circ_0004246_brain	mmu_circ_0003220_EV	0.770588	0.000477	positive	0.770588
mmu_circ_0008662_brain	mmu_circ_0005208_EV	0.770588	0.000477	positive	0.770588
mmu_circ_0002104_brain	mmu_circ_0007811_EV	-0.770588	0.000477	negative	0.770588
mmu_circ_0011324_brain	mmu_circ_0007811_EV	-0.770588	0.000477	negative	0.770588
mmu_circ_0000743_brain	mmu_circ_0008624_EV	0.770588	0.000477	positive	0.770588
mmu_circ_0000744_brain	mmu_circ_0008624_EV	0.770588	0.000477	positive	0.770588
mmu_circ_0000743_brain	mmu_circ_0008625_EV	0.770588	0.000477	positive	0.770588
mmu_circ_0000744_brain	mmu_circ_0008625_EV	0.770588	0.000477	positive	0.770588
mmu_circ_0013492_brain	mmu_circ_0008998_EV	-0.770588	0.000477	negative	0.770588
mmu_circ_0011045_brain	mmu_circ_0011879_EV	0.770588	0.000477	positive	0.770588
Gm22155_brain	mmu_circ_0016293_EV	0.770588	0.000477	positive	0.770588
mmu_circ_0001604_brain	Mus_musculus_tRNA-Ile-AAT-2-1_EV	0.770588	0.000477	positive	0.770588
Snord15a_brain	Mus_musculus_tRNA-Ile-AAT-2-1_EV	0.770588	0.000477	positive	0.770588
mmu_circ_0001604_brain	Mus_musculus_tRNA-Ile-AAT-4-1_EV	0.770588	0.000477	positive	0.770588
Snord15a_brain	Mus_musculus_tRNA-Ile-AAT-4-1_EV	0.770588	0.000477	positive	0.770588
mmu_circ_0006885_brain	mmu-mir-206_EV	0.770567	0.000477	positive	0.770567
mmu_circ_0012681_brain	Gm22510_EV	-0.770392	0.000479	negative	0.770392
mmu_circ_0012681_brain	Gm26336_EV	-0.770392	0.000479	negative	0.770392
mmu_circ_0012681_brain	Gm26390_EV	-0.770392	0.000479	negative	0.770392
mmu-miR-1193-3p_brain	mmu_circ_0001950_EV	0.770392	0.000479	positive	0.770392
mmu_circ_0001883_brain	Mus_musculus_tRNA-Ala-TGC-5-1_EV	0.770392	0.000479	positive	0.770392
mmu_circ_0001883_brain	Mus_musculus_tRNA-Ala-TGC-5-2_EV	0.770392	0.000479	positive	0.770392
mmu_circ_0001883_brain	Mus_musculus_tRNA-Ala-TGC-5-3_EV	0.770392	0.000479	positive	0.770392
mmu_circ_0016073_brain	mmu_circ_0005028_EV	0.770391	0.000479	positive	0.770391
mmu_circ_0014127_brain	mmu_circ_0008729_EV	-0.770384	0.00048	negative	0.770384
mmu-miR-1193-3p_brain	mmu_circ_0002993_EV	0.770235	0.000481	positive	0.770235
mmu_circ_0014429_brain	mmu_circ_0013578_EV	-0.770235	0.000481	negative	0.770235
mmu_circ_0002260_brain	mmu_circ_0002563_EV	0.769915	0.000486	positive	0.769915
mmu_circ_0005420_brain	mmu_circ_0005902_EV	0.769915	0.000486	positive	0.769915
mmu_circ_0008242_brain	mmu_circ_0008157_EV	-0.769915	0.000486	negative	0.769915
mmu_circ_0003317_brain	mmu_circ_0011586_EV	-0.769915	0.000486	negative	0.769915
mmu_circ_0004246_brain	mmu_circ_0015898_EV	0.769915	0.000486	positive	0.769915
mmu_circ_0005167_brain	mmu_circ_0014426_EV	0.769721	0.000488	positive	0.769721
mmu_circ_0014429_brain	mmu_circ_0012647_EV	0.769697	0.000489	positive	0.769697
mmu_circ_0015244_brain	mmu_circ_0000989_EV	0.769695	0.000489	positive	0.769695
mmu_circ_0000608_brain	mmu_circ_0009098_EV	0.769695	0.000489	positive	0.769695
mmu-miR-27a-5p_brain	mmu_circ_0001715_EV	0.769684	0.000489	positive	0.769684
mmu_circ_0011045_brain	mmu_circ_0004294_EV	0.769684	0.000489	positive	0.769684
mmu_circ_0011045_brain	mmu_circ_0004295_EV	0.769684	0.000489	positive	0.769684
mmu_circ_0013081_brain	mmu_circ_0010059_EV	0.769684	0.000489	positive	0.769684
mmu_circ_0003106_brain	mmu_circ_0003950_EV	-0.769681	0.000489	negative	0.769681
mmu-miR-672-3p_brain	mmu_circ_0011403_EV	-0.769447	0.000492	negative	0.769447
mmu_circ_0009650_brain	mmu_circ_0014637_EV	-0.769399	0.000493	negative	0.769399
mmu_circ_0009651_brain	mmu_circ_0014637_EV	-0.769399	0.000493	negative	0.769399
mmu_circ_0003106_brain	mmu_circ_0001888_EV	0.769114	0.000497	positive	0.769114
mmu_circ_0016192_brain	mmu_circ_0015651_EV	0.76891	0.000499	positive	0.76891
mmu_circ_0013236_brain	mmu_circ_0008581_EV	-0.768818	0.000501	negative	0.768818
mmu_circ_0008015_brain	mmu_circ_0000989_EV	0.768689	0.000502	positive	0.768689
mmu-mir-5114_brain	mmu_circ_0010573_EV	-0.76857	0.000504	negative	0.76857
mmu_circ_0003080_brain	mmu_circ_0013991_EV	0.768217	0.000509	positive	0.768217
mmu_circ_0016192_brain	mmu_circ_0010562_EV	-0.7682	0.000509	negative	0.7682
mmu_circ_0004730_brain	mmu_circ_0000847_EV	-0.768124	0.00051	negative	0.768124
Mus_musculus_tRNA-Leu-CAG-1-1_brain	mmu_circ_0002241_EV	0.768124	0.00051	positive	0.768124
Mus_musculus_tRNA-Leu-CAG-1-2_brain	mmu_circ_0002241_EV	0.768124	0.00051	positive	0.768124
Mus_musculus_tRNA-Leu-CAG-1-3_brain	mmu_circ_0002241_EV	0.768124	0.00051	positive	0.768124
Mus_musculus_tRNA-Leu-CAG-1-4_brain	mmu_circ_0002241_EV	0.768124	0.00051	positive	0.768124
Mus_musculus_tRNA-Leu-CAG-1-5_brain	mmu_circ_0002241_EV	0.768124	0.00051	positive	0.768124
mmu_circ_0008343_brain	mmu_circ_0005213_EV	-0.768121	0.00051	negative	0.768121
mmu_circ_0005020_brain	mmu_circ_0010526_EV	0.768121	0.00051	positive	0.768121
mmu_circ_0006885_brain	mmu_circ_0012419_EV	-0.768121	0.00051	negative	0.768121
mmu_circ_0004730_brain	mmu_circ_0005903_EV	0.767647	0.000517	positive	0.767647
mmu_circ_0001998_brain	mmu_circ_0006326_EV	0.767647	0.000517	positive	0.767647
mmu_circ_0009950_brain	mmu_circ_0007811_EV	-0.767647	0.000517	negative	0.767647
mmu-miR-3095-3p_brain	mmu_circ_0008624_EV	0.767647	0.000517	positive	0.767647
mmu-miR-3095-3p_brain	mmu_circ_0008625_EV	0.767647	0.000517	positive	0.767647
mmu_circ_0012945_brain	mmu_circ_0008974_EV	0.767647	0.000517	positive	0.767647
mmu_circ_0001809_brain	mmu_circ_0009115_EV	0.767647	0.000517	positive	0.767647
mmu_circ_0000677_brain	mmu_circ_0010549_EV	0.767647	0.000517	positive	0.767647
mmu_circ_0010007_brain	mmu_circ_0012404_EV	0.767647	0.000517	positive	0.767647
mmu_circ_0011306_brain	mmu-let-7b_EV	-0.767647	0.000517	negative	0.767647
mmu_circ_0004246_brain	mmu-let-7b-5p_EV	-0.767647	0.000517	negative	0.767647
mmu_circ_0006171_brain	mmu-miR-126a-3p_EV	-0.767647	0.000517	negative	0.767647
mmu_circ_0008141_brain	mmu-mir-203_EV	-0.767647	0.000517	negative	0.767647
mmu_circ_0016396_brain	Mus_musculus_tRNA-iMet-CAT-1-1_EV	0.767647	0.000517	positive	0.767647
mmu_circ_0016396_brain	Mus_musculus_tRNA-iMet-CAT-1-2_EV	0.767647	0.000517	positive	0.767647
mmu_circ_0016396_brain	Mus_musculus_tRNA-iMet-CAT-1-3_EV	0.767647	0.000517	positive	0.767647
mmu_circ_0016396_brain	Mus_musculus_tRNA-iMet-CAT-1-4_EV	0.767647	0.000517	positive	0.767647
mmu_circ_0016396_brain	Mus_musculus_tRNA-iMet-CAT-1-5_EV	0.767647	0.000517	positive	0.767647
mmu_circ_0016396_brain	Mus_musculus_tRNA-iMet-CAT-1-6_EV	0.767647	0.000517	positive	0.767647
mmu_circ_0016396_brain	Mus_musculus_tRNA-iMet-CAT-1-7_EV	0.767647	0.000517	positive	0.767647
mmu_circ_0016396_brain	Mus_musculus_tRNA-iMet-CAT-3-1_EV	0.767647	0.000517	positive	0.767647
mmu_circ_0001604_brain	mmu_circ_0000189_EV	0.767579	0.000518	positive	0.767579
Snord15a_brain	mmu_circ_0000189_EV	0.767579	0.000518	positive	0.767579
mmu_circ_0003965_brain	mmu_circ_0008624_EV	0.767579	0.000518	positive	0.767579
mmu_circ_0003965_brain	mmu_circ_0008625_EV	0.767579	0.000518	positive	0.767579
mmu-miR-5126_brain	mmu_circ_0010573_EV	-0.767579	0.000518	negative	0.767579
mmu_circ_0001883_brain	mmu-miR-1291_EV	-0.767579	0.000518	negative	0.767579
Mus_musculus_tRNA-Leu-CAG-1-1_brain	mmu_circ_0010799_EV	-0.767428	0.00052	negative	0.767428
Mus_musculus_tRNA-Leu-CAG-1-2_brain	mmu_circ_0010799_EV	-0.767428	0.00052	negative	0.767428
Mus_musculus_tRNA-Leu-CAG-1-3_brain	mmu_circ_0010799_EV	-0.767428	0.00052	negative	0.767428
Mus_musculus_tRNA-Leu-CAG-1-4_brain	mmu_circ_0010799_EV	-0.767428	0.00052	negative	0.767428
Mus_musculus_tRNA-Leu-CAG-1-5_brain	mmu_circ_0010799_EV	-0.767428	0.00052	negative	0.767428
mmu_circ_0005771_brain	mmu_circ_0012514_EV	-0.767428	0.00052	negative	0.767428
mmu_circ_0005095_brain	mmu-miR-335-3p_EV	-0.767428	0.00052	negative	0.767428
mmu_circ_0005097_brain	mmu_circ_0000849_EV	0.767428	0.00052	positive	0.767428
mmu_circ_0000566_brain	mmu_circ_0011771_EV	0.76735	0.000521	positive	0.76735
mmu_circ_0009515_brain	mmu_circ_0013444_EV	0.76735	0.000521	positive	0.76735
mmu_circ_0009516_brain	mmu_circ_0013444_EV	0.76735	0.000521	positive	0.76735
mmu_circ_0014631_brain	mmu_circ_0012661_EV	0.767302	0.000522	positive	0.767302
mmu_circ_0003026_brain	mmu_circ_0012775_EV	0.76725	0.000523	positive	0.76725
mmu-miR-7026-5p_brain	mmu_circ_0000348_EV	-0.76725	0.000523	negative	0.76725
mmu-miR-7026-5p_brain	mmu_circ_0003939_EV	-0.76725	0.000523	negative	0.76725
mmu_circ_0004246_brain	mmu_circ_0002251_EV	0.767181	0.000523	positive	0.767181
mmu-miR-6236_brain	mmu_circ_0013463_EV	0.767181	0.000523	positive	0.767181
mmu-miR-6962-5p_brain	mmu_circ_0014714_EV	0.767181	0.000523	positive	0.767181
mmu_circ_0014127_brain	mmu_circ_0010052_EV	0.76714	0.000524	positive	0.76714
mmu_circ_0003080_brain	mmu_circ_0002126_EV	-0.76706	0.000525201	negative	0.76706
mmu_circ_0004979_brain	mmu_circ_0000197_EV	0.766965	0.000527	positive	0.766965
mmu_circ_0005420_brain	mmu_circ_0004987_EV	0.766965	0.000527	positive	0.766965
mmu_circ_0005420_brain	mmu_circ_0004988_EV	0.766965	0.000527	positive	0.766965
mmu_circ_0010499_brain	mmu_circ_0012471_EV	0.766965	0.000527	positive	0.766965
mmu_circ_0000743_brain	mmu-miR-346-5p_EV	-0.766965	0.000527	negative	0.766965
mmu_circ_0000744_brain	mmu-miR-346-5p_EV	-0.766965	0.000527	negative	0.766965
mmu_circ_0003026_brain	mmu_circ_0003940_EV	-0.766939	0.000527	negative	0.766939
mmu_circ_0000008_brain	mmu_circ_0004289_EV	-0.766939	0.000527	negative	0.766939
mmu-miR-467c-5p_brain	mmu_circ_0010562_EV	0.766869	0.000528	positive	0.766869
mmu_circ_0009514_brain	mmu_circ_0014968_EV	0.76674	0.00053	positive	0.76674
mmu-miR-6538_brain	mmu-let-7b_EV	-0.76674	0.00053	negative	0.76674
mmu_circ_0009965_brain	mmu_circ_0007470_EV	0.766568	0.000532	positive	0.766568
Mus_musculus_tRNA-Leu-CAG-2-1_brain	Gm22252_EV	-0.766553	0.000532	negative	0.766553
Mus_musculus_tRNA-Leu-CAG-2-2_brain	Gm22252_EV	-0.766553	0.000532	negative	0.766553
Mus_musculus_tRNA-Leu-CAG-2-3_brain	Gm22252_EV	-0.766553	0.000532	negative	0.766553
mmu-miR-7026-5p_brain	mmu_circ_0009488_EV	0.766514	0.000533	positive	0.766514
mmu_circ_0006808_brain	mmu_circ_0004798_EV	-0.766054	0.00054	negative	0.766054
mmu_circ_0013665_brain	mmu_circ_0000849_EV	0.765947	0.000541	positive	0.765947
mmu_circ_0007443_brain	mmu_circ_0002535_EV	0.765947	0.000541	positive	0.765947
mmu_circ_0016192_brain	mmu_circ_0004098_EV	0.765947	0.000541	positive	0.765947
mmu_circ_0014980_brain	mmu_circ_0006959_EV	0.765947	0.000541	positive	0.765947
mmu_circ_0006011_brain	mmu_circ_0007601_EV	0.765775	0.000544	positive	0.765775
mmu_circ_0005095_brain	mmu_circ_0011389_EV	-0.76567	0.000545	negative	0.76567
mmu_circ_0005096_brain	mmu-miR-540-3p_EV	-0.765667	0.000545	negative	0.765667
mmu_circ_0013570_brain	Gm22255_EV	-0.76555	0.000547	negative	0.76555
mmu_circ_0000006_brain	mmu_circ_0005735_EV	-0.76555	0.000547	negative	0.76555
mmu_circ_0000742_brain	mmu_circ_0010971_EV	-0.76555	0.000547	negative	0.76555
mmu_circ_0013665_brain	mmu_circ_0005311_EV	0.765435	0.000549	positive	0.765435
mmu_circ_0002260_brain	mmu_circ_0003950_EV	-0.765269	0.000551	negative	0.765269
mmu_circ_0001254_brain	mmu_circ_0012514_EV	-0.765269	0.000551	negative	0.765269
mmu-miR-6236_brain	mmu_circ_0004771_EV	0.765262	0.000551	positive	0.765262
mmu_circ_0000007_brain	mmu-mir-5114_EV	-0.765262	0.000551	negative	0.765262
mmu_circ_0001249_brain	mmu_circ_0009098_EV	0.764982	0.000556	positive	0.764982
mmu_circ_0014630_brain	mmu_circ_0013606_EV	0.764982	0.000556	positive	0.764982
mmu_circ_0010547_brain	mmu_circ_0012428_EV	-0.76488	0.000557	negative	0.76488
mmu_circ_0016397_brain	mmu_circ_0001299_EV	0.764706	0.00056	positive	0.764706
mmu_circ_0016397_brain	mmu_circ_0001300_EV	0.764706	0.00056	positive	0.764706
mmu_circ_0016397_brain	mmu_circ_0001301_EV	0.764706	0.00056	positive	0.764706
mmu_circ_0007381_brain	mmu_circ_0007811_EV	-0.764706	0.00056	negative	0.764706
mmu_circ_0007382_brain	mmu_circ_0007811_EV	-0.764706	0.00056	negative	0.764706
mmu_circ_0007443_brain	mmu_circ_0012261_EV	0.764706	0.00056	positive	0.764706
mmu_circ_0004246_brain	mmu_circ_0012823_EV	0.764706	0.00056	positive	0.764706
mmu_circ_0001883_brain	mmu_circ_0016157_EV	0.764706	0.00056	positive	0.764706
mmu_circ_0001883_brain	mmu_circ_0016160_EV	0.764706	0.00056	positive	0.764706
Gm23928_brain	mmu-let-7b-5p_EV	-0.764706	0.00056	negative	0.764706
mmu_circ_0001249_brain	mmu-let-7c-5p_EV	-0.764706	0.00056	negative	0.764706
mmu_circ_0012945_brain	mmu-mir-203_EV	-0.764706	0.00056	negative	0.764706
mmu_circ_0000677_brain	mmu-miR-676-3p_EV	-0.764706	0.00056	negative	0.764706
mmu_circ_0009514_brain	mmu_circ_0004172_EV	0.764578	0.000562	positive	0.764578
mmu_circ_0000742_brain	Gm23485_EV	-0.764509	0.000563	negative	0.764509
mmu_circ_0010007_brain	mmu_circ_0002302_EV	0.764509	0.000563	positive	0.764509
mmu_circ_0003965_brain	mmu_circ_0004662_EV	0.764509	0.000563	positive	0.764509
mmu_circ_0003965_brain	mmu_circ_0005019_EV	0.764509	0.000563	positive	0.764509
mmu_circ_0010620_brain	mmu_circ_0005076_EV	0.764509	0.000563	positive	0.764509
mmu_circ_0000007_brain	mmu_circ_0007601_EV	0.764509	0.000563	positive	0.764509
mmu_circ_0003152_brain	mmu_circ_0010409_EV	0.764509	0.000563	positive	0.764509
mmu_circ_0009650_brain	Gm22252_EV	-0.764496	0.000563	negative	0.764496
mmu_circ_0009651_brain	Gm22252_EV	-0.764496	0.000563	negative	0.764496
mmu_circ_0005005_brain	mmu_circ_0006006_EV	0.764465	0.000563	positive	0.764465
mmu-miR-7055-5p_brain	mmu_circ_0016436_EV	0.764373	0.000565	positive	0.764373
mmu_circ_0004885_brain	mmu_circ_0013402_EV	-0.764264	0.000566	negative	0.764264
mmu_circ_0004885_brain	mmu_circ_0013403_EV	-0.764264	0.000566	negative	0.764264
mmu_circ_0002153_brain	mmu_circ_0002241_EV	0.764091	0.000569	positive	0.764091
mmu_circ_0002153_brain	mmu_circ_0000849_EV	0.764015	0.00057	positive	0.764015
mmu-mir-16-1_brain	mmu_circ_0001234_EV	0.764015	0.00057	positive	0.764015
mmu_circ_0010677_brain	mmu_circ_0002561_EV	0.764015	0.00057	positive	0.764015
mmu_circ_0005420_brain	mmu_circ_0004986_EV	0.764015	0.00057	positive	0.764015
mmu_circ_0005096_brain	mmu_circ_0015163_EV	0.764015	0.00057	positive	0.764015
mmu-miR-6958-3p_brain	mmu_circ_0008507_EV	-0.763822	0.000573	negative	0.763822
mmu_circ_0002260_brain	mmu_circ_0011369_EV	0.763801	0.000573	positive	0.763801
mmu_circ_0015244_brain	mmu_circ_0013484_EV	0.763801	0.000573	positive	0.763801
mmu_circ_0009514_brain	mmu_circ_0001520_EV	0.763797	0.000573	positive	0.763797
mmu_circ_0012945_brain	mmu_circ_0007172_EV	0.763797	0.000573	positive	0.763797
mmu_circ_0004620_brain	mmu_circ_0011586_EV	-0.763752	0.000574	negative	0.763752
mmu_circ_0005097_brain	mmu_circ_0009720_EV	0.763546	0.000577	positive	0.763546
mmu_circ_0001317_brain	mmu_circ_0013507_EV	0.76354	0.000577	positive	0.76354
mmu_circ_0012725_brain	mmu_circ_0000989_EV	0.763411	0.000579	positive	0.763411
mmu-miR-155-5p_brain	mmu_circ_0006796_EV	-0.763411	0.000579	negative	0.763411
mmu-miR-155-5p_brain	mmu_circ_0006797_EV	-0.763411	0.000579	negative	0.763411
mmu-miR-7026-5p_brain	mmu_circ_0008507_EV	-0.763224	0.000582	negative	0.763224
mmu_circ_0003447_brain	mmu_circ_0009488_EV	0.763224	0.000582	positive	0.763224
mmu_circ_0008704_brain	mmu_circ_0010525_EV	0.762984	0.000586	positive	0.762984
mmu_circ_0011041_brain	Mus_musculus_tRNA-Ala-TGC-5-1_EV	0.762984	0.000586	positive	0.762984
mmu_circ_0011041_brain	Mus_musculus_tRNA-Ala-TGC-5-2_EV	0.762984	0.000586	positive	0.762984
mmu_circ_0011041_brain	Mus_musculus_tRNA-Ala-TGC-5-3_EV	0.762984	0.000586	positive	0.762984
mmu_circ_0008015_brain	mmu_circ_0000142_EV	0.762672	0.000591	positive	0.762672
mmu_circ_0015243_brain	mmu_circ_0008186_EV	0.762671	0.000591	positive	0.762671
mmu_circ_0005021_brain	mmu_circ_0013991_EV	0.76253	0.000593	positive	0.76253
mmu_circ_0009950_brain	mmu_circ_0013991_EV	0.76253	0.000593	positive	0.76253
mmu_circ_0013570_brain	Gm22510_EV	-0.76253	0.000593	negative	0.76253
mmu_circ_0013570_brain	Gm26336_EV	-0.76253	0.000593	negative	0.76253
mmu_circ_0013570_brain	Gm26390_EV	-0.76253	0.000593	negative	0.76253
mmu_circ_0007788_brain	mmu_circ_0012516_EV	-0.76253	0.000593	negative	0.76253
mmu_circ_0000638_brain	mmu_circ_0014524_EV	-0.762496	0.000594	negative	0.762496
mmu-mir-5114_brain	mmu_circ_0001868_EV	0.762336	0.000596	positive	0.762336
mmu_circ_0009514_brain	mmu_circ_0002103_EV	0.762325	0.000596	positive	0.762325
mmu_circ_0008015_brain	mmu_circ_0004098_EV	0.762325	0.000596	positive	0.762325
mmu_circ_0013961_brain	mmu_circ_0002251_EV	0.762058	0.000601	positive	0.762058
mmu_circ_0009100_brain	mmu_circ_0005837_EV	-0.762058	0.000601	negative	0.762058
mmu_circ_0013236_brain	mmu_circ_0006006_EV	0.761841	0.000604	positive	0.761841
mmu_circ_0011306_brain	mmu_circ_0009075_EV	0.761841	0.000604	positive	0.761841
Mus_musculus_tRNA-Leu-CAG-2-1_brain	Gm24056_EV	-0.761841	0.000604	negative	0.761841
Mus_musculus_tRNA-Leu-CAG-2-2_brain	Gm24056_EV	-0.761841	0.000604	negative	0.761841
Mus_musculus_tRNA-Leu-CAG-2-3_brain	Gm24056_EV	-0.761841	0.000604	negative	0.761841
mmu_circ_0002215_brain	mmu_circ_0000154_EV	-0.761765	0.000605	negative	0.761765
mmu-miR-3971_brain	mmu_circ_0000783_EV	-0.761765	0.000605	negative	0.761765
mmu_circ_0003316_brain	mmu_circ_0000947_EV	0.761765	0.000605	positive	0.761765
Gm23928_brain	mmu_circ_0001222_EV	0.761765	0.000605	positive	0.761765
mmu_circ_0003152_brain	mmu_circ_0002265_EV	0.761765	0.000605	positive	0.761765
Gm23660_brain	mmu_circ_0004098_EV	-0.761765	0.000605	negative	0.761765
mmu_circ_0002258_brain	mmu_circ_0005208_EV	0.761765	0.000605	positive	0.761765
mmu-miR-155-5p_brain	mmu_circ_0007688_EV	-0.761765	0.000605	negative	0.761765
mmu_circ_0000677_brain	mmu_circ_0008312_EV	0.761765	0.000605	positive	0.761765
mmu_circ_0000742_brain	mmu_circ_0010573_EV	-0.761765	0.000605	negative	0.761765
mmu_circ_0014577_brain	mmu_circ_0011509_EV	0.761765	0.000605	positive	0.761765
Gm23928_brain	mmu_circ_0011798_EV	0.761765	0.000605	positive	0.761765
mmu-mir-5126_brain	mmu_circ_0012516_EV	-0.761765	0.000605	negative	0.761765
mmu_circ_0001249_brain	mmu_circ_0014273_EV	0.761765	0.000605	positive	0.761765
mmu_circ_0001604_brain	mmu_circ_0014845_EV	0.761765	0.000605	positive	0.761765
Snord15a_brain	mmu_circ_0014845_EV	0.761765	0.000605	positive	0.761765
mmu_circ_0000004_brain	mmu_circ_0015651_EV	0.761765	0.000605	positive	0.761765
mmu_circ_0015894_brain	mmu_circ_0013444_EV	0.761686	0.000607	positive	0.761686
mmu_circ_0014127_brain	mmu_circ_0009115_EV	0.761639	0.000607	positive	0.761639
mmu_circ_0003965_brain	mmu_circ_0004771_EV	0.761533	0.000609	positive	0.761533
mmu_circ_0005097_brain	mmu_circ_0001299_EV	0.761502	0.00061	positive	0.761502
mmu_circ_0005097_brain	mmu_circ_0001300_EV	0.761502	0.00061	positive	0.761502
mmu_circ_0005097_brain	mmu_circ_0001301_EV	0.761502	0.00061	positive	0.761502
mmu_circ_0000742_brain	mmu_circ_0011275_EV	-0.761439	0.000611	negative	0.761439
mmu_circ_0012945_brain	mmu_circ_0000848_EV	0.761439	0.000611	positive	0.761439
mmu_circ_0013961_brain	mmu_circ_0002011_EV	0.761439	0.000611	positive	0.761439
mmu_circ_0004730_brain	mmu_circ_0014637_EV	-0.761279	0.000613	negative	0.761279
mmu-mir-16-1_brain	mmu-miR-5107-5p_EV	-0.761279	0.000613	negative	0.761279
mmu_circ_0008849_brain	mmu-miR-1970_EV	0.761279	0.000613	positive	0.761279
mmu_circ_0003965_brain	mmu_circ_0002252_EV	0.761248	0.000614	positive	0.761248
mmu_circ_0007788_brain	mmu_circ_0014426_EV	-0.76124	0.000614	negative	0.76124
mmu_circ_0001249_brain	mmu_circ_0009657_EV	0.761191	0.000615	positive	0.761191
mmu-mir-16-1_brain	mmu_circ_0009657_EV	0.761191	0.000615	positive	0.761191
mmu_circ_0001479_brain	mmu_circ_0002239_EV	0.761065	0.000617	positive	0.761065
mmu_circ_0008704_brain	mmu_circ_0007047_EV	0.761065	0.000617	positive	0.761065
mmu_circ_0008818_brain	mmu_circ_0010402_EV	0.761065	0.000617	positive	0.761065
mmu_circ_0000677_brain	mmu_circ_0004432_EV	0.76102	0.000617	positive	0.76102
mmu_circ_0008090_brain	mmu_circ_0008123_EV	-0.76102	0.000617	negative	0.76102
mmu_circ_0013236_brain	mmu_circ_0014524_EV	-0.760906	0.000619	negative	0.760906
Gm23540_brain	mmu_circ_0010799_EV	-0.76078	0.000621	negative	0.76078
mmu_circ_0014127_brain	mmu_circ_0002535_EV	0.760772	0.000621	positive	0.760772
mmu_circ_0010499_brain	mmu_circ_0004387_EV	0.760639	0.000624	positive	0.760639
Gm23540_brain	mmu_circ_0005076_EV	0.760609	0.000624	positive	0.760609
mmu_circ_0001662_brain	mmu-miR-1970_EV	0.760542	0.000625	positive	0.760542
mmu_circ_0014724_brain	mmu-miR-1970_EV	0.760542	0.000625	positive	0.760542
mmu_circ_0013570_brain	mmu_circ_0009075_EV	0.760464	0.000626	positive	0.760464
mmu_circ_0003106_brain	Gm24100_EV	-0.760463	0.000627	negative	0.760463
mmu-miR-7026-5p_brain	mmu_circ_0011718_EV	0.760424	0.000627	positive	0.760424
Snord58b_brain	mmu_circ_0000283_EV	-0.760422	0.000627	negative	0.760422
Gm25314_brain	mmu_circ_0005837_EV	0.760422	0.000627	positive	0.760422
mmu_circ_0002258_brain	mmu_circ_0011369_EV	0.760422	0.000627	positive	0.760422
mmu_circ_0016191_brain	Mus_musculus_tRNA-Ala-AGC-19-1_EV	0.760328	0.000629	positive	0.760328
mmu_circ_0009377_brain	mmu_circ_0004732_EV	0.76027	0.00063	positive	0.76027
mmu_circ_0006011_brain	mmu-mir-122_EV	-0.76027	0.00063	negative	0.76027
mmu_circ_0006011_brain	mmu_circ_0011771_EV	0.760118	0.000632	positive	0.760118
mmu_circ_0012800_brain	mmu_circ_0011799_EV	0.760069	0.000633	positive	0.760069
mmu_circ_0007788_brain	mmu_circ_0004771_EV	0.760049	0.000633	positive	0.760049
mmu_circ_0001480_brain	mmu_circ_0010851_EV	0.760021	0.000634	positive	0.760021
mmu_circ_0005005_brain	mmu-miR-143-3p_EV	-0.760021	0.000634	negative	0.760021
mmu_circ_0000566_brain	mmu-mir-145a_EV	-0.760021	0.000634	negative	0.760021
mmu_circ_0005005_brain	mmu-mir-145a_EV	-0.760021	0.000634	negative	0.760021
mmu_circ_0005097_brain	mmu_circ_0006500_EV	0.759701	0.000639	positive	0.759701
mmu_circ_0012700_brain	mmu_circ_0008986_EV	-0.759658	0.00064	negative	0.759658
mmu_circ_0003965_brain	mmu_circ_0006518_EV	-0.759615	0.000641	negative	0.759615
mmu_circ_0005005_brain	mmu_circ_0001896_EV	0.759593	0.000641	positive	0.759593
mmu_circ_0004730_brain	mmu_circ_0009591_EV	0.75951	0.000642	positive	0.75951
mmu_circ_0004037_brain	mmu_circ_0013991_EV	0.75951	0.000642	positive	0.75951
mmu_circ_0000007_brain	mmu_circ_0007172_EV	0.759382	0.000645	positive	0.759382
mmu_circ_0000950_brain	mmu_circ_0010549_EV	0.759382	0.000645	positive	0.759382
mmu_circ_0009514_brain	mmu_circ_0014969_EV	0.759382	0.000645	positive	0.759382
mmu_circ_0012681_brain	mmu_circ_0007446_EV	0.759098	0.000649	positive	0.759098
mmu_circ_0009514_brain	mmu_circ_0015737_EV	0.758852	0.000654	positive	0.758852
mmu_circ_0000745_brain	mmu_circ_0000348_EV	0.758824	0.000654	positive	0.758824
mmu_circ_0004246_brain	mmu_circ_0000980_EV	0.758824	0.000654	positive	0.758824
mmu_circ_0009377_brain	mmu_circ_0003841_EV	-0.758824	0.000654	negative	0.758824
mmu_circ_0000745_brain	mmu_circ_0003939_EV	0.758824	0.000654	positive	0.758824
mmu_circ_0000007_brain	mmu_circ_0004975_EV	0.758824	0.000654	positive	0.758824
mmu_circ_0001998_brain	mmu_circ_0005353_EV	0.758824	0.000654	positive	0.758824
mmu_circ_0002260_brain	mmu_circ_0005353_EV	0.758824	0.000654	positive	0.758824
mmu_circ_0011041_brain	mmu_circ_0005903_EV	0.758824	0.000654	positive	0.758824
mmu_circ_0000745_brain	mmu_circ_0008624_EV	0.758824	0.000654	positive	0.758824
mmu_circ_0000745_brain	mmu_circ_0008625_EV	0.758824	0.000654	positive	0.758824
mmu_circ_0012662_brain	mmu_circ_0008636_EV	-0.758824	0.000654	negative	0.758824
mmu_circ_0000743_brain	mmu_circ_0010461_EV	-0.758824	0.000654	negative	0.758824
mmu_circ_0000744_brain	mmu_circ_0010461_EV	-0.758824	0.000654	negative	0.758824
mmu_circ_0002258_brain	mmu_circ_0014970_EV	0.758824	0.000654	positive	0.758824
mmu_circ_0010677_brain	mmu-mir-203_EV	-0.758824	0.000654	negative	0.758824
Gm22155_brain	mmu-miR-203-3p_EV	-0.758824	0.000654	negative	0.758824
mmu_circ_0003152_brain	Mus_musculus_tRNA-Ala-TGC-6-1_EV	0.758824	0.000654	positive	0.758824
mmu_circ_0016192_brain	mmu_circ_0000989_EV	0.758801	0.000654	positive	0.758801
mmu_circ_0002260_brain	mmu_circ_0005377_EV	0.758732	0.000656	positive	0.758732
mmu_circ_0010996_brain	mmu_circ_0013484_EV	0.758732	0.000656	positive	0.758732
mmu_circ_0005748_brain	Gm22252_EV	-0.758699	0.000656	negative	0.758699
mmu_circ_0001691_brain	mmu_circ_0006959_EV	0.758539	0.000659	positive	0.758539
mmu_circ_0004583_brain	mmu_circ_0016436_EV	0.758539	0.000659	positive	0.758539
mmu-mir-182_brain	Snord61_EV	-0.758398	0.000661	negative	0.758398
mmu-miR-342-3p_brain	mmu_circ_0006518_EV	0.758368	0.000662	positive	0.758368
mmu_circ_0000745_brain	mmu_circ_0011275_EV	-0.758368	0.000662	negative	0.758368
mmu_circ_0008627_brain	mmu_circ_0015479_EV	0.758368	0.000662	positive	0.758368
mmu_circ_0008628_brain	mmu_circ_0015479_EV	0.758368	0.000662	positive	0.758368
mmu_circ_0008629_brain	mmu_circ_0015479_EV	0.758368	0.000662	positive	0.758368
mmu-miR-142a-3p_brain	mmu_circ_0008123_EV	-0.75814	0.000666	negative	0.75814
mmu_circ_0001481_brain	mmu_circ_0002239_EV	0.758115	0.000666	positive	0.758115
mmu_circ_0008818_brain	mmu_circ_0009000_EV	0.758115	0.000666	positive	0.758115
Gm25088_brain	mmu_circ_0013444_EV	0.75811	0.000666	positive	0.75811
Snord107_brain	mmu_circ_0008283_EV	0.758	0.000668	positive	0.758
mmu_circ_0002611_brain	mmu_circ_0008725_EV	0.758	0.000668	positive	0.758
mmu-miR-142a-3p_brain	mmu_circ_0016217_EV	0.758	0.000668	positive	0.758
mmu_circ_0004730_brain	mmu_circ_0002797_EV	0.75791	0.00067	positive	0.75791
mmu_circ_0002260_brain	mmu_circ_0005117_EV	0.75791	0.00067	positive	0.75791
mmu_circ_0006885_brain	mmu_circ_0015706_EV	0.757865	0.000671	positive	0.757865
mmu_circ_0006885_brain	mmu_circ_0015707_EV	0.757865	0.000671	positive	0.757865
mmu_circ_0013961_brain	Mus_musculus_tRNA-Ala-TGC-5-1_EV	0.757821	0.000671	positive	0.757821
mmu_circ_0013961_brain	Mus_musculus_tRNA-Ala-TGC-5-2_EV	0.757821	0.000671	positive	0.757821
mmu_circ_0013961_brain	Mus_musculus_tRNA-Ala-TGC-5-3_EV	0.757821	0.000671	positive	0.757821
mmu_circ_0010499_brain	mmu_circ_0005066_EV	0.75779	0.000672	positive	0.75779
mmu-mir-5114_brain	mmu_circ_0012399_EV	0.757766	0.000672	positive	0.757766
mmu_circ_0005771_brain	mmu_circ_0005837_EV	-0.757563	0.000676	negative	0.757563
mmu_circ_0006769_brain	mmu-miR-1970_EV	0.757539	0.000676	positive	0.757539
mmu_circ_0013961_brain	mmu_circ_0002013_EV	0.757529	0.000676	positive	0.757529
mmu-miR-5126_brain	mmu_circ_0008581_EV	-0.757529	0.000676	negative	0.757529
mmu_circ_0006492_brain	mmu_circ_0012293_EV	0.757396	0.000679	positive	0.757396
Mus_musculus_tRNA-Asp-GTC-1-11_brain	mmu_circ_0005823_EV	0.757327	0.00068	positive	0.757327
mmu_circ_0000677_brain	mmu_circ_0009657_EV	0.757327	0.00068	positive	0.757327
mmu_circ_0012135_brain	mmu_circ_0009657_EV	0.757327	0.00068	positive	0.757327
mmu_circ_0004246_brain	mmu_circ_0012399_EV	0.757327	0.00068	positive	0.757327
mmu_circ_0001317_brain	mmu_circ_0011718_EV	0.757307	0.00068	positive	0.757307
mmu_circ_0016073_brain	mmu_circ_0008075_EV	0.757143	0.000683	positive	0.757143
mmu_circ_0009515_brain	mmu_circ_0015651_EV	0.757058	0.000685	positive	0.757058
mmu_circ_0009516_brain	mmu_circ_0015651_EV	0.757058	0.000685	positive	0.757058
mmu_circ_0007381_brain	mmu_circ_0016436_EV	0.757058	0.000685	positive	0.757058
mmu_circ_0007382_brain	mmu_circ_0016436_EV	0.757058	0.000685	positive	0.757058
mmu_circ_0007740_brain	mmu_circ_0016436_EV	0.757058	0.000685	positive	0.757058
mmu_circ_0001249_brain	Mus_musculus_tRNA-Ala-TGC-5-1_EV	0.757058	0.000685	positive	0.757058
mmu_circ_0001249_brain	Mus_musculus_tRNA-Ala-TGC-5-2_EV	0.757058	0.000685	positive	0.757058
mmu_circ_0001249_brain	Mus_musculus_tRNA-Ala-TGC-5-3_EV	0.757058	0.000685	positive	0.757058
mmu_circ_0013570_brain	Gm24100_EV	-0.757047	0.000685	negative	0.757047
mmu_circ_0009822_brain	mmu_circ_0000142_EV	0.757042	0.000685	positive	0.757042
mmu_circ_0009823_brain	mmu_circ_0000142_EV	0.757042	0.000685	positive	0.757042
mmu_circ_0012945_brain	mmu_circ_0001475_EV	0.757042	0.000685	positive	0.757042
mmu_circ_0016397_brain	mmu-miR-130b-3p_EV	-0.75649	0.000695	negative	0.75649
mmu_circ_0014038_brain	mmu_circ_0001851_EV	0.756439	0.000696	positive	0.756439
mmu_circ_0001604_brain	mmu_circ_0001868_EV	0.756439	0.000696	positive	0.756439
Snord15a_brain	mmu_circ_0001868_EV	0.756439	0.000696	positive	0.756439
mmu_circ_0005097_brain	mmu_circ_0003427_EV	0.756412	0.000696	positive	0.756412
mmu_circ_0011859_brain	mmu_circ_0013507_EV	0.75641	0.000696	positive	0.75641
mmu_circ_0011428_brain	mmu_circ_0003940_EV	-0.756323	0.000698	negative	0.756323
mmu_circ_0008662_brain	mmu_circ_0000597_EV	-0.755882	0.000706	negative	0.755882
mmu_circ_0004730_brain	mmu_circ_0000849_EV	0.755882	0.000706	positive	0.755882
mmu-miR-382-3p_brain	mmu_circ_0001193_EV	0.755882	0.000706	positive	0.755882
Gm25120_brain	mmu_circ_0004098_EV	-0.755882	0.000706	negative	0.755882
mmu_circ_0001249_brain	mmu_circ_0005019_EV	0.755882	0.000706	positive	0.755882
mmu_circ_0003317_brain	mmu_circ_0005353_EV	0.755882	0.000706	positive	0.755882
mmu_circ_0011306_brain	mmu_circ_0007163_EV	0.755882	0.000706	positive	0.755882
mmu_circ_0000677_brain	mmu_circ_0007579_EV	0.755882	0.000706	positive	0.755882
mmu_circ_0011306_brain	mmu_circ_0008624_EV	0.755882	0.000706	positive	0.755882
mmu_circ_0011306_brain	mmu_circ_0008625_EV	0.755882	0.000706	positive	0.755882
mmu_circ_0004246_brain	mmu_circ_0010874_EV	-0.755882	0.000706	negative	0.755882
mmu_circ_0009377_brain	mmu_circ_0012516_EV	-0.755882	0.000706	negative	0.755882
mmu_circ_0005748_brain	mmu_circ_0013319_EV	0.755882	0.000706	positive	0.755882
Gm24525_brain	mmu-mir-203_EV	-0.755882	0.000706	negative	0.755882
mmu_circ_0013961_brain	mmu_circ_0004294_EV	0.755854	0.000706	positive	0.755854
mmu_circ_0013961_brain	mmu_circ_0004295_EV	0.755854	0.000706	positive	0.755854
mmu_circ_0003106_brain	mmu_circ_0005117_EV	0.755854	0.000706	positive	0.755854
mmu_circ_0005771_brain	mmu_circ_0010573_EV	-0.755576	0.000711	negative	0.755576
mmu_circ_0007259_brain	mmu_circ_0009000_EV	0.755576	0.000711	positive	0.755576
mmu-miR-3095-3p_brain	mmu_circ_0002251_EV	0.755352	0.000716	positive	0.755352
mmu_circ_0002258_brain	mmu_circ_0005377_EV	0.755352	0.000716	positive	0.755352
Mus_musculus_tRNA-Leu-CAG-2-1_brain	mmu_circ_0002211_EV	-0.755308	0.000716	negative	0.755308
Mus_musculus_tRNA-Leu-CAG-2-2_brain	mmu_circ_0002211_EV	-0.755308	0.000716	negative	0.755308
Mus_musculus_tRNA-Leu-CAG-2-3_brain	mmu_circ_0002211_EV	-0.755308	0.000716	negative	0.755308
mmu_circ_0012135_brain	mmu_circ_0003427_EV	0.755308	0.000716	positive	0.755308
Mus_musculus_tRNA-Leu-CAA-4-1_brain	mmu_circ_0007610_EV	0.755308	0.000716	positive	0.755308
Gm22739_brain	mmu_circ_0014637_EV	-0.755308	0.000716	negative	0.755308
mmu_circ_0006081_brain	mmu_circ_0014637_EV	-0.755308	0.000716	negative	0.755308
mmu_circ_0004246_brain	mmu_circ_0015049_EV	0.755308	0.000716	positive	0.755308
Gm25581_brain	Gm23485_EV	-0.755298	0.000717	negative	0.755298
mmu_circ_0003152_brain	Gm23485_EV	-0.755298	0.000717	negative	0.755298
Mus_musculus_tRNA-Leu-CAA-1-1_brain	mmu-miR-1291_EV	-0.755298	0.000717	negative	0.755298
mmu_circ_0016398_brain	mmu_circ_0004799_EV	-0.755166	0.000719	negative	0.755166
mmu_circ_0000677_brain	mmu_circ_0002013_EV	0.755166	0.000719	positive	0.755166
mmu_circ_0002260_brain	mmu_circ_0002562_EV	0.755166	0.000719	positive	0.755166
mmu_circ_0005096_brain	mmu_circ_0006006_EV	0.755166	0.000719	positive	0.755166
mmu_circ_0012135_brain	mmu_circ_0012470_EV	0.755166	0.000719	positive	0.755166
mmu_circ_0016176_brain	mmu_circ_0004098_EV	0.755157	0.000719	positive	0.755157
mmu_circ_0006885_brain	mmu_circ_0001322_EV	-0.755157	0.000719	negative	0.755157
mmu_circ_0012725_brain	mmu_circ_0011389_EV	-0.755157	0.000719	negative	0.755157
mmu-mir-5114_brain	mmu-let-7c-5p_EV	-0.75498	0.000722	negative	0.75498
mmu_circ_0009514_brain	mmu_circ_0007152_EV	-0.754967	0.000723	negative	0.754967
mmu_circ_0001254_brain	mmu_circ_0012516_EV	-0.754967	0.000723	negative	0.754967
mmu_circ_0012945_brain	mmu_circ_0001164_EV	0.754967	0.000723	positive	0.754967
mmu_circ_0009338_brain	mmu_circ_0001707_EV	0.754967	0.000723	positive	0.754967
mmu_circ_0009338_brain	mmu_circ_0001708_EV	0.754967	0.000723	positive	0.754967
mmu_circ_0001998_brain	mmu_circ_0004173_EV	0.754967	0.000723	positive	0.754967
mmu_circ_0012945_brain	mmu_circ_0010404_EV	0.754967	0.000723	positive	0.754967
mmu_circ_0012945_brain	mmu_circ_0010405_EV	0.754967	0.000723	positive	0.754967
mmu-miR-6538_brain	mmu_circ_0015169_EV	0.754967	0.000723	positive	0.754967
mmu_circ_0005097_brain	mmu-miR-540-3p_EV	-0.754845	0.000725	negative	0.754845
Gm23540_brain	Gm22252_EV	-0.754639	0.000729	negative	0.754639
mmu_circ_0006885_brain	mmu_circ_0013676_EV	0.754481	0.000732	positive	0.754481
mmu_circ_0011974_brain	mmu-miR-346-5p_EV	-0.754438	0.000733	negative	0.754438
mmu_circ_0009514_brain	mmu_circ_0012885_EV	0.75437	0.000734	positive	0.75437
mmu_circ_0009514_brain	mmu_circ_0012470_EV	0.754245	0.000736	positive	0.754245
mmu_circ_0002109_brain	mmu_circ_0013463_EV	0.754217	0.000737	positive	0.754217
mmu_circ_0000004_brain	mmu_circ_0015145_EV	0.754095	0.000739	positive	0.754095
mmu_circ_0000004_brain	mmu_circ_0015146_EV	0.754095	0.000739	positive	0.754095
mmu_circ_0010087_brain	mmu_circ_0006394_EV	0.754073	0.000739	positive	0.754073
mmu_circ_0001604_brain	mmu_circ_0003189_EV	0.753987	0.000741	positive	0.753987
Snord15a_brain	mmu_circ_0003189_EV	0.753987	0.000741	positive	0.753987
mmu_circ_0007788_brain	mmu_circ_0007321_EV	-0.753887	0.000743	negative	0.753887
mmu_circ_0010996_brain	mmu_circ_0008186_EV	0.753662	0.000747	positive	0.753662
mmu_circ_0008015_brain	mmu_circ_0004975_EV	0.753495	0.00075	positive	0.753495
mmu_circ_0001883_brain	mmu_circ_0005702_EV	0.753495	0.00075	positive	0.753495
mmu_circ_0008140_brain	mmu_circ_0015651_EV	0.753495	0.00075	positive	0.753495
mmu_circ_0008015_brain	mmu-let-7b_EV	-0.753495	0.00075	negative	0.753495
mmu_circ_0001327_brain	mmu_circ_0013991_EV	0.75347	0.000751	positive	0.75347
mmu_circ_0004705_brain	mmu_circ_0013991_EV	0.75347	0.000751	positive	0.75347
mmu_circ_0004708_brain	mmu_circ_0013991_EV	0.75347	0.000751	positive	0.75347
mmu_circ_0004711_brain	mmu_circ_0013991_EV	0.75347	0.000751	positive	0.75347
mmu_circ_0004712_brain	mmu_circ_0013991_EV	0.75347	0.000751	positive	0.75347
mmu_circ_0004713_brain	mmu_circ_0013991_EV	0.75347	0.000751	positive	0.75347
mmu_circ_0004714_brain	mmu_circ_0013991_EV	0.75347	0.000751	positive	0.75347
mmu_circ_0004715_brain	mmu_circ_0013991_EV	0.75347	0.000751	positive	0.75347
mmu_circ_0004716_brain	mmu_circ_0013991_EV	0.75347	0.000751	positive	0.75347
mmu_circ_0004717_brain	mmu_circ_0013991_EV	0.75347	0.000751	positive	0.75347
mmu-miR-6956-3p_brain	mmu_circ_0007610_EV	0.753405	0.000752	positive	0.753405
mmu_circ_0003106_brain	mmu_circ_0011369_EV	0.753238	0.000755	positive	0.753238
mmu_circ_0012945_brain	mmu_circ_0000199_EV	0.752941	0.000761	positive	0.752941
mmu-miR-155-5p_brain	mmu_circ_0000947_EV	0.752941	0.000761	positive	0.752941
mmu_circ_0011306_brain	mmu_circ_0001299_EV	0.752941	0.000761	positive	0.752941
mmu_circ_0011306_brain	mmu_circ_0001300_EV	0.752941	0.000761	positive	0.752941
mmu_circ_0011306_brain	mmu_circ_0001301_EV	0.752941	0.000761	positive	0.752941
mmu_circ_0012613_brain	mmu_circ_0002543_EV	-0.752941	0.000761	negative	0.752941
mmu_circ_0002611_brain	mmu_circ_0002633_EV	0.752941	0.000761	positive	0.752941
mmu_circ_0001249_brain	mmu_circ_0005021_EV	0.752941	0.000761	positive	0.752941
Gm24525_brain	mmu_circ_0005208_EV	0.752941	0.000761	positive	0.752941
mmu_circ_0009377_brain	mmu_circ_0005401_EV	-0.752941	0.000761	negative	0.752941
mmu_circ_0016396_brain	mmu_circ_0007204_EV	0.752941	0.000761	positive	0.752941
mmu_circ_0003316_brain	mmu_circ_0007688_EV	-0.752941	0.000761	negative	0.752941
mmu_circ_0001327_brain	mmu_circ_0007811_EV	-0.752941	0.000761	negative	0.752941
Gm24525_brain	mmu_circ_0008624_EV	0.752941	0.000761	positive	0.752941
Gm24525_brain	mmu_circ_0008625_EV	0.752941	0.000761	positive	0.752941
Gm25202_brain	mmu_circ_0008636_EV	0.752941	0.000761	positive	0.752941
mmu_circ_0011043_brain	mmu_circ_0010871_EV	-0.752941	0.000761	negative	0.752941
mmu_circ_0011043_brain	mmu_circ_0010873_EV	-0.752941	0.000761	negative	0.752941
mmu_circ_0002258_brain	mmu_circ_0014968_EV	0.752941	0.000761	positive	0.752941
mmu_circ_0002611_brain	mmu_circ_0014970_EV	0.752941	0.000761	positive	0.752941
mmu_circ_0000742_brain	mmu-miR-335-3p_EV	-0.752941	0.000761	negative	0.752941
mmu_circ_0010499_brain	mmu_circ_0005612_EV	0.752769	0.000764	positive	0.752769
mmu_circ_0001868_brain	mmu_circ_0010525_EV	0.752613	0.000767	positive	0.752613
mmu_circ_0001479_brain	mmu_circ_0010851_EV	0.752613	0.000767	positive	0.752613
mmu_circ_0014630_brain	mmu_circ_0012030_EV	0.75257	0.000768	positive	0.75257
mmu_circ_0001698_brain	mmu_circ_0014426_EV	-0.752514	0.000769	negative	0.752514
mmu_circ_0006011_brain	mmu_circ_0001321_EV	0.752471	0.00077	positive	0.752471
mmu_circ_0015995_brain	mmu_circ_0008424_EV	0.75247	0.00077	positive	0.75247
Mus_musculus_tRNA-Leu-CAG-1-1_brain	Gm24056_EV	-0.752416	0.000771	negative	0.752416
Mus_musculus_tRNA-Leu-CAG-1-2_brain	Gm24056_EV	-0.752416	0.000771	negative	0.752416
Mus_musculus_tRNA-Leu-CAG-1-3_brain	Gm24056_EV	-0.752416	0.000771	negative	0.752416
Mus_musculus_tRNA-Leu-CAG-1-4_brain	Gm24056_EV	-0.752416	0.000771	negative	0.752416
Mus_musculus_tRNA-Leu-CAG-1-5_brain	Gm24056_EV	-0.752416	0.000771	negative	0.752416
mmu_circ_0003447_brain	mmu_circ_0000348_EV	-0.752323	0.000773	negative	0.752323
mmu-miR-382-3p_brain	mmu_circ_0002993_EV	0.752323	0.000773	positive	0.752323
Gm22047_brain	mmu_circ_0003427_EV	-0.752323	0.000773	negative	0.752323
Gm23619_brain	mmu_circ_0003427_EV	-0.752323	0.000773	negative	0.752323
Gm25474_brain	mmu_circ_0003427_EV	-0.752323	0.000773	negative	0.752323
mmu_circ_0003447_brain	mmu_circ_0003939_EV	-0.752323	0.000773	negative	0.752323
mmu_circ_0014127_brain	mmu_circ_0011111_EV	0.752287	0.000774	positive	0.752287
mmu_circ_0003965_brain	mmu_circ_0000199_EV	0.752228	0.000775	positive	0.752228
mmu_circ_0013961_brain	mmu_circ_0000980_EV	0.752228	0.000775	positive	0.752228
mmu_circ_0003965_brain	mmu_circ_0002103_EV	0.752228	0.000775	positive	0.752228
Gm23510_brain	mmu_circ_0010409_EV	0.752228	0.000775	positive	0.752228
mmu_circ_0003152_brain	mmu_circ_0011275_EV	-0.752228	0.000775	negative	0.752228
mmu_circ_0016398_brain	mmu_circ_0011275_EV	-0.752228	0.000775	negative	0.752228
mmu-miR-6236_brain	mmu_circ_0011275_EV	-0.752228	0.000775	negative	0.752228
mmu-miR-5126_brain	mmu_circ_0012514_EV	-0.752228	0.000775	negative	0.752228
mmu_circ_0013185_brain	mmu_circ_0013507_EV	0.752228	0.000775	positive	0.752228
mmu_circ_0013961_brain	mmu_circ_0015531_EV	0.752228	0.000775	positive	0.752228
mmu_circ_0004894_brain	mmu_circ_0008880_EV	-0.752216	0.000775	negative	0.752216
mmu_circ_0009514_brain	mmu_circ_0004662_EV	0.752024	0.000779	positive	0.752024
mmu_circ_0000743_brain	mmu_circ_0007470_EV	0.752024	0.000779	positive	0.752024
mmu_circ_0000744_brain	mmu_circ_0007470_EV	0.752024	0.000779	positive	0.752024
mmu_circ_0007667_brain	mmu_circ_0007470_EV	0.752024	0.000779	positive	0.752024
mmu_circ_0005748_brain	mmu_circ_0009720_EV	0.752024	0.000779	positive	0.752024
mmu_circ_0002260_brain	Gm22391_EV	-0.752024	0.000779	negative	0.752024
mmu_circ_0002260_brain	Gm23254_EV	-0.752024	0.000779	negative	0.752024
mmu_circ_0002260_brain	Gm24137_EV	-0.752024	0.000779	negative	0.752024
mmu_circ_0007640_brain	mmu_circ_0012428_EV	-0.752024	0.000779	negative	0.752024
mmu_circ_0011045_brain	mmu_circ_0013463_EV	0.751972	0.00078	positive	0.751972
mmu_circ_0001809_brain	mmu_circ_0013484_EV	0.751972	0.00078	positive	0.751972
mmu-mir-5114_brain	mmu_circ_0000849_EV	0.751961	0.00078	positive	0.751961
mmu_circ_0010826_brain	mmu_circ_0008725_EV	0.751961	0.00078	positive	0.751961
mmu_circ_0015591_brain	mmu_circ_0010526_EV	0.751916	0.000781	positive	0.751916
mmu_circ_0000677_brain	mmu_circ_0015854_EV	0.751916	0.000781	positive	0.751916
mmu_circ_0006885_brain	mmu_circ_0000361_EV	-0.751916	0.000781	negative	0.751916
mmu_circ_0006885_brain	mmu_circ_0003841_EV	-0.751916	0.000781	negative	0.751916
mmu_circ_0005167_brain	mmu-miR-1970_EV	0.751901	0.000781	positive	0.751901
mmu_circ_0000566_brain	mmu-miR-5107-5p_EV	-0.751901	0.000781	negative	0.751901
mmu_circ_0000566_brain	mmu_circ_0006087_EV	0.751865	0.000782	positive	0.751865
mmu_circ_0002153_brain	mmu_circ_0006075_EV	0.751814	0.000783	positive	0.751814
mmu_circ_0005097_brain	mmu_circ_0001120_EV	-0.751685	0.000786	negative	0.751685
mmu_circ_0005095_brain	mmu-miR-540-3p_EV	-0.75168	0.000786	negative	0.75168
mmu_circ_0008818_brain	mmu_circ_0002563_EV	0.751479	0.00079	positive	0.751479
mmu_circ_0013961_brain	mmu_circ_0003941_EV	0.751371	0.000792	positive	0.751371
mmu_circ_0009514_brain	mmu_circ_0015898_EV	0.751293	0.000794	positive	0.751293
mmu_circ_0013665_brain	mmu-mir-5114_EV	-0.751138	0.000797	negative	0.751138
Mus_musculus_tRNA-Leu-CAG-3-1_brain	mmu_circ_0010799_EV	-0.751132	0.000797	negative	0.751132
mmu_circ_0014127_brain	mmu_circ_0013349_EV	0.750887	0.000802	positive	0.750887
Gm25120_brain	mmu_circ_0000847_EV	0.750845	0.000803	positive	0.750845
mmu_circ_0016398_brain	mmu_circ_0001896_EV	0.750845	0.000803	positive	0.750845
mmu_circ_0010245_brain	mmu_circ_0012514_EV	-0.750845	0.000803	negative	0.750845
mmu_circ_0006808_brain	mmu_circ_0000142_EV	0.750835	0.000803	positive	0.750835
mmu_circ_0012700_brain	mmu_circ_0000989_EV	0.750787	0.000804	positive	0.750787
mmu_circ_0016192_brain	mmu_circ_0008186_EV	0.750754	0.000804	positive	0.750754
mmu-mir-5114_brain	mmu_circ_0013924_EV	0.750451	0.000811	positive	0.750451
mmu_circ_0012945_brain	Gm22510_EV	-0.75	0.00082	negative	0.75
mmu_circ_0012945_brain	Gm22511_EV	-0.75	0.00082	negative	0.75
mmu_circ_0012945_brain	Gm22524_EV	-0.75	0.00082	negative	0.75
mmu_circ_0012945_brain	Gm22630_EV	-0.75	0.00082	negative	0.75
mmu_circ_0012945_brain	Gm22834_EV	-0.75	0.00082	negative	0.75
mmu_circ_0012945_brain	Gm23356_EV	-0.75	0.00082	negative	0.75
mmu_circ_0012945_brain	Gm24027_EV	-0.75	0.00082	negative	0.75
mmu_circ_0012945_brain	Gm24528_EV	-0.75	0.00082	negative	0.75
mmu_circ_0012945_brain	Gm24702_EV	-0.75	0.00082	negative	0.75
mmu_circ_0012945_brain	Gm24866_EV	-0.75	0.00082	negative	0.75
mmu_circ_0012945_brain	Gm24872_EV	-0.75	0.00082	negative	0.75
mmu_circ_0012945_brain	Gm25098_EV	-0.75	0.00082	negative	0.75
mmu_circ_0012945_brain	Gm25462_EV	-0.75	0.00082	negative	0.75
mmu_circ_0012945_brain	Gm25463_EV	-0.75	0.00082	negative	0.75
mmu_circ_0012945_brain	Gm25741_EV	-0.75	0.00082	negative	0.75
mmu_circ_0012945_brain	Gm26059_EV	-0.75	0.00082	negative	0.75
mmu_circ_0012945_brain	Gm26336_EV	-0.75	0.00082	negative	0.75
mmu_circ_0012945_brain	Gm26390_EV	-0.75	0.00082	negative	0.75
mmu_circ_0008141_brain	mmu_circ_0000348_EV	0.75	0.00082	positive	0.75
mmu_circ_0010826_brain	mmu_circ_0001520_EV	0.75	0.00082	positive	0.75
mmu-miR-155-5p_brain	mmu_circ_0002103_EV	0.75	0.00082	positive	0.75
mmu-miR-155-5p_brain	mmu_circ_0003546_EV	0.75	0.00082	positive	0.75
mmu_circ_0008141_brain	mmu_circ_0003939_EV	0.75	0.00082	positive	0.75
mmu-miR-3095-3p_brain	mmu_circ_0005353_EV	0.75	0.00082	positive	0.75
mmu_circ_0004730_brain	mmu_circ_0007051_EV	-0.75	0.00082	negative	0.75
mmu-miR-6236_brain	mmu_circ_0007152_EV	-0.75	0.00082	negative	0.75
mmu_circ_0004246_brain	mmu_circ_0008624_EV	0.75	0.00082	positive	0.75
mmu_circ_0004246_brain	mmu_circ_0008625_EV	0.75	0.00082	positive	0.75
Gm23510_brain	mmu_circ_0009346_EV	0.75	0.00082	positive	0.75
mmu_circ_0011041_brain	mmu_circ_0009346_EV	0.75	0.00082	positive	0.75
mmu_circ_0016395_brain	mmu_circ_0009346_EV	0.75	0.00082	positive	0.75
mmu_circ_0011041_brain	mmu_circ_0010871_EV	-0.75	0.00082	negative	0.75
mmu_circ_0011041_brain	mmu_circ_0010873_EV	-0.75	0.00082	negative	0.75
mmu_circ_0014577_brain	mmu_circ_0011205_EV	0.75	0.00082	positive	0.75
mmu_circ_0012945_brain	mmu_circ_0014970_EV	0.75	0.00082	positive	0.75
mmu_circ_0011041_brain	mmu-let-7b_EV	-0.75	0.00082	negative	0.75
mmu_circ_0003965_brain	mmu_circ_0002523_EV	0.749709	0.000826	positive	0.749709
mmu_circ_0001883_brain	mmu_circ_0005316_EV	0.74965	0.000827	positive	0.74965
mmu_circ_0001698_brain	mmu_circ_0001851_EV	-0.749632	0.000827	negative	0.749632
Mus_musculus_tRNA-Asp-GTC-1-1_brain	mmu_circ_0005823_EV	0.749599	0.000828	positive	0.749599
Mus_musculus_tRNA-Asp-GTC-1-13_brain	mmu_circ_0005823_EV	0.749599	0.000828	positive	0.749599
Mus_musculus_tRNA-Asp-GTC-1-5_brain	mmu_circ_0005823_EV	0.749599	0.000828	positive	0.749599
Mus_musculus_tRNA-Asp-GTC-1-6_brain	mmu_circ_0005823_EV	0.749599	0.000828	positive	0.749599
Mus_musculus_tRNA-Asp-GTC-1-7_brain	mmu_circ_0005823_EV	0.749599	0.000828	positive	0.749599
Mus_musculus_tRNA-Asp-GTC-1-9_brain	mmu_circ_0005823_EV	0.749599	0.000828	positive	0.749599
mmu_circ_0008722_brain	mmu_circ_0006075_EV	0.749599	0.000828	positive	0.749599
mmu_circ_0000745_brain	mmu_circ_0012426_EV	0.749599	0.000828	positive	0.749599
mmu_circ_0013961_brain	mmu_circ_0000989_EV	0.749378	0.000833	positive	0.749378
mmu_circ_0005097_brain	mmu_circ_0011389_EV	-0.749344	0.000833	negative	0.749344
Gm22126_brain	mmu_circ_0004289_EV	-0.749337	0.000833	negative	0.749337
Gm22739_brain	mmu_circ_0004289_EV	-0.749337	0.000833	negative	0.749337
mmu_circ_0010871_brain	mmu_circ_0010375_EV	-0.749337	0.000833	negative	0.749337
mmu_circ_0010873_brain	mmu_circ_0010375_EV	-0.749337	0.000833	negative	0.749337
mmu_circ_0002911_brain	mmu_circ_0014637_EV	-0.749337	0.000833	negative	0.749337
mmu_circ_0011099_brain	mmu_circ_0006796_EV	0.749274	0.000835	positive	0.749274
mmu_circ_0011099_brain	mmu_circ_0006797_EV	0.749274	0.000835	positive	0.749274
mmu_circ_0010996_brain	mmu_circ_0004172_EV	0.749266	0.000835	positive	0.749266
mmu_circ_0005096_brain	mmu_circ_0004975_EV	0.749266	0.000835	positive	0.749266
mmu_circ_0008141_brain	mmu_circ_0012470_EV	0.749266	0.000835	positive	0.749266
mmu_circ_0000745_brain	mmu_circ_0007047_EV	-0.749266	0.000835	negative	0.749266
mmu_circ_0009822_brain	mmu_circ_0011586_EV	-0.749266	0.000835	negative	0.749266
mmu_circ_0004979_brain	mmu_circ_0013578_EV	-0.749266	0.000835	negative	0.749266
mmu_circ_0014631_brain	mmu_circ_0007470_EV	0.749226	0.000836	positive	0.749226
mmu_circ_0003106_brain	Gm22255_EV	-0.749157	0.000837	negative	0.749157
mmu_circ_0003106_brain	Gm22449_EV	-0.749157	0.000837	negative	0.749157
mmu_circ_0003106_brain	Gm22627_EV	-0.749157	0.000837	negative	0.749157
mmu_circ_0003106_brain	Gm22909_EV	-0.749157	0.000837	negative	0.749157
mmu_circ_0003106_brain	Gm22912_EV	-0.749157	0.000837	negative	0.749157
mmu_circ_0003106_brain	Gm23560_EV	-0.749157	0.000837	negative	0.749157
mmu_circ_0003106_brain	Gm23575_EV	-0.749157	0.000837	negative	0.749157
mmu_circ_0003106_brain	Gm24206_EV	-0.749157	0.000837	negative	0.749157
mmu_circ_0003106_brain	Gm24219_EV	-0.749157	0.000837	negative	0.749157
mmu_circ_0003106_brain	Gm24585_EV	-0.749157	0.000837	negative	0.749157
mmu_circ_0003106_brain	Gm24759_EV	-0.749157	0.000837	negative	0.749157
mmu_circ_0003106_brain	Gm25146_EV	-0.749157	0.000837	negative	0.749157
mmu_circ_0003106_brain	Gm25209_EV	-0.749157	0.000837	negative	0.749157
mmu_circ_0003106_brain	Gm25230_EV	-0.749157	0.000837	negative	0.749157
mmu_circ_0003106_brain	Gm25523_EV	-0.749157	0.000837	negative	0.749157
mmu_circ_0003106_brain	Gm25710_EV	-0.749157	0.000837	negative	0.749157
mmu_circ_0003106_brain	Gm25742_EV	-0.749157	0.000837	negative	0.749157
mmu_circ_0003106_brain	Gm26334_EV	-0.749157	0.000837	negative	0.749157
mmu_circ_0003106_brain	Gm26392_EV	-0.749157	0.000837	negative	0.749157
mmu_circ_0003106_brain	Gm26434_EV	-0.749157	0.000837	negative	0.749157
mmu_circ_0007667_brain	mmu_circ_0005076_EV	0.749157	0.000837	positive	0.749157
Gm26097_brain	mmu_circ_0013507_EV	0.749157	0.000837	positive	0.749157
mmu-mir-16-1_brain	mmu_circ_0015479_EV	0.749157	0.000837	positive	0.749157
mmu_circ_0007640_brain	mmu_circ_0005837_EV	-0.749144	0.000838	negative	0.749144
mmu_circ_0008140_brain	mmu_circ_0008624_EV	0.74908	0.000839	positive	0.74908
mmu_circ_0008140_brain	mmu_circ_0008625_EV	0.74908	0.000839	positive	0.74908
mmu_circ_0008140_brain	mmu_circ_0012908_EV	0.74908	0.000839	positive	0.74908
Gm26097_brain	mmu_circ_0009488_EV	0.748675	0.000847	positive	0.748675
mmu_circ_0014127_brain	mmu-miR-335-3p_EV	-0.748675	0.000847	negative	0.748675
mmu_circ_0010245_brain	mmu_circ_0004771_EV	0.748659	0.000848	positive	0.748659
mmu_circ_0001811_brain	mmu_circ_0013484_EV	0.748593	0.000849	positive	0.748593
mmu_circ_0015897_brain	mmu_circ_0013484_EV	0.748593	0.000849	positive	0.748593
mmu_circ_0010547_brain	mmu_circ_0000142_EV	0.748563	0.00085	positive	0.748563
mmu_circ_0013675_brain	mmu-miR-1970_EV	0.748485	0.000851	positive	0.748485
mmu_circ_0009338_brain	mmu_circ_0011586_EV	-0.748341	0.000854	negative	0.748341
mmu_circ_0008242_brain	Gm24056_EV	-0.748337	0.000855	negative	0.748337
mmu_circ_0012154_brain	mmu_circ_0000849_EV	0.748169	0.000858	positive	0.748169
mmu_circ_0005005_brain	mmu_circ_0005903_EV	0.748169	0.000858	positive	0.748169
mmu_circ_0010245_brain	mmu_circ_0009837_EV	0.747787	0.000866	positive	0.747787
mmu_circ_0001704_brain	mmu_circ_0013444_EV	0.747733	0.000867	positive	0.747733
mmu_circ_0010547_brain	mmu_circ_0008149_EV	0.747715	0.000868	positive	0.747715
mmu_circ_0006534_brain	mmu_circ_0008645_EV	0.747712	0.000868	positive	0.747712
mmu_circ_0001604_brain	mmu_circ_0006796_EV	-0.747703	0.000868	negative	0.747703
Snord15a_brain	mmu_circ_0006796_EV	-0.747703	0.000868	negative	0.747703
mmu_circ_0001604_brain	mmu_circ_0006797_EV	-0.747703	0.000868	negative	0.747703
Snord15a_brain	mmu_circ_0006797_EV	-0.747703	0.000868	negative	0.747703
Gm22863_brain	mmu_circ_0001120_EV	0.747609	0.00087	positive	0.747609
Gm23953_brain	mmu_circ_0001120_EV	0.747609	0.00087	positive	0.747609
Gm24618_brain	mmu_circ_0001120_EV	0.747609	0.00087	positive	0.747609
Gm26332_brain	mmu_circ_0001120_EV	0.747609	0.00087	positive	0.747609
mmu_circ_0002109_brain	mmu_circ_0001520_EV	0.747609	0.00087	positive	0.747609
mmu_circ_0009338_brain	mmu_circ_0015078_EV	0.747609	0.00087	positive	0.747609
Gm22126_brain	mmu_circ_0004771_EV	0.747382	0.000875	positive	0.747382
mmu-miR-376c-3p_brain	mmu_circ_0010340_EV	-0.747382	0.000875	negative	0.747382
mmu_circ_0007788_brain	mmu_circ_0015164_EV	-0.747089	0.000881	negative	0.747089
mmu_circ_0000677_brain	mmu_circ_0000849_EV	0.747059	0.000882	positive	0.747059
mmu_circ_0001249_brain	mmu_circ_0000980_EV	0.747059	0.000882	positive	0.747059
mmu_circ_0011041_brain	mmu_circ_0001520_EV	0.747059	0.000882	positive	0.747059
mmu_circ_0008141_brain	mmu_circ_0004662_EV	0.747059	0.000882	positive	0.747059
mmu-mir-5126_brain	mmu_circ_0004813_EV	0.747059	0.000882	positive	0.747059
mmu-mir-5126_brain	mmu_circ_0004814_EV	0.747059	0.000882	positive	0.747059
mmu_circ_0010620_brain	mmu_circ_0004987_EV	0.747059	0.000882	positive	0.747059
mmu_circ_0010620_brain	mmu_circ_0004988_EV	0.747059	0.000882	positive	0.747059
mmu-miR-155-5p_brain	mmu_circ_0005123_EV	0.747059	0.000882	positive	0.747059
Gm24525_brain	mmu_circ_0005448_EV	0.747059	0.000882	positive	0.747059
mmu_circ_0001249_brain	mmu_circ_0007152_EV	-0.747059	0.000882	negative	0.747059
mmu_circ_0012135_brain	mmu_circ_0007418_EV	0.747059	0.000882	positive	0.747059
mmu_circ_0004246_brain	mmu_circ_0007738_EV	0.747059	0.000882	positive	0.747059
mmu_circ_0012668_brain	mmu_circ_0007811_EV	-0.747059	0.000882	negative	0.747059
Gm25581_brain	mmu_circ_0008974_EV	0.747059	0.000882	positive	0.747059
mmu_circ_0001604_brain	mmu_circ_0010126_EV	0.747059	0.000882	positive	0.747059
Snord15a_brain	mmu_circ_0010126_EV	0.747059	0.000882	positive	0.747059
mmu_circ_0007586_brain	mmu_circ_0010549_EV	0.747059	0.000882	positive	0.747059
mmu_circ_0000677_brain	mmu_circ_0012471_EV	0.747059	0.000882	positive	0.747059
mmu_circ_0000006_brain	mmu_circ_0012514_EV	-0.747059	0.000882	negative	0.747059
mmu_circ_0009823_brain	mmu_circ_0015077_EV	0.747059	0.000882	positive	0.747059
mmu_circ_0000743_brain	mmu_circ_0016064_EV	-0.747059	0.000882	negative	0.747059
mmu_circ_0000744_brain	mmu_circ_0016064_EV	-0.747059	0.000882	negative	0.747059
mmu_circ_0001604_brain	mmu-miR-145a-3p_EV	-0.747059	0.000882	negative	0.747059
Snord15a_brain	mmu-miR-145a-3p_EV	-0.747059	0.000882	negative	0.747059
mmu_circ_0009856_brain	Mus_musculus_tRNA-Gln-TTG-1-1_EV	-0.747059	0.000882	negative	0.747059
mmu_circ_0013570_brain	mmu-miR-487b-3p_EV	-0.746947	0.000885	negative	0.746947
mmu_circ_0000566_brain	mmu_circ_0001896_EV	0.746933	0.000885	positive	0.746933
mmu_circ_0008818_brain	mmu_circ_0010403_EV	0.746865	0.000886	positive	0.746865
mmu_circ_0014631_brain	mmu_circ_0012030_EV	0.746775	0.000888	positive	0.746775
mmu_circ_0008320_brain	mmu_circ_0005937_EV	0.746687	0.00089	positive	0.746687
mmu_circ_0013665_brain	mmu_circ_0011366_EV	-0.746687	0.00089	negative	0.746687
mmu_circ_0005097_brain	mmu_circ_0011443_EV	0.746687	0.00089	positive	0.746687
mmu_circ_0000566_brain	mmu_circ_0001868_EV	0.746495	0.000894	positive	0.746495
mmu_circ_0005005_brain	mmu_circ_0001868_EV	0.746495	0.000894	positive	0.746495
mmu_circ_0009650_brain	mmu_circ_0002211_EV	-0.746409	0.000896	negative	0.746409
mmu_circ_0009651_brain	mmu_circ_0002211_EV	-0.746409	0.000896	negative	0.746409
mmu_circ_0013675_brain	mmu_circ_0010871_EV	0.746352	0.000898	positive	0.746352
mmu_circ_0013675_brain	mmu_circ_0010873_EV	0.746352	0.000898	positive	0.746352
mmu_circ_0008141_brain	mmu_circ_0012647_EV	0.746352	0.000898	positive	0.746352
Mus_musculus_tRNA-Leu-CAG-3-1_brain	mmu_circ_0012647_EV	0.746352	0.000898	positive	0.746352
mmu_circ_0007443_brain	mmu_circ_0001340_EV	0.746316	0.000898	positive	0.746316
Gm25617_brain	mmu_circ_0006786_EV	0.746316	0.000898	positive	0.746316
mmu_circ_0007443_brain	mmu_circ_0012572_EV	0.746316	0.000898	positive	0.746316
mmu_circ_0009823_brain	mmu_circ_0011586_EV	-0.746316	0.000898	negative	0.746316
mmu_circ_0000742_brain	mmu-miR-346-5p_EV	-0.746316	0.000898	negative	0.746316
mmu-miR-6236_brain	mmu-miR-346-5p_EV	-0.746316	0.000898	negative	0.746316
mmu_circ_0005005_brain	mmu-mir-5112_EV	0.746142	0.000902	positive	0.746142
mmu_circ_0008140_brain	mmu_circ_0006887_EV	0.746137	0.000902	positive	0.746137
Gm24525_brain	Gm23485_EV	-0.746087	0.000904	negative	0.746087
mmu_circ_0003965_brain	mmu_circ_0004659_EV	0.746087	0.000904	positive	0.746087
mmu_circ_0003106_brain	mmu_circ_0005208_EV	0.746087	0.000904	positive	0.746087
mmu_circ_0001809_brain	mmu_circ_0008149_EV	0.746087	0.000904	positive	0.746087
mmu_circ_0005005_brain	mmu_circ_0006087_EV	0.745921	0.000907	positive	0.745921
mmu_circ_0012135_brain	mmu_circ_0012398_EV	0.745921	0.000907	positive	0.745921
mmu_circ_0009650_brain	mmu-miR-335-3p_EV	-0.745921	0.000907	negative	0.745921
mmu_circ_0009651_brain	mmu-miR-335-3p_EV	-0.745921	0.000907	negative	0.745921
mmu_circ_0007885_brain	mmu_circ_0005937_EV	0.745886	0.000908	positive	0.745886
mmu_circ_0014733_brain	mmu_circ_0004771_EV	0.745734	0.000911	positive	0.745734
mmu_circ_0013665_brain	mmu_circ_0013444_EV	0.745734	0.000911	positive	0.745734
mmu_circ_0012154_brain	mmu_circ_0014248_EV	0.745448	0.000918	positive	0.745448
mmu_circ_0014127_brain	Gm22255_EV	-0.745434	0.000918	negative	0.745434
mmu_circ_0014127_brain	Gm22449_EV	-0.745434	0.000918	negative	0.745434
mmu_circ_0014127_brain	Gm22627_EV	-0.745434	0.000918	negative	0.745434
mmu_circ_0014127_brain	Gm22909_EV	-0.745434	0.000918	negative	0.745434
mmu_circ_0014127_brain	Gm22912_EV	-0.745434	0.000918	negative	0.745434
mmu_circ_0014127_brain	Gm23560_EV	-0.745434	0.000918	negative	0.745434
mmu_circ_0014127_brain	Gm23575_EV	-0.745434	0.000918	negative	0.745434
mmu_circ_0014127_brain	Gm24206_EV	-0.745434	0.000918	negative	0.745434
mmu_circ_0014127_brain	Gm24219_EV	-0.745434	0.000918	negative	0.745434
mmu_circ_0014127_brain	Gm24585_EV	-0.745434	0.000918	negative	0.745434
mmu_circ_0014127_brain	Gm24759_EV	-0.745434	0.000918	negative	0.745434
mmu_circ_0014127_brain	Gm25146_EV	-0.745434	0.000918	negative	0.745434
mmu_circ_0014127_brain	Gm25209_EV	-0.745434	0.000918	negative	0.745434
mmu_circ_0014127_brain	Gm25230_EV	-0.745434	0.000918	negative	0.745434
mmu_circ_0014127_brain	Gm25523_EV	-0.745434	0.000918	negative	0.745434
mmu_circ_0014127_brain	Gm25710_EV	-0.745434	0.000918	negative	0.745434
mmu_circ_0014127_brain	Gm25742_EV	-0.745434	0.000918	negative	0.745434
mmu_circ_0014127_brain	Gm26334_EV	-0.745434	0.000918	negative	0.745434
mmu_circ_0014127_brain	Gm26392_EV	-0.745434	0.000918	negative	0.745434
mmu_circ_0014127_brain	Gm26434_EV	-0.745434	0.000918	negative	0.745434
mmu_circ_0001479_brain	mmu_circ_0005213_EV	-0.745434	0.000918	negative	0.745434
Mus_musculus_tRNA-Leu-CAG-2-1_brain	mmu_circ_0011389_EV	-0.745434	0.000918	negative	0.745434
Mus_musculus_tRNA-Leu-CAG-2-2_brain	mmu_circ_0011389_EV	-0.745434	0.000918	negative	0.745434
Mus_musculus_tRNA-Leu-CAG-2-3_brain	mmu_circ_0011389_EV	-0.745434	0.000918	negative	0.745434
mmu-mir-5126_brain	mmu_circ_0015164_EV	-0.745434	0.000918	negative	0.745434
mmu_circ_0015995_brain	mmu-miR-335-3p_EV	-0.745434	0.000918	negative	0.745434
mmu_circ_0008141_brain	mmu_circ_0004387_EV	0.745434	0.000918	positive	0.745434
mmu_circ_0006885_brain	mmu_circ_0015078_EV	0.745434	0.000918	positive	0.745434
mmu_circ_0007259_brain	mmu_circ_0008283_EV	-0.745382	0.000919	negative	0.745382
mmu_circ_0001698_brain	mmu_circ_0010079_EV	-0.745214	0.000923	negative	0.745214
mmu_circ_0001698_brain	mmu_circ_0010080_EV	-0.745214	0.000923	negative	0.745214
mmu_circ_0012936_brain	mmu_circ_0000154_EV	-0.745206	0.000923	negative	0.745206
mmu_circ_0012154_brain	mmu_circ_0004683_EV	0.745206	0.000923	positive	0.745206
mmu_circ_0005005_brain	mmu_circ_0005019_EV	0.745206	0.000923	positive	0.745206
mmu_circ_0012936_brain	mmu_circ_0007648_EV	0.745206	0.000923	positive	0.745206
mmu_circ_0000566_brain	mmu_circ_0014342_EV	0.745206	0.000923	positive	0.745206
mmu_circ_0005005_brain	mmu-miR-335-3p_EV	-0.745206	0.000923	negative	0.745206
mmu_circ_0004620_brain	mmu-miR-676-3p_EV	-0.745206	0.000923	negative	0.745206
mmu_circ_0007640_brain	mmu_circ_0004732_EV	0.74511	0.000926	positive	0.74511
mmu_circ_0013961_brain	mmu_circ_0010079_EV	-0.7451	0.000926	negative	0.7451
mmu_circ_0013961_brain	mmu_circ_0010080_EV	-0.7451	0.000926	negative	0.7451
mmu_circ_0010499_brain	mmu_circ_0009577_EV	0.745095	0.000926	positive	0.745095
Gm22739_brain	mmu_circ_0002797_EV	0.744665	0.000936	positive	0.744665
mmu_circ_0006011_brain	mmu-mir-145a_EV	-0.744562	0.000938	negative	0.744562
mmu_circ_0003447_brain	mmu_circ_0003284_EV	-0.744413	0.000941	negative	0.744413
mmu-miR-142a-3p_brain	mmu_circ_0012428_EV	-0.744411	0.000942	negative	0.744411
mmu_circ_0003189_brain	mmu_circ_0013991_EV	0.744411	0.000942	positive	0.744411
mmu_circ_0000742_brain	mmu-miR-130b-3p_EV	-0.744411	0.000942	negative	0.744411
mmu_circ_0005095_brain	Gm22391_EV	-0.744272	0.000945	negative	0.744272
mmu_circ_0005095_brain	Gm23254_EV	-0.744272	0.000945	negative	0.744272
mmu_circ_0005095_brain	Gm24137_EV	-0.744272	0.000945	negative	0.744272
mmu_circ_0013665_brain	mmu_circ_0010662_EV	-0.744272	0.000945	negative	0.744272
mmu_circ_0004730_brain	mmu_circ_0000198_EV	0.744118	0.000948	positive	0.744118
mmu_circ_0001249_brain	mmu_circ_0000712_EV	0.744118	0.000948	positive	0.744118
mmu_circ_0001249_brain	mmu_circ_0001222_EV	0.744118	0.000948	positive	0.744118
mmu_circ_0012945_brain	mmu_circ_0001299_EV	0.744118	0.000948	positive	0.744118
mmu_circ_0012945_brain	mmu_circ_0001300_EV	0.744118	0.000948	positive	0.744118
mmu_circ_0012945_brain	mmu_circ_0001301_EV	0.744118	0.000948	positive	0.744118
Gm24525_brain	mmu_circ_0002103_EV	0.744118	0.000948	positive	0.744118
mmu_circ_0002215_brain	mmu_circ_0002126_EV	-0.744118	0.000948	negative	0.744118
Gm24525_brain	mmu_circ_0004098_EV	0.744118	0.000948	positive	0.744118
mmu_circ_0010827_brain	mmu_circ_0004098_EV	0.744118	0.000948	positive	0.744118
mmu_circ_0014523_brain	mmu_circ_0004098_EV	0.744118	0.000948	positive	0.744118
mmu_circ_0001604_brain	mmu_circ_0004240_EV	0.744118	0.000948	positive	0.744118
Snord15a_brain	mmu_circ_0004240_EV	0.744118	0.000948	positive	0.744118
mmu_circ_0014577_brain	mmu_circ_0004975_EV	0.744118	0.000948	positive	0.744118
mmu_circ_0010620_brain	mmu_circ_0004986_EV	0.744118	0.000948	positive	0.744118
Gm23928_brain	mmu_circ_0005903_EV	0.744118	0.000948	positive	0.744118
Gm23928_brain	mmu_circ_0008865_EV	0.744118	0.000948	positive	0.744118
mmu-miR-376c-3p_brain	mmu_circ_0008981_EV	-0.744118	0.000948	negative	0.744118
mmu_circ_0001249_brain	mmu_circ_0011798_EV	0.744118	0.000948	positive	0.744118
mmu_circ_0000743_brain	mmu_circ_0011879_EV	0.744118	0.000948	positive	0.744118
mmu_circ_0000744_brain	mmu_circ_0011879_EV	0.744118	0.000948	positive	0.744118
mmu_circ_0013743_brain	mmu_circ_0012404_EV	0.744118	0.000948	positive	0.744118
mmu_circ_0006474_brain	mmu_circ_0012774_EV	0.744118	0.000948	positive	0.744118
mmu_circ_0001604_brain	mmu_circ_0012973_EV	0.744118	0.000948	positive	0.744118
Snord15a_brain	mmu_circ_0012973_EV	0.744118	0.000948	positive	0.744118
mmu_circ_0001249_brain	mmu_circ_0013607_EV	0.744118	0.000948	positive	0.744118
mmu_circ_0003316_brain	mmu_circ_0013808_EV	0.744118	0.000948	positive	0.744118
mmu_circ_0000677_brain	mmu_circ_0014342_EV	0.744118	0.000948	positive	0.744118
mmu_circ_0002260_brain	mmu_circ_0014970_EV	0.744118	0.000948	positive	0.744118
mmu_circ_0001811_brain	mmu_circ_0015651_EV	0.744118	0.000948	positive	0.744118
mmu_circ_0015897_brain	mmu_circ_0015651_EV	0.744118	0.000948	positive	0.744118
mmu_circ_0007443_brain	mmu-mir-5108_EV	0.744118	0.000948	positive	0.744118
mmu_circ_0016397_brain	Mus_musculus_tRNA-iMet-CAT-1-1_EV	0.744118	0.000948	positive	0.744118
mmu_circ_0016397_brain	Mus_musculus_tRNA-iMet-CAT-1-2_EV	0.744118	0.000948	positive	0.744118
mmu_circ_0016397_brain	Mus_musculus_tRNA-iMet-CAT-1-3_EV	0.744118	0.000948	positive	0.744118
mmu_circ_0016397_brain	Mus_musculus_tRNA-iMet-CAT-1-4_EV	0.744118	0.000948	positive	0.744118
mmu_circ_0016397_brain	Mus_musculus_tRNA-iMet-CAT-1-5_EV	0.744118	0.000948	positive	0.744118
mmu_circ_0016397_brain	Mus_musculus_tRNA-iMet-CAT-1-6_EV	0.744118	0.000948	positive	0.744118
mmu_circ_0016397_brain	Mus_musculus_tRNA-iMet-CAT-1-7_EV	0.744118	0.000948	positive	0.744118
mmu_circ_0016397_brain	Mus_musculus_tRNA-iMet-CAT-3-1_EV	0.744118	0.000948	positive	0.744118
mmu_circ_0009514_brain	mmu_circ_0001327_EV	0.743914	0.000953	positive	0.743914
mmu_circ_0015995_brain	mmu_circ_0006394_EV	0.743761	0.000957	positive	0.743761
mmu_circ_0005005_brain	mmu_circ_0005021_EV	0.743724	0.000957	positive	0.743724
mmu_circ_0016192_brain	mmu_circ_0008157_EV	-0.743724	0.000957	negative	0.743724
mmu_circ_0005771_brain	mmu_circ_0009001_EV	0.743724	0.000957	positive	0.743724
mmu_circ_0009356_brain	mmu_circ_0015145_EV	0.743724	0.000957	positive	0.743724
mmu_circ_0009356_brain	mmu_circ_0015146_EV	0.743724	0.000957	positive	0.743724
mmu-miR-6956-3p_brain	mmu-mir-203_EV	-0.743724	0.000957	negative	0.743724
mmu_circ_0007640_brain	mmu_circ_0005076_EV	0.743564	0.000961	positive	0.743564
mmu_circ_0005005_brain	mmu_circ_0011799_EV	0.74353	0.000962	positive	0.74353
mmu_circ_0000742_brain	mmu_circ_0007321_EV	-0.743523	0.000962	negative	0.743523
mmu_circ_0010547_brain	mmu_circ_0011766_EV	0.743485	0.000963	positive	0.743485
mmu_circ_0004885_brain	mmu_circ_0013818_EV	-0.743366	0.000966	negative	0.743366
mmu_circ_0010087_brain	mmu_circ_0004890_EV	0.743366	0.000966	positive	0.743366
mmu_circ_0001604_brain	mmu_circ_0008058_EV	0.743366	0.000966	positive	0.743366
Snord15a_brain	mmu_circ_0008058_EV	0.743366	0.000966	positive	0.743366
mmu_circ_0001249_brain	mmu_circ_0012163_EV	0.743366	0.000966	positive	0.743366
mmu_circ_0012135_brain	mmu_circ_0002563_EV	0.743366	0.000966	positive	0.743366
mmu_circ_0005096_brain	mmu_circ_0011205_EV	0.743366	0.000966	positive	0.743366
mmu_circ_0000677_brain	mmu_circ_0002523_EV	0.743194	0.00097	positive	0.743194
mmu-miR-6538_brain	mmu-mir-5108_EV	0.743194	0.00097	positive	0.743194
mmu_circ_0009100_brain	mmu_circ_0004975_EV	0.743017	0.000974	positive	0.743017
mmu_circ_0008627_brain	mmu_circ_0011275_EV	-0.743017	0.000974	negative	0.743017
mmu_circ_0008628_brain	mmu_circ_0011275_EV	-0.743017	0.000974	negative	0.743017
mmu_circ_0008629_brain	mmu_circ_0011275_EV	-0.743017	0.000974	negative	0.743017
mmu_circ_0010827_brain	mmu_circ_0011275_EV	-0.743017	0.000974	negative	0.743017
Gm26096_brain	mmu_circ_0012825_EV	0.743017	0.000974	positive	0.743017
Gm26499_brain	mmu_circ_0012825_EV	0.743017	0.000974	positive	0.743017
mmu-miR-877-3p_brain	mmu_circ_0013507_EV	0.743017	0.000974	positive	0.743017
mmu_circ_0009377_brain	mmu_circ_0013676_EV	0.743017	0.000974	positive	0.743017
mmu_circ_0003965_brain	mmu-let-7b_EV	-0.743017	0.000974	negative	0.743017
mmu_circ_0016395_brain	mmu-miR-1291_EV	-0.743017	0.000974	negative	0.743017
mmu_circ_0003106_brain	mmu-mir-203_EV	-0.743017	0.000974	negative	0.743017
mmu-miR-6943-3p_brain	mmu_circ_0008986_EV	0.743003	0.000974	positive	0.743003
mmu_circ_0005747_brain	Gm22252_EV	-0.742991	0.000975	negative	0.742991
mmu-mir-5126_brain	mmu_circ_0005735_EV	-0.742901	0.000977	negative	0.742901
mmu_circ_0009650_brain	mmu-miR-133a-3p_EV	0.742901	0.000977	positive	0.742901
mmu_circ_0009651_brain	mmu-miR-133a-3p_EV	0.742901	0.000977	positive	0.742901
mmu_circ_0009100_brain	mmu_circ_0004771_EV	0.742868	0.000978	positive	0.742868
mmu-mir-6932_brain	mmu_circ_0008986_EV	0.742819	0.000979	positive	0.742819
mmu_circ_0005005_brain	mmu_circ_0005702_EV	0.742789	0.000979	positive	0.742789
mmu_circ_0006534_brain	mmu_circ_0013795_EV	0.74274	0.000981	positive	0.74274
mmu_circ_0010499_brain	mmu_circ_0003942_EV	0.742604	0.000984	positive	0.742604
mmu_circ_0008818_brain	mmu_circ_0012293_EV	0.742604	0.000984	positive	0.742604
mmu_circ_0005096_brain	mmu_circ_0004289_EV	-0.742568	0.000985	negative	0.742568
mmu_circ_0008242_brain	mmu_circ_0012647_EV	0.742568	0.000985	positive	0.742568
mmu_circ_0009965_brain	mmu-miR-346-5p_EV	-0.742437	0.000988	negative	0.742437
mmu_circ_0003965_brain	mmu_circ_0000351_EV	0.742355	0.00099	positive	0.742355
mmu_circ_0003965_brain	mmu_circ_0003943_EV	0.742355	0.00099	positive	0.742355
mmu_circ_0005420_brain	mmu_circ_0000142_EV	0.74233	0.00099	positive	0.74233
mmu_circ_0008818_brain	mmu_circ_0001475_EV	0.74233	0.00099	positive	0.74233
mmu_circ_0000566_brain	mmu_circ_0005903_EV	0.742243	0.000993	positive	0.742243
mmu_circ_0009515_brain	mmu_circ_0008312_EV	0.742243	0.000993	positive	0.742243
mmu_circ_0009516_brain	mmu_circ_0008312_EV	0.742243	0.000993	positive	0.742243
Mus_musculus_tRNA-Leu-CAA-2-1_brain	mmu_circ_0009488_EV	-0.742193	0.000994	negative	0.742193
mmu_circ_0012945_brain	mmu_circ_0011389_EV	-0.742193	0.000994	negative	0.742193
mmu-mir-16-1_brain	mmu_circ_0015853_EV	0.742193	0.000994	positive	0.742193
mmu-mir-16-1_brain	mmu_circ_0015854_EV	0.742193	0.000994	positive	0.742193
mmu-miR-6538_brain	mmu-miR-130b-3p_EV	-0.741937	0.001	negative	0.741937
mmu_circ_0010087_brain	mmu_circ_0012300_EV	0.741811	0.00100297	positive	0.741811
mmu_circ_0010087_brain	mmu_circ_0000848_EV	0.741725	0.00100508	positive	0.741725
mmu-miR-6538_brain	mmu_circ_0007152_EV	-0.741722	0.00100514	negative	0.741722
mmu_circ_0006808_brain	mmu_circ_0009346_EV	0.741722	0.00100514	positive	0.741722
mmu_circ_0014577_brain	mmu_circ_0013172_EV	0.741722	0.00100514	positive	0.741722
mmu_circ_0009514_brain	mmu_circ_0015651_EV	0.741722	0.00100514	positive	0.741722
mmu_circ_0009514_brain	mmu-let-7c-5p_EV	-0.741722	0.00100514	negative	0.741722
mmu_circ_0007788_brain	mmu_circ_0013444_EV	0.74169	0.00100591	positive	0.74169
mmu_circ_0011843_brain	mmu_circ_0013030_EV	-0.74142	0.0010125	negative	0.74142
mmu_circ_0000743_brain	mmu_circ_0010971_EV	-0.741391	0.00101322	negative	0.741391
mmu_circ_0000744_brain	mmu_circ_0010971_EV	-0.741391	0.00101322	negative	0.741391
mmu_circ_0013570_brain	mmu_circ_0014293_EV	-0.741391	0.00101322	negative	0.741391
Gm23928_brain	mmu_circ_0002103_EV	0.741176	0.00101847	positive	0.741176
Mus_musculus_tRNA-Leu-CAA-1-1_brain	mmu_circ_0002265_EV	0.741176	0.00101847	positive	0.741176
mmu-miR-6236_brain	mmu_circ_0003072_EV	-0.741176	0.00101847	negative	0.741176
mmu_circ_0002260_brain	mmu_circ_0003968_EV	-0.741176	0.00101847	negative	0.741176
mmu_circ_0001249_brain	mmu_circ_0004150_EV	0.741176	0.00101847	positive	0.741176
mmu_circ_0001883_brain	mmu_circ_0004659_EV	0.741176	0.00101847	positive	0.741176
mmu_circ_0010996_brain	mmu_circ_0004975_EV	0.741176	0.00101847	positive	0.741176
Gm23928_brain	mmu_circ_0005353_EV	0.741176	0.00101847	positive	0.741176
mmu_circ_0010827_brain	mmu_circ_0005448_EV	0.741176	0.00101847	positive	0.741176
mmu-miR-3095-3p_brain	mmu_circ_0007381_EV	0.741176	0.00101847	positive	0.741176
mmu-miR-3095-3p_brain	mmu_circ_0007382_EV	0.741176	0.00101847	positive	0.741176
mmu_circ_0007631_brain	mmu_circ_0007811_EV	-0.741176	0.00101847	negative	0.741176
mmu-miR-3095-3p_brain	mmu_circ_0007833_EV	0.741176	0.00101847	positive	0.741176
mmu_circ_0001249_brain	mmu_circ_0010551_EV	0.741176	0.00101847	positive	0.741176
mmu_circ_0008662_brain	mmu_circ_0012514_EV	-0.741176	0.00101847	negative	0.741176
mmu_circ_0004213_brain	mmu_circ_0012772_EV	-0.741176	0.00101847	negative	0.741176
mmu_circ_0004214_brain	mmu_circ_0012772_EV	-0.741176	0.00101847	negative	0.741176
mmu_circ_0004213_brain	mmu_circ_0012774_EV	-0.741176	0.00101847	negative	0.741176
mmu_circ_0004214_brain	mmu_circ_0012774_EV	-0.741176	0.00101847	negative	0.741176
mmu_circ_0005747_brain	mmu_circ_0013319_EV	0.741176	0.00101847	positive	0.741176
mmu_circ_0004246_brain	mmu_circ_0014819_EV	0.741176	0.00101847	positive	0.741176
mmu_circ_0008141_brain	mmu_circ_0015651_EV	0.741176	0.00101847	positive	0.741176
mmu-miR-155-5p_brain	mmu-miR-143-3p_EV	-0.741176	0.00101847	negative	0.741176
Gm22739_brain	mmu-miR-203-3p_EV	-0.741176	0.00101847	negative	0.741176
mmu_circ_0016397_brain	mmu-miR-203-3p_EV	-0.741176	0.00101847	negative	0.741176
mmu_circ_0000743_brain	mmu-mir-5108_EV	0.741176	0.00101847	positive	0.741176
mmu_circ_0000744_brain	mmu-mir-5108_EV	0.741176	0.00101847	positive	0.741176
mmu_circ_0009856_brain	Mus_musculus_tRNA-Gln-TTG-5-1_EV	-0.741176	0.00101847	negative	0.741176
mmu_circ_0008015_brain	mmu_circ_0001340_EV	0.740961	0.00102377	positive	0.740961
mmu_circ_0008015_brain	mmu_circ_0012572_EV	0.740961	0.00102377	positive	0.740961
mmu_circ_0008015_brain	mmu_circ_0001327_EV	0.740926	0.00102464	positive	0.740926
mmu_circ_0005686_brain	mmu_circ_0001193_EV	0.740761	0.00102872	positive	0.740761
mmu_circ_0006492_brain	mmu_circ_0011369_EV	0.740635	0.00103183	positive	0.740635
mmu_circ_0008661_brain	mmu_circ_0016082_EV	0.740491	0.00103542	positive	0.740491
mmu_circ_0001254_brain	mmu_circ_0005735_EV	-0.740425	0.00103706	negative	0.740425
mmu_circ_0010499_brain	mmu_circ_0000849_EV	0.740416	0.00103729	positive	0.740416
mmu_circ_0002153_brain	mmu_circ_0002157_EV	-0.740416	0.00103729	negative	0.740416
mmu-miR-3971_brain	mmu_circ_0002561_EV	-0.740416	0.00103729	negative	0.740416
mmu_circ_0001249_brain	mmu_circ_0004293_EV	0.740416	0.00103729	positive	0.740416
mmu_circ_0011043_brain	mmu_circ_0006087_EV	0.740416	0.00103729	positive	0.740416
mmu_circ_0001478_brain	mmu_circ_0006786_EV	0.740416	0.00103729	positive	0.740416
mmu_circ_0001124_brain	mmu_circ_0015898_EV	0.740416	0.00103729	positive	0.740416
mmu_circ_0001125_brain	mmu_circ_0015898_EV	0.740416	0.00103729	positive	0.740416
mmu_circ_0002153_brain	mmu-mir-133a-1_EV	0.740416	0.00103729	positive	0.740416
mmu_circ_0003965_brain	mmu_circ_0011275_EV	-0.740385	0.00103808	negative	0.740385
mmu-miR-335-5p_brain	mmu_circ_0002993_EV	0.740381	0.00103817	positive	0.740381
mmu_circ_0004885_brain	mmu_circ_0005966_EV	-0.740381	0.00103817	negative	0.740381
mmu_circ_0004730_brain	mmu_circ_0009837_EV	0.740381	0.00103817	positive	0.740381
mmu_circ_0009515_brain	mmu_circ_0007567_EV	0.740299	0.00104023	positive	0.740299
mmu_circ_0009516_brain	mmu_circ_0007567_EV	0.740299	0.00104023	positive	0.740299
mmu-miR-6538_brain	mmu_circ_0005021_EV	0.74025	0.00104143	positive	0.74025
mmu_circ_0000745_brain	mmu_circ_0007470_EV	0.74025	0.00104143	positive	0.74025
mmu_circ_0003152_brain	mmu_circ_0008059_EV	0.74025	0.00104143	positive	0.74025
mmu_circ_0007640_brain	mmu_circ_0011210_EV	0.74025	0.00104143	positive	0.74025
mmu_circ_0008015_brain	mmu_circ_0011366_EV	-0.74025	0.00104143	negative	0.74025
mmu-mir-16-1_brain	mmu_circ_0011799_EV	0.74025	0.00104143	positive	0.74025
mmu_circ_0000745_brain	mmu_circ_0004771_EV	0.74023	0.00104193	positive	0.74023
mmu_circ_0006885_brain	mmu_circ_0008266_EV	0.740196	0.0010428	positive	0.740196
mmu_circ_0002258_brain	mmu_circ_0008186_EV	0.740144	0.0010441	positive	0.740144
mmu_circ_0008140_brain	mmu_circ_0002523_EV	0.740059	0.00104623	positive	0.740059
mmu_circ_0014630_brain	mmu_circ_0002251_EV	0.740043	0.00104662	positive	0.740043
mmu_circ_0013961_brain	mmu_circ_0001520_EV	0.739946	0.00104905	positive	0.739946
mmu_circ_0009356_brain	mmu_circ_0008149_EV	0.739946	0.00104905	positive	0.739946
Gm25581_brain	mmu_circ_0011275_EV	-0.739946	0.00104905	negative	0.739946
mmu-miR-5126_brain	mmu_circ_0012516_EV	-0.739946	0.00104905	negative	0.739946
mmu-miR-3971_brain	mmu_circ_0013507_EV	0.739946	0.00104905	positive	0.739946
mmu_circ_0009377_brain	mmu_circ_0016082_EV	0.739946	0.00104905	positive	0.739946
Gm22863_brain	mmu_circ_0001180_EV	0.739881	0.00105071	positive	0.739881
Gm23953_brain	mmu_circ_0001180_EV	0.739881	0.00105071	positive	0.739881
Gm24618_brain	mmu_circ_0001180_EV	0.739881	0.00105071	positive	0.739881
Gm26332_brain	mmu_circ_0001180_EV	0.739881	0.00105071	positive	0.739881
mmu_circ_0000677_brain	mmu_circ_0004433_EV	0.739881	0.00105071	positive	0.739881
mmu_circ_0010390_brain	mmu_circ_0007811_EV	-0.739881	0.00105071	negative	0.739881
mmu_circ_0002137_brain	mmu_circ_0013991_EV	0.739881	0.00105071	positive	0.739881
mmu_circ_0011843_brain	mmu-miR-130b-3p_EV	-0.739881	0.00105071	negative	0.739881
mmu_circ_0002910_brain	mmu_circ_0001896_EV	0.739849	0.0010515	positive	0.739849
mmu_circ_0014630_brain	mmu_circ_0005208_EV	0.739849	0.0010515	positive	0.739849
mmu_circ_0016398_brain	mmu_circ_0006796_EV	-0.739849	0.0010515	negative	0.739849
mmu_circ_0016398_brain	mmu_circ_0006797_EV	-0.739849	0.0010515	negative	0.739849
mmu_circ_0007443_brain	mmu_circ_0009098_EV	0.739849	0.0010515	positive	0.739849
mmu_circ_0010499_brain	mmu_circ_0000349_EV	0.739645	0.00105667	positive	0.739645
mmu_circ_0010499_brain	mmu_circ_0003941_EV	0.739645	0.00105667	positive	0.739645
Gm23540_brain	mmu_circ_0002211_EV	-0.739574	0.00105846	negative	0.739574
mmu_circ_0001698_brain	mmu_circ_0015345_EV	-0.739323	0.00106485	negative	0.739323
mmu_circ_0000677_brain	mmu_circ_0004431_EV	0.73928	0.00106595	positive	0.73928
mmu_circ_0003732_brain	mmu_circ_0013516_EV	0.73928	0.00106595	positive	0.73928
mmu_circ_0010245_brain	mmu_circ_0000142_EV	0.739141	0.00106949	positive	0.739141
mmu_circ_0010499_brain	mmu_circ_0004432_EV	0.739038	0.00107213	positive	0.739038
mmu_circ_0000611_brain	mmu_circ_0011275_EV	-0.738955	0.00107426	negative	0.738955
mmu_circ_0006885_brain	mmu_circ_0002115_EV	0.738952	0.00107432	positive	0.738952
Gm22863_brain	mmu_circ_0009488_EV	0.738952	0.00107432	positive	0.738952
Gm23953_brain	mmu_circ_0009488_EV	0.738952	0.00107432	positive	0.738952
Gm24618_brain	mmu_circ_0009488_EV	0.738952	0.00107432	positive	0.738952
Gm26332_brain	mmu_circ_0009488_EV	0.738952	0.00107432	positive	0.738952
mmu_circ_0000007_brain	mmu_circ_0011389_EV	-0.738952	0.00107432	negative	0.738952
mmu_circ_0000677_brain	mmu_circ_0015853_EV	0.738952	0.00107432	positive	0.738952
mmu_circ_0008140_brain	mmu_circ_0009577_EV	0.738914	0.00107529	positive	0.738914
mmu_circ_0008015_brain	Gm22252_EV	-0.738822	0.00107767	negative	0.738822
mmu_circ_0001698_brain	mmu_circ_0013030_EV	-0.738822	0.00107767	negative	0.738822
mmu_circ_0010390_brain	mmu_circ_0002247_EV	-0.73877	0.00107902	negative	0.73877
mmu_circ_0012800_brain	mmu_circ_0016136_EV	0.738746	0.00107962	positive	0.738746
mmu_circ_0000950_brain	mmu_circ_0001868_EV	0.738586	0.00108375	positive	0.738586
mmu_circ_0015243_brain	mmu_circ_0013444_EV	0.738529	0.00108523	positive	0.738529
mmu_circ_0007579_brain	mmu_circ_0007321_EV	0.738454	0.00108717	positive	0.738454
mmu_circ_0007581_brain	mmu_circ_0007321_EV	0.738454	0.00108717	positive	0.738454
mmu-mir-16-1_brain	mmu_circ_0009200_EV	0.738371	0.00108933	positive	0.738371
mmu_circ_0008141_brain	mmu-miR-130b-3p_EV	-0.738371	0.00108933	negative	0.738371
mmu_circ_0008015_brain	mmu_circ_0006500_EV	0.738341	0.0010901	positive	0.738341
mmu_circ_0010996_brain	mmu_circ_0000989_EV	0.738279	0.00109172	positive	0.738279
mmu_circ_0006282_brain	mmu_circ_0000348_EV	0.738235	0.00109285	positive	0.738235
mmu_circ_0012135_brain	mmu_circ_0000980_EV	0.738235	0.00109285	positive	0.738235
mmu_circ_0008849_brain	mmu_circ_0002153_EV	-0.738235	0.00109285	negative	0.738235
mmu_circ_0006282_brain	mmu_circ_0003939_EV	0.738235	0.00109285	positive	0.738235
Gm25314_brain	mmu_circ_0004098_EV	-0.738235	0.00109285	negative	0.738235
mmu_circ_0009356_brain	mmu_circ_0004098_EV	0.738235	0.00109285	positive	0.738235
mmu_circ_0015244_brain	mmu_circ_0004098_EV	0.738235	0.00109285	positive	0.738235
mmu_circ_0011043_brain	mmu_circ_0004659_EV	0.738235	0.00109285	positive	0.738235
[truncated: 381,053+ more rows]
