# Supplementary material for: Integration of Transcriptional Signatures from Brain Tissue and Plasma Extracellular Vesicles of a Preclinical Tauopathy Mouse Model
Source: Int J Mol Sci. 2026 Jun 3;27(11):5050. doi: 10.3390/ijms27115050 (PMC13256833; doi:10.3390/ijms27115050)
Supplement: Supplementary file 1 [file ijms-27-05050-s001.zip › ijms-4336543-supplementary/Supplementary files/Supplemental Table S6_brain_pEV_integration.xlsx]

## Sheet: Brain-pEV_venn-dn
BmiRNA-down_targetScan(targetmRNA)_mRNA-up-common[n=478]	pEV-miRNA-dn_targetscan(targetmRNA)_mRNA-up(common)[n=454]	Brain-pEV-DN-common[n=437]					DAVID_GO	Category	Term	Count	%	PValue	Genes	List Total	Pop Hits	Pop Total	Fold Enrichment	Bonferroni	Benjamini	FDR	(-)log10pV			DAVID_KEGG	Category	Term	Count	%	PValue	Genes	List Total	Pop Hits	Pop Total	Fold Enrichment	Bonferroni	Benjamini	FDR
9930111j21rik1	3110070m22rik	9930111j21rik1						GOTERM_BP_DIRECT	GO:0002376~immune system process	60	13.73	3.8188e-20	CD86, CD84, CSF1, IFIT1, MYSM1, IFIT3, PIK3CG, C4B, CLEC5A, MAP3K8, LGALS9, HAVCR2, OASL2, GBP5, TGTP2, APOBEC3, GBP7, TGTP1, RSAD2, CD300A, ICOSL, IL16, MPEG1, LAT2, FCGR1, HCK, IRF8, IRF5, LCP2, TLR7, IRF9, TLR13, TLR2, C1QB, CSF1R, CD274, NLRX1, UNC93B1, HVCN1, PLD4, OAS1A, ZC3HAV1, INPP5D, GBP2, GBP4, GBP3, LYN, H2-EB1, LY86, IRGM2, EIF2AK2, PARP14, H2-AA, IIGP1, BST2, THEMIS2, NEURL3, GPR183…	429	902	26568	4.11952	1.02611e-16	1.02611e-16	9.92888e-17	19.4181				KEGG_PATHWAY	mmu04380:Osteoclast differentiation	20	4.57666	4.08269e-10	CSF1R, SPI1, CSF1, STAT1, IL1R1, STAT2, CYBA, NFATC1, RELA, TGFBR1, NFKB2, TGFBR2, FCGR1, IKBKB, IL1A, FCGR3, PLCG2, LCP2, FCGR2B, IRF9	252	136	10620	6.19748	1.15132e-07	7.35031e-08	5.70822e-08
9930111j21rik2	9930111j21rik1	9930111j21rik2						GOTERM_BP_DIRECT	GO:0045087~innate immune response	46	10.5263	4.43402e-17	C1QB, CSF1R, CD84, NLRX1, CSF1, UNC93B1, HVCN1, OAS1A, PLD4, ZC3HAV1, IFIT1, IFIT3, RELA, C4B, CLEC5A, SLAMF9, GBP2, GBP4, 9930111J21RIK2, 9930111J21RIK1, HAVCR2, OASL2, GBP3, LYN, GBP5, TGTP2, APOBEC3, GBP7, TGTP1, RSAD2, IRGM2, LY86, EIF2AK2, CYBA, PARP14, MPEG1, IIGP1, BST2, FCGR1, HCK, NEURL3, IRF5, TLR7, TLR13, TLR2, C1QC	429	626	26568	4.55077	1.19142e-13	5.9571e-14	5.76422e-14	16.3532				KEGG_PATHWAY	mmu04666:Fc gamma R-mediated phagocytosis	17	3.89016	5.21298e-10	LYN, ARPC1B, ASAP3, PLD1, VAV1, DNM2, FCGR1, HCK, FCGR3, PTPRC, RPS6KB1, INPP5D, PLCG2, RAC2, FCGR2B, DOCK1, ARF6	252	94	10620	7.62158	1.47006e-07	7.35031e-08	5.70822e-08
a930033h14rik	9930111j21rik2	a930033h14rik						GOTERM_BP_DIRECT	GO:0006954~inflammatory response	34	7.78032	4.85324e-13	CSF1R, PXK, CSF1, C5AR1, PLD4, PIK3CG, RELA, IKBKB, C4B, CCL9, NAGLU, CCL6, CCRL2, C3AR1, S1PR3, GUSB, HAVCR2, LYN, GBP5, AFAP1L2, IL1R1, SLC11A1, STAT3, LY86, CYBA, IL1A, HCK, THEMIS2, IRF5, TLR7, TLR13, TLR2, NFE2L2, CRLF2	429	448	26568	4.70005	1.30394e-09	4.34689e-10	4.20614e-10	12.314				KEGG_PATHWAY	mmu04142:Lysosome	17	3.89016	1.22467e-07	CTSA, ABCA2, CD164, MANBA, DNASE2A, SLC11A1, SLC11A2, LAPTM5, GNS, NAGLU, PPT1, MAN2B1, TPP1, GUSB, CTSD, CTSC, LGMN	252	136	10620	5.26786	3.45351e-05	1.15119e-05	8.9401e-06
aass	a930033h14rik	aass						GOTERM_BP_DIRECT	GO:0042832~defense response to protozoan	12	2.746	7.93907e-11	TGTP2, TGTP1, GBP7, SLC11A1, BCL3, IRGM2, IRF8, GBP2, GBP4, IRF9, IIGP1, GBP3	429	44	26568	16.89	2.13323e-07	5.33307e-08	5.1604e-08	10.1002				KEGG_PATHWAY	mmu05169:Epstein-Barr virus infection	21	4.80549	4.68045e-07	LYN, H2-EB1, CDKN1A, STAT1, STAT2, TRADD, STAT3, EIF2AK2, OAS1A, H2-AA, RELA, TAPBP, NFKB2, ICAM1, CASP9, IKBKB, PLCG2, VIM, IRF9, H2-AB1, TLR2	252	229	10620	3.86463	0.00013198	3.29972e-05	2.56255e-05
abca2	aass	abca2						GOTERM_BP_DIRECT	GO:0051607~defense response to virus	23	5.26316	1.78451e-10	CD86, FV1, RTP4, GBP5, APOBEC3, GBP7, RSAD2, UNC93B1, STAT1, STAT2, EIF2AK2, OAS1A, ZC3HAV1, IFIT1, UNC13D, IFIT3, BST2, PTPRC, IRF5, TLR7, GBP2, TLR2, OASL2	429	253	26568	5.63001	4.79497e-07	9.58993e-08	9.27943e-08	9.74848				KEGG_PATHWAY	mmu05140:Leishmaniasis	12	2.746	6.51877e-07	FCGR1, IL1A, FCGR3, H2-EB1, STAT1, ITGB2, CYBA, PTPN6, H2-AA, RELA, H2-AB1, TLR2	252	70	10620	7.22449	0.000183813	3.67659e-05	2.85522e-05
abca6	abca2	abca6						GOTERM_BP_DIRECT	GO:0019221~cytokine-mediated signaling pathway	17	3.89016	1.19487e-09	CSF1R, CSF3R, STAT1, IL1R1, STAT2, STAT3, IL16, LIFR, CSF2RB, OSMR, RELA, IIGP1, IL1A, KLF6, PTPN6, IRF5, CRLF2	429	141	26568	7.46675	3.2106e-06	5.351e-07	5.17775e-07	8.92268				KEGG_PATHWAY	mmu05212:Pancreatic cancer	12	2.746	1.52242e-06	CASP9, IKBKB, CDKN1A, RPS6KB1, STAT1, STAT3, RAC2, BRAF, PLD1, RELA, TGFBR1, TGFBR2	252	76	10620	6.65414	0.000429231	7.15538e-05	5.55683e-05
abcc3	abca6	abcc3						GOTERM_BP_DIRECT	GO:0035458~cellular response to interferon-beta	13	2.97483	1.42302e-09	TGTP2, GBP7, TGTP1, STAT1, IRGM2, OAS1A, IFIT1, IFIT3, IIGP1, GBP2, 9930111J21RIK2, 9930111J21RIK1, GBP3	429	71	26568	11.3393	3.82365e-06	5.46236e-07	5.2855e-07	8.84679				KEGG_PATHWAY	mmu05168:Herpes simplex virus 1 infection	19	4.34783	3.06166e-06	H2-EB1, STAT1, STAT2, TRADD, EIF2AK2, OAS1A, ZC3HAV1, H2-AA, RELA, TAPBP, BST2, CASP9, IKBKB, EIF4EBP1, SRSF5, IRF9, H2-AB1, BIRC3, TLR2	252	214	10620	3.74166	0.000863016	0.000122823	9.53837e-05
abcg1	abcc3	abcg1						GOTERM_BP_DIRECT	GO:0050766~positive regulation of phagocytosis	13	2.97483	1.98508e-09	IL15RA, PROS1, SLC11A1, STAT3, CYBA, DNM2, FCGR1, FCGR3, PTPRC, MYH9, DOCK2, FCGR2B, TLR2	429	73	26568	11.0286	5.33389e-06	6.66738e-07	6.4515e-07	8.70222				KEGG_PATHWAY	mmu05164:Influenza A	17	3.89016	3.48433e-06	H2-EB1, NLRX1, RSAD2, STAT1, STAT2, TRADD, EIF2AK2, OAS1A, H2-AA, RELA, ICAM1, CASP9, IKBKB, IL1A, TLR7, IRF9, H2-AB1	252	174	10620	4.11741	0.000982101	0.000122823	9.53837e-05
abhd4	abcg1	abhd4						GOTERM_BP_DIRECT	GO:0009617~response to bacterium	21	4.80549	4.92101e-08	GBP5, CD52, TGTP1, STAT1, SLC11A1, IRGM2, TRF, SERPINA3N, IFIT1, USP18, RELA, IFIT3, IIGP1, FCGR1, KLHL6, IRF8, GBP2, FCGR2B, MYO1F, FKBP5, TLR2	429	286	26568	4.54731	0.000132219	1.46919e-05	1.42163e-05	7.30795				KEGG_PATHWAY	mmu04662:B cell receptor signaling pathway	12	2.746	4.17921e-06	IKBKB, LYN, CD72, INPP5D, PLCG2, RAC2, NFATC1, PTPN6, FCGR2B, PIK3AP1, RELA, VAV1	252	84	10620	6.02041	0.00117784	0.000130948	0.000101694
acan	abhd4	acan						GOTERM_BP_DIRECT	GO:0032760~positive regulation of tumor necrosis factor production	14	3.20366	1.01418e-07	CSF1R, CD84, STAT3, OAS1A, CYBA, FCGR1, IL1A, FCGR3, PTPRC, PLCG2, LGALS9, FCGR2B, HAVCR2, TLR2	429	123	26568	7.04895	0.000272474	2.72511e-05	2.63687e-05	6.99388				KEGG_PATHWAY	mmu05162:Measles	15	3.43249	8.1802e-06	STAT1, STAT2, TRADD, STAT3, MSN, EIF2AK2, OAS1A, RELA, CASP9, IKBKB, IL1A, TLR7, FCGR2B, IRF9, TLR2	252	145	10620	4.35961	0.00230417	0.000230682	0.000179146
ace2	acan	ace2						GOTERM_BP_DIRECT	GO:0030335~positive regulation of cell migration	20	4.57666	1.80003e-07	LYN, NRP1, CSF1R, CD274, GRN, SEMA4D, CSF1, IL1R1, TRADD, STAT3, PLD1, SYNE2, TGFBR1, IGF1R, CXCL16, CCL9, CCL6, DAAM2, C3AR1, TLR2	429	281	26568	4.40783	0.000483552	4.39699e-05	4.25462e-05	6.74472				KEGG_PATHWAY	mmu04062:Chemokine signaling pathway	17	3.89016	1.40576e-05	LYN, STAT1, STAT2, STAT3, BRAF, PIK3CG, RELA, VAV1, CXCL16, IKBKB, HCK, CCL9, CCL6, GNB1, PLCG2, RAC2, DOCK2	252	194	10620	3.69293	0.00395642	0.000360385	0.000279873
ada	ace2	adamts17						GOTERM_BP_DIRECT	GO:0009615~response to virus	13	2.97483	3.62215e-07	FV1, TGTP1, RSAD2, EIF2AK2, OAS1A, ZC3HAV1, IFIT1, IFIT3, BST2, BCL3, IFI27L2A, TLR13, OASL2	429	115	26568	7.00079	0.000972799	8.11061e-05	7.848e-05	6.44103				KEGG_PATHWAY	mmu05167:Kaposi sarcoma-associated herpesvirus infection	18	4.11899	2.25677e-05	LYN, CD86, CDKN1A, STAT1, STAT2, TRADD, STAT3, EIF2AK2, NFATC1, PIK3CG, RELA, ICAM1, CASP9, IKBKB, HCK, GNB1, PLCG2, IRF9	252	224	10620	3.38648	0.00634395	0.000502265	0.000390057
adamts17	adamts17	adamts2						GOTERM_BP_DIRECT	GO:0031347~regulation of defense response	6	1.373	4.52134e-07	GBP5, GBP11, GBP7, GBP2, GBP4, GBP3	429	11	26568	33.78	0.00121415	9.34526e-05	9.04268e-05	6.34473				KEGG_PATHWAY	mmu05152:Tuberculosis	16	3.66133	2.31541e-05	RAB5B, H2-EB1, KSR1, STAT1, TRADD, ITGB2, H2-AA, RELA, FCGR1, CASP9, IL1A, FCGR3, FCGR2B, CTSD, H2-AB1, TLR2	252	180	10620	3.74603	0.00650825	0.000502265	0.000390057
adamts2	adamts2	adamts20						GOTERM_BP_DIRECT	GO:0071346~cellular response to type II interferon	12	2.746	7.98543e-07	GBP5, GBP11, GBP7, RPS6KB1, STAT1, IRF8, VIM, GBP2, GBP4, H2-AB1, TLR2, GBP3	429	102	26568	7.28589	0.00214338	0.000153263	0.000148301	6.0977				KEGG_PATHWAY	mmu05160:Hepatitis C	15	3.43249	4.06636e-05	CDKN1A, RSAD2, STAT1, STAT2, TRADD, STAT3, EIF2AK2, OAS1A, BRAF, IFIT1, RELA, CASP9, IKBKB, CLDN23, IRF9	252	167	10620	3.78529	0.0114019	0.000819081	0.000636095
adamts20	adamts20	adap2						GOTERM_BP_DIRECT	GO:0035556~intracellular signal transduction	24	5.49199	1.97051e-06	LYN, SS18, PRNP, CD300A, PLCL1, PLEK, NFATC1, PLD1, RELA, TGFBR1, VAV1, LAT2, STK10, DOK1, HCK, PIKFYVE, LATS2, INPP5D, RPS6KA1, PLCG2, PTPN6, MAP3K8, LCP2, PLCD4	429	460	26568	3.23113	0.00528077	0.000352984	0.000341555	5.70542				KEGG_PATHWAY	mmu04650:Natural killer cell mediated cytotoxicity	12	2.746	4.71103e-05	LAT2, SH3BP2, ITGB2, PLCG2, RAC2, NFATC1, PTPN6, LCP2, BRAF, CD48, VAV1, ICAM1	252	108	10620	4.68254	0.0131975	0.000827001	0.000642246
adap2	adap2	afap1l2						GOTERM_BP_DIRECT	GO:0032755~positive regulation of interleukin-6 production	12	2.746	2.22446e-06	IL1A, UNC93B1, STAT3, PLCG2, LAPTM5, CYBA, TLR7, IL16, LGALS9, TBC1D23, RELA, TLR2	429	113	26568	6.57664	0.00595931	0.000364444	0.000352644	5.65277				KEGG_PATHWAY	mmu05145:Toxoplasmosis	12	2.746	5.13207e-05	CASP9, IKBKB, H2-EB1, STAT1, STAT3, IRGM2, H2-AA, RELA, PIK3CG, H2-AB1, BIRC3, TLR2	252	109	10620	4.63958	0.0143686	0.000827001	0.000642246
afap1l2	afap1l2	afg3l2						GOTERM_BP_DIRECT	GO:0019886~antigen processing and presentation of exogenous peptide antigen via MHC class II	7	1.60183	2.30575e-06	PIKFYVE, H2-EB1, UNC93B1, FCGR2B, H2-AA, H2-AB1, LGMN	429	25	26568	17.3404	0.00617641	0.000364444	0.000352644	5.63719				KEGG_PATHWAY	mmu05150:Staphylococcus aureus infection	13	2.97483	5.27826e-05	C1QB, H2-EB1, C5AR1, ITGB2, H2-AA, ICAM1, C4B, FCGR1, FCGR3, C3AR1, FCGR2B, C1QC, H2-AB1	252	129	10620	4.24695	0.0147748	0.000827001	0.000642246
afg3l2	afg3l2	ai429214						GOTERM_BP_DIRECT	GO:0006909~phagocytosis	11	2.51716	2.87164e-06	HCK, SLC11A1, ITGB2, PLD4, IRF8, FCGR2B, DOCK1, UNC13D, VAV1, DNM2, CORO1C	429	94	26568	7.24714	0.00768642	0.000428672	0.000414793	5.54187				KEGG_PATHWAY	mmu04630:JAK-STAT signaling pathway	15	3.43249	5.27873e-05	IL15RA, PIAS3, CDKN1A, CSF3R, STAT1, STAT2, STAT3, LIFR, CSF2RB, OSMR, GFAP, THPO, PTPN6, IRF9, CRLF2	252	171	10620	3.69674	0.0147762	0.000827001	0.000642246
ai429214	ai429214	ajuba						GOTERM_BP_DIRECT	GO:0032735~positive regulation of interleukin-12 production	8	1.83066	7.17367e-06	UNC93B1, PLCG2, LAPTM5, IRF8, IRF5, IL16, RELA, TLR2	429	45	26568	11.0098	0.0190911	0.000970164	0.000938752	5.14426				KEGG_PATHWAY	mmu04640:Hematopoietic cell lineage	11	2.51716	7.19302e-05	FCGR1, CSF1R, IL1A, H2-EB1, CSF3R, CSF1, THPO, IL1R1, H2-AA, CD33, H2-AB1	252	94	10620	4.93161	0.0200807	0.0010676	0.00082909
ajuba	ajuba	ak7						GOTERM_BP_DIRECT	GO:0002224~toll-like receptor signaling pathway	7	1.60183	7.22117e-06	CD86, TIFAB, UNC93B1, PLCG2, TLR7, TLR13, TLR2	429	30	26568	14.4503	0.0192163	0.000970164	0.000938752	5.14139				KEGG_PATHWAY	mmu05166:Human T-cell leukemia virus 1 infection	18	4.11899	7.74509e-05	IL15RA, NRP1, H2-EB1, CDKN1A, SPI1, IL1R1, ITGB2, NFATC1, H2-AA, RELA, TGFBR1, NFKB2, TGFBR2, ICAM1, IKBKB, ESPL1, TLN1, H2-AB1	252	247	10620	3.07114	0.0216052	0.00109206	0.000848088
ak7	ak7	akna						GOTERM_BP_DIRECT	GO:0050859~negative regulation of B cell receptor signaling pathway	5	1.14416	7.8492e-06	LYN, CD72, CD300A, LPXN, PTPN6	429	9	26568	34.4056	0.02087	0.00100432	0.000971806	5.10517				KEGG_PATHWAY	mmu05321:Inflammatory bowel disease	9	2.0595	9.76957e-05	IL1A, H2-EB1, STAT1, STAT3, NFATC1, H2-AA, RELA, H2-AB1, TLR2	252	62	10620	6.11751	0.0271755	0.00127314	0.000988713
akna	akna	ankrd23						GOTERM_BP_DIRECT	GO:0002467~germinal center formation	5	1.14416	2.00372e-05	KLHL6, BCL3, UNC13D, NFKB2, TNFSF13B	429	11	26568	28.15	0.0524169	0.00244728	0.00236804	4.69816				KEGG_PATHWAY	mmu05200:Pathways in cancer	29	6.63616	9.93228e-05	CSF1R, CDKN1A, SPI1, CSF3R, NOTCH4, CSF2RB, PLD1, RELA, IGF1R, CASP9, IKBKB, PLCG2, RAC2, WNT3, NCOA1, IL15RA, STAT1, STAT2, STAT3, ARNT, BRAF, TGFBR1, NFKB2, TGFBR2, RPS6KB1, LPAR6, GNB1, BIRC3, NFE2L2	252	549	10620	2.22613	0.0276218	0.00127314	0.000988713
ankrd23	ankrd23	anxa4						GOTERM_BP_DIRECT	GO:0034154~toll-like receptor 7 signaling pathway	4	0.915332	4.05296e-05	UNC93B1, TLR7, PIK3AP1, HAVCR2	429	5	26568	49.5441	0.103185	0.00473492	0.00458161	4.39223				KEGG_PATHWAY	mmu04620:Toll-like receptor signaling pathway	11	2.51716	0.000168919	IKBKB, CD86, STAT1, STAT2, SPP1, IRF5, TLR7, MAP3K8, RELA, IRF9, TLR2	252	104	10620	4.45742	0.0465222	0.00207109	0.0016084
anxa4	anxa4	anxa5						GOTERM_BP_DIRECT	GO:0050727~regulation of inflammatory response	10	2.28833	4.43355e-05	LYN, ACE2, SBNO2, GRN, AKNA, IL1R1, TBC1D23, PIK3AP1, USP18, RELA	429	103	26568	6.01263	0.11231	0.00496373	0.00480301	4.35325				KEGG_PATHWAY	mmu04659:Th17 cell differentiation	11	2.51716	0.000182888	IKBKB, H2-EB1, IL1R1, STAT1, STAT3, NFATC1, H2-AA, RELA, TGFBR1, H2-AB1, TGFBR2	252	105	10620	4.41497	0.0502715	0.00214893	0.00166885
anxa5	anxa5	apcdd1						GOTERM_BP_DIRECT	GO:0034341~response to type II interferon	7	1.60183	4.70821e-05	BST2, H2-EB1, TGTP1, STAT1, SLC11A1, H2-AA, CXCL16	429	41	26568	10.5734	0.118837	0.00506039	0.00489654	4.32714				KEGG_PATHWAY	mmu05323:Rheumatoid arthritis	10	2.28833	0.000205075	CD86, IL1A, H2-EB1, CSF1, ITGB2, H2-AA, H2-AB1, TNFSF13B, ICAM1, TLR2	252	87	10620	4.84401	0.0561963	0.00231324	0.00179646
apcdd1	apcdd1	apobec3						GOTERM_BP_DIRECT	GO:0030036~actin cytoskeleton organization	15	3.43249	5.7981e-05	ARHGEF10, PLEK, CORO1C, MKLN1, PDLIM2, DAAM1, DAAM2, RAC2, MYH9, LCP1, FLNC, DOCK2, TLN1, PLS1, PHACTR4	429	249	26568	3.73073	0.144269	0.00599212	0.0057981	4.23671				KEGG_PATHWAY	mmu05221:Acute myeloid leukemia	9	2.0595	0.00023185	FCGR1, IKBKB, CSF1R, SPI1, RPS6KB1, STAT3, EIF4EBP1, BRAF, RELA	252	70	10620	5.41837	0.0632972	0.00251468	0.00195289
apobec1	apobec3	arf6						GOTERM_BP_DIRECT	GO:0045766~positive regulation of angiogenesis	12	2.746	6.76448e-05	NRP1, IL1A, GRN, NOTCH4, STAT3, C5AR1, ITGB2, C3AR1, PTPN6, HK2, TGFBR2, NFE2L2	429	162	26568	4.58741	0.166205	0.00673191	0.00651395	4.16977				KEGG_PATHWAY	mmu04010:MAPK signaling pathway	19	4.34783	0.000260477	CSF1R, CSF1, IL1R1, TRADD, NFATC1, BRAF, CACNA2D4, RELA, TGFBR1, IGF1R, NFKB2, TGFBR2, IKBKB, IL1A, DUSP10, RPS6KA1, RAC2, MAP3K8, MAPT	252	299	10620	2.67797	0.0708306	0.00272054	0.00211276
apobec3	arf6	arhgap11a						GOTERM_BP_DIRECT	GO:0050853~B cell receptor signaling pathway	7	1.60183	7.09657e-05	LAT2, LYN, PTPRC, PLEKHA1, KLHL6, PLCG2, PTPN6	429	44	26568	9.85251	0.173613	0.00681018	0.00658968	4.14895				KEGG_PATHWAY	mmu04066:HIF-1 signaling pathway	11	2.51716	0.000441591	CDKN1A, RPS6KB1, STAT3, ENO1B, EIF4EBP1, PLCG2, ARNT, TRF, RELA, HK2, IGF1R	252	117	10620	3.96215	0.117111	0.00444745	0.00345387
arf6	arhgap11a	arhgap30						GOTERM_BP_DIRECT	GO:0034097~response to cytokine	9	2.0595	7.52827e-05	CD274, STAT1, STAT3, LIFR, SERPINA3N, OSMR, RELA, NFKB2, CXCL16	429	86	26568	6.48105	0.183144	0.00697533	0.00674948	4.1233				KEGG_PATHWAY	mmu04672:Intestinal immune network for IgA production	7	1.60183	0.000480645	CD86, IL15RA, H2-EB1, ICOSL, H2-AA, H2-AB1, TNFSF13B	252	43	10620	6.86047	0.126786	0.00467386	0.0036297
arhgap11a	arhgap30	arhgap31						GOTERM_BP_DIRECT	GO:0051649~establishment of localization in cell	15	3.43249	8.13421e-05	LYN, SLC14A1, PON3, MCUR1, GRN, CD300A, SLC11A1, SLC11A2, PLD4, CYBA, AK7, UNC13D, GFAP, PTPN6, FCGR2B	429	257	26568	3.6146	0.196337	0.0072342	0.00699997	4.08968				KEGG_PATHWAY	mmu04621:NOD-like receptor signaling pathway	15	3.43249	0.000608429	GBP5, NLRX1, GBP7, STAT1, STAT2, CARD6, IRGM2, OAS1A, CYBA, RELA, IKBKB, GBP2, IRF9, BIRC3, GBP3	252	216	10620	2.92659	0.157709	0.00552581	0.00429132
arhgap30	arhgap31	arhgef10						GOTERM_BP_DIRECT	GO:0007249~canonical NF-kappaB signal transduction	8	1.83066	8.34611e-05	IKBKB, TRADD, STAT3, BCL3, TLR7, GUSB, RELA, NFKB2	429	65	26568	7.62216	0.2009	0.0072342	0.00699997	4.07852				KEGG_PATHWAY	mmu04060:Cytokine-cytokine receptor interaction	18	4.11899	0.000609854	IL15RA, CSF1R, CSF3R, CSF1, IL1R1, IL16, LIFR, CSF2RB, OSMR, TGFBR1, TNFSF13B, TGFBR2, CXCL16, IL1A, CCL9, THPO, CCL6, CRLF2	252	294	10620	2.58017	0.158047	0.00552581	0.00429132
arhgap31	arhgef10	arnt						GOTERM_BP_DIRECT	GO:0045071~negative regulation of viral genome replication	7	1.60183	0.000103641	BST2, APOBEC3, RSAD2, EIF2AK2, OAS1A, ZC3HAV1, OASL2	429	47	26568	9.22363	0.243081	0.00870265	0.00842087	3.98447				KEGG_PATHWAY	mmu04933:AGE-RAGE signaling pathway in diabetic complications	10	2.28833	0.000627042	IL1A, STAT1, STAT3, PLCG2, NFATC1, PLCD4, RELA, TGFBR1, TGFBR2, ICAM1	252	101	10620	4.17256	0.162121	0.00552581	0.00429132
arhgef1	arnt	arpc1b						GOTERM_BP_DIRECT	GO:0010575~positive regulation of vascular endothelial growth factor production	6	1.373	0.000108349	IL1A, STAT3, C5AR1, C3AR1, ARNT, RELA	429	30	26568	12.386	0.252596	0.00882223	0.00853658	3.96518				KEGG_PATHWAY	mmu04064:NF-kappa B signaling pathway	10	2.28833	0.000952477	IKBKB, LYN, IL1R1, TRADD, PLCG2, RELA, NFKB2, TNFSF13B, BIRC3, ICAM1	252	107	10620	3.93858	0.235648	0.00797714	0.00619501
arhgef10	arpc1b	asap3						GOTERM_BP_DIRECT	GO:0006935~chemotaxis	11	2.51716	0.000112831	CCL9, CCL6, C5AR1, CCRL2, RAC2, C3AR1, IL16, LGALS9, DOCK2, PIK3CG, CXCL16	429	143	26568	4.76385	0.261544	0.00891695	0.00862824	3.94757				KEGG_PATHWAY	mmu05171:Coronavirus disease - COVID-19	19	4.34783	0.000961783	C1QB, NRP1, STAT1, STAT2, STAT3, C5AR1, EIF2AK2, OAS1A, RELA, C4B, IKBKB, ACE2, FCGR3, C3AR1, PLCG2, TLR7, IRF9, C1QC, TLR2	252	334	10620	2.39735	0.237653	0.00797714	0.00619501
arnt	asap3	aspg						GOTERM_BP_DIRECT	GO:0071222~cellular response to lipopolysaccharide	15	3.43249	0.000142333	CD86, GBP5, CD274, STAT1, IRGM2, RELA, CXCL16, IL1A, SLC7A5, SBNO2, IRF8, VIM, GBP2, HAVCR2, GBP3	429	271	26568	3.42786	0.31783	0.0109271	0.0105733	3.84669				KEGG_PATHWAY	mmu05235:PD-L1 expression and PD-1 checkpoint pathway in cancer	9	2.0595	0.00109634	IKBKB, CD274, RPS6KB1, STAT1, STAT3, NFATC1, PTPN6, RELA, TLR2	252	88	10620	4.31006	0.266067	0.00861005	0.00668653
arpc1b	aspg	atad5						GOTERM_BP_DIRECT	GO:0050830~defense response to Gram-positive bacterium	12	2.746	0.00022055	HCK, GBP7, LYZ2, C5AR1, GBP2, PLD1, GBP4, MPEG1, MYO1F, HAVCR2, TLR2, GBP3	429	185	26568	4.01709	0.447158	0.0164616	0.0159286	3.65649				KEGG_PATHWAY	mmu05205:Proteoglycans in cancer	14	3.20366	0.00109915	CDKN1A, ITGB5, STAT3, PLAUR, MSN, BRAF, VAV1, IGF1R, RPS6KB1, PLCG2, HCLS1, PTPN6, WNT3, TLR2	252	204	10620	2.89216	0.26665	0.00861005	0.00668653
asap3	atad5	bcl3						GOTERM_BP_DIRECT	GO:0030316~osteoclast differentiation	7	1.60183	0.000251081	CSF1R, SBNO2, SPI1, CSF1, GPR183, TRF, NFATC1	429	55	26568	7.88201	0.490711	0.0182339	0.0176436	3.60019				KEGG_PATHWAY	mmu04625:C-type lectin receptor signaling pathway	10	2.28833	0.00131818	IKBKB, KSR1, STAT1, STAT2, BCL3, PLCG2, NFATC1, RELA, IRF9, NFKB2	252	112	10620	3.76276	0.310626	0.0100467	0.0078022
aspg	bcl3	birc3						GOTERM_BP_DIRECT	GO:0051707~response to other organism	5	1.14416	0.000262224	RPS6KB1, BCL3, IFIT1, USP18, IFIT3	429	20	26568	15.4825	0.505738	0.018542	0.0179417	3.58133				KEGG_PATHWAY	mmu05135:Yersinia infection	11	2.51716	0.00142414	IKBKB, FCGR3, ARPC1B, RPS6KA1, RAC2, NFATC1, LCP2, DOCK1, RELA, VAV1, ARF6	252	136	10620	3.40861	0.330948	0.0105686	0.00820754
atad5	birc3	braf						GOTERM_BP_DIRECT	GO:0050776~regulation of immune response	7	1.60183	0.000277433	FCGR1, FCGR3, DNASE2A, INPP5D, FCGR2B, VAV1, TNFSF13B	429	56	26568	7.74126	0.525534	0.0191144	0.0184955	3.55684				KEGG_PATHWAY	mmu05161:Hepatitis B	12	2.746	0.00175824	CASP9, IKBKB, CDKN1A, STAT1, STAT2, STAT3, NFATC1, BRAF, RELA, TGFBR1, TGFBR2, TLR2	252	164	10620	3.08362	0.391196	0.0127134	0.00987318
bcl3	braf	bst2						GOTERM_BP_DIRECT	GO:0016042~lipid catabolic process	10	2.28833	0.000297798	NAGLU, ABHD4, ASPG, PPT1, PLCG2, PNPLA3, DDHD2, PLD1, PLCD4, PAFAH2	429	132	26568	4.69167	0.550807	0.0200046	0.0193569	3.52608				KEGG_PATHWAY	mmu04517:IgSF CAM signaling	17	3.89016	0.00204561	LYN, CD86, NRP1, CD84, ARPC1B, ITGB2, MSN, VAV1, ICAM1, DOK1, INPP5D, PLCG2, MYH9, PTPN6, LCP2, CD48, ARF6	252	300	10620	2.3881	0.438673	0.0144215	0.0111997
birc3	bst2	c1qb						GOTERM_BP_DIRECT	GO:0006898~receptor-mediated endocytosis	8	1.83066	0.000309742	FCGR1, CD300A, ITGB2, PPT1, FCGR2B, TGFBR2, DNM2, CXCL16	429	80	26568	6.19301	0.564999	0.020274	0.0196175	3.509				KEGG_PATHWAY	mmu04151:PI3K-Akt signaling pathway	19	4.34783	0.00281986	CSF1R, CDKN1A, CSF3R, ITGB5, CSF1, OSMR, PIK3CG, RELA, IGF1R, CASP9, IKBKB, RPS6KB1, LPAR6, GNB1, SPP1, EIF4EBP1, ITGA7, PIK3AP1, TLR2	252	368	10620	2.17585	0.549016	0.0193951	0.0150622
braf	c1qa	c1qc						GOTERM_BP_DIRECT	GO:0051715~cytolysis in another organism	4	0.915332	0.000324444	GBP5, GBP7, GBP2, GBP3	429	9	26568	27.5245	0.581853	0.020274	0.0196175	3.48886				KEGG_PATHWAY	mmu04071:Sphingolipid signaling pathway	10	2.28833	0.00297135	SGPL1, TRADD, RAC2, S1PR3, SGMS2, S1PR5, PLD1, CTSD, RELA, CERS2	252	126	10620	3.34467	0.567931	0.0199505	0.0154935
bst2	c1qb	c3ar1						GOTERM_BP_DIRECT	GO:0044406~adhesion of symbiont to host	4	0.915332	0.000324444	GBP7, GBP2, ICAM1, GBP3	429	9	26568	27.5245	0.581853	0.020274	0.0196175	3.48886				KEGG_PATHWAY	mmu04145:Phagosome	12	2.746	0.00411343	FCGR1, RAB5B, FCGR3, PIKFYVE, H2-EB1, ITGB5, ITGB2, CYBA, FCGR2B, H2-AA, H2-AB1, TLR2	252	183	10620	2.76347	0.687259	0.0265421	0.0206125
btk	c1qc	c4b						GOTERM_BP_DIRECT	GO:0043434~response to peptide hormone	8	1.83066	0.000360634	LYN, STAT1, STAT2, STAT3, BRAF, SERPINA3N, PLD1, GUSB	429	82	26568	6.04196	0.620613	0.0214471	0.0207527	3.44293				KEGG_PATHWAY	mmu04014:Ras signaling pathway	14	3.20366	0.00414133	CSF1R, RAB5B, KSR1, CSF1, PLA2G3, RASAL3, PLD1, RELA, IGF1R, IKBKB, GNB1, PLCG2, RAC2, ARF6	252	237	10620	2.48945	0.68972	0.0265421	0.0206125
c1qb	c3ar1	c5ar1						GOTERM_BP_DIRECT	GO:0032722~positive regulation of chemokine production	7	1.60183	0.000369702	CSF1R, EIF2AK2, TLR7, IL16, LGALS9, HAVCR2, TLR2	429	59	26568	7.34764	0.629749	0.0214471	0.0207527	3.43215				KEGG_PATHWAY	mmu04658:Th1 and Th2 cell differentiation	8	1.83066	0.00473021	IKBKB, H2-EB1, MAML2, STAT1, NFATC1, H2-AA, RELA, H2-AB1	252	88	10620	3.83117	0.73739	0.0296427	0.0230204
c1qc	c4b	cabp7						GOTERM_BP_DIRECT	GO:0043123~positive regulation of canonical NF-kappaB signal transduction	12	2.746	0.000375837	IKBKB, IL1A, TIFAB, IL1R1, TRADD, STAT3, PLCG2, TLR7, ZC3HAV1, AJUBA, RELA, TLR2	429	197	26568	3.77239	0.635804	0.0214471	0.0207527	3.425				KEGG_PATHWAY	mmu05416:Viral myocarditis	8	1.83066	0.0067723	CASP9, CD86, H2-EB1, ITGB2, RAC2, H2-AA, H2-AB1, ICAM1	252	94	10620	3.58663	0.852847	0.0406338	0.0315561
c3ar1	c5ar1	cacna2d4						GOTERM_BP_DIRECT	GO:0006911~phagocytosis, engulfment	6	1.373	0.000388665	FCGR1, FCGR3, ITGB2, MYH9, FCGR2B, CLCN2	429	39	26568	9.5277	0.648148	0.0214471	0.0207527	3.41042				KEGG_PATHWAY	mmu04610:Complement and coagulation cascades	8	1.83066	0.0067723	C1QB, C4B, PROS1, C5AR1, ITGB2, PLAUR, C3AR1, C1QC	252	94	10620	3.58663	0.852847	0.0406338	0.0315561
c4b	cabp7	card6						GOTERM_BP_DIRECT	GO:0046488~phosphatidylinositol metabolic process	6	1.373	0.000388665	PIKFYVE, MTMR2, PLCL1, PLCG2, PLA2G3, PLCD4	429	39	26568	9.5277	0.648148	0.0214471	0.0207527	3.41042				KEGG_PATHWAY	mmu05132:Salmonella infection	14	3.20366	0.00709223	CYFIP1, RAB5B, TRADD, ARPC1B, SNX33, PIK3CG, RELA, DNM2, IKBKB, PTPRC, CYTH4, ARF6, BIRC3, TLR2	252	253	10620	2.33202	0.865627	0.0416668	0.0323583
c5ar1	cacna2d4	casp9						GOTERM_BP_DIRECT	GO:0000045~autophagosome assembly	9	2.0595	0.000391108	TGTP2, TGTP1, RPS6KB1, IRGM2, CTSD, IIGP1, 9930111J21RIK2, 9930111J21RIK1, MTM1	429	109	26568	5.11349	0.650452	0.0214471	0.0207527	3.4077				KEGG_PATHWAY	mmu04820:Cytoskeleton in muscle cells	13	2.97483	0.00936429	ITGB5, ANKRD23, ENO1B, SYNE2, PDLIM2, DAAM1, DAAM2, ITGA7, MYH9, DSG2, VIM, FLNC, TLN1	252	233	10620	2.35132	0.929573	0.0531461	0.0412731
cabp7	card6	ccdc167						GOTERM_BP_DIRECT	GO:0007229~integrin-mediated signaling pathway	9	2.0595	0.00044207	IKBKB, NRP1, ITGB5, PLEK, ITGB2, ITGA7, TLN1, VAV1, ADAMTS20	429	111	26568	5.02136	0.695202	0.0233637	0.0226072	3.35451				KEGG_PATHWAY	mmu00562:Inositol phosphate metabolism	7	1.60183	0.00961153	PIKFYVE, MTMR2, INPP5D, PLCG2, PLCD4, PIK3CG, MTM1	252	77	10620	3.83117	0.93436	0.0531461	0.0412731
cacna2d4	casp9	ccdc17						GOTERM_BP_DIRECT	GO:0030593~neutrophil chemotaxis	7	1.60183	0.00044345	FCGR3, PIKFYVE, CSF3R, C5AR1, ITGB2, SPP1, VAV1	429	61	26568	7.10673	0.69633	0.0233637	0.0226072	3.35316				KEGG_PATHWAY	mmu05133:Pertussis	7	1.60183	0.00961153	C1QB, C4B, IL1A, ITGB2, IRF8, RELA, C1QC	252	77	10620	3.83117	0.93436	0.0531461	0.0412731
card6	ccdc167	ccdc89						GOTERM_BP_DIRECT	GO:0051897~positive regulation of phosphatidylinositol 3-kinase/protein kinase B signal transduction	13	2.97483	0.000482512	CSF1R, SEMA4D, IL1R1, PROS1, PIK3CG, TGFBR1, VAV1, IGF1R, THPO, RPS6KB1, HCLS1, PTPN6, PIK3AP1	429	236	26568	3.4114	0.726601	0.0249329	0.0241256	3.31649				KEGG_PATHWAY	mmu04514:Cell adhesion molecules	11	2.51716	0.0107939	NTNG1, CD86, CD274, H2-EB1, PTPRC, CLDN23, ITGB2, ICOSL, H2-AA, H2-AB1, ICAM1	252	181	10620	2.56117	0.953132	0.0580768	0.0451022
casp9	ccdc17	ccl6						GOTERM_BP_DIRECT	GO:0006955~immune response	21	4.80549	0.000493017	CD86, CD274, CD84, H2-EB1, TGTP1, STAT1, LY86, H2-AA, VAV1, IGF1R, TNFSF13B, ICAM1, IL1A, CCL9, CCL6, CCRL2, SLAMF9, IRF8, CD48, H2-AB1, TLR2	429	536	26568	2.42636	0.734214	0.024995	0.0241857	3.30714				KEGG_PATHWAY	mmu05142:Chagas disease	8	1.83066	0.0109745	C1QB, IKBKB, GNA15, RELA, TGFBR1, TGFBR2, C1QC, TLR2	252	103	10620	3.27323	0.955484	0.0580768	0.0451022
ccdc167	ccdc89	ccl9						GOTERM_BP_DIRECT	GO:0008360~regulation of cell shape	10	2.28833	0.000509362	CSF1R, MKLN1, HCK, CYFIP1, SEMA4D, RAC2, MSN, ITGA7, MYH9, ICAM1	429	142	26568	4.36127	0.74564	0.0253455	0.0245249	3.29297				KEGG_PATHWAY	mmu05165:Human papillomavirus infection	17	3.89016	0.0111211	CDKN1A, MAML2, ITGB5, STAT1, STAT2, NOTCH4, TRADD, EIF2AK2, RELA, IKBKB, RPS6KB1, SPP1, EIF4EBP1, ITGA7, IRF9, WNT3, OASL2	252	359	10620	1.99562	0.957307	0.0580768	0.0451022
ccdc17	ccl6	ccp110						GOTERM_BP_DIRECT	GO:0008284~positive regulation of cell population proliferation	23	5.26316	0.00053453	LYN, CD86, SS18, CSF1R, GRN, CDKN1A, CSF1, SHMT2, STAT3, LIFR, OSMR, RELA, TGFBR1, IGF1R, TGFBR2, IKBKB, HCK, THPO, HCLS1, PTPN6, STX3, LGMN, CRLF2	429	621	26568	2.29371	0.762281	0.0261142	0.0252687	3.27203				KEGG_PATHWAY	mmu04150:mTOR signaling pathway	10	2.28833	0.0126659	IKBKB, SLC7A5, RPS6KB1, RPS6KA1, EIF4EBP1, BRAF, LPIN3, TELO2, WNT3, IGF1R	252	158	10620	2.66727	0.972528	0.0645982	0.0501667
ccdc89	ccl9	ccrl2						GOTERM_BP_DIRECT	GO:0002931~response to ischemia	7	1.60183	0.000575017	CASP9, CSF1R, CSF1, STAT3, RELA, HK2, NFE2L2	429	64	26568	6.7736	0.786798	0.0275905	0.0266972	3.24032				KEGG_PATHWAY	mmu05170:Human immunodeficiency virus 1 infection	13	2.97483	0.012828	APOBEC3, TRADD, NFATC1, RELA, TAPBP, BST2, CASP9, IKBKB, RPS6KB1, GNB1, PLCG2, RAC2, TLR2	252	243	10620	2.25456	0.973771	0.0645982	0.0501667
ccl6	ccp110	cd109						GOTERM_BP_DIRECT	GO:0019882~antigen processing and presentation	6	1.373	0.000616427	RAB32, RAB5B, H2-EB1, UNC93B1, H2-AA, H2-AB1	429	43	26568	8.64141	0.809261	0.0283354	0.0274179	3.21012				KEGG_PATHWAY	mmu05134:Legionellosis	6	1.373	0.0134569	CASP9, HBS1L, ITGB2, RELA, NFKB2, TLR2	252	60	10620	4.21429	0.978086	0.0665763	0.0517029
ccl9	ccrl2	cd164						GOTERM_BP_DIRECT	GO:1900426~positive regulation of defense response to bacterium	4	0.915332	0.000622176	GRN, CYBA, LGALS9, HAVCR2	429	11	26568	22.52	0.812187	0.0283354	0.0274179	3.20609				KEGG_PATHWAY	mmu05417:Lipid and atherosclerosis	12	2.746	0.0139871	CASP9, IKBKB, LYN, STAT3, CYBA, NFATC1, RELA, VAV1, ABCG1, ICAM1, TLR2, NFE2L2	252	217	10620	2.33048	0.981168	0.0680063	0.0528134
ccp110	cd109	cd274						GOTERM_BP_DIRECT	GO:0140639~positive regulation of pyroptotic inflammatory response	4	0.915332	0.000622176	GBP5, ZDHHC9, GBP2, GBP3	429	11	26568	22.52	0.812187	0.0283354	0.0274179	3.20609				KEGG_PATHWAY	mmu04148:Efferocytosis	10	2.28833	0.0152707	C1QB, RAB5B, ITGB5, PROS1, ARNT, NFATC1, PTPN6, DOCK1, C1QC, HAVCR2	252	163	10620	2.58545	0.986958	0.0729887	0.0566827
ccrl2	cd164	cd300a						GOTERM_BP_DIRECT	GO:0010628~positive regulation of gene expression	22	5.03432	0.000703305	PIAS3, CSF1R, SPI1, CSF1, SLC11A1, STAT3, MSN, NFATC1, IL16, BRAF, IKZF1, RELA, TGFBR1, IL1A, FUBP3, BCL3, PLCG2, VIM, LGALS9, WNT3, NFE2L2, TLR2	429	593	26568	2.29757	0.848995	0.0314963	0.0304765	3.15286				KEGG_PATHWAY	mmu05210:Colorectal cancer	7	1.60183	0.0177564	CASP9, CDKN1A, RPS6KB1, RAC2, BRAF, TGFBR1, TGFBR2	252	88	10620	3.35227	0.993605	0.0834553	0.064811
cd109	cd274	cd33						GOTERM_BP_DIRECT	GO:0042110~T cell activation	8	1.83066	0.000724434	CD86, CD84, SLAMF9, PTPN6, ICOSL, CD48, DOCK2, VAV1	429	92	26568	5.38522	0.857336	0.0319107	0.0308775	3.14				KEGG_PATHWAY	mmu05163:Human cytomegalovirus infection	13	2.97483	0.0184857	CDKN1A, IL1R1, TRADD, STAT3, NFATC1, RELA, TAPBP, CASP9, IKBKB, RPS6KB1, GNB1, EIF4EBP1, RAC2	252	256	10620	2.14007	0.994814	0.0848663	0.0659068
cd14	cd300a	cd48						GOTERM_BP_DIRECT	GO:0038145~macrophage colony-stimulating factor signaling pathway	3	0.686499	0.000768464	CSF1R, DOK1, CSF1	429	3	26568	61.9301	0.873265	0.0333043	0.0322259	3.11438				KEGG_PATHWAY	mmu04936:Alcoholic liver disease	9	2.0595	0.0186585	C1QB, IKBKB, C4B, TRADD, C5AR1, C3AR1, RELA, LPIN3, C1QC	252	141	10620	2.68997	0.995065	0.0848663	0.0659068
cd164	cd33	cd52						GOTERM_BP_DIRECT	GO:0032733~positive regulation of interleukin-10 production	6	1.373	0.000843812	CD274, STAT3, BCL3, PLCG2, LGALS9, TLR2	429	46	26568	8.07784	0.89651	0.0359196	0.0347566	3.07375				KEGG_PATHWAY	mmu04664:Fc epsilon RI signaling pathway	6	1.373	0.0196627	LYN, INPP5D, PLCG2, RAC2, LCP2, VAV1	252	66	10620	3.83117	0.996303	0.0880141	0.0683514
cd274	cd37	cd53						GOTERM_BP_DIRECT	GO:0032703~negative regulation of interleukin-2 production	5	1.14416	0.000868916	PRNP, PTPRC, LAPTM5, HOMER3, HAVCR2	429	27	26568	11.4685	0.903266	0.0359196	0.0347566	3.06102				KEGG_PATHWAY	mmu04668:TNF signaling pathway	8	1.83066	0.0217471	IKBKB, CSF1, TRADD, BCL3, MAP3K8, RELA, BIRC3, ICAM1	252	118	10620	2.85714	0.997971	0.095823	0.0744157
cd300a	cd48	cd72						GOTERM_BP_DIRECT	GO:0031295~T cell costimulation	5	1.14416	0.000868916	CD86, CD274, LGALS8, VAV1, TNFSF13B	429	27	26568	11.4685	0.903266	0.0359196	0.0347566	3.06102				KEGG_PATHWAY	mmu04670:Leukocyte transendothelial migration	8	1.83066	0.0226581	CLDN23, ITGB2, PLCG2, RAC2, MSN, CYBA, VAV1, ICAM1	252	119	10620	2.83313	0.99844	0.0983014	0.0763405
cd33	cd52	cd84						GOTERM_BP_DIRECT	GO:0007166~cell surface receptor signaling pathway	14	3.20366	0.000898639	CD86, CD274, TRF, OSMR, MS4A6D, VAV1, MS4A6B, FCGR1, P2RX6, DOK1, FCGR3, FCGR2B, LAIR1, GPR157	429	289	26568	3.00007	0.910698	0.0365855	0.0354009	3.04641				KEGG_PATHWAY	mmu04810:Regulation of actin cytoskeleton	12	2.746	0.0238278	CYFIP1, PIKFYVE, ITGB5, ARPC1B, ITGB2, RAC2, MSN, ITGA7, MYH9, BRAF, DOCK1, VAV1	252	235	10620	2.15198	0.998887	0.10181	0.079065
cd48	cd53	cd86						GOTERM_BP_DIRECT	GO:0030163~protein catabolic process	10	2.28833	0.000954633	AFG3L2, PDLIM2, SLC6A8, PPT1, IRGM2, SYVN1, TPP1, GUSB, CTSD, RELA	429	155	26568	3.99549	0.923183	0.0382851	0.0370455	3.02016				KEGG_PATHWAY	mmu04660:T cell receptor signaling pathway	8	1.83066	0.0255491	IKBKB, PTPRC, NFATC1, PTPN6, LCP2, MAP3K8, RELA, VAV1	252	122	10620	2.76347	0.999323	0.107498	0.0834825
cd52	cd72	cdkn1a						GOTERM_BP_DIRECT	GO:0070374~positive regulation of ERK1 and ERK2 cascade	12	2.746	0.00101248	CSF1R, NRP1, IL1A, PTPRC, THPO, GPR183, C5AR1, MYH9, BRAF, ICAM1, HAVCR2, TLR2	429	222	26568	3.34757	0.934251	0.0400078	0.0387124	2.99461				KEGG_PATHWAY	mmu05322:Systemic lupus erythematosus	9	2.0595	0.0259215	FCGR1, C1QB, CD86, C4B, FCGR3, H2-EB1, H2-AA, H2-AB1, C1QC	252	150	10620	2.52857	0.999393	0.107498	0.0834825
cd53	cd74	cers2						GOTERM_BP_DIRECT	GO:0042590~antigen processing and presentation of exogenous peptide antigen via MHC class I	4	0.915332	0.00105288	FCGR1, FCGR3, MPEG1, LGMN	429	13	26568	19.0554	0.941022	0.0410014	0.0396739	2.97762				KEGG_PATHWAY	mmu01523:Antifolate resistance	4	0.915332	0.0276495	IKBKB, ABCC3, SHMT2, RELA	252	28	10620	6.02041	0.999632	0.113002	0.0877572
cd68	cd84	chrd						GOTERM_BP_DIRECT	GO:0031663~lipopolysaccharide-mediated signaling pathway	6	1.373	0.00112845	LYN, SPI1, TIFAB, STAT1, PLCG2, LY86	429	49	26568	7.58327	0.95187	0.0427062	0.0413234	2.94752				KEGG_PATHWAY	mmu00565:Ether lipid metabolism	5	1.14416	0.0281271	LPCAT2, PLD4, PLA2G3, PLD1, PAFAH2	252	49	10620	4.30029	0.999679	0.113312	0.0879977
cd72	cd86	clcn2						GOTERM_BP_DIRECT	GO:0034142~toll-like receptor 4 signaling pathway	6	1.373	0.00112845	LYN, NAGLU, OAS1A, PIK3AP1, GUSB, RELA	429	49	26568	7.58327	0.95187	0.0427062	0.0413234	2.94752				KEGG_PATHWAY	mmu00564:Glycerophospholipid metabolism	7	1.60183	0.0323386	LPCAT2, MBOAT1, PLD4, PLA2G3, SGMS2, PLD1, LPIN3	252	101	10620	2.92079	0.999906	0.128444	0.0997487
cd84	cd9	clcn6						GOTERM_BP_DIRECT	GO:0043066~negative regulation of apoptotic process	23	5.26316	0.00124218	PRNP, CSF1R, CDKN1A, RHBDD1, PLAUR, EIF2AK2, BRAF, PAFAH2, RELA, TGFBR1, IFIT3, IGF1R, ADAMTS20, RNF144B, HCK, RPS6KB1, CLEC5A, RPS6KA1, BCL3, SPP1, PPT1, DSG2, BIRC3	429	663	26568	2.1484	0.964556	0.0463575	0.0448565	2.90582				KEGG_PATHWAY	mmu05220:Chronic myeloid leukemia	6	1.373	0.0336913	IKBKB, CDKN1A, BRAF, RELA, TGFBR1, TGFBR2	252	76	10620	3.32707	0.999937	0.131957	0.102478
cd86	cdkn1a	cldn23						GOTERM_BP_DIRECT	GO:0042742~defense response to bacterium	13	2.97483	0.00132123	GBP5, GBP7, LYZ2, SLC11A1, IRGM2, OAS1A, MPEG1, FCGR1, BCL3, SLAMF9, IRF8, GBP2, GBP3	429	265	26568	3.03808	0.971347	0.048632	0.0470574	2.87902				KEGG_PATHWAY	mmu04068:FoxO signaling pathway	8	1.83066	0.0382858	IKBKB, CDKN1A, STAT3, BRAF, HOMER3, TGFBR1, IGF1R, TGFBR2	252	133	10620	2.53491	0.999983	0.147898	0.114857
cdkn1a	cers2	clec5a						GOTERM_BP_DIRECT	GO:0032956~regulation of actin cytoskeleton organization	8	1.83066	0.00140937	BST2, CSF1R, HCK, IL1A, DAAM2, RAC2, CORO2B, MYO1F	429	103	26568	4.8101	0.977396	0.0511753	0.0495184	2.85098				KEGG_PATHWAY	mmu01521:EGFR tyrosine kinase inhibitor resistance	6	1.373	0.040684	RPS6KB1, STAT3, EIF4EBP1, PLCG2, BRAF, IGF1R	252	80	10620	3.16071	0.999992	0.155039	0.120403
cers2	chrd	clic1						GOTERM_BP_DIRECT	GO:0032480~negative regulation of type I interferon production	5	1.14416	0.00148079	GBP7, IRGM2, GPATCH3, XAF1, HAVCR2	429	31	26568	9.98872	0.981348	0.0530517	0.051334	2.82951				KEGG_PATHWAY	mmu04210:Apoptosis	8	1.83066	0.0423721	CASP9, IKBKB, TRADD, CSF2RB, CTSD, RELA, CTSC, BIRC3	252	136	10620	2.47899	0.999995	0.159319	0.123727
chrd	clcn2	clic4						GOTERM_BP_DIRECT	GO:0002479~antigen processing and presentation of exogenous peptide antigen via MHC class I, TAP-dependent	3	0.686499	0.00152052	MPEG1, LGMN, TAPBP	429	4	26568	46.4476	0.98324	0.0537584	0.0520178	2.81801				KEGG_PATHWAY	mmu04510:Focal adhesion	10	2.28833	0.0504776	ITGB5, RAC2, SPP1, ITGA7, BRAF, TLN1, DOCK1, VAV1, IGF1R, BIRC3	252	202	10620	2.08628	1	0.187299	0.145455
clcn2	clcn6	cnn3						GOTERM_BP_DIRECT	GO:0043124~negative regulation of canonical NF-kappaB signal transduction	8	1.83066	0.00175617	IKBKB, NLRX1, SPI1, STAT1, ANXA4, TRADD, STAT3, IRGM2	429	107	26568	4.63029	0.991111	0.0612835	0.0592992	2.75543				KEGG_PATHWAY	mmu05332:Graft-versus-host disease	5	1.14416	0.0530897	CD86, IL1A, H2-EB1, H2-AA, H2-AB1	252	60	10620	3.5119	1	0.194433	0.150995
clcn6	cldn23	cnot3						GOTERM_BP_DIRECT	GO:0032728~positive regulation of interferon-beta production	6	1.373	0.00190277	TRADD, OAS1A, IRF5, TLR7, ZC3HAV1, TLR2	429	55	26568	6.75601	0.99401	0.065548	0.0634257	2.72061				KEGG_PATHWAY	mmu04144:Endocytosis	12	2.746	0.0558261	EHD2, RAB5B, RAB31, CYTH4, ARPC1B, ASAP3, PLD1, TGFBR1, IGF1R, TGFBR2, ARF6, DNM2	252	270	10620	1.87302	1	0.199424	0.154872
cldn23	clec5a	cobll1						GOTERM_BP_DIRECT	GO:0002244~hematopoietic progenitor cell differentiation	8	1.83066	0.0019527	LYN, APOBEC3, PTPRC, TIFAB, PLEK, PLD4, PTPN6, DOCK1	429	109	26568	4.54533	0.994763	0.0664166	0.0642661	2.70936				KEGG_PATHWAY	mmu05225:Hepatocellular carcinoma	9	2.0595	0.055867	CDKN1A, RPS6KB1, PLCG2, BRAF, TGFBR1, WNT3, IGF1R, TGFBR2, NFE2L2	252	175	10620	2.16735	1	0.199424	0.154872
clec5a	clic1	cog2						GOTERM_BP_DIRECT	GO:0031529~ruffle organization	4	0.915332	0.0019889	CSF1R, CYFIP1, PLEKHA1, PLEK	429	16	26568	15.4825	0.995249	0.0668021	0.0646392	2.70139				KEGG_PATHWAY	mmu05224:Breast cancer	8	1.83066	0.0597228	NCOA1, CDKN1A, RPS6KB1, NOTCH4, BRAF, WNT3, IGF1R, NFKB2	252	147	10620	2.29349	1	0.209037	0.162337
clic1	clic4	col20a1						GOTERM_BP_DIRECT	GO:0007169~cell surface receptor protein tyrosine kinase signaling pathway	8	1.83066	0.00205714	LYN, CSF1R, DOK1, HCK, CSF1, TRADD, LCP2, IGF1R	429	110	26568	4.50401	0.996047	0.0682412	0.0660317	2.68674				KEGG_PATHWAY	mmu04613:Neutrophil extracellular trap formation	10	2.28833	0.0600426	FCGR1, FCGR3, C5AR1, ITGB2, PLCG2, RAC2, CYBA, TLR7, RELA, TLR2	252	209	10620	2.0164	1	0.209037	0.162337
clic4	cnn3	coro1c						GOTERM_BP_DIRECT	GO:0003376~sphingosine-1-phosphate receptor signaling pathway	4	0.915332	0.00238641	SPNS2, S1PR3, S1PR5, PIK3CG	429	17	26568	14.5718	0.998371	0.0777912	0.0752725	2.62225				KEGG_PATHWAY	mmu05418:Fluid shear stress and atherosclerosis	8	1.83066	0.0632855	IKBKB, IL1A, IL1R1, RAC2, CYBA, RELA, ICAM1, NFE2L2	252	149	10620	2.2627	1	0.21764	0.169019
cnn3	cnot3	coro2b						GOTERM_BP_DIRECT	GO:0098586~cellular response to virus	6	1.373	0.0024097	IRGM2, IRF5, TLR7, LGALS9, ZC3HAV1, LGALS8	429	58	26568	6.40656	0.99847	0.0777912	0.0752725	2.61804				KEGG_PATHWAY	mmu04940:Type I diabetes mellitus	5	1.14416	0.0736344	CD86, IL1A, H2-EB1, H2-AA, H2-AB1	252	67	10620	3.14499	1	0.250179	0.194288
cnot3	cobll1	cpm						GOTERM_BP_DIRECT	GO:0002316~follicular B cell differentiation	3	0.686499	0.00250718	SPI1, PLCG2, IRF8	429	5	26568	37.158	0.998824	0.0777912	0.0752725	2.60081				KEGG_PATHWAY	mmu04070:Phosphatidylinositol signaling system	6	1.373	0.0768886	PIKFYVE, MTMR2, INPP5D, PLCG2, PLCD4, MTM1	252	96	10620	2.63393	1	0.258126	0.200459
cobll1	cog2	crlf2						GOTERM_BP_DIRECT	GO:0048002~antigen processing and presentation of peptide antigen	3	0.686499	0.00250718	SLC11A1, H2-AA, H2-AB1	429	5	26568	37.158	0.998824	0.0777912	0.0752725	2.60081				KEGG_PATHWAY	mmu04390:Hippo signaling pathway	8	1.83066	0.0808926	LATS2, ITGB2, TRP53BP2, AJUBA, TGFBR1, WNT3, BIRC3, TGFBR2	252	158	10620	2.13382	1	0.268373	0.208418
cog2	col20a1	csf1						GOTERM_BP_DIRECT	GO:0002826~negative regulation of T-helper 1 type immune response	3	0.686499	0.00250718	ZDHHC9, SYVN1, HAVCR2	429	5	26568	37.158	0.998824	0.0777912	0.0752725	2.60081				KEGG_PATHWAY	mmu00531:Glycosaminoglycan degradation	3	0.686499	0.0870773	NAGLU, GUSB, GNS	252	21	10620	6.02041	1	0.284995	0.221326
col20a1	coro1c	csf1r						GOTERM_BP_DIRECT	GO:0007264~small GTPase-mediated signal transduction	8	1.83066	0.00251873	ARHGAP31, ARHGAP30, RAC2, KNDC1, DOCK2, PLCD4, DOCK1, VAV1	429	114	26568	4.34597	0.99886	0.0777912	0.0752725	2.59882				KEGG_PATHWAY	mmu05202:Transcriptional misregulation in cancer	10	2.28833	0.0879241	FCGR1, CD86, SS18, CSF1R, CDKN1A, SPI1, RELA, IGF1R, BIRC3, TGFBR2	252	226	10620	1.86473	1	0.284995	0.221326
coro1c	coro2b	csf2rb						GOTERM_BP_DIRECT	GO:0030098~lymphocyte differentiation	4	0.915332	0.00282972	SPI1, IRF8, IKZF1, IRF9	429	18	26568	13.7622	0.999507	0.0848797	0.0821314	2.54826				KEGG_PATHWAY	mmu05223:Non-small cell lung cancer	5	1.14416	0.0904331	CASP9, CDKN1A, STAT3, PLCG2, BRAF	252	72	10620	2.92659	1	0.289797	0.225055
coro2b	cpm	csf3r						GOTERM_BP_DIRECT	GO:0032729~positive regulation of type II interferon production	7	1.60183	0.00284301	SLC7A5, IL1R1, SLC11A1, BCL3, IRF8, TLR7, HAVCR2	429	87	26568	4.98288	0.999524	0.0848797	0.0821314	2.54622
cox18	crlf2	ctnnal1						GOTERM_BP_DIRECT	GO:0140374~antiviral innate immune response	7	1.60183	0.00284301	APOBEC3, EIF2AK2, OAS1A, USP18, RELA, IFIT3, OASL2	429	87	26568	4.98288	0.999524	0.0848797	0.0821314	2.54622
cpm	csf1	ctsa						GOTERM_BP_DIRECT	GO:0050852~T cell receptor signaling pathway	8	1.83066	0.00291425	CD53, PTPRC, THEMIS2, PLCG2, PTPN6, ICOSL, LCP2, BRAF	429	117	26568	4.23453	0.999607	0.0860505	0.0832644	2.53547
crlf2	csf1r	ctsc						GOTERM_BP_DIRECT	GO:0032481~positive regulation of type I interferon production	6	1.373	0.0030082	PLCG2, IRF5, TLR7, ZC3HAV1, XAF1, GBP4	429	61	26568	6.09148	0.999695	0.0878592	0.0850144	2.52169
csf1	csf2rb	ctsd						GOTERM_BP_DIRECT	GO:0045944~positive regulation of transcription by RNA polymerase II	36	8.23799	0.00308171	TCERG1, USP16, AKNA, SPI1, MAML2, NOTCH4, IKZF1, MYSM1, RELA, IKBKB, SBNO2, RPS6KA1, NCOA1, SS18, WWOX, STAT1, STAT2, SLC11A1, STAT3, ANKRD23, ARNT, NFATC1, NFKB2, IL1A, KLF6, FUBP3, THRAP3, BCL3, IRF8, HCLS1, IRF5, TLR7, LPIN3, IRF9, TLR2, NFE2L2	429	1328	26568	1.67883	0.99975	0.0890381	0.0861553	2.51121
csf1r	csf3r	cxcl16						GOTERM_BP_DIRECT	GO:0033209~tumor necrosis factor-mediated signaling pathway	6	1.373	0.00346247	IKBKB, STAT1, TRADD, GUSB, RELA, TNFSF13B	429	63	26568	5.8981	0.99991	0.0989751	0.0957705	2.46061
csf2rb	ctnnal1	cyba						GOTERM_BP_DIRECT	GO:0007200~phospholipase C-activating G protein-coupled receptor signaling pathway	8	1.83066	0.00351358	GNA15, GNB1, PLEK, C5AR1, C3AR1, MYH9, PIK3CG, GPR157	429	121	26568	4.09455	0.999922	0.0993788	0.0961611	2.45425
csf3r	ctsa	cyfip1						GOTERM_BP_DIRECT	GO:0006279~premeiotic DNA replication	3	0.686499	0.00372073	MCM3, MCM6, MCM2	429	6	26568	30.965	0.999955	0.104142	0.10077	2.42937
ctnnal1	ctsc	cyp4f14						GOTERM_BP_DIRECT	GO:0097193~intrinsic apoptotic signaling pathway	5	1.14416	0.00383854	CASP9, CDKN1A, IFI27, LAPTM5, IFI27L2A	429	40	26568	7.74126	0.999967	0.106331	0.102889	2.41583
ctsa	ctsd	cyth4						GOTERM_BP_DIRECT	GO:0001819~positive regulation of cytokine production	7	1.60183	0.0039604	IL1A, SLC11A1, CLEC5A, EIF2AK2, LGALS9, HAVCR2, TLR2	429	93	26568	4.6614	0.999977	0.108588	0.105072	2.40226
ctsc	ctss	daam1						GOTERM_BP_DIRECT	GO:0032689~negative regulation of type II interferon production	5	1.14416	0.00420025	PRNP, CD274, LAPTM5, LGALS9, HAVCR2	429	41	26568	7.55245	0.999988	0.114001	0.110309	2.37673
ctsd	cxcl16	daam2						GOTERM_BP_DIRECT	GO:0030889~negative regulation of B cell proliferation	4	0.915332	0.00445019	LYN, CD300A, INPP5D, FCGR2B	429	21	26568	11.7962	0.999994	0.119577	0.115705	2.35162
ctsh	cyba	ddhd2						GOTERM_BP_DIRECT	GO:0030099~myeloid cell differentiation	5	1.14416	0.00458427	TIFAB, THPO, CLEC5A, IRF8, IRF9	429	42	26568	7.37263	0.999996	0.12196	0.118011	2.33873
ctsz	cyfip1	dip2a						GOTERM_BP_DIRECT	GO:1901224~positive regulation of non-canonical NF-kappaB signal transduction	6	1.373	0.00511939	CD86, LAPTM5, EIF2AK2, TLR7, RELA, HAVCR2	429	69	26568	5.38522	0.999999	0.13064	0.12641	2.29078
cxcl16	cyp4f14	dnah3						GOTERM_BP_DIRECT	GO:0007040~lysosome organization	6	1.373	0.00511939	GRN, NAGLU, PPT1, IRGM2, TPP1, GUSB	429	69	26568	5.38522	0.999999	0.13064	0.12641	2.29078
cyb561a3	cyth4	dnajc16						GOTERM_BP_DIRECT	GO:1902564~negative regulation of neutrophil activation	3	0.686499	0.00515363	GRN, CD300A, PTPN6	429	7	26568	26.5415	0.999999	0.13064	0.12641	2.28789
cyba	daam1	dnase2a						GOTERM_BP_DIRECT	GO:0001788~antibody-dependent cellular cytotoxicity	3	0.686499	0.00515363	FCGR1, FCGR3, FCGR2B	429	7	26568	26.5415	0.999999	0.13064	0.12641	2.28789
cyfip1	daam2	dnm2						GOTERM_BP_DIRECT	GO:0043304~regulation of mast cell degranulation	3	0.686499	0.00515363	LYN, RAC2, UNC13D	429	7	26568	26.5415	0.999999	0.13064	0.12641	2.28789
cyp4f14	ddhd2	dock1						GOTERM_BP_DIRECT	GO:1904646~cellular response to amyloid-beta	5	1.14416	0.00542172	PRNP, FCGR2B, IGF1R, LGMN, ICAM1	429	44	26568	7.03751	1	0.136151	0.131743	2.26586
cyth4	dip2a	dock2						GOTERM_BP_DIRECT	GO:0010629~negative regulation of gene expression	15	3.43249	0.00560042	TGIF1, HBS1L, PIAS3, CDKN1A, SPI1, STAT3, PLA2G3, PARP14, PARP10, SLC7A5, DIP2A, MAPT, LGALS9, LGMN, HAVCR2	429	399	26568	2.3282	1	0.139336	0.134825	2.25178
daam1	dnah3	dok1						GOTERM_BP_DIRECT	GO:0034138~toll-like receptor 3 signaling pathway	4	0.915332	0.0057865	CD86, UNC93B1, OAS1A, HAVCR2	429	23	26568	10.7704	1	0.142645	0.138027	2.23758
daam2	dnajc16	dph7						GOTERM_BP_DIRECT	GO:0046777~protein autophosphorylation	6	1.373	0.00612933	LYN, CSF1R, STK10, HCK, EIF2AK2, IGF1R	429	72	26568	5.16084	1	0.149723	0.144875	2.21259
ddhd2	dnase2a	dsg2						GOTERM_BP_DIRECT	GO:1900026~positive regulation of substrate adhesion-dependent cell spreading	5	1.14416	0.00635561	NRP1, BRAF, DOCK1, UNC13D, DNM2	429	46	26568	6.73153	1	0.153852	0.14887	2.19684
dip2a	dnm2	dusp10						GOTERM_BP_DIRECT	GO:0046718~symbiont entry into host cell	6	1.373	0.00649497	ACE2, GBP5, NRP1, SLC20A2, CLEC5A, MYH9	429	73	26568	5.09014	1	0.155396	0.150364	2.18742
dnah3	dock1	edem1						GOTERM_BP_DIRECT	GO:0097696~cell surface receptor signaling pathway via STAT	4	0.915332	0.00653507	THPO, NAGLU, STAT1, STAT3	429	24	26568	10.3217	1	0.155396	0.150364	2.18475
dnajc16	dock2	ehd2						GOTERM_BP_DIRECT	GO:0045602~negative regulation of endothelial cell differentiation	3	0.686499	0.00679853	NOTCH4, DSG2, TGFBR1	429	8	26568	23.2238	1	0.15748	0.152381	2.16758
dnase2a	dok1	eid2b						GOTERM_BP_DIRECT	GO:0034162~toll-like receptor 9 signaling pathway	3	0.686499	0.00679853	UNC93B1, PIK3AP1, HAVCR2	429	8	26568	23.2238	1	0.15748	0.152381	2.16758
dnm2	dph7	eif2ak2						GOTERM_BP_DIRECT	GO:0044351~macropinocytosis	3	0.686499	0.00679853	SNX33, DOCK2, DNM2	429	8	26568	23.2238	1	0.15748	0.152381	2.16758
dock1	dsg2	eif4ebp1						GOTERM_BP_DIRECT	GO:0007179~transforming growth factor beta receptor signaling pathway	7	1.60183	0.00712506	SPI1, ITGB5, STAT3, LPXN, LGALS9, TGFBR1, TGFBR2	429	105	26568	4.12867	1	0.163633	0.158335	2.14721
dock2	dusp10	eif5						GOTERM_BP_DIRECT	GO:0016477~cell migration	13	2.97483	0.00728265	CSF1R, MCUR1, ITGB5, NDE1, ASAP3, PIK3CG, VAV1, GPC2, ITGA7, HCLS1, LCP1, DOCK2, DOCK1	429	328	26568	2.45455	1	0.165705	0.160339	2.13771
dok1	edem1	elmod3						GOTERM_BP_DIRECT	GO:0010759~positive regulation of macrophage chemotaxis	4	0.915332	0.00733861	CSF1R, CSF1, C5AR1, C3AR1	429	25	26568	9.90881	1	0.165705	0.160339	2.13439
dph7	ehd2	eno1b						GOTERM_BP_DIRECT	GO:0006952~defense response	9	2.0595	0.00741414	LYN, HCK, STAT1, STAT2, STAT3, FCGR2B, RELA, TLR2, TAPBP	429	174	26568	3.20328	1	0.166015	0.16064	2.12994
dsg2	eid2b	ermp1						GOTERM_BP_DIRECT	GO:0043491~phosphatidylinositol 3-kinase/protein kinase B signal transduction	7	1.60183	0.00779114	PLEKHA1, RPS6KB1, STAT3, PIK3CG, IGF1R, FKBP5, MTM1	429	107	26568	4.0515	1	0.173015	0.167413	2.1084
dusp10	eif2ak2	espl1						GOTERM_BP_DIRECT	GO:0045824~negative regulation of innate immune response	5	1.14416	0.00794707	GRN, NLRX1, IRGM2, PTPN6, HAVCR2	429	49	26568	6.31939	1	0.175031	0.169364	2.09979
edem1	eif4ebp1	fcgr1						GOTERM_BP_DIRECT	GO:0006915~apoptotic process	21	4.80549	0.00846539	WWOX, DNASE2A, RHBDD1, TRADD, TGFBR1, TGFBR2, ADAMTS20, CASP9, RNF144B, IL1A, SGPL1, RPS6KB1, INPP5D, BCL3, RFFL, XAF1, TRP53BP2, DOCK1, CTSC, MCM2, BIRC3	429	687	26568	1.89306	1	0.184931	0.178943	2.07235
ehd2	eif5	fcgr2b						GOTERM_BP_DIRECT	GO:0071224~cellular response to peptidoglycan	3	0.686499	0.00864827	IRF5, RELA, TLR2	429	9	26568	20.6434	1	0.185903	0.179884	2.06307
eid2b	elmod3	fcgr3						GOTERM_BP_DIRECT	GO:0050869~negative regulation of B cell activation	3	0.686499	0.00864827	INPP5D, LAPTM5, SAMSN1	429	9	26568	20.6434	1	0.185903	0.179884	2.06307
eif2ak2	eno1b	fkbp5						GOTERM_BP_DIRECT	GO:0030866~cortical actin cytoskeleton organization	4	0.915332	0.00911418	EHD2, PLEK, TLN1, ARF6	429	27	26568	9.17483	1	0.193406	0.187144	2.04028
eif4ebp1	ermp1	flnc						GOTERM_BP_DIRECT	GO:0030890~positive regulation of B cell proliferation	5	1.14416	0.00914128	CDKN1A, PTPRC, ATAD5, GPR183, TNFSF13B	429	51	26568	6.07158	1	0.193406	0.187144	2.03899
eif5	espl1	fnbp4						GOTERM_BP_DIRECT	GO:0032715~negative regulation of interleukin-6 production	5	1.14416	0.00977983	CD84, NLRX1, INPP5D, PTPN6, HAVCR2	429	52	26568	5.95481	1	0.203709	0.197113	2.00967
elmod3	eva1c	frrs1						GOTERM_BP_DIRECT	GO:0042130~negative regulation of T cell proliferation	5	1.14416	0.00977983	CD86, CD274, PTPN6, H2-AA, HAVCR2	429	52	26568	5.95481	1	0.203709	0.197113	2.00967
elovl1	fcgr1	fubp3						GOTERM_BP_DIRECT	GO:0045088~regulation of innate immune response	4	0.915332	0.0100878	DUSP10, CD300A, MYO1F, NFE2L2	429	28	26568	8.84715	1	0.205284	0.198637	1.99621
eno1b	fcgr2b	fv1						GOTERM_BP_DIRECT	GO:0032727~positive regulation of interferon-alpha production	4	0.915332	0.0100878	STAT1, IRF5, TLR7, ZC3HAV1	429	28	26568	8.84715	1	0.205284	0.198637	1.99621
ermp1	fcgr3	galnt12						GOTERM_BP_DIRECT	GO:0070498~interleukin-1-mediated signaling pathway	4	0.915332	0.0100878	IKBKB, IL1A, IL1R1, RELA	429	28	26568	8.84715	1	0.205284	0.198637	1.99621
espl1	fes	gbp11						GOTERM_BP_DIRECT	GO:0071345~cellular response to cytokine stimulus	5	1.14416	0.0104466	CSF1R, STAT1, STAT3, HCLS1, BIRC3	429	53	26568	5.84246	1	0.205284	0.198637	1.98102
fcgr1	fkbp5	gbp2						GOTERM_BP_DIRECT	GO:0042100~B cell proliferation	5	1.14416	0.0104466	LYN, PTPRC, FCGR2B, VAV1, TNFSF13B	429	53	26568	5.84246	1	0.205284	0.198637	1.98102
fcgr2b	flnc	gbp3						GOTERM_BP_DIRECT	GO:0010976~positive regulation of neuron projection development	9	2.0595	0.0106144	IKBKB, LYN, GRN, PLA2G3, GPC2, MAPT, ARF6, TLR2, NFE2L2	429	185	26568	3.01281	1	0.205284	0.198637	1.97411
fcgr3	fnbp4	gbp4						GOTERM_BP_DIRECT	GO:0006508~proteolysis	20	4.57666	0.0106432	CTSA, CPM, USP16, MYRF, RHBDD1, JMJD7, MYSM1, USP18, ADAMTS20, CASP9, ACE2, AFG3L2, ADAMTS2, ERMP1, ESPL1, ADAMTS17, TPP1, CTSD, CTSC, LGMN	429	656	26568	1.88811	1	0.205284	0.198637	1.97293
fkbp5	frrs1	gbp5						GOTERM_BP_DIRECT	GO:0006650~glycerophospholipid metabolic process	3	0.686499	0.0106959	ABHD4, LPCAT2, PNPLA3	429	10	26568	18.579	1	0.205284	0.198637	1.97078
flnc	fubp3	gbp7						GOTERM_BP_DIRECT	GO:1902624~positive regulation of neutrophil migration	3	0.686499	0.0106959	IL1A, MYO1F, TLR2	429	10	26568	18.579	1	0.205284	0.198637	1.97078
fnbp4	fv1	gcnt1						GOTERM_BP_DIRECT	GO:0002504~antigen processing and presentation of peptide or polysaccharide antigen via MHC class II	3	0.686499	0.0106959	H2-EB1, H2-AA, H2-AB1	429	10	26568	18.579	1	0.205284	0.198637	1.97078
frrs1	galnt12	gfap						GOTERM_BP_DIRECT	GO:0030200~heparan sulfate proteoglycan catabolic process	3	0.686499	0.0106959	NAGLU, GUSB, GNS	429	10	26568	18.579	1	0.205284	0.198637	1.97078
fubp3	gbp11	ggta1						GOTERM_BP_DIRECT	GO:0045893~positive regulation of DNA-templated transcription	23	5.26316	0.0108379	NCOA1, CD274, AFAP1L2, USP16, SPI1, MYRF, STAT1, STAT3, ARNT, NFATC1, GPATCH3, IKZF1, RELA, TGFBR1, IGF1R, FUBP3, THRAP3, RPS6KA1, BCL3, SPP1, IRF8, IRF9, NFE2L2	429	799	26568	1.78272	1	0.206535	0.199848	1.96506
fv1	gbp2	gm21092						GOTERM_BP_DIRECT	GO:0006629~lipid metabolic process	23	5.26316	0.0110336	MTMR2, ABHD4, PLCL1, MBOAT1, DDHD2, PLD4, PLA2G3, SGMS2, PLD1, PAFAH2, PIK3CG, MTM1, SGPL1, PIKFYVE, SOAT1, INPP5D, LPCAT2, ASPG, PNPLA3, PLCG2, PLCD4, LPIN3, CERS2	429	800	26568	1.78049	1	0.208783	0.202023	1.95728
galnt12	gbp3	gna15						GOTERM_BP_DIRECT	GO:0006897~endocytosis	10	2.28833	0.0111161	MYO1E, EHD2, RAB5B, RINL, RAB31, PPT1, SNX33, PIK3CG, MYO1F, DNM2	429	225	26568	2.75245	1	0.208874	0.202111	1.95405
gbp11	gbp4	gnb1						GOTERM_BP_DIRECT	GO:0006886~intracellular protein transport	11	2.51716	0.0112357	RAB32, RAB5B, MLPH, RAB31, UNC93B1, LAPTM5, STX3, SNX33, RFFL, GFAP, ARF6	429	265	26568	2.57068	1	0.209656	0.202868	1.9494
gbp2	gbp5	gns						GOTERM_BP_DIRECT	GO:0048661~positive regulation of smooth muscle cell proliferation	6	1.373	0.0115741	RPS6KB1, STAT1, C3AR1, CYBA, IGF1R, TGFBR2	429	84	26568	4.42358	1	0.214481	0.207536	1.93651
gbp3	gbp7	golm1						GOTERM_BP_DIRECT	GO:0006665~sphingolipid metabolic process	5	1.14416	0.0118668	SGPL1, ORMDL2, SPNS2, SGMS2, CERS2	429	55	26568	5.63001	1	0.217007	0.209981	1.92567
gbp4	gcnt1	gon4l						GOTERM_BP_DIRECT	GO:0060252~positive regulation of glial cell proliferation	4	0.915332	0.0122098	LYN, SLC7A5, VIM, GFAP	429	30	26568	8.25734	1	0.217007	0.209981	1.91329
gbp5	gfap	gpatch1						GOTERM_BP_DIRECT	GO:0048844~artery morphogenesis	4	0.915332	0.0122098	NRP1, CHRD, TGFBR1, TGFBR2	429	30	26568	8.25734	1	0.217007	0.209981	1.91329
gbp7	ggta1	gpatch3						GOTERM_BP_DIRECT	GO:0038061~non-canonical NF-kappaB signal transduction	4	0.915332	0.0122098	IKBKB, TRADD, RELA, NFKB2	429	30	26568	8.25734	1	0.217007	0.209981	1.91329
gcnt1	gm21092	gpc2						GOTERM_BP_DIRECT	GO:0060907~positive regulation of macrophage cytokine production	4	0.915332	0.0122098	PLCG2, LAPTM5, TLR7, TLR2	429	30	26568	8.25734	1	0.217007	0.209981	1.91329
gfap	gna15	gpr157						GOTERM_BP_DIRECT	GO:0031175~neuron projection development	9	2.0595	0.0122184	IKBKB, LYN, CYFIP1, VIM, MAPT, STX3, TBC1D23, IGF1R, GFAP	429	190	26568	2.93353	1	0.217007	0.209981	1.91299
ggta1	gnb1	gpr160						GOTERM_BP_DIRECT	GO:0032869~cellular response to insulin stimulus	7	1.60183	0.0122758	CYFIP1, RAB31, RPS6KB1, PNPLA3, SRSF5, LPIN3, IGF1R	429	118	26568	3.67382	1	0.217007	0.209981	1.91095
gm21092	gns	gpr183						GOTERM_BP_DIRECT	GO:0002357~defense response to tumor cell	3	0.686499	0.0129344	SPI1, LAPTM5, RELA	429	11	26568	16.89	1	0.221368	0.214201	1.88825
gna15	golm1	gpr21						GOTERM_BP_DIRECT	GO:0090382~phagosome maturation	3	0.686499	0.0129344	RAB32, PIKFYVE, RAB31	429	11	26568	16.89	1	0.221368	0.214201	1.88825
gnb1	gon4l	grn						GOTERM_BP_DIRECT	GO:0070723~response to cholesterol	3	0.686499	0.0129344	ABCA2, TGFBR1, TGFBR2	429	11	26568	16.89	1	0.221368	0.214201	1.88825
gngt2	gpatch1	gtf3c2						GOTERM_BP_DIRECT	GO:0160075~non-canonical inflammasome complex assembly	3	0.686499	0.0129344	GBP5, ZDHHC9, GBP2	429	11	26568	16.89	1	0.221368	0.214201	1.88825
gns	gpatch3	gusb						GOTERM_BP_DIRECT	GO:0038094~Fc-gamma receptor signaling pathway	3	0.686499	0.0129344	FCGR1, FCGR3, FCGR2B	429	11	26568	16.89	1	0.221368	0.214201	1.88825
golm1	gpc2	h2-aa						GOTERM_BP_DIRECT	GO:0050900~leukocyte migration	4	0.915332	0.0133594	MSN, ITGA7, ICAM1, TLR2	429	31	26568	7.99098	1	0.222344	0.215145	1.87421
gon4l	gpr157	h2-ab1						GOTERM_BP_DIRECT	GO:0032930~positive regulation of superoxide anion generation	4	0.915332	0.0133594	HVCN1, ITGB2, CYBA, MAPT	429	31	26568	7.99098	1	0.222344	0.215145	1.87421
gpatch1	gpr160	h2-eb1						GOTERM_BP_DIRECT	GO:0007520~myoblast fusion	4	0.915332	0.0133594	TANC1, MYH9, DOCK2, DOCK1	429	31	26568	7.99098	1	0.222344	0.215145	1.87421
gpatch3	gpr183	havcr2						GOTERM_BP_DIRECT	GO:0006914~autophagy	10	2.28833	0.0133693	LYN, CD84, NAGLU, IRGM2, IRF8, NHLRC1, LGALS8, GUSB, DNAJC16, DNM2	429	232	26568	2.6694	1	0.222344	0.215145	1.87389
gpc2	gpr21	hbq1a						GOTERM_BP_DIRECT	GO:0001837~epithelial to mesenchymal transition	5	1.14416	0.0134052	AKNA, NOTCH4, NFATC1, TGFBR1, TGFBR2	429	57	26568	5.43246	1	0.222344	0.215145	1.87273
gpr157	grn	hbs1l						GOTERM_BP_DIRECT	GO:0071356~cellular response to tumor necrosis factor	7	1.60183	0.0137605	IKBKB, TRADD, CYBA, RELA, BIRC3, NFE2L2, GBP3	429	121	26568	3.58273	1	0.226837	0.219493	1.86137
gpr160	gsn	hck						GOTERM_BP_DIRECT	GO:0032496~response to lipopolysaccharide	9	2.0595	0.0141023	CASP9, DUSP10, NAGLU, STAT1, SLC11A1, PLCG2, EIF2AK2, LGALS9, NFKB2	429	195	26568	2.85831	1	0.231053	0.223572	1.85071
gpr183	gtf3c2	hcls1						GOTERM_BP_DIRECT	GO:0008283~cell population proliferation	12	2.746	0.0148798	TGIF1, CSF1R, MCUR1, ATAD5, THPO, SLC20A1, STAT1, GNB1, STAT3, RAC2, CHRD, GUSB	429	319	26568	2.32966	1	0.241318	0.233504	1.8274
gpr21	gusb	hdc						GOTERM_BP_DIRECT	GO:0007399~nervous system development	16	3.66133	0.0153335	NTNG1, NRP1, CYFIP1, MBNL1, AKNA, SEMA4D, NDE1, NAV2, TGFBR1, TGFBR2, PPT1, DIP2A, TPP1, TBC1D23, ARF6, PHACTR4	429	496	26568	1.99774	1	0.241318	0.233504	1.81436
gpr84	h2-aa	helq						GOTERM_BP_DIRECT	GO:0097062~dendritic spine maintenance	3	0.686499	0.0153574	TANC1, MTMR2, IGF1R	429	12	26568	15.4825	1	0.241318	0.233504	1.81368
grn	h2-ab1	hk2						GOTERM_BP_DIRECT	GO:0035455~response to interferon-alpha	3	0.686499	0.0153574	BST2, TGTP1, EIF2AK2	429	12	26568	15.4825	1	0.241318	0.233504	1.81368
gtf3c2	h2-eb1	homer3						GOTERM_BP_DIRECT	GO:1904996~positive regulation of leukocyte adhesion to vascular endothelial cell	3	0.686499	0.0153574	ITGB2, RELA, ICAM1	429	12	26568	15.4825	1	0.241318	0.233504	1.81368
gusb	havcr2	hs3st1						GOTERM_BP_DIRECT	GO:0106015~negative regulation of inflammatory response to wounding	3	0.686499	0.0153574	STAT3, PTPN6, DSG2	429	12	26568	15.4825	1	0.241318	0.233504	1.81368
h2-aa	hbq1a	hvcn1						GOTERM_BP_DIRECT	GO:0000727~double-strand break repair via break-induced replication	3	0.686499	0.0153574	MCM3, MCM6, MCM2	429	12	26568	15.4825	1	0.241318	0.233504	1.81368
h2-ab1	hbs1l	icam1						GOTERM_BP_DIRECT	GO:0007159~leukocyte cell-cell adhesion	4	0.915332	0.0158376	PTPRC, ITGB2, MSN, ICAM1	429	33	26568	7.50668	1	0.247416	0.239405	1.80031
h2-d1	hck	icosl						GOTERM_BP_DIRECT	GO:1903078~positive regulation of protein localization to plasma membrane	5	1.14416	0.0159411	LYN, PRNP, STX3, ARF6, PLS1	429	60	26568	5.16084	1	0.247593	0.239577	1.79748
h2-eb1	hcls1	ifi27						GOTERM_BP_DIRECT	GO:0001774~microglial cell activation	4	0.915332	0.0171669	CSF1R, NAGLU, C5AR1, TLR2	429	34	26568	7.28589	1	0.263586	0.255051	1.76531
h2-q6	hdc	ifi27l2a						GOTERM_BP_DIRECT	GO:1900017~positive regulation of cytokine production involved in inflammatory response	4	0.915332	0.0171669	GBP5, STAT3, PLA2G3, PTPN6	429	34	26568	7.28589	1	0.263586	0.255051	1.76531
h2-q7	helq	ifit1						GOTERM_BP_DIRECT	GO:0043410~positive regulation of MAPK cascade	10	2.28833	0.017519	LYN, CD84, PTPRC, KSR1, THPO, PLCG2, LAPTM5, EIF2AK2, IGF1R, TLR2	429	243	26568	2.54856	1	0.267464	0.258804	1.75649
havcr2	hk2	ifit3						GOTERM_BP_DIRECT	GO:0002503~peptide antigen assembly with MHC class II protein complex	3	0.686499	0.0179582	H2-EB1, H2-AA, H2-AB1	429	13	26568	14.2916	1	0.269574	0.260846	1.74574
hbq1a	homer3	igf1r						GOTERM_BP_DIRECT	GO:0035456~response to interferon-beta	3	0.686499	0.0179582	BST2, STAT1, XAF1	429	13	26568	14.2916	1	0.269574	0.260846	1.74574
hbs1l	hs3st1	igsf6						GOTERM_BP_DIRECT	GO:0035435~phosphate ion transmembrane transport	3	0.686499	0.0179582	SLC37A2, SLC20A2, SLC20A1	429	13	26568	14.2916	1	0.269574	0.260846	1.74574
hck	hvcn1	iigp1						GOTERM_BP_DIRECT	GO:0060586~multicellular organismal-level iron ion homeostasis	4	0.915332	0.0185567	NAGLU, SLC11A1, SLC11A2, TRF	429	35	26568	7.07772	1	0.27701	0.268041	1.7315
hcls1	icam1	ikbkb						GOTERM_BP_DIRECT	GO:0030199~collagen fibril organization	5	1.14416	0.0187591	ACAN, ADAMTS2, ADAMTS17, PLOD1, TGFBR1	429	63	26568	4.91508	1	0.278484	0.269467	1.72679
hdc	icosl	ikzf1						GOTERM_BP_DIRECT	GO:0001782~B cell homeostasis	4	0.915332	0.0200071	IKBKB, LYN, SPNS2, TNFSF13B	429	36	26568	6.88112	1	0.29538	0.285816	1.69882
heatr5a	ifi27	il15ra						GOTERM_BP_DIRECT	GO:0006417~regulation of translation	8	1.83066	0.0206206	HBS1L, CYFIP1, RPS6KB1, THRAP3, SHMT2, TACO1, CNOT3, EIF4EBP1	429	170	26568	2.91436	1	0.299479	0.289782	1.6857
helq	ifi27l2a	il16						GOTERM_BP_DIRECT	GO:0045576~mast cell activation	3	0.686499	0.0207306	FCGR3, LCP2, CD48	429	14	26568	13.2707	1	0.299479	0.289782	1.68339
hexb	ifit1	il1a						GOTERM_BP_DIRECT	GO:0046007~negative regulation of activated T cell proliferation	3	0.686499	0.0207306	PRNP, CD274, LAPTM5	429	14	26568	13.2707	1	0.299479	0.289782	1.68339
hk2	ifit3	il1r1						GOTERM_BP_DIRECT	GO:0048680~positive regulation of axon regeneration	3	0.686499	0.0207306	GRN, BRAF, IGF1R	429	14	26568	13.2707	1	0.299479	0.289782	1.68339
homer3	igf1r	inpp5d						GOTERM_BP_DIRECT	GO:0007259~cell surface receptor signaling pathway via JAK-STAT	5	1.14416	0.0218672	IL15RA, STAT1, STAT2, STAT3, CSF2RB	429	66	26568	4.69167	1	0.31421	0.304036	1.66021
hs3st1	igsf6	irf5						GOTERM_BP_DIRECT	GO:0070106~interleukin-27-mediated signaling pathway	3	0.686499	0.0236683	STAT1, OAS1A, OASL2	429	15	26568	12.386	1	0.33828	0.327327	1.62583
hspa1l	iigp1	irf8						GOTERM_BP_DIRECT	GO:0030833~regulation of actin filament polymerization	4	0.915332	0.0247228	CYFIP1, PLEKHG2, DAAM2, HCLS1	429	39	26568	6.3518	1	0.349632	0.338311	1.6069
hvcn1	ikbkb	irf9						GOTERM_BP_DIRECT	GO:0050778~positive regulation of immune response	4	0.915332	0.0247228	H2-EB1, RSAD2, H2-AA, H2-AB1	429	39	26568	6.3518	1	0.349632	0.338311	1.6069
icam1	ikzf1	irgm2						GOTERM_BP_DIRECT	GO:0045672~positive regulation of osteoclast differentiation	4	0.915332	0.0264161	CSF1R, CCL9, CSF1, CORO1C	429	40	26568	6.19301	1	0.371623	0.359591	1.57813
icosl	il15ra	itga7						GOTERM_BP_DIRECT	GO:0070431~nucleotide-binding oligomerization domain containing 2 signaling pathway	3	0.686499	0.0267653	IRGM2, IRF5, RELA	429	16	26568	11.6119	1	0.374575	0.362447	1.57243
ifi27	il16	itgb2						GOTERM_BP_DIRECT	GO:0007010~cytoskeleton organization	7	1.60183	0.0269528	SS18, ELMOD3, MYH9, VIM, DOCK2, AJUBA, GFAP	429	141	26568	3.07454	1	0.375244	0.363095	1.5694
ifi27l2a	il1a	itgb5						GOTERM_BP_DIRECT	GO:0042098~T cell proliferation	5	1.14416	0.0277095	PTPRC, MSN, PTPN6, DOCK2, TNFSF13B	429	71	26568	4.36127	1	0.380771	0.368442	1.55737
ifi47	il1r1	jmjd7						GOTERM_BP_DIRECT	GO:0050728~negative regulation of inflammatory response	7	1.60183	0.0277749	GRN, NLRX1, STAT3, IRGM2, ARNT, LGALS9, CD33	429	142	26568	3.05289	1	0.380771	0.368442	1.55635
ifit1	inpp5d	jrkl						GOTERM_BP_DIRECT	GO:0000165~MAPK cascade	7	1.60183	0.0277749	PTPRC, KSR1, PTPN6, TLR7, BRAF, MAP3K8, IGF1R	429	142	26568	3.05289	1	0.380771	0.368442	1.55635
ifit3	irf5	kcnn2						GOTERM_BP_DIRECT	GO:0060041~retina development in camera-type eye	6	1.373	0.0286229	TGIF1, GRN, NAGLU, GNB1, IKZF1, CLCN2	429	106	26568	3.50548	1	0.390405	0.377765	1.54329
ifitm3	irf8	khnyn						GOTERM_BP_DIRECT	GO:0048008~platelet-derived growth factor receptor signaling pathway	4	0.915332	0.0299842	MYO1E, NRP1, SGPL1, PLEKHA1	429	42	26568	5.8981	1	0.397304	0.38444	1.52311
igf1r	irf9	kif6						GOTERM_BP_DIRECT	GO:0040018~positive regulation of multicellular organism growth	4	0.915332	0.0299842	CSF1, GPR21, IKZF1, PLS1	429	42	26568	5.8981	1	0.397304	0.38444	1.52311
igsf6	irgm2	klf6						GOTERM_BP_DIRECT	GO:0043122~regulation of canonical NF-kappaB signal transduction	4	0.915332	0.0299842	GBP7, STAT3, CARD6, PLCG2	429	42	26568	5.8981	1	0.397304	0.38444	1.52311
iigp1	itga7	klhl6						GOTERM_BP_DIRECT	GO:0060100~positive regulation of phagocytosis, engulfment	3	0.686499	0.0300159	FCGR1, RAB31, PLCG2	429	17	26568	10.9288	1	0.397304	0.38444	1.52265
ikbkb	itgb2	kndc1						GOTERM_BP_DIRECT	GO:0035729~cellular response to hepatocyte growth factor stimulus	3	0.686499	0.0300159	NRP1, RELA, LGMN	429	17	26568	10.9288	1	0.397304	0.38444	1.52265
ikzf1	itgb5	ksr1						GOTERM_BP_DIRECT	GO:0010633~negative regulation of epithelial cell migration	3	0.686499	0.0300159	DUSP10, MCC, CORO1C	429	17	26568	10.9288	1	0.397304	0.38444	1.52265
il15ra	jmjd7	ktn1						GOTERM_BP_DIRECT	GO:0034599~cellular response to oxidative stress	6	1.373	0.0317546	RAD52, ERMP1, NAGLU, SLC11A2, ARNT, NFE2L2	429	109	26568	3.40899	1	0.41688	0.403382	1.49819
il16	jrkl	lair1						GOTERM_BP_DIRECT	GO:0042113~B cell activation	4	0.915332	0.0318587	LAT2, CD86, PLCG2, ICOSL	429	43	26568	5.76094	1	0.41688	0.403382	1.49677
il1a	kcnn2	laptm5						GOTERM_BP_DIRECT	GO:0002268~follicular dendritic cell differentiation	2	0.457666	0.0319603	BCL3, NFKB2	429	2	26568	61.9301	1	0.41688	0.403382	1.49539
il1r1	khnyn	lat2						GOTERM_BP_DIRECT	GO:0050729~positive regulation of inflammatory response	6	1.373	0.0328443	TRADD, STAT3, TLR7, MAP3K8, IL16, TLR2	429	110	26568	3.378	1	0.425516	0.411738	1.48354
inpp5d	kif20a	lats2						GOTERM_BP_DIRECT	GO:0097242~amyloid-beta clearance	3	0.686499	0.0334141	C5AR1, ITGB2, IGF1R	429	18	26568	10.3217	1	0.425516	0.411738	1.47607
irf5	kif6	lcp1						GOTERM_BP_DIRECT	GO:0002684~positive regulation of immune system process	3	0.686499	0.0334141	C5AR1, C3AR1, H2-AA	429	18	26568	10.3217	1	0.425516	0.411738	1.47607
irf7	klf6	lcp2						GOTERM_BP_DIRECT	GO:0051279~regulation of release of sequestered calcium ion into cytosol	3	0.686499	0.0334141	LYN, CYBA, PTPN6	429	18	26568	10.3217	1	0.425516	0.411738	1.47607
irf8	klhl6	lgals3bp						GOTERM_BP_DIRECT	GO:0002281~macrophage activation involved in immune response	3	0.686499	0.0334141	SBNO2, PLCG2, HAVCR2	429	18	26568	10.3217	1	0.425516	0.411738	1.47607
irf9	kndc1	lgals8						GOTERM_BP_DIRECT	GO:0042102~positive regulation of T cell proliferation	5	1.14416	0.0343976	CD86, CD274, PTPRC, TNFSF13B, HAVCR2	429	76	26568	4.07435	1	0.435973	0.421857	1.46347
irgm1	ksr1	lgals9						GOTERM_BP_DIRECT	GO:0010634~positive regulation of epithelial cell migration	4	0.915332	0.0357872	PLCG2, VIM, DOCK1, TGFBR2	429	45	26568	5.5049	1	0.447257	0.432775	1.44627
irgm2	ktn1	lgmn						GOTERM_BP_DIRECT	GO:0006605~protein targeting	4	0.915332	0.0357872	GBP5, MLPH, SYNGR2, GBP2	429	45	26568	5.5049	1	0.447257	0.432775	1.44627
itga7	lair1	lifr						GOTERM_BP_DIRECT	GO:0043542~endothelial cell migration	4	0.915332	0.0357872	NRP1, ITGB2, LPXN, TGFBR1	429	45	26568	5.5049	1	0.447257	0.432775	1.44627
itgb2	laptm5	lpar6						GOTERM_BP_DIRECT	GO:0007155~cell adhesion	18	4.11899	0.0364	LGALS3BP, CD164, CD84, CSF3R, ITGB5, ITGB2, ICAM1, ACAN, CLDN23, SPP1, ITGA7, LPXN, MYH9, DSG2, TLN1, AJUBA, CTNNAL1, CD33	429	650	26568	1.71499	1	0.45281	0.438149	1.4389
itgb5	lat2	lpcat2						GOTERM_BP_DIRECT	GO:0097028~dendritic cell differentiation	3	0.686499	0.0369546	LYN, IRF8, IRF9	429	19	26568	9.77843	1	0.455491	0.440743	1.43233
jmjd7	lats2	lpin3						GOTERM_BP_DIRECT	GO:0051298~centrosome duplication	3	0.686499	0.0369546	ARHGEF10, NDE1, CCP110	429	19	26568	9.77843	1	0.455491	0.440743	1.43233
jrkl	lcp1	lpxn						GOTERM_BP_DIRECT	GO:0030218~erythrocyte differentiation	5	1.14416	0.0373127	LYN, SPI1, HCLS1, SLC1A5, IKZF1	429	78	26568	3.96988	1	0.457805	0.442982	1.42814
kcnn2	lcp2	lrrfip1						GOTERM_BP_DIRECT	GO:0055085~transmembrane transport	16	3.66133	0.0395628	ABCC3, ABCA2, SLC12A4, SLC37A2, SLC44A1, ABCA6, HVCN1, SPNS2, CLCN2, MPEG1, CLCN6, SLC7A5, SLC25A45, SLC26A4, SLC24A5, ABCG1	429	561	26568	1.76628	1	0.483206	0.46756	1.40271
khnyn	lgals3bp	lrrn1						GOTERM_BP_DIRECT	GO:1990266~neutrophil migration	3	0.686499	0.0406317	ITGB2, MYO1F, TLR2	429	20	26568	9.28951	1	0.489585	0.473733	1.39113
kif6	lgals8	ly86						GOTERM_BP_DIRECT	GO:1902004~positive regulation of amyloid-beta formation	3	0.686499	0.0406317	ABCA2, RELA, ABCG1	429	20	26568	9.28951	1	0.489585	0.473733	1.39113
klf6	lgals9	lyn						GOTERM_BP_DIRECT	GO:0042770~signal transduction in response to DNA damage	3	0.686499	0.0406317	CASP9, CDKN1A, ATAD5	429	20	26568	9.28951	1	0.489585	0.473733	1.39113
klhl6	lgmn	lyz2						GOTERM_BP_DIRECT	GO:2001237~negative regulation of extrinsic apoptotic signaling pathway	4	0.915332	0.0421237	NRP1, RPS6KB1, RELA, TGFBR1	429	48	26568	5.16084	1	0.505296	0.488936	1.37547
kndc1	lifr	maml2						GOTERM_BP_DIRECT	GO:0007015~actin filament organization	7	1.60183	0.0432236	MYO1E, RAC2, HCLS1, MYO1F, SHROOM4, CNN3, CORO1C	429	158	26568	2.74374	1	0.516186	0.499473	1.36428
ksr1	lpar6	man2b1						GOTERM_BP_DIRECT	GO:1902476~chloride transmembrane transport	6	1.373	0.0436983	CLCN6, SLC12A4, CLIC4, SLC26A4, CLCN2, CLIC1	429	119	26568	3.12252	1	0.519179	0.502369	1.35954
ktn1	lpcat2	manba						GOTERM_BP_DIRECT	GO:0060135~maternal process involved in female pregnancy	3	0.686499	0.0444403	ACE2, DSG2, HAVCR2	429	21	26568	8.84715	1	0.519179	0.502369	1.35222
lair1	lpin3	map3k8						GOTERM_BP_DIRECT	GO:0032693~negative regulation of interleukin-10 production	3	0.686499	0.0444403	CD274, CD84, FCGR2B	429	21	26568	8.84715	1	0.519179	0.502369	1.35222
laptm5	lpxn	mapt						GOTERM_BP_DIRECT	GO:1904385~cellular response to angiotensin	3	0.686499	0.0444403	CYBA, RELA, NFE2L2	429	21	26568	8.84715	1	0.519179	0.502369	1.35222
lat2	lrrfip1	marveld1						GOTERM_BP_DIRECT	GO:0046426~negative regulation of receptor signaling pathway via JAK-STAT	3	0.686499	0.0444403	PTPRC, GBP7, BCL3	429	21	26568	8.84715	1	0.519179	0.502369	1.35222
lats2	lrrn1	marveld2						GOTERM_BP_DIRECT	GO:0001755~neural crest cell migration	4	0.915332	0.0466391	NRP1, SEMA4D, PHACTR4, CORO1C	429	50	26568	4.95441	1	0.536906	0.519522	1.33125
lcmt2	ly86	mbnl1						GOTERM_BP_DIRECT	GO:1902533~positive regulation of intracellular signal transduction	4	0.915332	0.0466391	SEMA4D, PLCG2, TLR7, TLR2	429	50	26568	4.95441	1	0.536906	0.519522	1.33125
lcp1	lyn	mboat1						GOTERM_BP_DIRECT	GO:0140973~positive regulation of AIM2 inflammasome complex assembly	2	0.457666	0.0475562	GBP5, GBP2	429	3	26568	41.2867	1	0.536906	0.519522	1.32279
lcp2	lyz2	mcc						GOTERM_BP_DIRECT	GO:2000401~regulation of lymphocyte migration	2	0.457666	0.0475562	STK10, MSN	429	3	26568	41.2867	1	0.536906	0.519522	1.32279
lgals3	maml2	mcm2						GOTERM_BP_DIRECT	GO:0002273~plasmacytoid dendritic cell differentiation	2	0.457666	0.0475562	SLAMF9, IRF8	429	3	26568	41.2867	1	0.536906	0.519522	1.32279
lgals3bp	man2b1	mcm3						GOTERM_BP_DIRECT	GO:0045103~intermediate filament-based process	2	0.457666	0.0475562	VIM, GFAP	429	3	26568	41.2867	1	0.536906	0.519522	1.32279
lgals8	manba	mcm6						GOTERM_BP_DIRECT	GO:0002924~negative regulation of humoral immune response mediated by circulating immunoglobulin	2	0.457666	0.0475562	PTPN6, FCGR2B	429	3	26568	41.2867	1	0.536906	0.519522	1.32279
lgals9	map3k8	mcur1						GOTERM_BP_DIRECT	GO:0071593~lymphocyte aggregation	2	0.457666	0.0475562	STK10, RAC2	429	3	26568	41.2867	1	0.536906	0.519522	1.32279
lgmn	mapt	mkln1						GOTERM_BP_DIRECT	GO:1900119~positive regulation of execution phase of apoptosis	3	0.686499	0.0483752	CASP9, TRADD, TRP53BP2	429	22	26568	8.44501	1	0.537124	0.519733	1.31538
lifr	marveld1	mlph						GOTERM_BP_DIRECT	GO:0099003~vesicle-mediated transport in synapse	3	0.686499	0.0483752	MKLN1, STX3, CTSD	429	22	26568	8.44501	1	0.537124	0.519733	1.31538
lpar6	marveld2	mob3b						GOTERM_BP_DIRECT	GO:0048015~phosphatidylinositol-mediated signaling	3	0.686499	0.0483752	PLCL1, PLCG2, PIK3CG	429	22	26568	8.44501	1	0.537124	0.519733	1.31538
lpcat2	mbnl1	mpeg1						GOTERM_BP_DIRECT	GO:0061028~establishment of endothelial barrier	3	0.686499	0.0483752	MARVELD2, MSN, ICAM1	429	22	26568	8.44501	1	0.537124	0.519733	1.31538
lpin3	mboat1	ms4a6b						GOTERM_BP_DIRECT	GO:0043065~positive regulation of apoptotic process	12	2.746	0.0500247	CASP9, NCOA1, ZFP346, LATS2, STAT1, INPP5D, ANXA5, EIF2AK2, IRF8, IRF5, CTSD, TGFBR1	429	388	26568	1.91536	1	0.553154	0.535244	1.30082
lpxn	mcc	ms4a6d						GOTERM_BP_DIRECT	GO:0030183~B cell differentiation	5	1.14416	0.0503509	PTPRC, GON4L, PLCG2, IKZF1, TNFSF13B	429	86	26568	3.60059	1	0.554478	0.536525	1.29799
lrrfip1	mcm2	msn						GOTERM_BP_DIRECT	GO:0043524~negative regulation of neuron apoptotic process	8	1.83066	0.0520839	NRP1, GRN, C5AR1, TMBIM1, PPT1, PLA2G3, BRAF, LGMN	429	208	26568	2.38193	1	0.570375	0.551908	1.2833
lrrn1	mcm3	mtm1						GOTERM_BP_DIRECT	GO:0071639~positive regulation of monocyte chemotactic protein-1 production	3	0.686499	0.0524312	IL1A, CD84, OAS1A	429	23	26568	8.07784	1	0.570375	0.551908	1.28041
ly86	mcm6	mtmr11						GOTERM_BP_DIRECT	GO:0006654~phosphatidic acid biosynthetic process	3	0.686499	0.0524312	ABHD4, PNPLA3, PLD1	429	23	26568	8.07784	1	0.570375	0.551908	1.28041
lyn	mcur1	mtmr2						GOTERM_BP_DIRECT	GO:0045429~positive regulation of nitric oxide biosynthetic process	4	0.915332	0.0538391	ITGB2, DNM2, ICAM1, TLR2	429	53	26568	4.67397	1	0.577584	0.558883	1.2689
lyz2	mkln1	myh9						GOTERM_BP_DIRECT	GO:0002218~activation of innate immune response	4	0.915332	0.0538391	GBP5, GBP7, GBP2, GBP3	429	53	26568	4.67397	1	0.577584	0.558883	1.2689
maml2	mlph	myo1e						GOTERM_BP_DIRECT	GO:0071277~cellular response to calcium ion	5	1.14416	0.0539537	CLIC4, PLCG2, NFATC1, BRAF, LGMN	429	88	26568	3.51875	1	0.577584	0.558883	1.26798
man2b1	mob3b	myo1f						GOTERM_BP_DIRECT	GO:0032757~positive regulation of interleukin-8 production	5	1.14416	0.0539537	AFAP1L2, STAT3, TLR7, RELA, TLR2	429	88	26568	3.51875	1	0.577584	0.558883	1.26798
manba	mocos	myrf						GOTERM_BP_DIRECT	GO:0019752~carboxylic acid metabolic process	3	0.686499	0.0608875	SGPL1, SHMT2, HDC	429	25	26568	7.43161	1	0.630457	0.610044	1.21547
map10	mpeg1	mysm1						GOTERM_BP_DIRECT	GO:0051247~positive regulation of protein metabolic process	3	0.686499	0.0608875	ABCA2, CSF1, RHBDD1	429	25	26568	7.43161	1	0.630457	0.610044	1.21547
map3k8	ms4a6b	naglu						GOTERM_BP_DIRECT	GO:0032680~regulation of tumor necrosis factor production	3	0.686499	0.0608875	PTPN6, TBC1D23, TLR2	429	25	26568	7.43161	1	0.630457	0.610044	1.21547
mapt	ms4a6d	nav2						GOTERM_BP_DIRECT	GO:0031929~TOR signaling	3	0.686499	0.0608875	RPS6KB1, EIF4EBP1, MTM1	429	25	26568	7.43161	1	0.630457	0.610044	1.21547
marveld1	msn	ncoa1						GOTERM_BP_DIRECT	GO:0046856~phosphatidylinositol dephosphorylation	3	0.686499	0.0608875	MTMR2, INPP5D, MTM1	429	25	26568	7.43161	1	0.630457	0.610044	1.21547
marveld2	mtm1	nde1						GOTERM_BP_DIRECT	GO:0006270~DNA replication initiation	3	0.686499	0.0608875	MCM3, MCM6, MCM2	429	25	26568	7.43161	1	0.630457	0.610044	1.21547
mbnl1	mtmr11	neurl3						GOTERM_BP_DIRECT	GO:1905523~positive regulation of macrophage migration	2	0.457666	0.0629014	CSF1R, CSF1	429	4	26568	30.965	1	0.630457	0.610044	1.20134
mboat1	mtmr2	nfatc1						GOTERM_BP_DIRECT	GO:0046813~receptor-mediated virion attachment to host cell	2	0.457666	0.0629014	ACE2, ICAM1	429	4	26568	30.965	1	0.630457	0.610044	1.20134
mcc	myh9	nfe2l2						GOTERM_BP_DIRECT	GO:1905007~positive regulation of epithelial to mesenchymal transition involved in endocardial cushion formation	2	0.457666	0.0629014	TGFBR1, TGFBR2	429	4	26568	30.965	1	0.630457	0.610044	1.20134
mcm2	myo1e	nfkb2						GOTERM_BP_DIRECT	GO:0038178~complement component C5a signaling pathway	2	0.457666	0.0629014	C5AR1, C3AR1	429	4	26568	30.965	1	0.630457	0.610044	1.20134
mcm3	myo1f	nhlrc1						GOTERM_BP_DIRECT	GO:0002576~platelet degranulation	2	0.457666	0.0629014	LYN, PLEK	429	4	26568	30.965	1	0.630457	0.610044	1.20134
mcm6	myrf	nhlrc3						GOTERM_BP_DIRECT	GO:0042986~positive regulation of amyloid precursor protein biosynthetic process	2	0.457666	0.0629014	ABCA2, SOAT1	429	4	26568	30.965	1	0.630457	0.610044	1.20134
mcur1	mysm1	nlrx1						GOTERM_BP_DIRECT	GO:0038165~oncostatin-M-mediated signaling pathway	2	0.457666	0.0629014	LIFR, OSMR	429	4	26568	30.965	1	0.630457	0.610044	1.20134
mkln1	naglu	notch4						GOTERM_BP_DIRECT	GO:0001805~positive regulation of type III hypersensitivity	2	0.457666	0.0629014	FCGR1, FCGR3	429	4	26568	30.965	1	0.630457	0.610044	1.20134
mlph	nav2	nrp1						GOTERM_BP_DIRECT	GO:1902975~mitotic DNA replication initiation	2	0.457666	0.0629014	MCM3, MCM2	429	4	26568	30.965	1	0.630457	0.610044	1.20134
mob3b	ncoa1	ntng1						GOTERM_BP_DIRECT	GO:0002285~lymphocyte activation involved in immune response	2	0.457666	0.0629014	IRF8, IRF9	429	4	26568	30.965	1	0.630457	0.610044	1.20134
mpeg1	nde1	nusap1						GOTERM_BP_DIRECT	GO:0038124~toll-like receptor TLR6:TLR2 signaling pathway	2	0.457666	0.0629014	RELA, TLR2	429	4	26568	30.965	1	0.630457	0.610044	1.20134
ms4a6b	neurl3	nvl						GOTERM_BP_DIRECT	GO:0007204~positive regulation of cytosolic calcium ion concentration	7	1.60183	0.0631161	CD52, GNB1, C5AR1, CCRL2, PLCG2, C3AR1, PIK3CG	429	174	26568	2.49144	1	0.630457	0.610044	1.19986
ms4a6d	nfatc1	oas1a						GOTERM_BP_DIRECT	GO:0006644~phospholipid metabolic process	4	0.915332	0.0642116	LPCAT2, ASPG, MBOAT1, PLA2G3	429	57	26568	4.34597	1	0.639024	0.618334	1.19239
msn	nfe2l2	oasl2						GOTERM_BP_DIRECT	GO:0045055~regulated exocytosis	3	0.686499	0.0652783	RAB31, SYNGR2, MYH9	429	26	26568	7.14578	1	0.644863	0.623984	1.18523
mtm1	nfkb2	ormdl2						GOTERM_BP_DIRECT	GO:0032753~positive regulation of interleukin-4 production	3	0.686499	0.0652783	SLC7A5, ICOSL, HAVCR2	429	26	26568	7.14578	1	0.644863	0.623984	1.18523
mtmr11	nhlrc1	osmr						GOTERM_BP_DIRECT	GO:1902895~positive regulation of miRNA transcription	4	0.915332	0.0669384	SPI1, STAT3, RELA, TGFBR1	429	58	26568	4.27104	1	0.658841	0.637509	1.17432
mtmr2	nhlrc3	p2rx6						GOTERM_BP_DIRECT	GO:0030097~hemopoiesis	5	1.14416	0.067629	LYN, CSF1R, MYO1E, SGPL1, IKZF1	429	95	26568	3.25948	1	0.663208	0.641735	1.16987
mvp	nlrx1	pafah2						GOTERM_BP_DIRECT	GO:0048705~skeletal system morphogenesis	4	0.915332	0.0697174	WWOX, SGPL1, PLEKHA1, TGFBR1	429	59	26568	4.19865	1	0.669557	0.647878	1.15666
myh9	notch4	parp10						GOTERM_BP_DIRECT	GO:0051496~positive regulation of stress fiber assembly	4	0.915332	0.0697174	NRP1, ARHGEF10, BRAF, TGFBR1	429	59	26568	4.19865	1	0.669557	0.647878	1.15666
myo1e	nrp1	parp14						GOTERM_BP_DIRECT	GO:0043149~stress fiber assembly	3	0.686499	0.0697714	ITGB5, BRAF, DNM2	429	27	26568	6.88112	1	0.669557	0.647878	1.15632
myo1f	ntng1	pdlim2						GOTERM_BP_DIRECT	GO:0033627~cell adhesion mediated by integrin	3	0.686499	0.0697714	ITGB5, ITGB2, ICAM1	429	27	26568	6.88112	1	0.669557	0.647878	1.15632
myrf	nusap1	phactr4						GOTERM_BP_DIRECT	GO:0001779~natural killer cell differentiation	3	0.686499	0.0697714	IL15RA, PTPRC, IKZF1	429	27	26568	6.88112	1	0.669557	0.647878	1.15632
mysm1	nvl	pias3						GOTERM_BP_DIRECT	GO:0033993~response to lipid	3	0.686499	0.0697714	TGFBR1, ABCG1, TGFBR2	429	27	26568	6.88112	1	0.669557	0.647878	1.15632
naaladl1	oas1a	pik3ap1						GOTERM_BP_DIRECT	GO:0050860~negative regulation of T cell receptor signaling pathway	3	0.686499	0.0743625	PRNP, LAPTM5, PTPN6	429	28	26568	6.63536	1	0.711075	0.688051	1.12865
naglu	oasl2	pik3cg						GOTERM_BP_DIRECT	GO:0016192~vesicle-mediated transport	10	2.28833	0.0750372	RAB32, LYN, LGALS3BP, HCK, FCGR3, RINL, STX3, TBC1D23, FCGR2B, ARF6	429	320	26568	1.93531	1	0.714983	0.691833	1.12472
nav2	ormdl2	pikfyve						GOTERM_BP_DIRECT	GO:0009887~animal organ morphogenesis	6	1.373	0.0764908	NTNG1, SLC26A4, RELA, WNT3, IGF1R, TGFBR2	429	140	26568	2.65415	1	0.716442	0.693245	1.11639
ncoa1	osmr	pla2g3						GOTERM_BP_DIRECT	GO:0032687~negative regulation of interferon-alpha production	2	0.457666	0.078	GBP4, HAVCR2	429	5	26568	24.772	1	0.716442	0.693245	1.10791
nde1	p2rx6	plaur						GOTERM_BP_DIRECT	GO:0001820~serotonin secretion	2	0.457666	0.078	FCGR3, CD300A	429	5	26568	24.772	1	0.716442	0.693245	1.10791
neurl3	pafah2	plcd4						GOTERM_BP_DIRECT	GO:0035702~monocyte homeostasis	2	0.457666	0.078	CSF1R, CSF1	429	5	26568	24.772	1	0.716442	0.693245	1.10791
nfasc	parp10	plcg2						GOTERM_BP_DIRECT	GO:0001573~ganglioside metabolic process	2	0.457666	0.078	ABCA2, NAGLU	429	5	26568	24.772	1	0.716442	0.693245	1.10791
nfatc1	parp14	plcl1						GOTERM_BP_DIRECT	GO:0030026~intracellular manganese ion homeostasis	2	0.457666	0.078	SLC11A1, SLC11A2	429	5	26568	24.772	1	0.716442	0.693245	1.10791
nfe2l2	parp9	pld1						GOTERM_BP_DIRECT	GO:0140970~AIM2 inflammasome complex assembly	2	0.457666	0.078	GBP5, GBP2	429	5	26568	24.772	1	0.716442	0.693245	1.10791
nfkb2	pdlim2	pld4						GOTERM_BP_DIRECT	GO:0098883~synapse pruning	2	0.457666	0.078	C1QB, C1QC	429	5	26568	24.772	1	0.716442	0.693245	1.10791
nhlrc1	phactr4	plek						GOTERM_BP_DIRECT	GO:0046633~alpha-beta T cell proliferation	2	0.457666	0.078	PTPRC, DOCK2	429	5	26568	24.772	1	0.716442	0.693245	1.10791
nhlrc3	phyhd1	plekha1						GOTERM_BP_DIRECT	GO:0071139~resolution of DNA recombination intermediates	2	0.457666	0.078	RMI1, TOP3A	429	5	26568	24.772	1	0.716442	0.693245	1.10791
nlrx1	pias3	plekhg1						GOTERM_BP_DIRECT	GO:0045184~establishment of protein localization	4	0.915332	0.0783596	PLEKHA1, IKZF1, MCC, CORO1C	429	62	26568	3.99549	1	0.716442	0.693245	1.10591
notch4	pik3ap1	plekhg2						GOTERM_BP_DIRECT	GO:0032868~response to insulin	5	1.14416	0.07839	LYN, RPS6KB1, GCNT1, SRSF5, RELA	429	100	26568	3.0965	1	0.716442	0.693245	1.10574
nrp1	pik3cg	plin2						GOTERM_BP_DIRECT	GO:0006446~regulation of translational initiation	3	0.686499	0.0790472	EIF5, EIF4EBP1, EIF2AK2	429	29	26568	6.40656	1	0.717567	0.694333	1.10211
ntng1	pikfyve	plin4						GOTERM_BP_DIRECT	GO:0060339~negative regulation of type I interferon-mediated signaling pathway	3	0.686499	0.0790472	STAT2, OAS1A, USP18	429	29	26568	6.40656	1	0.717567	0.694333	1.10211
nusap1	pla2g3	plod1						GOTERM_BP_DIRECT	GO:0016485~protein processing	5	1.14416	0.0806389	CASP9, AFG3L2, CPM, ADAMTS2, NAGLU	429	101	26568	3.06585	1	0.729551	0.70593	1.09346
nvl	plaur	pls1						GOTERM_BP_DIRECT	GO:0032731~positive regulation of interleukin-1 beta production	4	0.915332	0.0813396	GBP5, STAT3, RELA, TLR2	429	63	26568	3.93207	1	0.733421	0.709674	1.0897
oas1a	plcd4	pmm2						GOTERM_BP_DIRECT	GO:0010592~positive regulation of lamellipodium assembly	3	0.686499	0.0838213	CYFIP1, RAC2, DNM2	429	30	26568	6.19301	1	0.744153	0.720059	1.07665
oasl2	plcg2	pnpla3						GOTERM_BP_DIRECT	GO:0018108~peptidyl-tyrosine phosphorylation	3	0.686499	0.0838213	LYN, CSF1R, HCK	429	30	26568	6.19301	1	0.744153	0.720059	1.07665
ormdl2	plcl1	poglut1						GOTERM_BP_DIRECT	GO:1902042~negative regulation of extrinsic apoptotic signaling pathway via death domain receptors	3	0.686499	0.0838213	TMBIM1, RFFL, ICAM1	429	30	26568	6.19301	1	0.744153	0.720059	1.07665
osmr	pld1	pon3						GOTERM_BP_DIRECT	GO:0090023~positive regulation of neutrophil chemotaxis	3	0.686499	0.0838213	C5AR1, RAC2, C3AR1	429	30	26568	6.19301	1	0.744153	0.720059	1.07665
p2rx6	pld4	ppt1						GOTERM_BP_DIRECT	GO:0051604~protein maturation	6	1.373	0.0839145	CASP9, IKBKB, GBP5, AFG3L2, ZDHHC9, LGMN	429	144	26568	2.58042	1	0.744153	0.720059	1.07616
pafah2	plek	prnp						GOTERM_BP_DIRECT	GO:0000902~cell morphogenesis	6	1.373	0.0858279	LYN, SS18, CYFIP1, UNC93B1, MYH9, WNT3	429	145	26568	2.56262	1	0.74926	0.725001	1.06637
parp10	plekha1	pros1						GOTERM_BP_DIRECT	GO:0005975~carbohydrate metabolic process	6	1.373	0.0858279	MANBA, EDEM1, MAN2B1, GUSB, GGTA1, HK2	429	145	26568	2.56262	1	0.74926	0.725001	1.06637
parp14	plekhg1	prrc1						GOTERM_BP_DIRECT	GO:0007507~heart development	10	2.28833	0.0871353	NRP1, ACAN, CDKN1A, PDLIM2, ADAP2, NAGLU, NFATC1, TRP53BP2, TGFBR1, TGFBR2	429	330	26568	1.87667	1	0.74926	0.725001	1.05981
pdlim2	plekhg2	ptpn6						GOTERM_BP_DIRECT	GO:0008654~phospholipid biosynthetic process	4	0.915332	0.0874439	LPCAT2, MBOAT1, PNPLA3, PLD1	429	65	26568	3.81108	1	0.74926	0.725001	1.05827
pgm2	plin2	ptprc						GOTERM_BP_DIRECT	GO:0034113~heterotypic cell-cell adhesion	3	0.686499	0.0886807	PTPRC, ITGB2, ITGA7	429	31	26568	5.99323	1	0.74926	0.725001	1.05217
phactr4	plin4	pxk						GOTERM_BP_DIRECT	GO:0045648~positive regulation of erythrocyte differentiation	3	0.686499	0.0886807	STAT1, INPP5D, STAT3	429	31	26568	5.99323	1	0.74926	0.725001	1.05217
pias3	plod1	rab31						GOTERM_BP_DIRECT	GO:0043303~mast cell degranulation	3	0.686499	0.0886807	LAT2, CD300A, PLA2G3	429	31	26568	5.99323	1	0.74926	0.725001	1.05217
pik3ap1	pls1	rab32						GOTERM_BP_DIRECT	GO:0006811~monoatomic ion transport	16	3.66133	0.0917543	MCUR1, SLC12A4, CLIC4, SLC20A2, HVCN1, SLC11A1, SLC11A2, TRF, CACNA2D4, CLCN2, CLCN6, P2RX6, SLC6A8, KCNN2, SLC24A5, CLIC1	429	635	26568	1.56044	1	0.74926	0.725001	1.03737
pik3cg	pmm2	rab3il1						GOTERM_BP_DIRECT	GO:0034134~toll-like receptor 2 signaling pathway	2	0.457666	0.0928558	PIK3AP1, TLR2	429	6	26568	20.6434	1	0.74926	0.725001	1.03219
pikfyve	pnpla3	rab5b						GOTERM_BP_DIRECT	GO:0043305~negative regulation of mast cell degranulation	2	0.457666	0.0928558	CD84, CD300A	429	6	26568	20.6434	1	0.74926	0.725001	1.03219
pkdrej	poglut1	rac2						GOTERM_BP_DIRECT	GO:0051138~positive regulation of NK T cell differentiation	2	0.457666	0.0928558	IKZF1, TGFBR2	429	6	26568	20.6434	1	0.74926	0.725001	1.03219
pla2g3	pon3	rad52						GOTERM_BP_DIRECT	GO:0070447~positive regulation of oligodendrocyte progenitor proliferation	2	0.457666	0.0928558	LYN, TRF	429	6	26568	20.6434	1	0.74926	0.725001	1.03219
plaur	ppt1	rai14						GOTERM_BP_DIRECT	GO:0045185~maintenance of protein location	2	0.457666	0.0928558	CHRD, LGALS9	429	6	26568	20.6434	1	0.74926	0.725001	1.03219
plcd4	prnp	rasal3						GOTERM_BP_DIRECT	GO:0014005~microglia development	2	0.457666	0.0928558	CSF1R, TLR2	429	6	26568	20.6434	1	0.74926	0.725001	1.03219
plcg2	pros1	rassf4						GOTERM_BP_DIRECT	GO:0070574~cadmium ion transmembrane transport	2	0.457666	0.0928558	SLC11A1, SLC11A2	429	6	26568	20.6434	1	0.74926	0.725001	1.03219
plcl1	prrc1	rela						GOTERM_BP_DIRECT	GO:1900037~regulation of cellular response to hypoxia	2	0.457666	0.0928558	STAT3, AJUBA	429	6	26568	20.6434	1	0.74926	0.725001	1.03219
pld1	ptpn6	rfesd						GOTERM_BP_DIRECT	GO:0010792~DNA double-strand break processing involved in repair via single-strand annealing	2	0.457666	0.0928558	RAD52, HELQ	429	6	26568	20.6434	1	0.74926	0.725001	1.03219
pld4	ptprc	rffl						GOTERM_BP_DIRECT	GO:0070668~positive regulation of mast cell proliferation	2	0.457666	0.0928558	LYN, RAC2	429	6	26568	20.6434	1	0.74926	0.725001	1.03219
plek	pxk	rgs3						GOTERM_BP_DIRECT	GO:0022614~membrane to membrane docking	2	0.457666	0.0928558	MSN, ICAM1	429	6	26568	20.6434	1	0.74926	0.725001	1.03219
plekha1	rab31	rhbdd1						GOTERM_BP_DIRECT	GO:0061430~bone trabecula morphogenesis	2	0.457666	0.0928558	SBNO2, SEMA4D	429	6	26568	20.6434	1	0.74926	0.725001	1.03219
plekhg1	rab32	rinl						GOTERM_BP_DIRECT	GO:0090156~intracellular sphingolipid homeostasis	2	0.457666	0.0928558	ABCA2, ORMDL2	429	6	26568	20.6434	1	0.74926	0.725001	1.03219
plekhg2	rab3il1	rmi1						GOTERM_BP_DIRECT	GO:0070665~positive regulation of leukocyte proliferation	2	0.457666	0.0928558	CSF1R, CSF2RB	429	6	26568	20.6434	1	0.74926	0.725001	1.03219
plin2	rab5b	rnf144b						GOTERM_BP_DIRECT	GO:0050819~negative regulation of coagulation	2	0.457666	0.0928558	PROS1, ANXA5	429	6	26568	20.6434	1	0.74926	0.725001	1.03219
plin4	rac2	rpap3						GOTERM_BP_DIRECT	GO:0010470~regulation of gastrulation	2	0.457666	0.0928558	TGIF1, POGLUT1	429	6	26568	20.6434	1	0.74926	0.725001	1.03219
plod1	rad52	rps6ka1						GOTERM_BP_DIRECT	GO:0060369~positive regulation of Fc receptor mediated stimulatory signaling pathway	2	0.457666	0.0928558	LYN, PTPRC	429	6	26568	20.6434	1	0.74926	0.725001	1.03219
pls1	rai14	rps6kb1						GOTERM_BP_DIRECT	GO:0015827~tryptophan transport	2	0.457666	0.0928558	ACE2, SLC7A5	429	6	26568	20.6434	1	0.74926	0.725001	1.03219
plxnb3	rasal3	rsad2						GOTERM_BP_DIRECT	GO:0010641~positive regulation of platelet-derived growth factor receptor signaling pathway	2	0.457666	0.0928558	NRP1, IL1R1	429	6	26568	20.6434	1	0.74926	0.725001	1.03219
pmm2	rassf4	rtp4						GOTERM_BP_DIRECT	GO:0120041~positive regulation of macrophage proliferation	2	0.457666	0.0928558	CSF1R, CSF1	429	6	26568	20.6434	1	0.74926	0.725001	1.03219
pnpla3	rela	s1pr3						GOTERM_BP_DIRECT	GO:0060978~angiogenesis involved in coronary vascular morphogenesis	2	0.457666	0.0928558	NRP1, TGFBR1	429	6	26568	20.6434	1	0.74926	0.725001	1.03219
poglut1	rfesd	s1pr5						GOTERM_BP_DIRECT	GO:0002457~T cell antigen processing and presentation	2	0.457666	0.0928558	UNC93B1, ICAM1	429	6	26568	20.6434	1	0.74926	0.725001	1.03219
pon3	rffl	samsn1						GOTERM_BP_DIRECT	GO:0070555~response to interleukin-1	3	0.686499	0.0936215	IL1R1, CYBA, RELA	429	32	26568	5.80594	1	0.750928	0.726615	1.02862
ppt1	rgs3	sbno2						GOTERM_BP_DIRECT	GO:0045453~bone resorption	3	0.686499	0.0936215	RAC2, TPP1, GUSB	429	32	26568	5.80594	1	0.750928	0.726615	1.02862
prnp	rhbdd1	sema4d						GOTERM_BP_DIRECT	GO:0006351~DNA-templated transcription	5	1.14416	0.0972551	TCERG1, FUBP3, STAT1, TCEANC, RELA	429	108	26568	2.86713	1	0.777751	0.752569	1.01209
pros1	rinl	serpina3n						GOTERM_BP_DIRECT	GO:0050804~modulation of chemical synaptic transmission	6	1.373	0.0977825	NTNG1, PXK, RPS6KB1, STAT3, KCNN2, STX3	429	151	26568	2.4608	1	0.779649	0.754405	1.00974
prrc1	rmi1	sgms2						GOTERM_BP_DIRECT	GO:0048535~lymph node development	3	0.686499	0.0986398	SPNS2, IKZF1, NFKB2	429	33	26568	5.63001	1	0.781844	0.75653	1.00595
psmb9	rnf144b	sgpl1						GOTERM_BP_DIRECT	GO:0045840~positive regulation of mitotic nuclear division	3	0.686499	0.0986398	IL1A, NUSAP1, IGF1R	429	33	26568	5.63001	1	0.781844	0.75653	1.00595
ptpn6	rpap3	sh3bp2																			#NUM!
ptprc	rps6ka1	sh3tc1
pxk	rps6kb1	shisa6
rab31	rsad2	shmt2
rab32	rtp4	shroom4
rab3il1	s1pr3	slamf9
rab5b	s1pr5	slc11a1
rac2	samsn1	slc11a2
rad52	sat1	slc12a4
rai14	sbno2	slc14a1
rasal3	sema4d	slc1a5
rassf4	serpina3n	slc20a1
rela	sgms2	slc20a2
rfesd	sgpl1	slc24a5
rffl	sh3bp2	slc25a45
rgs3	sh3tc1	slc26a4
rhbdd1	shisa6	slc29a3
rinl	shmt2	slc37a2
rmi1	shroom4	slc44a1
rnf144b	slamf9	slc6a8
rpap3	slc11a1	slc7a5
rps6ka1	slc11a2	snx20
rps6kb1	slc12a4	snx24
rsad2	slc14a1	snx33
rtp4	slc1a5	soat1
s1pr3	slc20a1	spi1
s1pr5	slc20a2	spidr
samsn1	slc24a5	spns2
sbno2	slc25a45	spp1
sema4d	slc26a4	srsf5
serpina3n	slc29a3	ss18
sfrp4	slc37a2	st6galnac2
sgms2	slc44a1	stat1
sgpl1	slc6a8	stat2
sh3bp2	slc7a5	stat3
sh3tc1	snx20	stk10
shisa6	snx24	stx3
shmt2	snx33	syne2
shroom4	soat1	syngr2
sipa1	spi1	syvn1
sirt2	spidr	taco1
slamf9	spns2	taf1a
slc11a1	spp1	tanc1
slc11a2	srsf5	tapbp
slc12a4	ss18	tbc1d23
slc14a1	st6galnac2	tceanc
slc1a5	stat1	tcerg1
slc20a1	stat2	telo2
slc20a2	stat3	tgfbr1
slc24a5	stk10	tgfbr2
slc25a45	stx3	tgif1
slc26a4	syne2	tgtp1
slc29a3	syngr2	tgtp2
slc37a2	syvn1	themis2
slc44a1	taco1	thpo
slc6a8	taf1a	thrap3
slc7a5	tanc1	thumpd2
snx20	tap2	tifab
snx24	tapbp	tln1
snx33	tbc1d23	tlr13
soat1	tceanc	tlr2
spi1	tcerg1	tlr7
spidr	telo2	tma16
spns2	tgfbr1	tmbim1
spp1	tgfbr2	tmc6
srsf5	tgif1	tmco4
ss18	tgtp1	tmem125
st6galnac2	tgtp2	tmem203
stat1	themis2	tnfsf13b
stat2	thpo	top3a
stat3	thrap3	tor4a
stk10	thumpd2	tpp1
stx3	tifab	tradd
syne2	tln1	trf
syngr2	tlr13	trp53bp2
syvn1	tlr2	tyw1
taco1	tlr7	uap1l1
taf1a	tma16	ugt1a6a
tanc1	tmbim1	unc13d
tap1	tmc6	unc93b1
tapbp	tmco4	usp16
tbc1d23	tmem125	usp18
tbxas1	tmem203	uvssa
tceanc	tnfsf13b	vav1
tcerg1	top3a	vim
telo2	tor4a	vmac
tgfbr1	tpp1	wdr90
tgfbr2	tradd	wnt3
tgif1	trf	wwox
tgtp1	trp53bp2	xaf1
tgtp2	tyrobp	xdh
themis2	tyw1	zbtb44
thpo	uap1l1	zc3hav1
thrap3	ugt1a6a	zdhhc9
thumpd2	unc13d	zfp346
tifab	unc93b1	zfp451
tln1	usp16	zfp94
tlr13	usp18	zgrf1
tlr2	uvssa
tlr7	vav1
tma16	vim
tmbim1	vmac
tmc6	wdr90
tmco4	wnt3
tmem125	wwox
tmem203	xaf1
tnfsf13b	xdh
top3a	zbtb44
tor4a	zc3hav1
tpp1	zdhhc9
tradd	zfp346
trem2	zfp451
trf	zfp536
trp53bp2	zfp94
tyw1	zgrf1
uap1l1
ugt1a6a
unc13d
unc93b1
usp16
usp18
utp14a
uvssa
vav1
vim
vmac
wdr90
wnt3
wwox
xaf1
xdh
zbtb44
zc3hav1
zdhhc9
zfp346
zfp451
zfp94
zgrf1
zmat5

## Sheet: Brain-pEV_venn-UP
BmiRNA-up_targetScan(target mRNA)__BmRNA-down_common[n=192]	pEV-miRNA-up__Brain_mRNA_down(common)[n=165]	Brain-pEV-up-common[n=133]				DAVID_GO	Category	Term	Count	%	PValue	Genes	List Total	Pop Hits	Pop Total	Fold Enrichment	Bonferroni	Benjamini	FDR	(-)log10pV			DAVID_KEGG	Category	Term	Count	%	PValue	Genes	List Total	Pop Hits	Pop Total	Fold Enrichment	Bonferroni	Benjamini	FDR
1110059e24rik	9130401m01rik	9130401m01rik					GOTERM_BP_DIRECT	GO:0033489~cholesterol biosynthetic process via desmosterol	4	3.00752	0.000127097	MVK, SC5D, MSMO1, FDFT1	126	21	26568	40.1633	0.102522	0.0624037	0.0623304	3.89587				KEGG_PATHWAY	mmu00100:Steroid biosynthesis	3	2.25564	0.00712513	SC5D, MSMO1, FDFT1	69	20	10620	23.087	0.752012	0.670867	0.670867
1500009l16rik	aa474408	aa474408					GOTERM_BP_DIRECT	GO:0033490~cholesterol biosynthetic process via lathosterol	4	3.00752	0.00014666	MVK, SC5D, MSMO1, FDFT1	126	22	26568	38.3377	0.117341	0.0624037	0.0623304	3.83369				KEGG_PATHWAY	mmu05014:Amyotrophic lateral sclerosis	8	6.01504	0.00999623	PSMB5, NXT1, GPX3, NDUFS4, NDUFB2, CHCHD10, PFN4, TOMM40L	69	376	10620	3.27475	0.859011	0.670867	0.670867
9130401m01rik	aard	acsf3					GOTERM_BP_DIRECT	GO:0016126~sterol biosynthetic process	4	3.00752	0.000415047	MVK, SC5D, MSMO1, FDFT1	126	31	26568	27.2074	0.297618	0.117735	0.117597	3.3819				KEGG_PATHWAY	mmu04068:FoxO signaling pathway	5	3.7594	0.010321	GABARAPL2, FBXO25, S1PR1, HRAS, KLF2	69	133	10620	5.7862	0.86775	0.670867	0.670867
aa474408	acsf3	akap17b					GOTERM_BP_DIRECT	GO:0006695~cholesterol biosynthetic process	4	3.00752	0.000760468	MVK, SC5D, MSMO1, FDFT1	126	38	26568	22.1955	0.476597	0.16179	0.161599	3.11892				KEGG_PATHWAY	mmu01100:Metabolic pathways	18	13.5338	0.0309927	CDA, TPI1, MVK, GCH1, GPX3, NDUFB2, DHDH, NUDT2, MSMO1, ACSF3, ALDH4A1, MGAT5B, NDUFS4, SC5D, CHAC2, MOCS1, ALDH7A1, FDFT1	69	1667	10620	1.66193	0.997843	1	1
abi3bp	actb	aldh4a1					GOTERM_BP_DIRECT	GO:0045944~positive regulation of transcription by RNA polymerase II	16	12.0301	0.00146127	EGLN1, HDAC5, EGR1, EGR4, KLF4, KLF2, YY1, NR4A1, SERTAD1, S1PR1, FOSB, PPARA, HRAS, JUNB, S100A10, NCK1	126	1328	26568	2.54045	0.711901	0.248708	0.248416	2.83527				KEGG_PATHWAY	mmu04371:Apelin signaling pathway	4	3.00752	0.0604802	HDAC5, EGR1, HRAS, KLF2	69	140	10620	4.39752	0.999995	1	1
ablim3	akap17b	aldh7a1					GOTERM_BP_DIRECT	GO:0036197~zymosterol biosynthetic process	3	2.25564	0.00252383	MVK, MSMO1, FDFT1	126	16	26568	39.5357	0.883573	0.357963	0.357542	2.59794
acsf3	aldh4a1	apold1					GOTERM_BP_DIRECT	GO:0006694~steroid biosynthetic process	4	3.00752	0.00516797	MVK, SC5D, MSMO1, FDFT1	126	74	26568	11.3977	0.987837	0.552876	0.552226	2.28668
akap17b	aldh7a1	c1d					GOTERM_BP_DIRECT	GO:0008202~steroid metabolic process	5	3.7594	0.00519742	MVK, SC5D, MSMO1, LDLR, FDFT1	126	147	26568	7.17201	0.988139	0.552876	0.552226	2.28421
aldh4a1	apold1	camk2n1					GOTERM_BP_DIRECT	GO:0008286~insulin receptor signaling pathway	4	3.00752	0.00998543	PTPN1, EIF4EBP2, HRAS, SOCS7	126	94	26568	8.97264	0.999805	0.897015	0.895961	2.00063
aldh7a1	asb4	ccdc32					GOTERM_BP_DIRECT	GO:0042157~lipoprotein metabolic process	3	2.25564	0.0105407	PPARA, LDLR, APOLD1	126	33	26568	19.1688	0.999879	0.897015	0.895961	1.97713
apold1	atg5	ccdc8					GOTERM_BP_DIRECT	GO:0010629~negative regulation of gene expression	7	5.26316	0.0116267	YY1, HDAC5, TIPARP, ERP29, KLF4, LDLR, HRAS	126	399	26568	3.69925	0.999952	0.899485	0.898428	1.93454
arc	c1d	ccdc85b					GOTERM_BP_DIRECT	GO:0071409~cellular response to cycloheximide	2	1.50376	0.0140489	KLF4, KLF2	126	3	26568	140.571	0.999994	0.950787	0.94967	1.85236
arl4d	camk2n1	cda					GOTERM_BP_DIRECT	GO:0008610~lipid biosynthetic process	3	2.25564	0.0145244	SC5D, MSMO1, FDFT1	126	39	26568	16.2198	0.999996	0.950787	0.94967	1.8379
arl6	ccdc32	cdk5r2					GOTERM_BP_DIRECT	GO:0045444~fat cell differentiation	4	3.00752	0.015977	NR4A1, KLF4, ZBTB7A, SOCS7	126	112	26568	7.53061	0.999999	0.971175	0.970034	1.7965
blvrb	ccdc8	cep57l1					GOTERM_BP_DIRECT	GO:0007616~long-term memory	3	2.25564	0.0190535	EGR1, CAMK2N1, LDLR	126	45	26568	14.0571	1	1	1	1.72003
bod1	ccdc85b	chac2					GOTERM_BP_DIRECT	GO:0008203~cholesterol metabolic process	4	3.00752	0.0191631	MVK, MSMO1, LDLR, FDFT1	126	120	26568	7.02857	1	1	1	1.71753
c1d	cda	chchd10					GOTERM_BP_DIRECT	GO:0006414~translational elongation	3	2.25564	0.0206787	EEF1G, EEF1B2, RPLP2	126	47	26568	13.459	1	1	1	1.68448
camk2n1	cdk5r2	coq10b					GOTERM_BP_DIRECT	GO:1902235~regulation of endoplasmic reticulum stress-induced intrinsic apoptotic signaling pathway	2	1.50376	0.023306	PTPN1, ERP29	126	5	26568	84.3429	1	1	1	1.63253
ccdc32	cep57l1	dbndd1					GOTERM_BP_DIRECT	GO:0071499~cellular response to laminar fluid shear stress	2	1.50376	0.0279021	KLF4, KLF2	126	6	26568	70.2857	1	1	1	1.55436
ccdc8	chac2	def8					GOTERM_BP_DIRECT	GO:0010830~regulation of myotube differentiation	2	1.50376	0.0279021	HDAC5, SIK1	126	6	26568	70.2857	1	1	1	1.55436
ccdc85b	chchd10	dhdh					GOTERM_BP_DIRECT	GO:0071456~cellular response to hypoxia	4	3.00752	0.0334497	EGLN1, EGR1, PTPN1, NGB	126	149	26568	5.66059	1	1	1	1.47561
cda	chmp5	dzip1					GOTERM_BP_DIRECT	GO:0048511~rhythmic process	4	3.00752	0.0369376	EGR1, SIAH2, SIK1, PPARA	126	155	26568	5.44147	1	1	1	1.43253
cdk5r2	coq10b	eef1b2					GOTERM_BP_DIRECT	GO:0051898~negative regulation of phosphatidylinositol 3-kinase/protein kinase B signal transduction	3	2.25564	0.0499404	PTPN1, PPARA, KLF4	126	76	26568	8.32331	1	1	1	1.30155
cep57l1	coq2	eef1g					GOTERM_BP_DIRECT	GO:1903898~negative regulation of PERK-mediated unfolded protein response	2	1.50376	0.0505628	PTPN1, NCK1	126	11	26568	38.3377	1	1	1	1.29617
chac2	cox19	efnb1					GOTERM_BP_DIRECT	GO:0070301~cellular response to hydrogen peroxide	3	2.25564	0.0596351	NGB, KLF4, KLF2	126	84	26568	7.53061	1	1	1	1.2245
chchd10	cox6a1	egln1					GOTERM_BP_DIRECT	GO:0006357~regulation of transcription by RNA polymerase II	13	9.77444	0.0609169	EGR1, ZFP935, EGR4, TAF10, KLF4, KLF2, GM14295, YY1, NR4A1, FOSB, HRAS, ZBTB7A, NCK1	126	1548	26568	1.77076	1	1	1	1.21526
cit	dbndd1	egr1					GOTERM_BP_DIRECT	GO:0030183~B cell differentiation	3	2.25564	0.0621525	YY1, HDAC5, ZBTB7A	126	86	26568	7.35548	1	1	1	1.20654
coch	def8	egr4					GOTERM_BP_DIRECT	GO:1990859~cellular response to endothelin	2	1.50376	0.0639069	KLF4, KLF2	126	14	26568	30.1224	1	1	1	1.19445
coq10b	dhcr7	eif4ebp2					GOTERM_BP_DIRECT	GO:0008299~isoprenoid biosynthetic process	2	1.50376	0.0683135	MVK, FDFT1	126	15	26568	28.1143	1	1	1	1.16549
cry1	dhdh	enho					GOTERM_BP_DIRECT	GO:0061052~negative regulation of cell growth involved in cardiac muscle cell development	2	1.50376	0.0726994	YY1, PPARA	126	16	26568	26.3571	1	1	1	1.13847
crybb1	dzip1	erp29					GOTERM_BP_DIRECT	GO:0021819~layer formation in cerebral cortex	2	1.50376	0.0726994	SOCS7, CDK5R2	126	16	26568	26.3571	1	1	1	1.13847
cygb	eef1b2	fam120a					GOTERM_BP_DIRECT	GO:0003084~positive regulation of systemic arterial blood pressure	2	1.50376	0.0726994	PTPN1, CAMK2N1	126	16	26568	26.3571	1	1	1	1.13847
dbndd1	eef1g	fbxl18					GOTERM_BP_DIRECT	GO:1901653~cellular response to peptide	2	1.50376	0.0726994	KLF4, KLF2	126	16	26568	26.3571	1	1	1	1.13847
def8	efnb1	fbxo25					GOTERM_BP_DIRECT	GO:0071498~cellular response to fluid shear stress	2	1.50376	0.0726994	HDAC5, KLF2	126	16	26568	26.3571	1	1	1	1.13847
dhdh	egln1	fdft1					GOTERM_BP_DIRECT	GO:1900029~positive regulation of ruffle assembly	2	1.50376	0.0770649	DEF8, HRAS	126	17	26568	24.8067	1	1	1	1.11314
dpf1	egr1	fosb					GOTERM_BP_DIRECT	GO:0018230~peptidyl-L-cysteine S-palmitoylation	2	1.50376	0.0770649	ZDHHC7, ZDHHC2	126	17	26568	24.8067	1	1	1	1.11314
dzip1	egr4	fxyd2					GOTERM_BP_DIRECT	GO:0090051~negative regulation of cell migration involved in sprouting angiogenesis	2	1.50376	0.0770649	HDAC5, KLF4	126	17	26568	24.8067	1	1	1	1.11314
ebpl	eif4ebp2	gabarapl2					GOTERM_BP_DIRECT	GO:0001666~response to hypoxia	4	3.00752	0.0786558	EGLN1, EGR1, NGB, PPARA	126	212	26568	3.97844	1	1	1	1.10427
eef1b2	enho	gabrg1					GOTERM_BP_DIRECT	GO:0043525~positive regulation of neuron apoptotic process	3	2.25564	0.0821118	EGLN1, EGR1, GCH1	126	101	26568	6.26308	1	1	1	1.08559
eef1g	erp29	gch1					GOTERM_BP_DIRECT	GO:0045893~positive regulation of DNA-templated transcription	8	6.01504	0.0835083	YY1, EGR1, NR4A1, SERTAD1, TAF10, PPARA, KLF4, KLF2	126	799	26568	2.11121	1	1	1	1.07827
efnb1	fam120a	gm14295					GOTERM_BP_DIRECT	GO:0110076~negative regulation of ferroptosis	2	1.50376	0.0857348	SC5D, ALDH7A1	126	19	26568	22.1955	1	1	1	1.06684
egln1	fam131c	gpr26					GOTERM_BP_DIRECT	GO:0043249~erythrocyte maturation	2	1.50376	0.094324	ZBTB7A, KLF2	126	21	26568	20.0816	1	1	1	1.02538
egr1	fbxl18	gpr45					GOTERM_BP_DIRECT	GO:0034976~response to endoplasmic reticulum stress	3	2.25564	0.0963593	PTPN1, RASGRF2, NCK1	126	111	26568	5.69884	1	1	1	1.01611
egr2	fbxo25	gpx3					GOTERM_BP_DIRECT	GO:0006412~translation	5	3.7594	0.0982842	EEF1G, EEF1B2, LARS2, RPS9, RPSA	126	371	26568	2.84174	1	1	1	1.00752
egr4	fdft1	hdac5																		#NUM!
eif4ebp2	fosb	hras
enho	fxyd2	iffo2
erp29	gabarapl2	ift22
fam120a	gabrg1	jsrp1
fbxl18	gch1	junb
fbxo16	gkn3	kcne4
fbxo25	gm14295	kctd1
fdft1	gpc5	klf2
fosb	gpr26	klf4
fxyd2	gpr45	lars2
gabarapl2	gpx3	ldlr
gabrg1	hcfc1r1	lrrc3b
gch1	hdac5	mfge8
gcsh	hras	mgat5b
gdf10	ier5l	midn
gm14295	iffo2	mocs1
gpr26	ift22	msmo1
gpr45	jsrp1	mvk
gpx3	junb	nck1
hdac5	kcne4	ndufaf5
hic1	kctd1	ndufb2
hras	klf2	ndufs4
idi1	klf4	ngb
iffo2	lars2	nop10
ift22	ldlr	nr4a1
jsrp1	lrrc3b	nudt2
junb	lrrc75b	numbl
kcne4	mfge8	nxt1
kcnj11	mgat5b	otud1
kctd1	midn	pdgfc
klf2	mocs1	pebp1
klf4	msmo1	pfn4
lars2	mvk	phf13
ldlr	nck1	phlpp2
lrrc3b	ndufaf5	pnma2
med16	ndufb2	pnrc1
mettl22	ndufs4	pon2
mfge8	ngb	ppara
mgat5b	nop10	ppp1r3d
midn	nr4a1	psmb5
mlx	nudt2	ptpn1
mocs1	numbl	rasgrf2
msmo1	nxt1	rce1
mvd	oscp1	rdm1
mvk	otud1	rilpl2
myl6	pdgfc	rnaseh1
nab2	pebp1	rplp2
nanos1	pef1	rps9
nat14	pfn4	rpsa
nck1	phf13	rtel1
ndufa2	phlpp2	s100a10
ndufaf5	pnma2	s1pr1
ndufb2	pnrc1	sbk1
ndufs4	pon2	sc5d
nenf	ppara	sertad1
neurl1a	ppp1r3d	shf
ngb	pqbp1	shroom2
nop10	psmb5	siah2
nr4a1	ptges3	sik1
nrarp	ptpn1	smim17
nudt2	rasgrf2	socs7
numbl	rbm24	sprtn
nxt1	rce1	srprb
otud1	rdm1	stbd1
pcbd1	rilpl2	taf10
pcdh10	rit1	tbc1d22b
pcsk1n	rnaseh1	tceal8
pde4d	rpl13a	tiparp
pdgfc	rplp2	tmem263
pebp1	rps9	tomm40l
per1	rpsa	tpi1
per2	rtel1	trappc6b
pfn4	s100a10	triqk
phf13	s1pr1	ttpa
phlpp2	sbk1	tusc3
pnck	sc5d	tvp23a
pnma2	sertad1	txndc17
pnrc1	shf	ubxn6
pon2	shroom2	unc119b
ppara	siah2	yy1
ppp1r3d	sik1	zbtb7a
prkcz	slc35g2	zdbf2
psmb5	slc6a11	zdhhc2
ptpn1	smim17	zdhhc7
rabl6	socs7	zfp109
rasgrf2	sprtn	zfp235
rce1	srp54a	zfp935
rdm1	srprb	zmat2
rilpl2	stbd1
rnaseh1	synpr
rplp2	syt4
rps9	taf10
rpsa	tbc1d22b
rtel1	tceal8
s100a10	tiparp
s1pr1	tmem263
sbk1	tomm40l
sc5d	tpi1
sertad1	trappc6b
shf	triqk
shroom2	ttpa
siah2	tubg2
sik1	tusc3
smim17	tvp23a
socs7	txndc17
sprtn	ubl5
srf	ubxn6
srprb	unc119b
st3gal4	yy1
stbd1	zbtb7a
tac2	zdbf2
taf10	zdhhc2
tbc1d22b	zdhhc7
tceal8	zfp109
tdrp	zfp235
tiparp	zfp658
tmem252	zfp874a
tmem263	zfp935
tomm40l	zfp951
tpi1	zmat2
trappc6b
trh
triqk
ttpa
tubb3
tubb5
tusc3
tvp23a
txndc17
ubxn6
unc119b
upp2
vegfb
vps37b
wdr83os
yy1
zbtb7a
zdbf2
zdhhc2
zdhhc7
zfp109
zfp235
zfp456
zfp935
zmat2
zscan21
zswim3
