# Supplementary material for: Integration of Transcriptional Signatures from Brain Tissue and Plasma Extracellular Vesicles of a Preclinical Tauopathy Mouse Model
Source: Int J Mol Sci. 2026 Jun 3;27(11):5050. doi: 10.3390/ijms27115050 (PMC13256833; doi:10.3390/ijms27115050)
Supplement: Supplementary file 1 [file ijms-27-05050-s001.zip › ijms-4336543-supplementary/Supplementary files/Supplemental Table S7_miRNA5114.xlsx]

## Sheet: miRNA5114_david_GO
miR-5114_7094b-2-5p_target[n=6282]	mRNA_up_pV<0.05[n=568]	mir5114-pEV_dn-mRNA_up-common[n=193]		Category	Term	Count	%	PValue	Genes	List Total	Pop Hits	Pop Total	Fold Enrichment	Bonferroni	Benjamini	FDR	(-)log10pV				miR-5114_7094b-2-5p_target[n=6282]	mRNA_dn_pV<0.05[n=349]	mir5114-brain_up-mRNA_dn-common[n=100]		Category	Term	Count	%	PValue	Genes	List Total	Pop Hits	Pop Total	Fold Enrichment	Bonferroni	Benjamini	FDR	(-)log10pV
Gm14419	C3	9930111J21Rik1		GOTERM_BP_DIRECT	GO:0045087~innate immune response	23	11.9171	8.22702e-10	C1QB, LYN, TGTP2, CD84, APOBEC3, GBP7, TGTP1, CSF1, OAS1A, CYBA, ZC3HAV1, PARP14, RELA, IIGP1, C4B, BST2, FCGR1, IRF5, 9930111J21RIK2, 9930111J21RIK1, TLR13, HAVCR2, OASL2	190	626	26568	5.13758	1.33854e-06	1.19061e-06	1.17378e-06	9.08476				Gm14419	Pomc	1500009l16rik		GOTERM_BP_DIRECT	GO:0007616~long-term memory	5	5	2.04255e-05	EGR1, CAMK2N1, SRF, LDLR, PRKCZ	96	45	26568	30.75	0.016469	0.016606	0.016606	4.68983
CDR1as	Ccl6	9930111J21Rik2		GOTERM_BP_DIRECT	GO:0002376~immune system process	27	13.9896	1.46357e-09	C1QB, CD84, CSF1, OAS1A, ZC3HAV1, MYSM1, PIK3CG, C4B, INPP5D, HAVCR2, OASL2, LYN, TGTP2, APOBEC3, H2-EB1, GBP7, TGTP1, CD300A, ICOSL, PARP14, IIGP1, LAT2, BST2, FCGR1, GPR183, IRF5, TLR13	190	902	26568	4.18565	2.38122e-06	1.19061e-06	1.17378e-06	8.83459				CDR1as	Asb4	9130401m01rik		GOTERM_BP_DIRECT	GO:0001666~response to hypoxia	7	7	0.000115788	EGLN1, EGR1, KCNJ11, SRF, NGB, VEGFB, CYGB	96	212	26568	9.13797	0.0898455	0.0470677	0.0470677	3.93634
Krtap5-5	Lgals3	A930033H14Rik		GOTERM_BP_DIRECT	GO:0035458~cellular response to interferon-beta	8	4.14508	7.46886e-07	TGTP2, TGTP1, GBP7, STAT1, OAS1A, IIGP1, 9930111J21RIK2, 9930111J21RIK1	190	71	26568	15.7557	0.00121445	0.00034176	0.000336929	6.12675				Krtap5-5	Egr2	ablim3		GOTERM_BP_DIRECT	GO:0045944~positive regulation of transcription by RNA polymerase II	15	15	0.000261344	EGLN1, EGR1, EGR2, EGR4, SRF, KLF4, KLF2, YY1, NR4A1, ABLIM3, SERTAD1, ZSCAN21, S1PR1, FOSB, HRAS	96	1328	26568	3.12594	0.19144	0.0708242	0.0708242	3.58279
Samd12	Cd74	AI429214		GOTERM_BP_DIRECT	GO:0006954~inflammatory response	16	8.29016	8.40221e-07	LYN, CSF1, SLC11A1, STAT3, C5AR1, CYBA, PIK3CG, RELA, C4B, IKBKB, NAGLU, CCL6, C3AR1, IRF5, TLR13, HAVCR2	190	448	26568	4.99398	0.00136611	0.00034176	0.000336929	6.07561				Samd12	Krt12	acsf3		GOTERM_BP_DIRECT	GO:0045893~positive regulation of DNA-templated transcription	11	11	0.000577537	PER2, YY1, EGR1, NR4A1, EGR2, SERTAD1, SRF, TAF10, ZSCAN21, KLF4, KLF2	96	799	26568	3.81008	0.374794	0.115327	0.115327	3.23842
Olfr926	Gfap	Aass		GOTERM_BP_DIRECT	GO:0019221~cytokine-mediated signaling pathway	9	4.66321	7.98785e-06	CSF3R, STAT1, STAT3, IRF5, LIFR, CSF2RB, OSMR, RELA, IIGP1	190	141	26568	8.92542	0.0129122	0.00259925	0.0025625	5.09757				Olfr926	Trh	aldh4a1		GOTERM_BP_DIRECT	GO:0045444~fat cell differentiation	5	5	0.000709266	GDF10, NR4A1, EGR2, KLF4, SOCS7	96	112	26568	12.3549	0.438328	0.115327	0.115327	3.14919
Gm4724	Tlr2	Abcc3		GOTERM_BP_DIRECT	GO:0034341~response to type II interferon	6	3.10881	1.0518e-05	BST2, H2-EB1, TGTP1, STAT1, SLC11A1, CXCL16	190	41	26568	20.4632	0.0169673	0.00285213	0.00281181	4.97807				Gm4724	Fos	aldh7a1		GOTERM_BP_DIRECT	GO:0000278~mitotic cell cycle	4	4	0.00838769	TUBB5, TUBB3, PHF13, CIT	96	116	26568	9.5431	0.998938	1	1	2.07636
Gm11007	C4b	Abhd4		GOTERM_BP_DIRECT	GO:0050766~positive regulation of phagocytosis	7	3.62694	1.3718e-05	FCGR1, SLC11A1, STAT3, CYBA, DOCK2, FCGR2B, DNM2	190	73	26568	13.4085	0.0220721	0.00304682	0.00300375	4.86271				Gm11007	Zfp33b	apold1		GOTERM_BP_DIRECT	GO:0071409~cellular response to cycloheximide	2	2	0.0106893	KLF4, KLF2	96	3	26568	184.5	0.999839	1	1	1.97105
Gm14305	Lyz2	Adamts2		GOTERM_BP_DIRECT	GO:0042832~defense response to protozoan	6	3.10881	1.49813e-05	TGTP2, TGTP1, GBP7, SLC11A1, BCL3, IIGP1	190	44	26568	19.0679	0.0240801	0.00304682	0.00300375	4.82445				Gm14305	Arc	c1d		GOTERM_BP_DIRECT	GO:0006366~transcription by RNA polymerase II	5	5	0.0130097	NR4A1, ABLIM3, SRF, FOSB, KLF4	96	253	26568	5.46937	0.999976	1	1	1.88573
Cox17	A2m	Ajuba		GOTERM_BP_DIRECT	GO:0034097~response to cytokine	7	3.62694	3.50987e-05	STAT1, STAT3, LIFR, SERPINA3N, OSMR, RELA, CXCL16	190	86	26568	11.3816	0.0555066	0.00634507	0.00625537	4.45471				Cox17	Hbb-b1	camk2n1		GOTERM_BP_DIRECT	GO:0010629~negative regulation of gene expression	6	6	0.0143505	YY1, TIPARP, VEGFB, KLF4, LDLR, HRAS	96	399	26568	4.16165	0.999992	1	1	1.84313
Polm	Lag3	Ankrd23		GOTERM_BP_DIRECT	GO:0009617~response to bacterium	11	5.69948	4.13992e-05	FCGR1, TGTP1, STAT1, SLC11A1, TRF, SERPINA3N, FCGR2B, USP18, RELA, IIGP1, FKBP5	190	286	26568	5.37814	0.0651394	0.00673565	0.00664043	4.38301				Polm	Tmem252	ccdc85b		GOTERM_BP_DIRECT	GO:0048511~rhythmic process	4	4	0.0182372	PER2, EGR1, SIAH2, SIK1	96	155	26568	7.14194	1	1	1	1.73904
Gm14434	H2-Ab1	Apobec3		GOTERM_BP_DIRECT	GO:0010575~positive regulation of vascular endothelial growth factor production	5	2.59067	5.88223e-05	STAT3, C5AR1, C3AR1, ARNT, RELA	190	30	26568	23.3053	0.0912694	0.00870035	0.00857735	4.23046				Gm14434	Lrrc17	cdk5r2		GOTERM_BP_DIRECT	GO:1902895~positive regulation of miRNA transcription	3	3	0.018366	EGR1, SRF, KLF4	96	58	26568	14.3147	1	1	1	1.73598
Gm2007	Cd52	Arhgap11a		GOTERM_BP_DIRECT	GO:0009615~response to virus	7	3.62694	0.000177186	BST2, TGTP1, BCL3, OAS1A, ZC3HAV1, TLR13, OASL2	190	115	26568	8.51149	0.250469	0.0240235	0.0236839	3.75157				Gm2007	Ngb	cep57l1		GOTERM_BP_DIRECT	GO:0035914~skeletal muscle cell differentiation	3	3	0.018366	EGR1, NR4A1, EGR2	96	58	26568	14.3147	1	1	1	1.73598
Sik3	H2-Aa	Arhgap31		GOTERM_BP_DIRECT	GO:0030335~positive regulation of cell migration	10	5.18135	0.000194314	LYN, NRP1, CSF1, CCL6, DAAM2, STAT3, C3AR1, TGFBR1, IGF1R, CXCL16	190	281	26568	4.97621	0.271072	0.0243192	0.0239754	3.7115				Sik3	Abi3bp	cit		GOTERM_BP_DIRECT	GO:0071499~cellular response to laminar fluid shear stress	2	2	0.0212655	KLF4, KLF2	96	6	26568	92.25	1	1	1	1.67232
Smim7	Slamf9	Arnt		GOTERM_BP_DIRECT	GO:0032760~positive regulation of tumor necrosis factor production	7	3.62694	0.000255346	FCGR1, CD84, STAT3, OAS1A, CYBA, FCGR2B, HAVCR2	190	123	26568	7.95789	0.33999	0.0292519	0.0288384	3.59287				Smim7	Mtrnr2l7	coch		GOTERM_BP_DIRECT	GO:0002931~response to ischemia	3	3	0.0220923	PER2, EGR1, KCNJ11	96	64	26568	12.9727	1	1	1	1.65576
Gm6710	Plin4	Arpc1b		GOTERM_BP_DIRECT	GO:0006898~receptor-mediated endocytosis	6	3.10881	0.000269686	FCGR1, CD300A, FCGR2B, TGFBR2, DNM2, CXCL16	190	80	26568	10.4874	0.355215	0.0292519	0.0288384	3.56914				Gm6710	Tcap	coq10b		GOTERM_BP_DIRECT	GO:0001938~positive regulation of endothelial cell proliferation	3	3	0.0326215	NR4A1, VEGFB, HRAS	96	79	26568	10.5095	1	1	1	1.4865
Gm20826	C3ar1	Asap3		GOTERM_BP_DIRECT	GO:0045071~negative regulation of viral genome replication	5	2.59067	0.000348389	BST2, APOBEC3, OAS1A, ZC3HAV1, OASL2	190	47	26568	14.8757	0.432734	0.0354268	0.034926	3.45794				Gm20826	Zeb1os1	cygb		GOTERM_BP_DIRECT	GO:0070301~cellular response to hydrogen peroxide	3	3	0.0364901	NGB, KLF4, KLF2	96	84	26568	9.88393	1	1	1	1.43782
Naa11	Cd14	Aspg		GOTERM_BP_DIRECT	GO:0034142~toll-like receptor 4 signaling pathway	5	2.59067	0.000409287	LYN, NAGLU, OAS1A, PIK3AP1, RELA	190	49	26568	14.2685	0.486264	0.0387575	0.0382096	3.38797				Naa11	Hbb-bs	def8		GOTERM_BP_DIRECT	GO:0048661~positive regulation of smooth muscle cell proliferation	3	3	0.0364901	EGR1, PDE4D, S1PR1	96	84	26568	9.88393	1	1	1	1.43782
Polr3h	Bcl3	Bcl3		GOTERM_BP_DIRECT	GO:0030889~negative regulation of B cell proliferation	4	2.07254	0.000428786	LYN, CD300A, INPP5D, FCGR2B	190	21	26568	26.6346	0.502313	0.0387575	0.0382096	3.36776				Polr3h	Apold1	dhdh		GOTERM_BP_DIRECT	GO:0021766~hippocampus development	3	3	0.0380848	PHLPP2, SRF, CDK5R2	96	86	26568	9.65407	1	1	1	1.41925
CSNK2A1	Sytl1	Birc3		GOTERM_BP_DIRECT	GO:0097696~cell surface receptor signaling pathway via STAT	4	2.07254	0.000642365	THPO, NAGLU, STAT1, STAT3	190	24	26568	23.3053	0.648471	0.0550067	0.0542291	3.19222				CSNK2A1	Sik1	ebpl		GOTERM_BP_DIRECT	GO:0070374~positive regulation of ERK1 and ERK2 cascade	4	4	0.0455075	PDGFC, VEGFB, HRAS, PRKCZ	96	222	26568	4.98649	1	1	1	1.34192
Cldn23	Cd48	Braf		GOTERM_BP_DIRECT	GO:0050776~regulation of immune response	5	2.59067	0.000682561	FCGR1, INPP5D, FCGR2B, VAV1, TNFSF13B	190	56	26568	12.485	0.67074	0.0555264	0.0547414	3.16586				Cldn23	Gpx3	eef1g		GOTERM_BP_DIRECT	GO:0032754~positive regulation of interleukin-5 production	2	2	0.0455102	PDE4D, PRKCZ	96	13	26568	42.5769	1	1	1	1.34189
Oosp1	Ifi27l2a	Bst2		GOTERM_BP_DIRECT	GO:0048844~artery morphogenesis	4	2.07254	0.00124877	NRP1, CHRD, TGFBR1, TGFBR2	190	30	26568	18.6442	0.869061	0.0967502	0.0953825	2.90352				Oosp1	Egr4	efnb1		GOTERM_BP_DIRECT	GO:0014037~Schwann cell differentiation	2	2	0.0455102	EGR2, NAB2	96	13	26568	42.5769	1	1	1	1.34189
Gng7	Gpr84	C1qb		GOTERM_BP_DIRECT	GO:0008284~positive regulation of cell population proliferation	13	6.73575	0.0017265	LYN, CSF1, STAT3, LIFR, OSMR, RELA, TGFBR1, IGF1R, TGFBR2, IKBKB, THPO, STX3, LGMN	190	621	26568	2.92723	0.939882	0.124052	0.122299	2.76283				Gng7	Hba-a2	egln1		GOTERM_BP_DIRECT	GO:0042552~myelination	3	3	0.0464436	EGR2, NAB2, HRAS	96	96	26568	8.64844	1	1	1	1.33307
Fam163a	C4a	C3ar1		GOTERM_BP_DIRECT	GO:0050859~negative regulation of B cell receptor signaling pathway	3	1.5544	0.00175366	LYN, CD72, CD300A	190	9	26568	46.6105	0.942485	0.124052	0.122299	2.75605				Fam163a	Gkn3	egr1		GOTERM_BP_DIRECT	GO:1990859~cellular response to endothelin	2	2	0.0489249	KLF4, KLF2	96	14	26568	39.5357	1	1	1	1.31047
Fcrl6	Slc11a1	C4b		GOTERM_BP_DIRECT	GO:0001782~B cell homeostasis	4	2.07254	0.00212848	IKBKB, LYN, SPNS2, TNFSF13B	190	36	26568	15.5368	0.968781	0.144293	0.142253	2.67193				Fcrl6	Junb	egr2		GOTERM_BP_DIRECT	GO:0006357~regulation of transcription by RNA polymerase II	11	11	0.0498526	YY1, EGR1, NR4A1, EGR2, EGR4, TAF10, ZSCAN21, FOSB, KLF4, HRAS, KLF2	96	1548	26568	1.96657	1	1	1	1.30231
Ptchd4	Myo1f	C5ar1		GOTERM_BP_DIRECT	GO:0051607~defense response to virus	8	4.14508	0.00230343	BST2, APOBEC3, GBP7, STAT1, OAS1A, IRF5, ZC3HAV1, OASL2	190	253	26568	4.42155	0.976529	0.149907	0.147788	2.63763				Ptchd4	Pcbd1	egr4		GOTERM_BP_DIRECT	GO:0043525~positive regulation of neuron apoptotic process	3	3	0.0508524	EGLN1, EGR1, GCH1	96	101	26568	8.2203	1	1	1	1.29369
Ank2	Serpina3n	Ccdc17		GOTERM_BP_DIRECT	GO:0043434~response to peptide hormone	5	2.59067	0.00281655	LYN, STAT1, STAT3, BRAF, SERPINA3N	190	82	26568	8.52632	0.989837	0.176251	0.173759	2.55028				Ank2	Rpe65	fbxl18		GOTERM_BP_DIRECT	GO:0060347~heart trabecula formation	2	2	0.0523275	EGLN1, SRF	96	15	26568	36.9	1	1	1	1.28127
Ntan1	Cd84	Ccdc89		GOTERM_BP_DIRECT	GO:0048661~positive regulation of smooth muscle cell proliferation	5	2.59067	0.00307317	STAT1, C3AR1, CYBA, IGF1R, TGFBR2	190	84	26568	8.32331	0.993314	0.184211	0.181607	2.51241				Ntan1	Myoc	fbxo25		GOTERM_BP_DIRECT	GO:0008285~negative regulation of cell population proliferation	5	5	0.0530476	NEURL1A, FXYD2, SRF, KLF4, HRAS	96	394	26568	3.51206	1	1	1	1.27533
Nupr1l	Oas1a	Ccl6		GOTERM_BP_DIRECT	GO:0097062~dendritic spine maintenance	3	1.5544	0.00317019	TANC1, MTMR2, IGF1R	190	12	26568	34.9579	0.994293	0.184211	0.181607	2.49891				Nupr1l	Zfp456	fosb		GOTERM_BP_DIRECT	GO:1901653~cellular response to peptide	2	2	0.055718	KLF4, KLF2	96	16	26568	34.5938	1	1	1	1.254
Lsm3	Gbp3	Cd300a		GOTERM_BP_DIRECT	GO:0140374~antiviral innate immune response	5	2.59067	0.00348734	APOBEC3, OAS1A, USP18, RELA, OASL2	190	87	26568	8.0363	0.996599	0.195652	0.192886	2.45751				Lsm3	Nr4a1	fxyd2		GOTERM_BP_DIRECT	GO:0021819~layer formation in cerebral cortex	2	2	0.055718	SOCS7, CDK5R2	96	16	26568	34.5938	1	1	1	1.254
Agap1	Csf2rb	Cd33		GOTERM_BP_DIRECT	GO:0006935~chemotaxis	6	3.10881	0.00363688	CCL6, C5AR1, C3AR1, DOCK2, PIK3CG, CXCL16	190	143	26568	5.86706	0.997336	0.19724	0.194452	2.43927				Agap1	Fosb	gabarapl2		GOTERM_BP_DIRECT	GO:1900029~positive regulation of ruffle assembly	2	2	0.0590965	DEF8, HRAS	96	17	26568	32.5588	1	1	1	1.22844
Aak1	Mpeg1	Cd53		GOTERM_BP_DIRECT	GO:1900026~positive regulation of substrate adhesion-dependent cell spreading	4	2.07254	0.00429597	NRP1, BRAF, DOCK1, DNM2	190	46	26568	12.1593	0.999092	0.225469	0.222282	2.36694				Aak1	mt-Rnr1	gch1		GOTERM_BP_DIRECT	GO:0015671~oxygen transport	2	2	0.0624631	NGB, CYGB	96	18	26568	30.75	1	1	1	1.20438
Pifo	Oasl2	Cd72		GOTERM_BP_DIRECT	GO:0006909~phagocytosis	5	2.59067	0.0045978	SLC11A1, FCGR2B, DOCK1, VAV1, DNM2	190	94	26568	7.43785	0.999446	0.233769	0.230465	2.33745				Pifo	Arl4d	gdf10		GOTERM_BP_DIRECT	GO:0110076~negative regulation of ferroptosis	2	2	0.0658178	SC5D, ALDH7A1	96	19	26568	29.1316	1	1	1	1.18166
Ldlrad3	Capg	Cd84		GOTERM_BP_DIRECT	GO:0070106~interleukin-27-mediated signaling pathway	3	1.5544	0.00497326	STAT1, OAS1A, OASL2	190	15	26568	27.9663	0.9997	0.245197	0.24173	2.30336				Ldlrad3	Depp1	gpr26		GOTERM_BP_DIRECT	GO:0033489~cholesterol biosynthetic process via desmosterol	2	2	0.0724915	SC5D, MVD	96	21	26568	26.3571	1	1	1	1.13971
Tox3	Ccl9	Cers2		GOTERM_BP_DIRECT	GO:0035556~intracellular signal transduction	10	5.18135	0.00587123	LAT2, LYN, STK10, CD300A, PLCL1, INPP5D, NFATC1, RELA, TGFBR1, VAV1	190	460	26568	3.03982	0.999931	0.280956	0.276984	2.23127				Tox3	Gm12371	hras		GOTERM_BP_DIRECT	GO:0030278~regulation of ossification	2	2	0.0758106	GDF10, EGR2	96	22	26568	25.1591	1	1	1	1.12027
Gm6760	Slc39a4	Chrd		GOTERM_BP_DIRECT	GO:0045766~positive regulation of angiogenesis	6	3.10881	0.00614533	NRP1, NOTCH4, STAT3, C5AR1, C3AR1, TGFBR2	190	162	26568	5.17895	0.999956	0.281133	0.277159	2.21145				Gm6760	Gm1943	iffo2		GOTERM_BP_DIRECT	GO:0033490~cholesterol biosynthetic process via lathosterol	2	2	0.0758106	SC5D, MVD	96	22	26568	25.1591	1	1	1	1.12027
Mup6	Drc7	Clcn6		GOTERM_BP_DIRECT	GO:0035729~cellular response to hepatocyte growth factor stimulus	3	1.5544	0.0063817	NRP1, RELA, LGMN	190	17	26568	24.6762	0.99997	0.281133	0.277159	2.19506				Mup6	Terb1	ift22		GOTERM_BP_DIRECT	GO:0065003~protein-containing complex assembly	3	3	0.0801142	GCH1, PDE4D, TAF10	96	131	26568	6.33779	1	1	1	1.09629
Atic	Ak7	Cldn23		GOTERM_BP_DIRECT	GO:0042100~B cell proliferation	4	2.07254	0.00639332	LYN, FCGR2B, VAV1, TNFSF13B	190	53	26568	10.5533	0.999971	0.281133	0.277159	2.19427				Atic	Alas2	jsrp1		GOTERM_BP_DIRECT	GO:0002042~cell migration involved in sprouting angiogenesis	2	2	0.0824137	NR4A1, SRF	96	24	26568	23.0625	1	1	1	1.084
Apoo-ps	H2-Q7	Clic4		GOTERM_BP_DIRECT	GO:0030316~osteoclast differentiation	4	2.07254	0.0070862	CSF1, GPR183, TRF, NFATC1	190	55	26568	10.1696	0.999991	0.303401	0.299112	2.14959				Apoo-ps	Sertad1	kcnj11		GOTERM_BP_DIRECT	GO:0051247~positive regulation of protein metabolic process	2	2	0.0856977	KLF4, KLF2	96	25	26568	22.14	1	1	1	1.06703
Ptcd2	Usp18	Cnn3		GOTERM_BP_DIRECT	GO:0000045~autophagosome assembly	5	2.59067	0.00772723	TGTP2, TGTP1, IIGP1, 9930111J21RIK2, 9930111J21RIK1	190	109	26568	6.41429	0.999997	0.318157	0.313659	2.11198				Ptcd2	mt-Rnr2	kctd1		GOTERM_BP_DIRECT	GO:0030154~cell differentiation	8	8	0.0887149	YY1, EFNB1, CCDC85B, ZSCAN21, VEGFB, PFN4, SIK1, CIT	96	1070	26568	2.06916	1	1	1	1.052
Utf1	Osmr	Cobll1		GOTERM_BP_DIRECT	GO:0001837~epithelial to mesenchymal transition	4	2.07254	0.00782192	NOTCH4, NFATC1, TGFBR1, TGFBR2	190	57	26568	9.81274	0.999997	0.318157	0.313659	2.10669				Utf1	Dhdh	klf2		GOTERM_BP_DIRECT	GO:0043153~entrainment of circadian clock by photoperiod	2	2	0.0889701	PER2, SIK1	96	26	26568	21.2885	1	1	1	1.05076
Tmem147	Cd68	Cog2		GOTERM_BP_DIRECT	GO:0006952~defense response	6	3.10881	0.00824475	LYN, STAT1, STAT3, FCGR2B, RELA, TAPBP	190	174	26568	4.82178	0.999999	0.327176	0.322551	2.08382				Tmem147	Rtel1	klf4		GOTERM_BP_DIRECT	GO:0098696~regulation of neurotransmitter receptor localization to postsynaptic specialization membrane	2	2	0.0954801	HRAS, PRKCZ	96	28	26568	19.7679	1	1	1	1.02009
Gdf5	H2-Q6	Col20a1		GOTERM_BP_DIRECT	GO:0030036~actin cytoskeleton organization	7	3.62694	0.00900596	PDLIM2, DAAM1, DAAM2, DOCK2, TLN1, PLS1, PHACTR4	190	249	26568	3.93101	1	0.348874	0.343942	2.04547				Gdf5	Fxyd2	lars2		GOTERM_BP_DIRECT	GO:0008202~steroid metabolic process	3	3	0.0973959	SC5D, MVD, LDLR	96	147	26568	5.64796	1	1	1	1.01146
Tmem240	Cxcl16	Cpm		GOTERM_BP_DIRECT	GO:0033209~tumor necrosis factor-mediated signaling pathway	4	2.07254	0.0102918	IKBKB, STAT1, RELA, TNFSF13B	190	63	26568	8.8782	1	0.385158	0.379713	1.98751				Tmem240	ND1	ldlr		GOTERM_BP_DIRECT	GO:1902894~negative regulation of miRNA transcription	2	2	0.0987178	YY1, SRF	96	29	26568	19.0862	1	1	1	1.0056
Mefv	Bst2	Csf1		GOTERM_BP_DIRECT	GO:0051649~establishment of localization in cell	7	3.62694	0.0104161	LYN, SLC14A1, CD300A, SLC11A1, CYBA, FCGR2B, GFAP	190	257	26568	3.80864	1	0.385158	0.379713	1.9823				Mefv	Midn	midn		GOTERM_BP_DIRECT	GO:0010460~positive regulation of heart rate	2	2	0.0987178	GCH1, PDE4D	96	29	26568	19.0862	1	1	1	1.0056
Ccdc166	Gbp4	Csf2rb		GOTERM_BP_DIRECT	GO:0007200~phospholipase C-activating G protein-coupled receptor signaling pathway	5	2.59067	0.0110528	GNB1, C5AR1, C3AR1, PIK3CG, GPR157	190	121	26568	5.77816	1	0.396289	0.390687	1.95653				Ccdc166	Egr1	mocs1		GOTERM_BP_DIRECT	GO:0071456~cellular response to hypoxia	3	3	0.0996255	EGLN1, EGR1, NGB	96	149	26568	5.57215	1	1	1	1.00163
Hormad2	Ifit1	Csf3r		GOTERM_BP_DIRECT	GO:0007249~canonical NF-kappaB signal transduction	4	2.07254	0.0112042	IKBKB, STAT3, BCL3, RELA	190	65	26568	8.60502	1	0.396289	0.390687	1.95062				Hormad2	ND2	mvd															#NUM!
Tpm4	Itgb2	Ctsc		GOTERM_BP_DIRECT	GO:0031175~neuron projection development	6	3.10881	0.0117326	IKBKB, LYN, MAPT, STX3, IGF1R, GFAP	190	190	26568	4.41573	1	0.406148	0.400406	1.93061				Tpm4	Cda	myl6
Xcr1	Isg15	Cxcl16		GOTERM_BP_DIRECT	GO:0019886~antigen processing and presentation of exogenous peptide antigen via MHC class II	3	1.5544	0.0135627	H2-EB1, FCGR2B, LGMN	190	25	26568	16.7798	1	0.441353	0.435114	1.86765				Xcr1	Klf2	nab2
Cops2	Hbq1a	Cyba		GOTERM_BP_DIRECT	GO:0010759~positive regulation of macrophage chemotaxis	3	1.5544	0.0135627	CSF1, C5AR1, C3AR1	190	25	26568	16.7798	1	0.441353	0.435114	1.86765				Cops2	Zdbf2	ndufaf5
Bglap3	F630042J09Rik	Cyp4f14		GOTERM_BP_DIRECT	GO:0043123~positive regulation of canonical NF-kappaB signal transduction	6	3.10881	0.0135634	IKBKB, TIFAB, STAT3, ZC3HAV1, AJUBA, RELA	190	197	26568	4.25883	1	0.441353	0.435114	1.86763				Bglap3	Camk2n1	ndufb2
4930404H24Rik	Irf7	Daam1		GOTERM_BP_DIRECT	GO:0032753~positive regulation of interleukin-4 production	3	1.5544	0.0146249	SLC7A5, ICOSL, HAVCR2	190	26	26568	16.1344	1	0.466564	0.459968	1.83491				4930404H24Rik	Per1	neurl1a
Cd3e	Igsf6	Daam2		GOTERM_BP_DIRECT	GO:0031295~T cell costimulation	3	1.5544	0.0157218	LGALS8, VAV1, TNFSF13B	190	27	26568	15.5368	1	0.491911	0.484957	1.8035				Cd3e	Lars2	ngb
Nipa2	Prnp	Dnah3		GOTERM_BP_DIRECT	GO:0032727~positive regulation of interferon-alpha production	3	1.5544	0.0168529	STAT1, IRF5, ZC3HAV1	190	28	26568	14.982	1	0.517351	0.510037	1.77333				Nipa2	ND4	nop10
Zfp92	Ptprc	Dnajc16		GOTERM_BP_DIRECT	GO:0007166~cell surface receptor signaling pathway	7	3.62694	0.0176146	FCGR1, P2RX6, TRF, FCGR2B, OSMR, VAV1, GPR157	190	289	26568	3.38692	1	0.53072	0.523217	1.75413				Zfp92	Gch1	nr4a1
Axl	Tgtp2	Dnm2		GOTERM_BP_DIRECT	GO:0060252~positive regulation of glial cell proliferation	3	1.5544	0.0192153	LYN, SLC7A5, GFAP	190	30	26568	13.9832	1	0.568424	0.560388	1.71635				Axl	AA474408	nudt2
Pbld1	Cd109	Dock1		GOTERM_BP_DIRECT	GO:0045648~positive regulation of erythrocyte differentiation	3	1.5544	0.0204456	STAT1, INPP5D, STAT3	190	31	26568	13.5321	1	0.573535	0.565428	1.6894				Pbld1	Klf4	pcsk1n
Kynu	Trem2	Dock2		GOTERM_BP_DIRECT	GO:0032480~negative regulation of type I interferon production	3	1.5544	0.0204456	GBP7, GPATCH3, HAVCR2	190	31	26568	13.5321	1	0.573535	0.565428	1.6894				Kynu	Coq10b	pde4d
8430423G03Rik	Tyrobp	Dph7		GOTERM_BP_DIRECT	GO:0007520~myoblast fusion	3	1.5544	0.0204456	TANC1, DOCK2, DOCK1	190	31	26568	13.5321	1	0.573535	0.565428	1.6894				8430423G03Rik	Eif4ebp2	pdgfc
Hspb6	Gm9752	Dusp10		GOTERM_BP_DIRECT	GO:0070374~positive regulation of ERK1 and ERK2 cascade	6	3.10881	0.0215712	NRP1, THPO, GPR183, C5AR1, BRAF, HAVCR2	190	222	26568	3.77923	1	0.594853	0.586444	1.66613				Hspb6	Acta2	pebp1
Vamp5	Csf3r	Edem1		GOTERM_BP_DIRECT	GO:0006897~endocytosis	6	3.10881	0.0226062	EHD2, RAB5B, RINL, RAB31, PIK3CG, DNM2	190	225	26568	3.72884	1	0.613003	0.604338	1.64577				Vamp5	Fam131c	per2
I830077J02Rik	Tgtp1	Ehd2		GOTERM_BP_DIRECT	GO:0032729~positive regulation of type II interferon production	4	2.07254	0.0242839	SLC7A5, SLC11A1, BCL3, HAVCR2	190	87	26568	6.42904	1	0.645178	0.636057	1.61468				I830077J02Rik	Tiparp	pfn4
Cnrip1	Klhl6	Eid2b		GOTERM_BP_DIRECT	GO:0071277~cellular response to calcium ion	4	2.07254	0.0250127	CLIC4, NFATC1, BRAF, LGMN	190	88	26568	6.35598	1	0.645178	0.636057	1.60184				Cnrip1	ATP6	phf13
Rab11fip4	H2-Eb1	Eif4ebp1		GOTERM_BP_DIRECT	GO:0006914~autophagy	6	3.10881	0.0254514	LYN, CD84, NAGLU, LGALS8, DNAJC16, DNM2	190	232	26568	3.61633	1	0.645178	0.636057	1.59429				Rab11fip4	Tmsb15b2	phlpp2
Foxi2	Lgals3bp	Eif5		GOTERM_BP_DIRECT	GO:0060586~multicellular organismal-level iron ion homeostasis	3	1.5544	0.0256824	NAGLU, SLC11A1, TRF	190	35	26568	11.9856	1	0.645178	0.636057	1.59036				Foxi2	Synpr	pnck
Ptms	Il2rg	Eva1c		GOTERM_BP_DIRECT	GO:0002053~positive regulation of mesenchymal cell proliferation	3	1.5544	0.0270679	STAT1, CHRD, TGFBR2	190	36	26568	11.6526	1	0.645178	0.636057	1.56754				Ptms	Gm19401	pon2
Slc4a5	C1qa	Fcgr1		GOTERM_BP_DIRECT	GO:0051897~positive regulation of phosphatidylinositol 3-kinase/protein kinase B signal transduction	6	3.10881	0.0271479	THPO, PIK3AP1, TGFBR1, VAV1, PIK3CG, IGF1R	190	236	26568	3.55504	1	0.645178	0.636057	1.56626				Slc4a5	Jsrp1	ppp1r3d
Tcta	C1qc	Fcgr2b		GOTERM_BP_DIRECT	GO:0042110~T cell activation	4	2.07254	0.0280451	CD84, ICOSL, DOCK2, VAV1	190	92	26568	6.07963	1	0.645178	0.636057	1.55214				Tcta	Egfl6	prkcz
Lrrc20	Spp1	Fkbp5		GOTERM_BP_DIRECT	GO:1905007~positive regulation of epithelial to mesenchymal transition involved in endocardial cushion formation	2	1.03627	0.0281547	TGFBR1, TGFBR2	190	4	26568	69.9158	1	0.645178	0.636057	1.55045				Lrrc20	Rbm24	psmb5
Gm10033	Ada	Fnbp4		GOTERM_BP_DIRECT	GO:0038165~oncostatin-M-mediated signaling pathway	2	1.03627	0.0281547	LIFR, OSMR	190	4	26568	69.9158	1	0.645178	0.636057	1.55045				Gm10033	ND6	rabl6
Rtp2	Btk	Gbp7		GOTERM_BP_DIRECT	GO:0038178~complement component C5a signaling pathway	2	1.03627	0.0281547	C5AR1, C3AR1	190	4	26568	69.9158	1	0.645178	0.636057	1.55045				Rtp2	Ccdc8	rasgrf2
Rap1gap2	Cyba	Gfap		GOTERM_BP_DIRECT	GO:0002479~antigen processing and presentation of exogenous peptide antigen via MHC class I, TAP-dependent	2	1.03627	0.0281547	LGMN, TAPBP	190	4	26568	69.9158	1	0.645178	0.636057	1.55045				Rap1gap2	Crybb1	rce1
Mphosph6	Il16	Gnb1		GOTERM_BP_DIRECT	GO:0043410~positive regulation of MAPK cascade	6	3.10881	0.0302592	LYN, CD84, KSR1, THPO, LAPTM5, IGF1R	190	243	26568	3.45263	1	0.683775	0.674109	1.51914				Mphosph6	Gabrg1	rplp2
Tmem14c	Rtp4	Gpatch3		GOTERM_BP_DIRECT	GO:0023019~signal transduction involved in regulation of gene expression	3	1.5544	0.0329006	IKBKB, STAT3, RELA	190	40	26568	10.4874	1	0.733279	0.722913	1.4828				Tmem14c	Stbd1	rpsa
Msantd1	Ggta1	Gpr157		GOTERM_BP_DIRECT	GO:0001569~branching involved in blood vessel morphogenesis	3	1.5544	0.0344291	NRP1, NOTCH4, TGFBR2	190	41	26568	10.2316	1	0.741008	0.730533	1.46307				Msantd1	ND5	rtel1
Ceacam9	Ifi47	Gpr183		GOTERM_BP_DIRECT	GO:1900016~negative regulation of cytokine production involved in inflammatory response	3	1.5544	0.0344291	IKBKB, STAT3, RELA	190	41	26568	10.2316	1	0.741008	0.730533	1.46307				Ceacam9	Idi1	s1pr1
Mettl21b	Ptpn6	Gtf3c2		GOTERM_BP_DIRECT	GO:0002826~negative regulation of T-helper 1 type immune response	2	1.03627	0.0350692	ZDHHC9, HAVCR2	190	5	26568	55.9326	1	0.741008	0.730533	1.45507				Mettl21b	Nab2	sbk1
Ocln	Cd72	H2-Eb1		GOTERM_BP_DIRECT	GO:0034154~toll-like receptor 7 signaling pathway	2	1.03627	0.0350692	PIK3AP1, HAVCR2	190	5	26568	55.9326	1	0.741008	0.730533	1.45507				Ocln	Zfp109	sc5d
Polr2e	Iigp1	Havcr2		GOTERM_BP_DIRECT	GO:0040018~positive regulation of multicellular organism growth	3	1.5544	0.0359847	CSF1, IKZF1, PLS1	190	42	26568	9.98797	1	0.741609	0.731125	1.44388				Polr2e	Ier5l	sertad1
Tmed5	Ifit3	Hbq1a		GOTERM_BP_DIRECT	GO:0050727~regulation of inflammatory response	4	2.07254	0.0373427	LYN, PIK3AP1, USP18, RELA	190	103	26568	5.43035	1	0.741609	0.731125	1.42779				Tmed5	Sprtn	shroom2
2010012O05Rik	C1qb	Hdc		GOTERM_BP_DIRECT	GO:0019882~antigen processing and presentation	3	1.5544	0.037567	RAB32, RAB5B, H2-EB1	190	43	26568	9.75569	1	0.741609	0.731125	1.42519				2010012O05Rik	Mocs1	siah2
Pnkd	Cd300c2	Hs3st1		GOTERM_BP_DIRECT	GO:0001818~negative regulation of cytokine production	3	1.5544	0.0391755	GBP7, SLC11A1, BCL3	190	44	26568	9.53397	1	0.741609	0.731125	1.40698				Pnkd	Prss50	sik1
Igtp	Il1a	Icosl		GOTERM_BP_DIRECT	GO:1904646~cellular response to amyloid-beta	3	1.5544	0.0391755	FCGR2B, IGF1R, LGMN	190	44	26568	9.53397	1	0.741609	0.731125	1.40698				Igtp	CYTB	socs7
Slx4ip	Cd86	Igf1r		GOTERM_BP_DIRECT	GO:0060041~retina development in camera-type eye	4	2.07254	0.0401195	TGIF1, NAGLU, GNB1, IKZF1	190	106	26568	5.27666	1	0.741609	0.731125	1.39664				Slx4ip	Slc6a11	srf
Ift22	Fcgr2b	Igsf6		GOTERM_BP_DIRECT	GO:0032735~positive regulation of interleukin-12 production	3	1.5544	0.0408099	LAPTM5, IRF5, RELA	190	45	26568	9.32211	1	0.741609	0.731125	1.38923				Ift22	Gm15663	st3gal4
Maml3	Dok1	Iigp1		GOTERM_BP_DIRECT	GO:0043491~phosphatidylinositol 3-kinase/protein kinase B signal transduction	4	2.07254	0.0410677	STAT3, PIK3CG, IGF1R, FKBP5	190	107	26568	5.22735	1	0.741609	0.731125	1.3865				Maml3	Pnck	taf10
Cd300lb	Ctsc	Ikbkb		GOTERM_BP_DIRECT	GO:0006886~intracellular protein transport	6	3.10881	0.0414488	RAB32, RAB5B, RAB31, LAPTM5, STX3, GFAP	190	265	26568	3.166	1	0.741609	0.731125	1.38249				Cd300lb	Rasgrf2	tceal8
Dopey1	Apobec1	Ikzf1		GOTERM_BP_DIRECT	GO:0042742~defense response to bacterium	6	3.10881	0.0414488	FCGR1, GBP7, LYZ2, SLC11A1, BCL3, OAS1A	190	265	26568	3.166	1	0.741609	0.731125	1.38249				Dopey1	Coch	tiparp
Arsk	Irf8	Inpp5d		GOTERM_BP_DIRECT	GO:0070447~positive regulation of oligodendrocyte progenitor proliferation	2	1.03627	0.0419349	LYN, TRF	190	6	26568	46.6105	1	0.741609	0.731125	1.37742				Arsk	Iffo2	tomm40l
Zfp930	Cnmd	Irf5		GOTERM_BP_DIRECT	GO:0060978~angiogenesis involved in coronary vascular morphogenesis	2	1.03627	0.0419349	NRP1, TGFBR1	190	6	26568	46.6105	1	0.741609	0.731125	1.37742				Zfp930	Kcne4	trappc6b
Cd72	Neurl3	Ksr1		GOTERM_BP_DIRECT	GO:0051138~positive regulation of NK T cell differentiation	2	1.03627	0.0419349	IKZF1, TGFBR2	190	6	26568	46.6105	1	0.741609	0.731125	1.37742				Cd72	Aard	tubb3
Samd5	Ctss	Laptm5		GOTERM_BP_DIRECT	GO:0043305~negative regulation of mast cell degranulation	2	1.03627	0.0419349	CD84, CD300A	190	6	26568	46.6105	1	0.741609	0.731125	1.37742				Samd5	B230209E15Rik	tubb5
Acvr2b	Ly86	Lat2		GOTERM_BP_DIRECT	GO:1900037~regulation of cellular response to hypoxia	2	1.03627	0.0419349	STAT3, AJUBA	190	6	26568	46.6105	1	0.741609	0.731125	1.37742				Acvr2b	Coq2	tusc3
Ppp1r18	Dennd1c	Lgals3bp		GOTERM_BP_DIRECT	GO:0002244~hematopoietic progenitor cell differentiation	4	2.07254	0.042998	LYN, APOBEC3, TIFAB, DOCK1	190	109	26568	5.13143	1	0.752234	0.7416	1.36655				Ppp1r18	Phlpp2	tvp23a
Pirt	Aspg	Lgals8		GOTERM_BP_DIRECT	GO:0007229~integrin-mediated signaling pathway	4	2.07254	0.0449731	IKBKB, NRP1, TLN1, VAV1	190	111	26568	5.03898	1	0.770091	0.759205	1.34705				Pirt	Rdm1	ubxn6
Dlst	Gbp2	Lgmn		GOTERM_BP_DIRECT	GO:0051591~response to cAMP	3	1.5544	0.0458634	STAT1, BRAF, RELA	190	48	26568	8.73947	1	0.770091	0.759205	1.33853				Dlst	Eef1g	vegfb
Fcamr	Ifit3b	Lifr		GOTERM_BP_DIRECT	GO:2001237~negative regulation of extrinsic apoptotic signaling pathway	3	1.5544	0.0458634	NRP1, RELA, TGFBR1	190	48	26568	8.73947	1	0.770091	0.759205	1.33853				Fcamr	Actb	yy1
Hbq1a	Psmb8	Lpar6		GOTERM_BP_DIRECT	GO:0032755~positive regulation of interleukin-6 production	4	2.07254	0.0469926	STAT3, LAPTM5, CYBA, RELA	190	113	26568	4.94979	1	0.770091	0.759205	1.32797				Hbq1a	Tdrp	zdhhc2
Popdc2	Tifab	Lyn		GOTERM_BP_DIRECT	GO:0006836~neurotransmitter transport	3	1.5544	0.0475966	SLC6A8, STX3, SLC29A3	190	49	26568	8.56112	1	0.770091	0.759205	1.32242				Popdc2	S100a10	zfp235
Wrap73	Gnb1	Lyz2		GOTERM_BP_DIRECT	GO:0060412~ventricular septum morphogenesis	3	1.5544	0.0475966	NFATC1, TGFBR1, TGFBR2	190	49	26568	8.56112	1	0.770091	0.759205	1.32242				Wrap73	Tac2	zmat2
Cdpf1	Tlr13	Maml2		GOTERM_BP_DIRECT	GO:0031663~lipopolysaccharide-mediated signaling pathway	3	1.5544	0.0475966	LYN, TIFAB, STAT1	190	49	26568	8.56112	1	0.770091	0.759205	1.32242				Cdpf1	Snhg14	zscan21
Efcab1	Samsn1	Man2b1		GOTERM_BP_DIRECT	GO:0007264~small GTPase-mediated signal transduction	4	2.07254	0.0480189	ARHGAP31, DOCK2, DOCK1, VAV1	190	114	26568	4.90637	1	0.770091	0.759205	1.31859				Efcab1	Thap6
Ccdc115	Slc14a1	Mapt		GOTERM_BP_DIRECT	GO:0038043~interleukin-5-mediated signaling pathway	2	1.03627	0.0487519	LYN, CSF2RB	190	7	26568	39.9519	1	0.770091	0.759205	1.31201				Ccdc115	Rpl17-ps9
Csnk2a1	Themis2	Mboat1		GOTERM_BP_DIRECT	GO:0001788~antibody-dependent cellular cytotoxicity	2	1.03627	0.0487519	FCGR1, FCGR2B	190	7	26568	39.9519	1	0.770091	0.759205	1.31201				Csnk2a1	Fbxl18
D130040H23Rik	Gbp11	Mcc		GOTERM_BP_DIRECT	GO:0032715~negative regulation of interleukin-6 production	3	1.5544	0.0529363	CD84, INPP5D, HAVCR2	190	52	26568	8.06721	1	0.7994	0.788099	1.27625				D130040H23Rik	Nudt1
Cst7	Gm5637	Mob3b		GOTERM_BP_DIRECT	GO:0071345~cellular response to cytokine stimulus	3	1.5544	0.0547615	STAT1, STAT3, BIRC3	190	53	26568	7.915	1	0.7994	0.788099	1.26152				Cst7	Icam2
A930011G23Rik	C5ar1	Mtmr2		GOTERM_BP_DIRECT	GO:0071356~cellular response to tumor necrosis factor	4	2.07254	0.0555079	IKBKB, CYBA, RELA, BIRC3	190	121	26568	4.62253	1	0.7994	0.788099	1.25565				A930011G23Rik	Kcnj11
Tmem173	Rsad2	Mysm1		GOTERM_BP_DIRECT	GO:0034162~toll-like receptor 9 signaling pathway	2	1.03627	0.0555207	PIK3AP1, HAVCR2	190	8	26568	34.9579	1	0.7994	0.788099	1.25555				Tmem173	Rac3
Slc29a3	Ankrd23	Naglu		GOTERM_BP_DIRECT	GO:0038113~interleukin-9-mediated signaling pathway	2	1.03627	0.0555207	STAT1, STAT3	190	8	26568	34.9579	1	0.7994	0.788099	1.25555				Slc29a3	Uchl1
Sh3bgrl2	Lcp1	Nav2		GOTERM_BP_DIRECT	GO:0045730~respiratory burst	2	1.03627	0.0555207	SLC11A1, CYBA	190	8	26568	34.9579	1	0.7994	0.788099	1.25555				Sh3bgrl2	Tmem202
Oaz2	Homer3	Nde1		GOTERM_BP_DIRECT	GO:0045602~negative regulation of endothelial cell differentiation	2	1.03627	0.0555207	NOTCH4, TGFBR1	190	8	26568	34.9579	1	0.7994	0.788099	1.25555				Oaz2	Wdr70
Map6d1	Cimap1b	Nfatc1		GOTERM_BP_DIRECT	GO:1903052~positive regulation of proteolysis involved in protein catabolic process	2	1.03627	0.0555207	LAPTM5, CTSC	190	8	26568	34.9579	1	0.7994	0.788099	1.25555				Map6d1	Per2
Snn	Rasal3	Notch4		GOTERM_BP_DIRECT	GO:0061299~retina vasculature morphogenesis in camera-type eye	2	1.03627	0.0555207	NRP1, CLIC4	190	8	26568	34.9579	1	0.7994	0.788099	1.25555				Snn	Prkcz
Sesn1	Ctsh	Nrp1		GOTERM_BP_DIRECT	GO:0044351~macropinocytosis	2	1.03627	0.0555207	DOCK2, DNM2	190	8	26568	34.9579	1	0.7994	0.788099	1.25555				Sesn1	Gpr45
Klk5	Fcgr3	Ntng1		GOTERM_BP_DIRECT	GO:0032728~positive regulation of interferon-beta production	3	1.5544	0.0584775	OAS1A, IRF5, ZC3HAV1	190	55	26568	7.62718	1	0.834586	0.822788	1.23301				Klk5	Ppara
Mcrs1	Tnfsf13b	Nvl		GOTERM_BP_DIRECT	GO:0043524~negative regulation of neuron apoptotic process	5	2.59067	0.0616302	NRP1, C5AR1, TMBIM1, BRAF, LGMN	190	208	26568	3.36134	1	0.859544	0.847393	1.21021				Mcrs1	1700003M07Rik
2210011C24Rik	Slc1a5	Oas1a		GOTERM_BP_DIRECT	GO:0050869~negative regulation of B cell activation	2	1.03627	0.0622416	INPP5D, LAPTM5	190	9	26568	31.0737	1	0.859544	0.847393	1.20592				2210011C24Rik	C1qtnf2
Elf3	Vim	Oasl2		GOTERM_BP_DIRECT	GO:0071224~cellular response to peptidoglycan	2	1.03627	0.0622416	IRF5, RELA	190	9	26568	31.0737	1	0.859544	0.847393	1.20592				Elf3	Ldlr
Zdhhc9	H2-D1	Osmr		GOTERM_BP_DIRECT	GO:0010628~positive regulation of gene expression	9	4.66321	0.0623394	CSF1, SLC11A1, STAT3, BCL3, NFATC1, BRAF, IKZF1, RELA, TGFBR1	190	593	26568	2.12223	1	0.859544	0.847393	1.20524				Zdhhc9	Ablim3
Tmem127	Cd300a	P2rx6		GOTERM_BP_DIRECT	GO:0042127~regulation of cell population proliferation	5	2.59067	0.0634024	KSR1, STAT1, STAT3, BRAF, TGFBR2	190	210	26568	3.32932	1	0.863376	0.851171	1.19789				Tmem127	Gm3693
4632434I11Rik	Cfap70	Pafah2		GOTERM_BP_DIRECT	GO:0098586~cellular response to virus	3	1.5544	0.0642093	IRF5, ZC3HAV1, LGALS8	190	58	26568	7.23267	1	0.863376	0.851171	1.1924				4632434I11Rik	Mgat5b
Meox1	Xdh	Parp14		GOTERM_BP_DIRECT	GO:1902895~positive regulation of miRNA transcription	3	1.5544	0.0642093	STAT3, RELA, TGFBR1	190	58	26568	7.23267	1	0.863376	0.851171	1.1924				Meox1	Gm10736
Bbs12	Plaur	Pdlim2		GOTERM_BP_DIRECT	GO:0051496~positive regulation of stress fiber assembly	3	1.5544	0.0661605	NRP1, BRAF, TGFBR1	190	59	26568	7.11008	1	0.869182	0.856895	1.1794				Bbs12	Rpl31-ps9
Prrg3	A930033H14Rik	Phactr4		GOTERM_BP_DIRECT	GO:0010629~negative regulation of gene expression	7	3.62694	0.0665747	TGIF1, SLC7A5, STAT3, MAPT, PARP14, LGMN, HAVCR2	190	399	26568	2.45319	1	0.869182	0.856895	1.17669				Prrg3	Yy1
Scimp	Lat2	Pik3ap1		GOTERM_BP_DIRECT	GO:1903078~positive regulation of protein localization to plasma membrane	3	1.5544	0.0681313	LYN, STX3, PLS1	190	60	26568	6.99158	1	0.869182	0.856895	1.16665				Scimp	Zfp935
Mrgpra6	Ctsz	Pik3cg		GOTERM_BP_DIRECT	GO:0016042~lipid catabolic process	4	2.07254	0.0683225	NAGLU, ABHD4, ASPG, PAFAH2	190	132	26568	4.23732	1	0.869182	0.856895	1.16544				Mrgpra6	Pon2
Pax5	Cd9	Plcl1		GOTERM_BP_DIRECT	GO:0060982~coronary artery morphogenesis	2	1.03627	0.0689149	NRP1, TGFBR1	190	10	26568	27.9663	1	0.869182	0.856895	1.16169				Pax5	COX1
Rapgef4	Hvcn1	Plekhg2		GOTERM_BP_DIRECT	GO:0048845~venous blood vessel morphogenesis	2	1.03627	0.0689149	NOTCH4, CHRD	190	10	26568	27.9663	1	0.869182	0.856895	1.16169				Rapgef4	Zfp951
Mtmr10	Tlr7	Plin2		GOTERM_BP_DIRECT	GO:0006013~mannose metabolic process	2	1.03627	0.0689149	PMM2, MAN2B1	190	10	26568	27.9663	1	0.869182	0.856895	1.16169				Mtmr10	Zfp658
Cbfa2t2	Snx20	Pls1		GOTERM_BP_DIRECT	GO:0002768~immune response-regulating cell surface receptor signaling pathway	2	1.03627	0.0689149	LYN, VAV1	190	10	26568	27.9663	1	0.869182	0.856895	1.16169				Cbfa2t2	Gm6581
Adrb3	Lpin3	Pmm2		GOTERM_BP_DIRECT	GO:0030593~neutrophil chemotaxis	3	1.5544	0.0701213	CSF3R, C5AR1, VAV1	190	61	26568	6.87696	1	0.870896	0.858585	1.15415				Adrb3	1500009L16Rik
Fam195b	Cabp7	Prrc1		GOTERM_BP_DIRECT	GO:0048538~thymus development	3	1.5544	0.0701213	BRAF, IKZF1, TGFBR1	190	61	26568	6.87696	1	0.870896	0.858585	1.15415				Fam195b	Fbxo16
Hfe	Psmb9	Rab31		GOTERM_BP_DIRECT	GO:0010818~T cell chemotaxis	2	1.03627	0.075541	GPR183, CXCL16	190	11	26568	25.4239	1	0.871668	0.859345	1.12182				Hfe	9430021M05Rik
Gramd2	Fcgr1	Rab32		GOTERM_BP_DIRECT	GO:0002467~germinal center formation	2	1.03627	0.075541	BCL3, TNFSF13B	190	11	26568	25.4239	1	0.871668	0.859345	1.12182				Gramd2	Smim17
Abcf2	Ugt1a6a	Rab3il1		GOTERM_BP_DIRECT	GO:1900426~positive regulation of defense response to bacterium	2	1.03627	0.075541	CYBA, HAVCR2	190	11	26568	25.4239	1	0.871668	0.859345	1.12182				Abcf2	Acsf3
Pik3r3	Havcr2	Rab5b		GOTERM_BP_DIRECT	GO:0031642~negative regulation of myelination	2	1.03627	0.075541	MTMR2, CTSC	190	11	26568	25.4239	1	0.871668	0.859345	1.12182				Pik3r3	Nrarp
Athl1	Pik3ap1	Rai14		GOTERM_BP_DIRECT	GO:0038094~Fc-gamma receptor signaling pathway	2	1.03627	0.075541	FCGR1, FCGR2B	190	11	26568	25.4239	1	0.871668	0.859345	1.12182				Athl1	Rps9
Armc9	Pla2g3	Rassf4		GOTERM_BP_DIRECT	GO:1901222~regulation of non-canonical NF-kappaB signal transduction	2	1.03627	0.075541	BCL3, BIRC3	190	11	26568	25.4239	1	0.871668	0.859345	1.12182				Armc9	Zfp874a
9930111J21Rik1	Pon3	Rela		GOTERM_BP_DIRECT	GO:0070723~response to cholesterol	2	1.03627	0.075541	TGFBR1, TGFBR2	190	11	26568	25.4239	1	0.871668	0.859345	1.12182				9930111J21Rik1	Pfn4
Pik3r2	Frrs1	Rhbdd1		GOTERM_BP_DIRECT	GO:0061470~T follicular helper cell differentiation	2	1.03627	0.075541	GPR183, ICOSL	190	11	26568	25.4239	1	0.871668	0.859345	1.12182				Pik3r2	Cox6a1
Pddc1	Flnc	Rinl		GOTERM_BP_DIRECT	GO:0090382~phagosome maturation	2	1.03627	0.075541	RAB32, RAB31	190	11	26568	25.4239	1	0.871668	0.859345	1.12182				Pddc1	Gm8942
Cttnbp2nl	Pld4	Rnf144b		GOTERM_BP_DIRECT	GO:0002357~defense response to tumor cell	2	1.03627	0.075541	LAPTM5, RELA	190	11	26568	25.4239	1	0.871668	0.859345	1.12182				Cttnbp2nl	Ttpa
Ppard	H2-K1	Serpina3n		GOTERM_BP_DIRECT	GO:0002931~response to ischemia	3	1.5544	0.0762035	CSF1, STAT3, RELA	190	64	26568	6.55461	1	0.87312	0.860777	1.11803				Ppard	Pdgfc
Gstm6	Fyb1	Sh3tc1		GOTERM_BP_DIRECT	GO:0009887~animal organ morphogenesis	4	2.07254	0.0783919	NTNG1, RELA, IGF1R, TGFBR2	190	140	26568	3.99519	1	0.881887	0.869421	1.10573				Gstm6	Upp2
Gm12216	Bfsp2	Shisa6		GOTERM_BP_DIRECT	GO:0008283~cell population proliferation	6	3.10881	0.0785948	TGIF1, THPO, STAT1, GNB1, STAT3, CHRD	190	319	26568	2.63006	1	0.881887	0.869421	1.10461				Gm12216	Phf13
Gprin3	Parp14	Slc11a1		GOTERM_BP_DIRECT	GO:0009410~response to xenobiotic stimulus	6	3.10881	0.0785948	TGIF1, LYN, STAT3, CYBA, RELA, TGFBR2	190	319	26568	2.63006	1	0.881887	0.869421	1.10461				Gprin3	Cit
Tmco4	Zc3hav1	Slc12a4		GOTERM_BP_DIRECT	GO:0016192~vesicle-mediated transport	6	3.10881	0.079408	RAB32, LYN, LGALS3BP, RINL, STX3, FCGR2B	190	320	26568	2.62184	1	0.884831	0.872322	1.10014				Tmco4	Hdac5
Phxr4	Shisa6	Slc14a1		GOTERM_BP_DIRECT	GO:0007259~cell surface receptor signaling pathway via JAK-STAT	3	1.5544	0.0803479	STAT1, STAT3, CSF2RB	190	66	26568	6.35598	1	0.884831	0.872322	1.09503				Phxr4	Cox8a
Gstm4	Gdap10	Slc1a5		GOTERM_BP_DIRECT	GO:0030154~cell differentiation	13	6.73575	0.0809323	NTNG1, NRP1, RHBDD1, NDE1, NOTCH4, STAT3, ARNT, BRAF, TGFBR1, TGFBR2, EID2B, GPR157, RAI14	190	1070	26568	1.69889	1	0.884831	0.872322	1.09188				Gstm4	Fdps
Ripply1	Vav1	Slc20a2		GOTERM_BP_DIRECT	GO:0010656~negative regulation of muscle cell apoptotic process	2	1.03627	0.0821201	LIFR, IGF1R	190	12	26568	23.3053	1	0.884831	0.872322	1.08555				Ripply1	Srp54a
B430305J03Rik	Fcer1g	Slc29a3		GOTERM_BP_DIRECT	GO:0035455~response to interferon-alpha	2	1.03627	0.0821201	BST2, TGTP1	190	12	26568	23.3053	1	0.884831	0.872322	1.08555				B430305J03Rik	Tubb3
Gtpbp10	Dock2	Slc37a2		GOTERM_BP_DIRECT	GO:0050777~negative regulation of immune response	2	1.03627	0.0821201	INPP5D, FCGR2B	190	12	26568	23.3053	1	0.884831	0.872322	1.08555				Gtpbp10	Cib2
Clstn1	Slc26a4	Slc44a1		GOTERM_BP_DIRECT	GO:0016477~cell migration	6	3.10881	0.0854472	NDE1, ASAP3, DOCK2, DOCK1, VAV1, PIK3CG	190	328	26568	2.55789	1	0.891394	0.878793	1.0683				Clstn1	Rpsa
Slamf7	Uba7	Slc6a8		GOTERM_BP_DIRECT	GO:1901224~positive regulation of non-canonical NF-kappaB signal transduction	3	1.5544	0.0866919	LAPTM5, RELA, HAVCR2	190	69	26568	6.07963	1	0.891394	0.878793	1.06202				Slamf7	Neurl1a
Ly6h	Irf9	Slc7a5		GOTERM_BP_DIRECT	GO:0007507~heart development	6	3.10881	0.0872586	NRP1, PDLIM2, NAGLU, NFATC1, TGFBR1, TGFBR2	190	330	26568	2.54239	1	0.891394	0.878793	1.05919				Ly6h	Tubg2
Trem1	Ifitm3	Soat1		GOTERM_BP_DIRECT	GO:0035456~response to interferon-beta	2	1.03627	0.0886527	BST2, STAT1	190	13	26568	21.5126	1	0.891394	0.878793	1.05231				Trem1	Msmo1
Dppa4	Ms4a6b	Spidr		GOTERM_BP_DIRECT	GO:0003170~heart valve development	2	1.03627	0.0886527	NAGLU, NFATC1	190	13	26568	21.5126	1	0.891394	0.878793	1.05231				Dppa4	Sc5d
Pars2	Hcls1	Spns2		GOTERM_BP_DIRECT	GO:0060019~radial glial cell differentiation	2	1.03627	0.0886527	STAT3, GPR157	190	13	26568	21.5126	1	0.891394	0.878793	1.05231				Pars2	Fam229b
Hdac11	Fv1	Stat1		GOTERM_BP_DIRECT	GO:0042590~antigen processing and presentation of exogenous peptide antigen via MHC class I	2	1.03627	0.0886527	FCGR1, LGMN	190	13	26568	21.5126	1	0.891394	0.878793	1.05231				Hdac11	Otud1
Pnoc	Icosl	Stat3		GOTERM_BP_DIRECT	GO:0035881~amacrine cell differentiation	2	1.03627	0.0886527	TGIF1, IKZF1	190	13	26568	21.5126	1	0.891394	0.878793	1.05231				Pnoc	Nicol1
Alpl	Rac2	Stk10		GOTERM_BP_DIRECT	GO:0007035~vacuolar acidification	2	1.03627	0.0886527	CLIC4, SLC11A1	190	13	26568	21.5126	1	0.891394	0.878793	1.05231				Alpl	Aldh4a1
Crx	Xaf1	Stx3		GOTERM_BP_DIRECT	GO:0035435~phosphate ion transmembrane transport	2	1.03627	0.0886527	SLC37A2, SLC20A2	190	13	26568	21.5126	1	0.891394	0.878793	1.05231				Crx	Gm6252
Krtap31-1	Unc13d	Taf1a		GOTERM_BP_DIRECT	GO:0009612~response to mechanical stimulus	3	1.5544	0.0888392	CLCN6, ANKRD23, RELA	190	70	26568	5.99278	1	0.891394	0.878793	1.0514				Krtap31-1	Gdf10
Sprn	Rab7b	Tanc1		GOTERM_BP_DIRECT	GO:0006955~immune response	8	4.14508	0.0893038	H2-EB1, CD84, TGTP1, CCL6, STAT1, VAV1, IGF1R, TNFSF13B	190	536	26568	2.08704	1	0.891394	0.878793	1.04913				Sprn	Cdk5r2
Ywhaq	Tanc1	Tapbp		GOTERM_BP_DIRECT	GO:0010507~negative regulation of autophagy	3	1.5544	0.0910022	IKBKB, SLC7A5, STAT3	190	71	26568	5.90838	1	0.897337	0.884652	1.04095				Ywhaq	Hic1
Cldn15	Thpo	Tceanc		GOTERM_BP_DIRECT	GO:0006865~amino acid transport	3	1.5544	0.0910022	SLC7A5, SLC6A8, SLC1A5	190	71	26568	5.90838	1	0.897337	0.884652	1.04095				Cldn15	Pde4d
Ehbp1	Cyth4	Tgfbr1		GOTERM_BP_DIRECT	GO:0046777~protein autophosphorylation	3	1.5544	0.0931806	LYN, STK10, IGF1R	190	72	26568	5.82632	1	0.913283	0.900372	1.03067				Ehbp1	Akap17b
Csnk1g1	Gpr183	Tgfbr2		GOTERM_BP_DIRECT	GO:0050848~regulation of calcium-mediated signaling	2	1.03627	0.095139	TMBIM1, MAPT	190	14	26568	19.9759	1	0.915924	0.902976	1.02164				Csnk1g1	Tmem263
Fev	Mboat1	Tgif1		GOTERM_BP_DIRECT	GO:0048680~positive regulation of axon regeneration	2	1.03627	0.095139	BRAF, IGF1R	190	14	26568	19.9759	1	0.915924	0.902976	1.02164				Fev	Triqk
Cinp	Mlph	Tgtp1		GOTERM_BP_DIRECT	GO:0150076~neuroinflammatory response	2	1.03627	0.095139	LYN, NAGLU	190	14	26568	19.9759	1	0.915924	0.902976	1.02164				Cinp	Efnb1
H2-T24	Unc93b1	Tgtp2		GOTERM_BP_DIRECT	GO:0030336~negative regulation of cell migration	4	2.07254	0.0989097	BST2, CLIC4, CHRD, TGFBR1	190	155	26568	3.60856	1	0.946624	0.933242	1.00476				H2-T24	Phyhip
Jmjd8	Ctsd	Thpo															#NUM!				Jmjd8	Cygb
Slco4c1	Naaladl1	Thumpd2																			Slco4c1	Ndufa3
Gm12886	Ccdc89	Tifab																			Gm12886	Socs7
Serinc2	Lpxn	Tln1																			Serinc2	Pnrc1
Cenpo	3110070M22Rik	Tlr13																			Cenpo	Aldh7a1
Rrm2b	Cldn23	Tmbim1																			Rrm2b	Fam120a
Glrx	Eif2ak2	Tmc6																			Glrx	Rplp2
Igsf6	Ms4a6d	Tmco4																			Igsf6	Irf2bpl
Sall2	Csf1	Tmem203																			Sall2	Rilpl2
Ntpcr	Tgif1	Tnfsf13b																			Ntpcr	Ppp1r3d
Gm6792	Adap2	Top3a																			Gm6792	Siah2
Spry2	Gsn	Trf																			Spry2	Hras
Sgcg	Irgm2	Tyw1																			Sgcg	Ptges3
Tmem88b	Ikzf1	Ugt1a6a																			Tmem88b	Bod1
Trim34a	Arpc1b	Usp18																			Trim34a	Mvk
Gm10935	Adgre1	Uvssa																			Gm10935	Tamalin
Cxcl13	Spi1	Vav1																			Cxcl13	Vps37b
Rassf5	Gbp5	Vmac																			Rassf5	Wdr83os
Abce1	Gna15	Xdh																			Abce1	Sdhaf3
Ppp1r1b	Ehd2	Zbtb44																			Ppp1r1b	St3gal4
Nhsl2	Arhgap45	Zc3hav1																			Nhsl2	Psmb5
Dapk2	Zgrf1	Zdhhc9																			Dapk2	Zfp428
Spred1	Hexb	Zfp346																			Spred1	Kctd1
F930017D23Rik	Kif6																				F930017D23Rik	Pcdh10
Pla2g5	Lgals9																				Pla2g5	Ddt
Acvr1b	Pros1																				Acvr1b	Cry1
Mup4	9930111J21Rik1																				Mup4	Rpl13a
Scamp1	Tap1																				Scamp1	Mfge8
Gm9925	Ace2																				Gm9925	Slc35g2
Kcnj14	Pik3cg																				Kcnj14	Tomm40l
Gm21244	Apobec3																				Gm21244	Trib2
Gpr3	Sh3tc1																				Gpr3	Fam181b
Mup5	Trf																				Mup5	Kdelr2
Smug1	Plcg2																				Smug1	Erp29
Top3b	Gpc2																				Top3b	Map2k1
Kctd21	Plek																				Kctd21	Eif3k
Ripply3	Tbxas1																				Ripply3	Ndufa2
Trhr2	Sh3bp2																				Trhr2	Gm14295
Zfand5	Hk2																				Zfand5	Lrrc3b
Smarcad1	Ccrl2																				Smarcad1	Snrnp25
Tmem183a	Abcg1																				Tmem183a	Mrps23
Oit1	Hdc																				Oit1	Dbndd1
Kcnq3	Lcp2																				Kcnq3	Ctxn1
Siglech	Abcc3																				Siglech	Ubl5
Ivd	Slc37a2																				Ivd	Cep57l1
Timp4	Daam2																				Timp4	Vegfb
Dnajc11	Sinhcaf																				Dnajc11	Pnma2
Selplg	Sbno2																				Selplg	Kcnip4
Rsph1	Myo1e																				Rsph1	Kmt5a
Zfp597	Gpr157																				Zfp597	Gm11478
Mmab	Irgm1																				Mmab	Shf
B4galt1	Gngt2																				B4galt1	Dzip1
Sept3	Dsg2																				Sept3	Mvd
Lta	Irf5																				Lta	Ebpl
Ctdp1	Dancr																				Ctdp1	Mtrfr
Ankdd1b	Eif4ebp1																				Ankdd1b	Romo1
Pbx1	Nfkb2																				Pbx1	Fdft1
Epha5	P3h2																				Epha5	Gm8894
9930111J21Rik2	Gpr160																				9930111J21Rik2	Gpr26
Sh3gl2	Parp10																				Sh3gl2	Zswim3
Rwdd2b	Gm4673																				Rwdd2b	Itpa
Basp1	Cdkn1a																				Basp1	Hcfc1r1
Hilpda	5430400D12Rik																				Hilpda	Chac2
Slc35b1	Chrd																				Slc35b1	Akr1b1
Gm12888	Gm20743																				Gm12888	Pigf
B3gnt9	Mob3b																				B3gnt9	Fam124a
1110002L01Rik	Plekhg2																				1110002L01Rik	Pcsk1n
Rpl22	Gcnt1																				Rpl22	Tusc3
Slc31a1	Tnni1																				Slc31a1	Numbl
Gpatch8	Espl1																				Gpatch8	Nudt2
Sprr3	Cd53																				Sprr3	Gpc5
Cdc42se2	Galnt12																				Cdc42se2	Atp5mg
Nlrp9c	Parp9																				Nlrp9c	Rtl8c
Kcnc3	Cd37																				Kcnc3	Nanos1
1500002C15Rik	Abcc8																				1500002C15Rik	Tubb5
4930503L19Rik	Phyhd1																				4930503L19Rik	Cmss1
Olr1	Rab32																				Olr1	Dpf1
D8Ertd738e	Cpm																				D8Ertd738e	Immp1l
Exph5	Nusap1																				Exph5	C1d
Pitx3	Fkbp5																				Pitx3	E030024N20Rik
Rpusd1	A330023F24Rik																				Rpusd1	Srf
Nfyc	Hck																				Nfyc	Sh3yl1
Nckap5	Dnah3																				Nckap5	Serp2
Zfp825	A630066F11Rik																				Zfp825	Chchd2
Defb47	Casp9																				Defb47	Zdhhc2
Hsf2	Anxa4																				Hsf2	Srprb
Rufy1	St6galnac2																				Rufy1	Ccdc28b
Prnd	Stat1																				Prnd	Fam43b
Gm9875	Icam1																				Gm9875	Sbk1
Sumo2	Shroom4																				Sumo2	Naa38
Fbxw11	Mapt																				Fbxw11	Lrrc75b
Sesn2	Sfrp4																				Sesn2	Chst1
Ing3	Maml2																				Ing3	Def8
Vps41	Spidr																				Vps41	Atp5mf
Glod4	Rab5b																				Glod4	Atp5f1e
Jph3	Gpr21																				Jph3	Rnaseh1
Gm9817	Akna																				Gm9817	Rtl8a
6430548M08Rik	9930111J21Rik2																				6430548M08Rik	Nck1
C130079G13Rik	Card6																				C130079G13Rik	Nat14
Zc2hc1b	Tomm6os																				Zc2hc1b	Zbtb7a
Ppp1r27	Clec5a																				Ppp1r27	Enho
Dnah1	Lifr																				Dnah1	Ndufb2
Stra13	Lair1																				Stra13	Arl6
Gm14440	Myrf																				Gm14440	Ift22
Chst12	Lpar6																				Chst12	Ccdc85b
March8	Sipa1																				March8	Nop10
Inpp5j	Gbp7																				Inpp5j	Txndc17
Ppp1r8	Pdlim2																				Ppp1r8	Mif
RP23-389M16.15	Rassf4																				RP23-389M16.15	S1pr1
RP23-389M16.8	Fes																				RP23-389M16.8	1110059E24Rik
Utp14b	Wnt3																				Utp14b	Tvp23a
Gm28045	Ermardl1																				Gm28045	Zfp235
7420426K07Rik	Acan																				7420426K07Rik	Blvrb
Pcyt1b	Dnase2a																				Pcyt1b	9130401M01Rik
Tmed8	Pikfyve																				Tmed8	Eef1akmt1
Slc7a5	Pnpla7																				Slc7a5	Taf10
Mff	Pls1																				Mff	Ptges3-ps
Trim66	Arhgap11a																				Trim66	Fdx2
Acrbp	Mcm3																				Acrbp	Gabarapl2
Farp2	Slc25a45																				Farp2	Nenf
Tmem182	Msn																				Tmem182	Spag7
Atg9a	Asap3																				Atg9a	Nxt1
Lhpp	Fcrl2																				Lhpp	Mtch1
Alox8	Jmjd7																				Alox8	Tpi1
Gm839	Renbp																				Gm839	Taf11
Acss1	Itgb5																				Acss1	Pebp1
Arl13a	Rai14																				Arl13a	Med16
Slc26a8	Tmc6																				Slc26a8	Tceal8
Wfdc5	Lpcat2																				Wfdc5	Dhcr7
Serf2	Cd274																				Serf2	Trappc6b
Slc26a1	Golm1																				Slc26a1	Zscan21
Esm1	Crybg2																				Esm1	Cox4i1
Golga7	Mir9-2																				Golga7	Syt4
Pycr1	H2-K2																				Pycr1	Egln1
Tmem233	Rsph10b																				Tmem233	Rtl8b
Tlx1	Pkdrej																				Tlx1	Cibar1
Mfsd11	Gm4524																				Mfsd11	Ccdc32
Rassf8	Cracr2b																				Rassf8	Ndufs4
Tm2d2	Arhgap30																				Tm2d2	Zmat2
Shisa5	Plekhg1																				Shisa5	Lin7b
Dnajb1	Naglu																				Dnajb1	Unc119b
Gm7293	Col20a1																				Gm7293	Chchd10
Hmga1	A230051N06Rik																				Hmga1	Ndufaf5
Wrn	Il1r1																				Wrn	Mettl22
Iqcj	S1pr3																				Iqcj	Gm5620
Ccne1	Marveld2																				Ccne1	Myl6
Tspan33	Rhbdf1																				Tspan33	Pqbp1
Pitpnc1	Map3k8																				Pitpnc1	Nudt16l1
Gast	G530011O06Rik																				Gast	Chmp5
Clic4	Rnf144b																				Clic4	Gm10080
Kcna6	Fem1al																				Kcna6	Pdxp
Slc25a34	Mocos																				Slc25a34	Ssu72
BC030500	Tgfbr2																				BC030500	Rce1
Kmo	P2rx6																				Kmo	Cox19
Avl9	Birc3																				Avl9	Shroom2
Zfp282	Tap2																				Zfp282	Gm5616
Kctd20	Ntng1																				Kctd20	Ptpn1
Adcyap1r1	Stk10																				Adcyap1r1	Oscp1
Cst6	Ajuba																				Cst6	Zdhhc7
Hist1h2bg	Tmco4																				Hist1h2bg	Gcsh
Zfp758	Tmem125																				Zfp758	Ppm1g
Homer2	Fermt3																				Homer2	Eif3i
Mpl	Ifi27																				Mpl	Zfp771
Cntnap1	BC037704																				Cntnap1	Gm6644
Fam219a	Laptm5																				Fam219a	Pmm1
Phxr2	Slc7a5																				Phxr2	Atp5f1d
Entpd4	Tma16																				Entpd4	Tbc1d22b
Cln5	Nectin4																				Cln5	Pef1
Slc38a1	Adamts2																				Slc38a1	Eef1b2
Pm20d1	Plxnb3																				Pm20d1	Ubxn6
Gpalpp1	Klf6																				Gpalpp1	Zbed5
Cep57	Notch4																				Cep57	Rabl6
Stard7	Elovl1																				Stard7	Mlx
Gm10032	Cd33																				Gm10032	Pa2g4
Rab5a	Adamts17																				Rab5a	Fbxo25
Tigd3	Zbtb44																				Tigd3	Lamtor1
Aldh1a1	Abca6																				Aldh1a1	Atg5
Fbxo8	Eva1c																				Fbxo8	Prelid3a
Slc13a3	Clic1																				Slc13a3	Rit1
Gfra3	Lyn																				Gfra3
Kera	Cnn3																				Kera
Ankk1	Grn																				Ankk1
A530064D06Rik	Rinl																				A530064D06Rik
Ceacam2	9430083A17Rik																				Ceacam2
Ccdc122	Syngr2																				Ccdc122
Actl11	Ksr1																				Actl11
Grm6	Dusp10																				Grm6
Ttc21b	Nrp1																				Ttc21b
Meox2	Mvp																				Meox2
Rprd1b	Ctnnal1																				Rprd1b
Rad51c	Atad5																				Rad51c
Syt14	Heatr5a																				Syt14
Gpr20	Aass																				Gpr20
Bpifa6	Zfp536																				Bpifa6
Slc22a23	Phactr4																				Slc22a23
Stk16	Ormdl2																				Stk16
Patl1	Mcc																				Patl1
Gins3	Hspa1l																				Gins3
Gm9	Pgm2																				Gm9
5830418K08Rik	Plin2																				5830418K08Rik
Bnc1	Sgms2																				Bnc1
Gcn1l1	Afap1l2																				Gcn1l1
Fgf15	Lcmt2																				Fgf15
Chrna4	Man2b1																				Chrna4
Slc17a9	1700052K11Rik																				Slc17a9
Map3k4	S1pr5																				Map3k4
Gzmn	Rab31																				Gzmn
Gzmg	Slc24a5																				Gzmg
Slc27a4	Hs3st1																				Slc27a4
Mmachc	Tln1																				Mmachc
Neurod4	AI429214																				Neurod4
2410124H12Rik	Polg2																				2410124H12Rik
Hamp2	Uvssa																				Hamp2
Gzme	Nav2																				Gzme
Elf4	Marveld1																				Elf4
Adck4	Rffl																				Adck4
Gm10010	Mcm6																				Gm10010
St8sia3	Kndc1																				St8sia3
BC021785	Inpp5d																				BC021785
Chp2	Mtm1																				Chp2
Srp14	Mbnl1																				Srp14
Slc1a1	Sat1																				Slc1a1
Tlr13	Zmat5																				Tlr13
4930564D02Rik	Arhgef10																				4930564D02Rik
Mapk7	Vmac																				Mapk7
Zfp120	Rab3il1																				Zfp120
Adsl	Arhgef1																				Adsl
Pwwp2b	Cobll1																				Pwwp2b
Apol6	Spns2																				Apol6
Slc9a3r2	Wdr90																				Slc9a3r2
Ldhd	Tceanc																				Ldhd
Oas1e	Edem1																				Oas1e
B930041F14Rik	Itga7																				B930041F14Rik
Lhfpl4	Cox18																				Lhfpl4
Tomm40l	Tor4a																				Tomm40l
Dcdc2b	Stxbp3																				Dcdc2b
Grin2b	Pias3																				Grin2b
Bet1l	Slc44a1																				Bet1l
A730020M07Rik	Trex1																				A730020M07Rik
Cntn6	2810402E24Rik																				Cntn6
Crispld2	Ccdc17																				Crispld2
Zmiz2	Adamts20																				Zmiz2
Gas7	Mtmr11																				Gas7
Lgals8	Plod1																				Lgals8
Urad	Soat1																				Urad
Memo1	Gusb																				Memo1
Mboat1	Anxa5																				Mboat1
Gm10399	Mysm1																				Gm10399
Slc25a35	Arhgap31																				Slc25a35
Fam131b	Eno1b																				Fam131b
Tmem245	Slc12a4																				Tmem245
Camk1	Ermardl2																				Camk1
Trub1	Tgfbr1																				Trub1
Cldn2	Apcdd1																				Cldn2
Gzmf	Clic4																				Gzmf
Csdc2	Nhlrc3																				Csdc2
Pcyt1a	Snx33																				Pcyt1a
Sorcs2	Map10																				Sorcs2
AW011738	Igf1r																				AW011738
Fnbp4	Rps6ka1																				Fnbp4
Pmm2	Sema4d																				Pmm2
Slc25a16	Stat3																				Slc25a16
9530077C05Rik	Gm21092																				9530077C05Rik
Mast4	Kcnn2																				Mast4
Mup20	Dnm2																				Mup20
Msantd4	Pnpla3																				Msantd4
A730071L15Rik	Eif5																				A730071L15Rik
Tmem9	Gpatch3																				Tmem9
Lipa	Myh9																				Lipa
Dmkn	Eid2b																				Dmkn
Emc10	Nde1																				Emc10
Zbtb4	Srsf5																				Zbtb4
Dhrs3	Cers2																				Dhrs3
Gpr25	Arf6																				Gpr25
Nrip3	Crlf2																				Nrip3
Cacng5	Tmem203																				Cacng5
Lin9	Helq																				Lin9
9430038I01Rik	Csf1r																				9430038I01Rik
Dap	Rida																				Dap
Akap10	Slc6a8																				Akap10
Asf1b	Braf																				Asf1b
Clk3	Slc29a3																				Clk3
Sh2d4b	Nvl																				Sh2d4b
Taf3	Nfe2l2																				Taf3
Gm10621	Rfesd																				Gm10621
Susd5	Shmt2																				Susd5
Ccdc6	Pld1																				Ccdc6
Rnf11	Tapbp																				Rnf11
P2ry4	Kif20a																				P2ry4
Hcar1	Wwox																				Hcar1
Zc2hc1c	Nlrx1																				Zc2hc1c
Dock2	Abhd4																				Dock2
Cyp24a1	Il15ra																				Cyp24a1
U2af1l4	Pafah2																				U2af1l4
Hmga1-rs1	Mcm2																				Hmga1-rs1
Sox13	Nfatc1																				Sox13
Rtel1	Cacna2d4																				Rtel1
Irf2	Stat2																				Irf2
Gipc3	Lats2																				Gipc3
Slc36a4	Zfp451																				Slc36a4
Gzmd	Tmbim1																				Gzmd
Tmem50b	Rgs3																				Tmem50b
Camk2d	Stx3																				Camk2d
Rexo4	Cnot3																				Rexo4
Lbp	Utp14a																				Lbp
Urm1	Sirt2																				Urm1
Rnf181	Lgmn																				Rnf181
Adarb1	Zfp94																				Adarb1
Prkch	Gon4l																				Prkch
Cd276	Mtmr2																				Cd276
Gm14569	Top3a																				Gm14569
A830073O21Rik	Dock1																				A830073O21Rik
Atp6v1a	Ctsa																				Atp6v1a
Tgfbr2	Cyp4f14																				Tgfbr2
Dtx3	Sgpl1																				Dtx3
Slc1a5	Plcd4																				Slc1a5
Gmfb	Pnkp																				Gmfb
Defb13	Plcl1																				Defb13
Itpka	Thumpd2																				Itpka
Pvr	Slc50a1																				Pvr
Pskh1	Tradd																				Pskh1
Polr2d	Mcur1																				Polr2d
Ssna1	Airim																				Ssna1
Sptbn1	Fubp3																				Sptbn1
Gnai1	Thrap3																				Gnai1
Dnajc28	Rpap3																				Dnajc28
Prkcg	Manba																				Prkcg
Ric8b	Uap1l1																				Ric8b
Zfp692	Hbs1l																				Zfp692
Ceacam1	Dph7																				Ceacam1
Pgam5	Taco1																				Pgam5
Bcl2	Khnyn																				Bcl2
Alx4	Dip2a																				Alx4
Tspan7	Abca2																				Tspan7
Eda	Gns																				Eda
Apbb2	Fnbp4																				Apbb2
Camk2n1	Oplah																				Camk2n1
St8sia6	Clcn6																				St8sia6
Ctf1	Tcerg1																				Ctf1
Cd53	Ppt1																				Cd53
Psmc1	Coro2b																				Psmc1
Fdx1l	Syvn1																				Fdx1l
Prkci	Ss18																				Prkci
Cdk20	Lrrfip1																				Cdk20
H2bfm	Trp53bp2																				H2bfm
Il1f5	Gpatch1																				Il1f5
St3gal2	Jrkl																				St3gal2
Azi2	Nhlrc1																				Azi2
Pfpl	Clcn2																				Pfpl
Fam107a	Prrc1																				Fam107a
Sgsm3	Ccdc167																				Sgsm3
Hjurp	Snx24																				Hjurp
Aph1c	Ccp110																				Aph1c
Adcy7	Tyw1																				Adcy7
Tnfaip8l3	Lrrn1																				Tnfaip8l3
Sap130	Taf1a																				Sap130
Ryk	Cyb561a3																				Ryk
4921522P10Rik	Pmm2																				4921522P10Rik
Tspyl2	Cog2																				Tspyl2
Ccdc64	Nfasc																				Ccdc64
Fgf12	Rhbdd1																				Fgf12
Nuak2	Mindy1																				Nuak2
Gm9970	Slc11a2																				Gm9970
Dnajc5	Ktn1																				Dnajc5
Lpgat1	Mkln1																				Lpgat1
Fam196a	Rela																				Fam196a
Grap	Rmi1																				Grap
Tmem159	Plekha1																				Tmem159
Cd27	Rad52																				Cd27
Pea15a	Ncoa1																				Pea15a
Wipf2	Tars1																				Wipf2
Ubtfl1	Lars1																				Ubtfl1
1700020N01Rik	Pxk																				1700020N01Rik
Zkscan8	Cyfip1																				Zkscan8
Prkcz	Ikbkb																				Prkcz
Rnasel	Syne2																				Rnasel
Ifi44l	Zdhhc9																				Ifi44l
Cacng4	Elmod3																				Cacng4
Mturn	Daam1																				Mturn
Limd2	Cd164																				Limd2
Rnf24	Tbc1d23																				Rnf24
Zfand2a	Zfp346																				Zfand2a
D430019H16Rik	Slc20a2																				D430019H16Rik
Rgs5	Telo2																				Rgs5
Trip13	Gtf3c2																				Trip13
Creg1	Ddhd2																				Creg1
Usp26	Usp16																				Usp26
Snhg11	Lgals8																				Snhg11
Ola1	Dnajc16																				Ola1
Prrx1	Arnt																				Prrx1
Thbd	Slc20a1																				Thbd
Ovch2	Ermp1																				Ovch2
Nkap	Trim28																				Nkap
Gjb4	Coro1c																				Gjb4
Galnt10	Rps6kb1																				Galnt10
AB041806	Poglut1																				AB041806
Derl2	Tpp1																				Derl2
Krt27	Afg3l2																				Krt27
Bcl7c																					Bcl7c
Slc25a11																					Slc25a11
Arf3																					Arf3
BC068281																					BC068281
Tnnt3																					Tnnt3
Ubl3																					Ubl3
Mmgt2																					Mmgt2
Fxyd7																					Fxyd7
Htr5a																					Htr5a
Acot6																					Acot6
Nutf2																					Nutf2
Iqce																					Iqce
Rap2b																					Rap2b
Kcnk13																					Kcnk13
Ifi30																					Ifi30
Krt31																					Krt31
Phc3																					Phc3
5031439G07Rik																					5031439G07Rik
Chfr																					Chfr
Mup3																					Mup3
Gm21685																					Gm21685
Timm10																					Timm10
Atp4b																					Atp4b
Slc39a2																					Slc39a2
Nutf2-ps1																					Nutf2-ps1
Arfrp1																					Arfrp1
Slc9a7																					Slc9a7
Ccdc159																					Ccdc159
Ccl8																					Ccl8
4930451G09Rik																					4930451G09Rik
Ncan																					Ncan
Cfl2																					Cfl2
Cd63																					Cd63
Wdr4																					Wdr4
Inpp4b																					Inpp4b
Gm10699																					Gm10699
Shisa6																					Shisa6
Fkbp6																					Fkbp6
Klhl38																					Klhl38
Ttll7																					Ttll7
Ina																					Ina
Tinag																					Tinag
Rnf141																					Rnf141
Rnft1																					Rnft1
Tmcc2																					Tmcc2
Ilk																					Ilk
2010001E11Rik																					2010001E11Rik
Aspg																					Aspg
Tmem220																					Tmem220
Acad12																					Acad12
Trak1																					Trak1
Nhlh2																					Nhlh2
Mmgt1																					Mmgt1
Fbxo45																					Fbxo45
Plscr4																					Plscr4
Sh3rf3																					Sh3rf3
Efnb2																					Efnb2
Nudt4																					Nudt4
Tmem86b																					Tmem86b
Micu1																					Micu1
Itga9																					Itga9
Ncs1																					Ncs1
D930048N14Rik																					D930048N14Rik
Cplx3																					Cplx3
9830107B12Rik																					9830107B12Rik
Izumo3																					Izumo3
1700025C18Rik																					1700025C18Rik
Gm826																					Gm826
Nol4																					Nol4
Il17re																					Il17re
Dio2																					Dio2
Syn1																					Syn1
Rab19																					Rab19
Tas1r2																					Tas1r2
Slc7a1																					Slc7a1
Mtx3																					Mtx3
Efcc1																					Efcc1
Tmem104																					Tmem104
Tnfsf15																					Tnfsf15
Syt1																					Syt1
1700019A02Rik																					1700019A02Rik
Edaradd																					Edaradd
Mob3c																					Mob3c
Ggps1																					Ggps1
Btbd10																					Btbd10
Nrsn1																					Nrsn1
Arhgdia																					Arhgdia
Lrrc61																					Lrrc61
Senp5																					Senp5
Aldh7a1																					Aldh7a1
Cd209c																					Cd209c
4931406B18Rik																					4931406B18Rik
Ercc6l																					Ercc6l
Kcnmb1																					Kcnmb1
Ly6g6c																					Ly6g6c
Cnot8																					Cnot8
Ncr1																					Ncr1
Rhox12																					Rhox12
Ptp4a1																					Ptp4a1
Celf4																					Celf4
Abhd4																					Abhd4
Apoo																					Apoo
Hnrnpm																					Hnrnpm
Thumpd3																					Thumpd3
Zfp397																					Zfp397
Gm14139																					Gm14139
Tmem167																					Tmem167
Zcchc6																					Zcchc6
H2-M10.6																					H2-M10.6
Uck2																					Uck2
Optn																					Optn
Cd2bp2																					Cd2bp2
Gpt2																					Gpt2
Sytl5																					Sytl5
Syt7																					Syt7
Gprc5c																					Gprc5c
Josd1																					Josd1
Gm10037																					Gm10037
Hs3st2																					Hs3st2
Gcfc2																					Gcfc2
2700062C07Rik																					2700062C07Rik
Eif2b2																					Eif2b2
H2-M10.4																					H2-M10.4
Trim68																					Trim68
N4bp2l1																					N4bp2l1
1700042G07Rik																					1700042G07Rik
Mapt																					Mapt
Peg10																					Peg10
Ptgr2																					Ptgr2
Kdr																					Kdr
Tbc1d20																					Tbc1d20
Cyp4a10																					Cyp4a10
Set																					Set
Wdfy3																					Wdfy3
2010111I01Rik																					2010111I01Rik
Nln																					Nln
Cd69																					Cd69
Ccdc78																					Ccdc78
Fam43a																					Fam43a
Vwce																					Vwce
Vip																					Vip
Gm14420																					Gm14420
Fam172a																					Fam172a
Pttg1ip																					Pttg1ip
Tsc22d3																					Tsc22d3
Mxd3																					Mxd3
Slc10a7																					Slc10a7
Wfdc12																					Wfdc12
Specc1																					Specc1
Shisa2																					Shisa2
Chad																					Chad
Tmem71																					Tmem71
Tmem221																					Tmem221
Gm5444																					Gm5444
Amph																					Amph
Olfr536																					Olfr536
Arfgap2																					Arfgap2
BC048671																					BC048671
Ccr4																					Ccr4
Tmem64																					Tmem64
Hdac10																					Hdac10
Arrb1																					Arrb1
Ppp1r14c																					Ppp1r14c
D330020A13Rik																					D330020A13Rik
Retn																					Retn
Olfr354																					Olfr354
Ythdf3																					Ythdf3
Gpr152																					Gpr152
Asxl2																					Asxl2
Gm973																					Gm973
Pknox2																					Pknox2
Fbxo36																					Fbxo36
Prok2																					Prok2
1190003K10Rik																					1190003K10Rik
Ndufa10																					Ndufa10
Nr2c2ap																					Nr2c2ap
Ppp1r14d																					Ppp1r14d
Vma21																					Vma21
Rab43																					Rab43
Vmac																					Vmac
Chst11																					Chst11
Khdc1c																					Khdc1c
Gm5878																					Gm5878
Klf8																					Klf8
Khdc1a																					Khdc1a
Tcf12																					Tcf12
Dusp15																					Dusp15
Gm10447																					Gm10447
Bhlha15																					Bhlha15
Slc18a2																					Slc18a2
Adra2c																					Adra2c
Map1s																					Map1s
Cav1																					Cav1
9030612E09Rik																					9030612E09Rik
Fanci																					Fanci
Snx32																					Snx32
Bsx																					Bsx
Clns1a																					Clns1a
Bpnt1																					Bpnt1
Sgsh																					Sgsh
Fhod3																					Fhod3
Opcml																					Opcml
Slc5a5																					Slc5a5
4930503E14Rik																					4930503E14Rik
Id1																					Id1
Rmnd5a																					Rmnd5a
Tecr																					Tecr
Gm14431																					Gm14431
Gbp7																					Gbp7
Fam163b																					Fam163b
Rxfp1																					Rxfp1
Hrh2																					Hrh2
Pcdh9																					Pcdh9
Oas1c																					Oas1c
Elp4																					Elp4
Sgol1																					Sgol1
Ssr2																					Ssr2
Tmem191c																					Tmem191c
Duoxa1																					Duoxa1
Cdc42se1																					Cdc42se1
Oaf																					Oaf
Fcer2a																					Fcer2a
Ccdc177																					Ccdc177
Got2																					Got2
Zmat3																					Zmat3
Dpp4																					Dpp4
Gm10083																					Gm10083
Bcdin3d																					Bcdin3d
Gm5784																					Gm5784
Zfp953																					Zfp953
Orc2																					Orc2
Bivm																					Bivm
Hsd3b7																					Hsd3b7
Irf6																					Irf6
Lrrc32																					Lrrc32
Stx3																					Stx3
Mrgbp																					Mrgbp
Oas1h																					Oas1h
Plau																					Plau
Prc1																					Prc1
Tusc5																					Tusc5
Draxin																					Draxin
Ldoc1l																					Ldoc1l
Nr6a1																					Nr6a1
Gm6086																					Gm6086
Gm15821																					Gm15821
Slc29a2																					Slc29a2
Rwdd1																					Rwdd1
Scarf1																					Scarf1
Cldn4																					Cldn4
Tmem239																					Tmem239
Ddb2																					Ddb2
Hrasls																					Hrasls
Dcbld1																					Dcbld1
Rsad1																					Rsad1
Tmem164																					Tmem164
Stxbp1																					Stxbp1
Zfp668																					Zfp668
Slc7a10																					Slc7a10
Mysm1																					Mysm1
Zfp871																					Zfp871
Nek6																					Nek6
Defb12																					Defb12
Gm12887																					Gm12887
Fabp2																					Fabp2
Dpp10																					Dpp10
Ccdc89																					Ccdc89
Cacfd1																					Cacfd1
Purg																					Purg
Cenpw																					Cenpw
Krtap17-1																					Krtap17-1
Muc13																					Muc13
Paics																					Paics
Git1																					Git1
Dmrt2																					Dmrt2
Tcf15																					Tcf15
Tmc7																					Tmc7
Gyk																					Gyk
Vnn1																					Vnn1
Hibch																					Hibch
Atp2a2																					Atp2a2
Ppm1f																					Ppm1f
Tpm1																					Tpm1
Zfp41																					Zfp41
Zfp821																					Zfp821
Loh12cr1																					Loh12cr1
Meis1																					Meis1
Arpc2																					Arpc2
Gm4894																					Gm4894
Atp10b																					Atp10b
Sgsm2																					Sgsm2
Rasgrf2																					Rasgrf2
Oas1d																					Oas1d
C230062I16Rik																					C230062I16Rik
Med6																					Med6
Rce1																					Rce1
Ogt																					Ogt
Gjc3																					Gjc3
Cyp2b10																					Cyp2b10
Tbxa2r																					Tbxa2r
2310036O22Rik																					2310036O22Rik
Sssca1																					Sssca1
Oasl2																					Oasl2
Mtus2																					Mtus2
Prkaca																					Prkaca
Abcg4																					Abcg4
Gm14288																					Gm14288
Slco5a1																					Slco5a1
Gfap																					Gfap
Ppp1r3d																					Ppp1r3d
Zfp385b																					Zfp385b
St3gal4																					St3gal4
Dhrs9																					Dhrs9
Pabpn1l																					Pabpn1l
Rab6b																					Rab6b
Kif3c																					Kif3c
Asgr1																					Asgr1
Nme7																					Nme7
Rgs7																					Rgs7
Naglu																					Naglu
Ncstn																					Ncstn
Nfam1																					Nfam1
1110004F10Rik																					1110004F10Rik
Kcnc2																					Kcnc2
Lhfp																					Lhfp
Ociad1																					Ociad1
Hipk1																					Hipk1
A930018M24Rik																					A930018M24Rik
4933440M02Rik																					4933440M02Rik
S100a16																					S100a16
Epm2aip1																					Epm2aip1
Klra17																					Klra17
Ghrhr																					Ghrhr
Mkl2																					Mkl2
Sufu																					Sufu
Zbtb20																					Zbtb20
Lamtor5																					Lamtor5
Morn4																					Morn4
Strn																					Strn
4931440P22Rik																					4931440P22Rik
Olfr1368																					Olfr1368
Chst14																					Chst14
Xkr8																					Xkr8
1810009A15Rik																					1810009A15Rik
Myo18a																					Myo18a
Gm9804																					Gm9804
Gm1968																					Gm1968
Gm12830																					Gm12830
Akap2																					Akap2
Gpm6b																					Gpm6b
Il13ra1																					Il13ra1
Dffa																					Dffa
Maf1																					Maf1
Ankrd49																					Ankrd49
Egr1																					Egr1
Bpifa2																					Bpifa2
Grhl2																					Grhl2
Casq2																					Casq2
Zfp174																					Zfp174
Jmy																					Jmy
Selp																					Selp
Acot5																					Acot5
Nap1l5																					Nap1l5
Gm9767																					Gm9767
Usp11																					Usp11
Gm21847																					Gm21847
C130060K24Rik																					C130060K24Rik
Best3																					Best3
Megf9																					Megf9
Dazap2																					Dazap2
Bcl2l10																					Bcl2l10
Slc5a7																					Slc5a7
Ankrd34a																					Ankrd34a
Grk1																					Grk1
4933415F23Rik																					4933415F23Rik
Nup62																					Nup62
Smox																					Smox
Them4																					Them4
1700015G11Rik																					1700015G11Rik
Psmf1																					Psmf1
Med22																					Med22
Sstr1																					Sstr1
AI593442																					AI593442
Gpr133																					Gpr133
Gm7120																					Gm7120
Zfp319																					Zfp319
Gpr173																					Gpr173
4930519P11Rik																					4930519P11Rik
Popdc3																					Popdc3
Prokr2																					Prokr2
Nfu1																					Nfu1
Lzts2																					Lzts2
H2-Eb1																					H2-Eb1
Snx3																					Snx3
Zfp868																					Zfp868
Tgif1																					Tgif1
Avpr1b																					Avpr1b
Ctnna2																					Ctnna2
Hdc																					Hdc
Cldn6																					Cldn6
Gabarap																					Gabarap
Slc38a3																					Slc38a3
Dusp7																					Dusp7
Bhlhb9																					Bhlhb9
Ccdc15																					Ccdc15
Gm21885																					Gm21885
Foxh1																					Foxh1
Iqcg																					Iqcg
Tmem69																					Tmem69
Dnajc16																					Dnajc16
Pla2g4c																					Pla2g4c
Gm27027																					Gm27027
Mrpl22																					Mrpl22
Hid1																					Hid1
Cdkal1																					Cdkal1
Son																					Son
Gpr119																					Gpr119
Elk1																					Elk1
Rab15																					Rab15
Gata4																					Gata4
Pate4																					Pate4
Gm6588																					Gm6588
Zfp202																					Zfp202
Zfp467																					Zfp467
Pgr																					Pgr
Gm5113																					Gm5113
Ftsj2																					Ftsj2
Thpo																					Thpo
Cldn12																					Cldn12
4933421I07Rik																					4933421I07Rik
Ankra2																					Ankra2
Krtap5-2																					Krtap5-2
Ctnnb1																					Ctnnb1
Zfand3																					Zfand3
Pnck																					Pnck
Sh3bgrl3																					Sh3bgrl3
Derl3																					Derl3
Entpd3																					Entpd3
Golga1																					Golga1
Gm3286																					Gm3286
Tarsl2																					Tarsl2
Vcpkmt																					Vcpkmt
Foxd2																					Foxd2
1700001K19Rik																					1700001K19Rik
Creld2																					Creld2
Cuedc1																					Cuedc1
Crebl2																					Crebl2
Hibadh																					Hibadh
Usp18																					Usp18
Sphkap																					Sphkap
Vstm5																					Vstm5
Hist2h2be																					Hist2h2be
Snx16																					Snx16
6030458C11Rik																					6030458C11Rik
Acbd3																					Acbd3
Tns3																					Tns3
Prickle1																					Prickle1
Sh3pxd2b																					Sh3pxd2b
Insig1																					Insig1
Olfml3																					Olfml3
Gm10384																					Gm10384
Rasgrf1																					Rasgrf1
Gm7489																					Gm7489
Stx1a																					Stx1a
BC018507																					BC018507
Olfr1133																					Olfr1133
Gm17567																					Gm17567
Tnfrsf26																					Tnfrsf26
Ppp2r4																					Ppp2r4
2610034B18Rik																					2610034B18Rik
Ctr9																					Ctr9
Pycr2																					Pycr2
Braf																					Braf
Nup210l																					Nup210l
Wdr16																					Wdr16
Tnfsf13b																					Tnfsf13b
Rnf44																					Rnf44
Ppp1r3b																					Ppp1r3b
Smim24																					Smim24
Usp24																					Usp24
Dcun1d4																					Dcun1d4
Trp53inp1																					Trp53inp1
Prdm16																					Prdm16
Cux2																					Cux2
4933412E24Rik																					4933412E24Rik
Gm11232																					Gm11232
Nr4a1																					Nr4a1
Tjp2																					Tjp2
Gm53																					Gm53
Rnase9																					Rnase9
Egln3																					Egln3
Cacul1																					Cacul1
Setd3																					Setd3
Rspo4																					Rspo4
Nkain3																					Nkain3
Slc31a2																					Slc31a2
Psca																					Psca
9230104L09Rik																					9230104L09Rik
Fam47e																					Fam47e
Eif6																					Eif6
Tmem65																					Tmem65
Epb4.1l3																					Epb4.1l3
Setd7																					Setd7
Wdr47																					Wdr47
Gm9507																					Gm9507
Gm6871																					Gm6871
AI467606																					AI467606
Piga																					Piga
Chm																					Chm
Hus1																					Hus1
Vash1																					Vash1
Hfe2																					Hfe2
Slc13a2																					Slc13a2
Fam19a5																					Fam19a5
Hapln1																					Hapln1
2900055J20Rik																					2900055J20Rik
D630003M21Rik																					D630003M21Rik
Slc48a1																					Slc48a1
Dusp3																					Dusp3
Sdc3																					Sdc3
Snx27																					Snx27
Pygo2																					Pygo2
Pcdhb18																					Pcdhb18
4921509C19Rik																					4921509C19Rik
Actr1b																					Actr1b
Slc20a2																					Slc20a2
Muc19																					Muc19
Fam174b																					Fam174b
Lphn1																					Lphn1
Rab30																					Rab30
Clec14a																					Clec14a
Npsr1																					Npsr1
Ugt1a7c																					Ugt1a7c
Spryd4																					Spryd4
Ssr1																					Ssr1
Qprt																					Qprt
Fahd1																					Fahd1
Eno2																					Eno2
Nfe2																					Nfe2
Fbxo28																					Fbxo28
Sp6																					Sp6
Vwa9																					Vwa9
Plscr3																					Plscr3
Tapbp																					Tapbp
Lat2																					Lat2
D10Wsu102e																					D10Wsu102e
Agtrap																					Agtrap
Ptch1																					Ptch1
Pcdhb7																					Pcdhb7
Tlr3																					Tlr3
Pmp22																					Pmp22
Bysl																					Bysl
C87499																					C87499
Rab31																					Rab31
A330008L17Rik																					A330008L17Rik
Disp2																					Disp2
Icos																					Icos
Clec16a																					Clec16a
Rap1b																					Rap1b
Tmem189																					Tmem189
Mybl1																					Mybl1
Camk2a																					Camk2a
Klk14																					Klk14
D2Wsu81e																					D2Wsu81e
3110018I06Rik																					3110018I06Rik
Dnajc5g																					Dnajc5g
Car7																					Car7
Parva																					Parva
Slfn3																					Slfn3
Ppap2c																					Ppap2c
Osm																					Osm
Trdn																					Trdn
Sh3rf1																					Sh3rf1
Npepps																					Npepps
Tmem74b																					Tmem74b
Klrb1f																					Klrb1f
Btc																					Btc
Olfml1																					Olfml1
Frmd4b																					Frmd4b
Daw1																					Daw1
Gad2																					Gad2
Trappc4																					Trappc4
Gm21743																					Gm21743
Kremen1																					Kremen1
Alg10b																					Alg10b
Faim2																					Faim2
1700084C01Rik																					1700084C01Rik
Gjd4																					Gjd4
Gnaz																					Gnaz
Dlx3																					Dlx3
Coprs																					Coprs
Samd3																					Samd3
Chek1																					Chek1
Eva1c																					Eva1c
F10																					F10
Clvs1																					Clvs1
Dsc1																					Dsc1
Rab34																					Rab34
Fxyd6																					Fxyd6
Dtd1																					Dtd1
Cdc16																					Cdc16
Ackr3																					Ackr3
Eif5																					Eif5
Klhl25																					Klhl25
Lonrf2																					Lonrf2
Gatsl2																					Gatsl2
Rph3al																					Rph3al
Sit1																					Sit1
Gm15800																					Gm15800
BC022687																					BC022687
Palm2Akap2																					Palm2Akap2
Prr12																					Prr12
Pgap2																					Pgap2
Ccdc68																					Ccdc68
Sept12																					Sept12
Myl6																					Myl6
Slc2a1																					Slc2a1
Prkg2																					Prkg2
S100b																					S100b
Tacstd2																					Tacstd2
Anpep																					Anpep
Cyfip2																					Cyfip2
Hey2																					Hey2
Bcam																					Bcam
Kctd5																					Kctd5
Smyd5																					Smyd5
Mvd																					Mvd
Gm766																					Gm766
Pianp																					Pianp
Speer4f																					Speer4f
Cyp26b1																					Cyp26b1
Dusp22																					Dusp22
Tmpo																					Tmpo
BC007180																					BC007180
Sapcd2																					Sapcd2
Cflar																					Cflar
E330014E10Rik																					E330014E10Rik
Sult1a1																					Sult1a1
Snw1																					Snw1
Osbpl2																					Osbpl2
Gm5585																					Gm5585
Foxr1																					Foxr1
Cblb																					Cblb
Dmd																					Dmd
Ap3m1																					Ap3m1
Gramd1c																					Gramd1c
Gadl1																					Gadl1
Napa																					Napa
Hs3st3b1																					Hs3st3b1
Slc6a12																					Slc6a12
Whsc1l1																					Whsc1l1
Ube3b																					Ube3b
Xrn1																					Xrn1
Ctif																					Ctif
Syp																					Syp
Nmnat3																					Nmnat3
Ppm1e																					Ppm1e
Capn1																					Capn1
Shd																					Shd
Dars																					Dars
Dcaf5																					Dcaf5
Susd2																					Susd2
Ndrg1																					Ndrg1
Stk32a																					Stk32a
Gypc																					Gypc
Twf2																					Twf2
Nfatc2																					Nfatc2
Vwc2l																					Vwc2l
Fut2																					Fut2
B3gat1																					B3gat1
Vav1																					Vav1
Ctdsp2																					Ctdsp2
Gpr35																					Gpr35
Tpmt																					Tpmt
Cbfa2t3																					Cbfa2t3
Cdc34																					Cdc34
9130019O22Rik																					9130019O22Rik
Tacr1																					Tacr1
Snd1																					Snd1
Rnaset2b																					Rnaset2b
Ctcf																					Ctcf
Syt17																					Syt17
Ap1b1																					Ap1b1
Prss53																					Prss53
Asb17																					Asb17
Ric3																					Ric3
Myh14																					Myh14
Slc26a9																					Slc26a9
Slc14a2																					Slc14a2
Dusp18																					Dusp18
Rbm47																					Rbm47
H2-Eb2																					H2-Eb2
Rhbdf2																					Rhbdf2
Mzt1																					Mzt1
Trim7																					Trim7
Gm2163																					Gm2163
Rasal2																					Rasal2
Gapt																					Gapt
Tmem18																					Tmem18
Tprkb																					Tprkb
Rela																					Rela
Lgi1																					Lgi1
Tubb6																					Tubb6
Immt																					Immt
Gm16515																					Gm16515
Cyp4a31																					Cyp4a31
Crybg3																					Crybg3
1200014J11Rik																					1200014J11Rik
Ccdc85b																					Ccdc85b
Zfand2b																					Zfand2b
Galnt15																					Galnt15
Zfp229																					Zfp229
Gm1070																					Gm1070
Bend6																					Bend6
Zswim1																					Zswim1
Lypd6																					Lypd6
Nab2																					Nab2
Mdfic																					Mdfic
Gnat1																					Gnat1
Ufl1																					Ufl1
Smarcc1																					Smarcc1
Cad																					Cad
Agpat1																					Agpat1
Smtnl2																					Smtnl2
Abr																					Abr
Efcab8																					Efcab8
Prdm11																					Prdm11
Zfp106																					Zfp106
Zfp652																					Zfp652
Amotl1																					Amotl1
Relt																					Relt
Armc6																					Armc6
Gm17174																					Gm17174
Abhd6																					Abhd6
Stk17b																					Stk17b
Ube2d1																					Ube2d1
Gkn1																					Gkn1
A930033H14Rik																					A930033H14Rik
Ldlr																					Ldlr
Tspan5																					Tspan5
Dll4																					Dll4
Chd5																					Chd5
Hapln4																					Hapln4
Reps2																					Reps2
Bves																					Bves
Ptpn5																					Ptpn5
Adarb2																					Adarb2
Xlr4c																					Xlr4c
Map2k6																					Map2k6
Cdc42ep3																					Cdc42ep3
Rab42																					Rab42
Ccdc71l																					Ccdc71l
Ptgfr																					Ptgfr
Wdr92																					Wdr92
Mtf1																					Mtf1
Csf1																					Csf1
Nagpa																					Nagpa
Ppapdc1b																					Ppapdc1b
Dmbx1																					Dmbx1
Atcay																					Atcay
Kdm2b																					Kdm2b
Aifm3																					Aifm3
Tmem170																					Tmem170
Dlx4																					Dlx4
Meis2																					Meis2
Tbc1d12																					Tbc1d12
Pds5b																					Pds5b
Rbbp5																					Rbbp5
Tgtp2																					Tgtp2
Ppt2																					Ppt2
Gm20721																					Gm20721
Gls2																					Gls2
Dph6																					Dph6
Gm527																					Gm527
Dnajc8																					Dnajc8
Adra1b																					Adra1b
Pitpnm2																					Pitpnm2
Gm4952																					Gm4952
H2-M2																					H2-M2
Wbscr27																					Wbscr27
Kank2																					Kank2
Strip2																					Strip2
5730507C01Rik																					5730507C01Rik
Eppin																					Eppin
Atxn7l2																					Atxn7l2
Ralgapb																					Ralgapb
Rfx1																					Rfx1
Rpia																					Rpia
Malt1																					Malt1
Stk11ip																					Stk11ip
Lcn10																					Lcn10
Sp9																					Sp9
Rft1																					Rft1
Fam177a																					Fam177a
Astl																					Astl
A530016L24Rik																					A530016L24Rik
Nudcd3																					Nudcd3
Bloc1s5																					Bloc1s5
Slc25a22																					Slc25a22
Akr1d1																					Akr1d1
Cabp4																					Cabp4
Grin3a																					Grin3a
RP23-29K12.9																					RP23-29K12.9
BC049730																					BC049730
Il1b																					Il1b
Fzd10																					Fzd10
Ube2q1																					Ube2q1
Rab22a																					Rab22a
Vps25																					Vps25
Rhbdl3																					Rhbdl3
Shank2																					Shank2
Slc18b1																					Slc18b1
Dgke																					Dgke
Zfp235																					Zfp235
Acat3																					Acat3
Gm10600																					Gm10600
Parp14																					Parp14
Adat3																					Adat3
Gas2l3																					Gas2l3
Zfp617																					Zfp617
Stk32b																					Stk32b
Tcf7																					Tcf7
Rspo2																					Rspo2
Tmtc2																					Tmtc2
Eogt																					Eogt
Tef																					Tef
Trim14																					Trim14
Inpp5k																					Inpp5k
Olfr558																					Olfr558
Prokr1																					Prokr1
Stat3																					Stat3
Hdgf																					Hdgf
Adam7																					Adam7
2610528A11Rik																					2610528A11Rik
Rs1																					Rs1
Ccr9																					Ccr9
Tnfaip1																					Tnfaip1
Lztfl1																					Lztfl1
Slc7a2																					Slc7a2
Zfp455																					Zfp455
Scml4																					Scml4
Fbxw7																					Fbxw7
Med10																					Med10
Kif11																					Kif11
Cps1																					Cps1
Slc39a11																					Slc39a11
Tanc2																					Tanc2
Yod1																					Yod1
Cog3																					Cog3
Asb1																					Asb1
Sntn																					Sntn
Nid1																					Nid1
Whsc1																					Whsc1
Tmem140																					Tmem140
Mr1																					Mr1
Slc16a13																					Slc16a13
Ermap																					Ermap
Tmem72																					Tmem72
Vipas39																					Vipas39
AC115689.1																					AC115689.1
Lsamp																					Lsamp
BC048403																					BC048403
Midn																					Midn
Bnc2																					Bnc2
Slc35b4																					Slc35b4
Aldh18a1																					Aldh18a1
Ssh2																					Ssh2
Bhlhe23																					Bhlhe23
Hhipl2																					Hhipl2
Gjb2																					Gjb2
Pfkfb1																					Pfkfb1
Il18rap																					Il18rap
Cers2																					Cers2
Tacr2																					Tacr2
Ms4a1																					Ms4a1
Ndrg3																					Ndrg3
Net1																					Net1
Ikzf2																					Ikzf2
Xxylt1																					Xxylt1
Slc30a4																					Slc30a4
Fgf3																					Fgf3
Rgr																					Rgr
Igsf11																					Igsf11
Il23a																					Il23a
Taf2																					Taf2
Acnat1																					Acnat1
Tram2																					Tram2
Ccser2																					Ccser2
Sirt7																					Sirt7
Dnajb6																					Dnajb6
Dpm2																					Dpm2
Rinl																					Rinl
Lrrc55																					Lrrc55
Prdm4																					Prdm4
Ctps2																					Ctps2
Mob1b																					Mob1b
Cyr61																					Cyr61
Mcam																					Mcam
Lrrc24																					Lrrc24
Pigt																					Pigt
Dbh																					Dbh
Gltscr1l																					Gltscr1l
Ighg2c																					Ighg2c
Aph1a																					Aph1a
Scfd2																					Scfd2
Padi2																					Padi2
Scyl3																					Scyl3
Scly																					Scly
Pxt1																					Pxt1
Foxc1																					Foxc1
Xylt2																					Xylt2
Steap3																					Steap3
Tbx20																					Tbx20
Slc44a2																					Slc44a2
Fgfr2																					Fgfr2
Bin3																					Bin3
Znrf3																					Znrf3
Gltscr1																					Gltscr1
Gm20878																					Gm20878
Rapgef5																					Rapgef5
Il31ra																					Il31ra
Psme4																					Psme4
Pou2f2																					Pou2f2
Gm14151																					Gm14151
Gpatch2																					Gpatch2
Rhof																					Rhof
Psma3																					Psma3
Sftpb																					Sftpb
Arpc5																					Arpc5
Col22a1																					Col22a1
Pqlc1																					Pqlc1
Agps																					Agps
Gm16485																					Gm16485
Cacnb2																					Cacnb2
Mall																					Mall
Ncoa2																					Ncoa2
Arfgap3																					Arfgap3
3110039M20Rik																					3110039M20Rik
Dspp																					Dspp
Gm14147																					Gm14147
M5C1000I18Rik																					M5C1000I18Rik
Mettl9																					Mettl9
BC023829																					BC023829
Pla2g2e																					Pla2g2e
Macrod2																					Macrod2
Nos3																					Nos3
Dnajc1																					Dnajc1
Zfp142																					Zfp142
Slc26a11																					Slc26a11
Ccdc86																					Ccdc86
RP23-391B20.4																					RP23-391B20.4
Mettl24																					Mettl24
Hif3a																					Hif3a
Dab2ip																					Dab2ip
Gys1																					Gys1
Acat2																					Acat2
Aurkc																					Aurkc
Brcc3																					Brcc3
Hcfc1																					Hcfc1
Zfp14																					Zfp14
Nlrc3																					Nlrc3
Papola																					Papola
B3galnt2																					B3galnt2
Ildr1																					Ildr1
Wnt7a																					Wnt7a
Bola2																					Bola2
Fut10																					Fut10
Atp13a5																					Atp13a5
Ficd																					Ficd
Tcf4																					Tcf4
Edn3																					Edn3
Bmp1																					Bmp1
Tgfb1i1																					Tgfb1i1
Tob2																					Tob2
Epha6																					Epha6
Chrna2																					Chrna2
Gm9887																					Gm9887
Col6a6																					Col6a6
Usp20																					Usp20
Ptges																					Ptges
Cept1																					Cept1
Map2k3																					Map2k3
Zdhhc24																					Zdhhc24
Atp6v0a2																					Atp6v0a2
Park2																					Park2
Slc10a5																					Slc10a5
AB124611																					AB124611
Galm																					Galm
Grm5																					Grm5
Trim34b																					Trim34b
Clcnka																					Clcnka
Ugt1a10																					Ugt1a10
Plch1																					Plch1
Ugt1a6a																					Ugt1a6a
Ugt1a5																					Ugt1a5
Ugt1a8																					Ugt1a8
Ugt1a6b																					Ugt1a6b
Ugt1a9																					Ugt1a9
Pdgfb																					Pdgfb
Arhgef39																					Arhgef39
Ccdc170																					Ccdc170
1110051M20Rik																					1110051M20Rik
4931409K22Rik																					4931409K22Rik
Arhgap25																					Arhgap25
Ugt1a1																					Ugt1a1
Ugt1a2																					Ugt1a2
Actl6a																					Actl6a
Aox1																					Aox1
4632415L05Rik																					4632415L05Rik
Galnt6																					Galnt6
Pafah1b1																					Pafah1b1
Sun2																					Sun2
Tmem218																					Tmem218
Zfp335																					Zfp335
Kat7																					Kat7
4933402D24Rik																					4933402D24Rik
Gramd4																					Gramd4
Tspyl4																					Tspyl4
Gpr123																					Gpr123
Tctn3																					Tctn3
Tmem117																					Tmem117
Scnn1b																					Scnn1b
Pfkp																					Pfkp
Wdr54																					Wdr54
Jrk																					Jrk
Ifngr2																					Ifngr2
Hs1bp3																					Hs1bp3
Prdm1																					Prdm1
Pllp																					Pllp
Gdf7																					Gdf7
Fktn																					Fktn
Med15																					Med15
Greb1l																					Greb1l
Rapgefl1																					Rapgefl1
Clu																					Clu
Zfp879																					Zfp879
Robo2																					Robo2
Ly6e																					Ly6e
Itk																					Itk
Rab28																					Rab28
Sh2b3																					Sh2b3
Bst2																					Bst2
Tusc1																					Tusc1
Pax7																					Pax7
Dgkq																					Dgkq
6430573F11Rik																					6430573F11Rik
Ranbp6																					Ranbp6
Atrnl1																					Atrnl1
Ubl4																					Ubl4
Zdhhc15																					Zdhhc15
Fmo4																					Fmo4
Mtmr9																					Mtmr9
Zmat4																					Zmat4
Gm17641																					Gm17641
Gm10545																					Gm10545
Cnn3																					Cnn3
Cplx2																					Cplx2
1700034I23Rik																					1700034I23Rik
Oas1b																					Oas1b
Sstr5																					Sstr5
Lmx1a																					Lmx1a
Rasef																					Rasef
Id3																					Id3
Kif5a																					Kif5a
Serpina3n																					Serpina3n
Ankrd13c																					Ankrd13c
Tpcn1																					Tpcn1
Nxt2																					Nxt2
Krt5																					Krt5
Nhlh1																					Nhlh1
Gm9830																					Gm9830
Gpld1																					Gpld1
Metap1																					Metap1
Zfp704																					Zfp704
BC005624																					BC005624
Ndufab1																					Ndufab1
Klf12																					Klf12
Igfbp5																					Igfbp5
Ss18l1																					Ss18l1
Ubxn2b																					Ubxn2b
Notch4																					Notch4
Slc16a2																					Slc16a2
Klf5																					Klf5
Rab40c																					Rab40c
Nmnat2																					Nmnat2
Elp6																					Elp6
Tm9sf3																					Tm9sf3
Impdh1																					Impdh1
Lnpep																					Lnpep
C5ar1																					C5ar1
Pramef8																					Pramef8
Taf7l																					Taf7l
Sh2d7																					Sh2d7
Ube2d2b																					Ube2d2b
Syt6																					Syt6
Slc7a8																					Slc7a8
Rd3																					Rd3
Klri2																					Klri2
Rnf112																					Rnf112
Frat2																					Frat2
G3bp2																					G3bp2
Fhad1																					Fhad1
Ap1s1																					Ap1s1
Mfsd4																					Mfsd4
A230072I06Rik																					A230072I06Rik
Fam134c																					Fam134c
Ubtf																					Ubtf
Fgf22																					Fgf22
1600002H07Rik																					1600002H07Rik
1700066B19Rik																					1700066B19Rik
Atp1b4																					Atp1b4
Cbln3																					Cbln3
Rgs8																					Rgs8
Rell2																					Rell2
Tpd52l1																					Tpd52l1
Olfr1034																					Olfr1034
Wbp1l																					Wbp1l
Pan3																					Pan3
Letmd1																					Letmd1
Edc3																					Edc3
A630007B06Rik																					A630007B06Rik
N4bp3																					N4bp3
Sh2d3c																					Sh2d3c
Six6																					Six6
Ccdc67																					Ccdc67
Mcph1																					Mcph1
P2rx6																					P2rx6
Ptpn3																					Ptpn3
Pigl																					Pigl
Srd5a2																					Srd5a2
Hirip3																					Hirip3
Lhx3																					Lhx3
Dyrk4																					Dyrk4
Stk40																					Stk40
Dlk2																					Dlk2
4932418E24Rik																					4932418E24Rik
AF529169																					AF529169
Rfx4																					Rfx4
Kcnq4																					Kcnq4
Gm9978																					Gm9978
Arhgap31																					Arhgap31
Lemd2																					Lemd2
Trim65																					Trim65
Fosl2																					Fosl2
Uvssa																					Uvssa
Rhoc																					Rhoc
Ept1																					Ept1
Def8																					Def8
Cdv3																					Cdv3
Atf6																					Atf6
Art2b																					Art2b
Heyl																					Heyl
Hoxb3																					Hoxb3
Mrgprg																					Mrgprg
Svip																					Svip
F9																					F9
Fam124b																					Fam124b
Dhcr24																					Dhcr24
Brsk2																					Brsk2
Th																					Th
Chrdl1																					Chrdl1
Nodal																					Nodal
Pdyn																					Pdyn
1110008P14Rik																					1110008P14Rik
Oscar																					Oscar
E430025E21Rik																					E430025E21Rik
Eya4																					Eya4
Hspb7																					Hspb7
Cpeb2																					Cpeb2
Upk3b																					Upk3b
Lrat																					Lrat
Psd3																					Psd3
Kirrel3																					Kirrel3
2210010C04Rik																					2210010C04Rik
Thumpd2																					Thumpd2
9430015G10Rik																					9430015G10Rik
Dmrtb1																					Dmrtb1
Fut1																					Fut1
Tnfsf14																					Tnfsf14
Rassf4																					Rassf4
Crkl																					Crkl
Lars2																					Lars2
Tnfsf10																					Tnfsf10
Tgtp1																					Tgtp1
Flt4																					Flt4
Hykk																					Hykk
Rhoa																					Rhoa
Def6																					Def6
Wisp1																					Wisp1
Lrig2																					Lrig2
Ppp2r2d																					Ppp2r2d
Tmc2																					Tmc2
Snx31																					Snx31
Gm10308																					Gm10308
Cyb5d2																					Cyb5d2
Tex24																					Tex24
Cd84																					Cd84
Clec2l																					Clec2l
Nipsnap1																					Nipsnap1
Lyg2																					Lyg2
Ush1g																					Ush1g
Tbx15																					Tbx15
Dcstamp																					Dcstamp
Stac2																					Stac2
RP23-180L12.5																					RP23-180L12.5
Vps52																					Vps52
Fam114a2																					Fam114a2
Gsdma																					Gsdma
Scn10a																					Scn10a
A1cf																					A1cf
Canx																					Canx
Klhl41																					Klhl41
Golph3l																					Golph3l
Zfp395																					Zfp395
Fbxo41																					Fbxo41
Xpnpep2																					Xpnpep2
Rhox9																					Rhox9
Nanog																					Nanog
D130052B06Rik																					D130052B06Rik
Tiparp																					Tiparp
C2cd4c																					C2cd4c
Gm6658																					Gm6658
Spag5																					Spag5
Parp6																					Parp6
Phkg2																					Phkg2
Hk1																					Hk1
Tvp23a																					Tvp23a
Ubqln4																					Ubqln4
Thrb																					Thrb
Spats2																					Spats2
Glrb																					Glrb
Fbxo33																					Fbxo33
Ksr1																					Ksr1
Arhgap33																					Arhgap33
Zfp280c																					Zfp280c
Btbd17																					Btbd17
Ppp1r16b																					Ppp1r16b
Cc2d1b																					Cc2d1b
Dynll1																					Dynll1
Comt																					Comt
Atxn1																					Atxn1
AI606181																					AI606181
Rundc3b																					Rundc3b
BC035044																					BC035044
St8sia2																					St8sia2
Zfp493																					Zfp493
Gm26657																					Gm26657
Rpl5																					Rpl5
0610030E20Rik																					0610030E20Rik
Il17rd																					Il17rd
Osbpl9																					Osbpl9
Itga5																					Itga5
A4gnt																					A4gnt
Vkorc1l1																					Vkorc1l1
Foxn4																					Foxn4
Ikzf4																					Ikzf4
Dtx3l																					Dtx3l
D5Ertd577e																					D5Ertd577e
Frmd6																					Frmd6
Fam110c																					Fam110c
A330050F15Rik																					A330050F15Rik
Fam129b																					Fam129b
Ddx6																					Ddx6
Lin28a																					Lin28a
Gria2																					Gria2
Fam89b																					Fam89b
Rhbdd2																					Rhbdd2
Dnlz																					Dnlz
Sugp2																					Sugp2
Dkc1																					Dkc1
Selo																					Selo
Lypla1																					Lypla1
Cbx4																					Cbx4
Wibg																					Wibg
Mab21l3																					Mab21l3
Grhl3																					Grhl3
Jak3																					Jak3
Zbtb42																					Zbtb42
Apold1																					Apold1
Zic4																					Zic4
Prmt5																					Prmt5
Adh7																					Adh7
Iqsec1																					Iqsec1
Pbxip1																					Pbxip1
R3hcc1l																					R3hcc1l
Gpc6																					Gpc6
Fbxo38																					Fbxo38
Tada1																					Tada1
Dnajb12																					Dnajb12
Lamc3																					Lamc3
Tlr8																					Tlr8
Zfp780b																					Zfp780b
Gareml																					Gareml
Neurod2																					Neurod2
Mef2b																					Mef2b
Gm16223																					Gm16223
Pramef12																					Pramef12
Ripk2																					Ripk2
Irs2																					Irs2
Sec22c																					Sec22c
Alpk1																					Alpk1
Fndc5																					Fndc5
Adcyap1																					Adcyap1
Ttc23																					Ttc23
Dpf3																					Dpf3
Tor1a																					Tor1a
Srl																					Srl
Ptrh1																					Ptrh1
Zfp213																					Zfp213
Fosb																					Fosb
Nsun7																					Nsun7
Ep300																					Ep300
Nkx6-3																					Nkx6-3
Gm13288																					Gm13288
Zmiz1																					Zmiz1
Cxcl16																					Cxcl16
Foxn2																					Foxn2
Ocstamp																					Ocstamp
2810006K23Rik																					2810006K23Rik
Atp6v0d1																					Atp6v0d1
Esyt2																					Esyt2
Gck																					Gck
Chrm1																					Chrm1
Mxd4																					Mxd4
Ubxn2a																					Ubxn2a
Rnf14																					Rnf14
Corin																					Corin
Col17a1																					Col17a1
Apln																					Apln
Fhl1																					Fhl1
4933402N03Rik																					4933402N03Rik
Atoh8																					Atoh8
Gli2																					Gli2
BC017643																					BC017643
Pla2g4b																					Pla2g4b
Trabd2b																					Trabd2b
Mok																					Mok
Unc5c																					Unc5c
Fam198a																					Fam198a
Lysmd4																					Lysmd4
Epdr1																					Epdr1
Arhgef18																					Arhgef18
5830473C10Rik																					5830473C10Rik
Lin52																					Lin52
Aipl1																					Aipl1
Nlrp12																					Nlrp12
Foxred2																					Foxred2
Gulp1																					Gulp1
Ahrr																					Ahrr
Cacna1e																					Cacna1e
Cnr2																					Cnr2
Ptgir																					Ptgir
Phc2																					Phc2
Fech																					Fech
Tmem115																					Tmem115
Impact																					Impact
Pithd1																					Pithd1
Pcmtd2																					Pcmtd2
Eaf1																					Eaf1
Hmgxb4																					Hmgxb4
Efcab11																					Efcab11
Reep1																					Reep1
Slc25a51																					Slc25a51
Ikzf3																					Ikzf3
Zc3hav1																					Zc3hav1
Rhpn2																					Rhpn2
Nrn1																					Nrn1
Ap1g2																					Ap1g2
Aim2																					Aim2
Lrrc18																					Lrrc18
Map1a																					Map1a
Ptger3																					Ptger3
Syk																					Syk
Tyrp1																					Tyrp1
Synb																					Synb
Creg2																					Creg2
Zfp426																					Zfp426
Gmnc																					Gmnc
Pilra																					Pilra
Nfatc2ip																					Nfatc2ip
Mecp2																					Mecp2
Tmem167b																					Tmem167b
Rcbtb1																					Rcbtb1
Slc15a4																					Slc15a4
Rnf222																					Rnf222
Cyb5b																					Cyb5b
Brd2																					Brd2
Gm5627																					Gm5627
Sys1																					Sys1
Prtg																					Prtg
Dcun1d2																					Dcun1d2
Mcf2l																					Mcf2l
Tpo																					Tpo
Gpr26																					Gpr26
Tab2																					Tab2
Olfr482																					Olfr482
Leng8																					Leng8
Scn3a																					Scn3a
Abcd1																					Abcd1
Ptger1																					Ptger1
Hmgcll1																					Hmgcll1
4930432K21Rik																					4930432K21Rik
Vps35																					Vps35
Dscr3																					Dscr3
Syngap1																					Syngap1
Htr1d																					Htr1d
Prkar2a																					Prkar2a
Fbxl3																					Fbxl3
Slc25a32																					Slc25a32
Mapk14																					Mapk14
Ereg																					Ereg
Atxn7l3b																					Atxn7l3b
Sh2d2a																					Sh2d2a
Xpr1																					Xpr1
Raf1																					Raf1
Rbm28																					Rbm28
Rhoq																					Rhoq
Mal2																					Mal2
Bcl9																					Bcl9
Ttc38																					Ttc38
2010107G12Rik																					2010107G12Rik
Trpv3																					Trpv3
Six3																					Six3
Acap3																					Acap3
Uevld																					Uevld
Exog																					Exog
Hs3st4																					Hs3st4
Kitl																					Kitl
Rhbdd1																					Rhbdd1
AU019823																					AU019823
Cox7a2l																					Cox7a2l
[truncated: 4,286 more rows]

## Sheet: miRNA5114_David_KEGG
miR-5114_7094b-2-5p_target[n=6282]	mRNA_up_pV<0.05[n=568]	mir5114-pEV_dn-mRNA_up-common[n=193]		DAVID_KEGG	Category	Term	Count	%	PValue	Genes	List Total	Pop Hits	Pop Total	Fold Enrichment	Bonferroni	Benjamini	FDR				miR-5114_7094b-2-5p_target[n=6282]	mRNA_dn_pV<0.05[n=349]	mir5114-brain_up-mRNA_dn-common[n=100]		DAVID_KEGG	Category	Term	Count	%	PValue	Genes	List Total	Pop Hits	Pop Total	Fold Enrichment	Bonferroni	Benjamini	FDR
Gm14419	C3	9930111J21Rik1			KEGG_PATHWAY	mmu04662:B cell receptor signaling pathway	9	4.66321	2.85039e-06	IKBKB, LYN, CD72, INPP5D, NFATC1, FCGR2B, PIK3AP1, RELA, VAV1	114	84	10620	9.9812	0.000658223	0.000513158	0.000433185				Gm14419	Pomc	1500009l16rik			KEGG_PATHWAY	mmu04068:FoxO signaling pathway	5	5	0.00556146	GABARAPL2, FBXO25, S1PR1, HRAS, KLF2	58	133	10620	6.88359	0.641621	0.999496	0.999496
CDR1as	Ccl6	9930111J21Rik2			KEGG_PATHWAY	mmu04062:Chemokine signaling pathway	12	6.21762	6.53097e-06	IKBKB, LYN, CCL6, STAT1, GNB1, STAT3, BRAF, DOCK2, RELA, VAV1, PIK3CG, CXCL16	114	194	10620	5.76234	0.00150752	0.000513158	0.000433185				CDR1as	Asb4	9130401m01rik			KEGG_PATHWAY	mmu04540:Gap junction	4	4	0.0109526	TUBB5, TUBB3, PDGFC, HRAS	58	86	10620	8.51644	0.868191	0.999496	0.999496
Krtap5-5	Lgals3	A930033H14Rik			KEGG_PATHWAY	mmu04666:Fc gamma R-mediated phagocytosis	9	4.66321	6.66439e-06	FCGR1, LYN, ARPC1B, INPP5D, ASAP3, FCGR2B, DOCK1, VAV1, DNM2	114	94	10620	8.91937	0.0015383	0.000513158	0.000433185				Krtap5-5	Egr2	ablim3			KEGG_PATHWAY	mmu04933:AGE-RAGE signaling pathway in diabetic complications	4	4	0.0168584	EGR1, VEGFB, HRAS, PRKCZ	58	101	10620	7.25162	0.956211	0.999496	0.999496
Samd12	Cd74	AI429214			KEGG_PATHWAY	mmu04380:Osteoclast differentiation	10	5.18135	1.37529e-05	FCGR1, IKBKB, CSF1, STAT1, CYBA, NFATC1, FCGR2B, RELA, TGFBR1, TGFBR2	114	136	10620	6.84985	0.00317191	0.000794232	0.000670455				Samd12	Krt12	acsf3			KEGG_PATHWAY	mmu04010:MAPK signaling pathway	6	6	0.0217282	NR4A1, SRF, RASGRF2, PDGFC, VEGFB, HRAS	58	299	10620	3.67432	0.982439	0.999496	0.999496
Olfr926	Gfap	Aass			KEGG_PATHWAY	mmu04659:Th17 cell differentiation	8	4.14508	0.0001236	IKBKB, H2-EB1, STAT1, STAT3, NFATC1, RELA, TGFBR1, TGFBR2	114	105	10620	7.09774	0.0281495	0.0057103	0.00482038				Olfr926	Trh	aldh4a1			KEGG_PATHWAY	mmu04015:Rap1 signaling pathway	5	5	0.0280013	PDGFC, VEGFB, PFN4, HRAS, PRKCZ	58	215	10620	4.25822	0.994624	1	1
Gm4724	Tlr2	Abcc3			KEGG_PATHWAY	mmu05212:Pancreatic cancer	7	3.62694	0.000151555	IKBKB, STAT1, STAT3, BRAF, RELA, TGFBR1, TGFBR2	114	76	10620	8.58033	0.0344061	0.00583488	0.00492555				Gm4724	Fos	aldh7a1			KEGG_PATHWAY	mmu05014:Amyotrophic lateral sclerosis	6	6	0.0505369	PSMB5, TUBB5, TUBB3, NDUFB2, PFN4, TOMM40L	58	376	10620	2.92186	0.999928	1	1
Gm11007	C4b	Abhd4			KEGG_PATHWAY	mmu05168:Herpes simplex virus 1 infection	10	5.18135	0.000451254	IKBKB, BST2, H2-EB1, STAT1, EIF4EBP1, OAS1A, ZC3HAV1, RELA, BIRC3, TAPBP	114	214	10620	4.35317	0.0990118	0.0148914	0.0125706				Gm11007	Zfp33b	apold1			KEGG_PATHWAY	mmu05020:Prion disease	5	5	0.0584297	EGR1, PSMB5, TUBB5, TUBB3, NDUFB2	58	273	10620	3.35354	0.999985	1	1
Gm14305	Lyz2	Adamts2			KEGG_PATHWAY	mmu05221:Acute myeloid leukemia	6	3.10881	0.000871173	FCGR1, IKBKB, STAT3, EIF4EBP1, BRAF, RELA	114	70	10620	7.98496	0.182356	0.0251551	0.0212349				Gm14305	Arc	c1d			KEGG_PATHWAY	mmu04360:Axon guidance	4	4	0.0730407	EFNB1, ABLIM3, HRAS, PRKCZ	58	181	10620	4.04649	0.999999	1	1
Cox17	A2m	Ajuba			KEGG_PATHWAY	mmu05145:Toxoplasmosis	7	3.62694	0.00105725	IKBKB, H2-EB1, STAT1, STAT3, RELA, PIK3CG, BIRC3	114	109	10620	5.98262	0.21679	0.0263128	0.0222121				Cox17	Hbb-b1	camk2n1
Polm	Lag3	Ankrd23			KEGG_PATHWAY	mmu04060:Cytokine-cytokine receptor interaction	11	5.69948	0.00113908	CSF3R, CSF1, THPO, CCL6, LIFR, CSF2RB, OSMR, TGFBR1, TNFSF13B, TGFBR2, CXCL16	114	294	10620	3.4855	0.231471	0.0263128	0.0222121				Polm	Tmem252	ccdc85b
Gm14434	H2-Ab1	Apobec3			KEGG_PATHWAY	mmu05161:Hepatitis B	8	4.14508	0.00180789	IKBKB, STAT1, STAT3, NFATC1, BRAF, RELA, TGFBR1, TGFBR2	114	164	10620	4.54429	0.341638	0.0379657	0.032049				Gm14434	Lrrc17	cdk5r2
Gm2007	Cd52	Arhgap11a			KEGG_PATHWAY	mmu05200:Pathways in cancer	15	7.77202	0.00200955	CSF3R, STAT1, NOTCH4, STAT3, ARNT, CSF2RB, BRAF, RELA, TGFBR1, IGF1R, TGFBR2, IKBKB, LPAR6, GNB1, BIRC3	114	549	10620	2.5453	0.371659	0.0385383	0.0325323				Gm2007	Ngb	cep57l1
Sik3	H2-Aa	Arhgap31			KEGG_PATHWAY	mmu04630:JAK-STAT signaling pathway	8	4.14508	0.00229208	CSF3R, THPO, STAT1, STAT3, LIFR, CSF2RB, OSMR, GFAP	114	171	10620	4.35826	0.411442	0.0385383	0.0325323				Sik3	Abi3bp	cit
Smim7	Slamf9	Arnt			KEGG_PATHWAY	mmu04658:Th1 and Th2 cell differentiation	6	3.10881	0.00242418	IKBKB, H2-EB1, MAML2, STAT1, NFATC1, RELA	114	88	10620	6.35167	0.429171	0.0385383	0.0325323				Smim7	Mtrnr2l7	coch
Gm6710	Plin4	Arpc1b			KEGG_PATHWAY	mmu05150:Staphylococcus aureus infection	7	3.62694	0.00250249	FCGR1, C1QB, C4B, H2-EB1, C5AR1, C3AR1, FCGR2B	114	129	10620	5.05508	0.439429	0.0385383	0.0325323				Gm6710	Tcap	coq10b
Gm20826	C3ar1	Asap3			KEGG_PATHWAY	mmu04640:Hematopoietic cell lineage	6	3.10881	0.00323011	FCGR1, H2-EB1, CSF3R, CSF1, THPO, CD33	114	94	10620	5.94625	0.526386	0.0466347	0.0393669				Gm20826	Zeb1os1	cygb
Naa11	Cd14	Aspg			KEGG_PATHWAY	mmu05321:Inflammatory bowel disease	5	2.59067	0.00421876	H2-EB1, STAT1, STAT3, NFATC1, RELA	114	62	10620	7.51273	0.623409	0.05532	0.0466987				Naa11	Hbb-bs	def8
Polr3h	Bcl3	Bcl3			KEGG_PATHWAY	mmu04933:AGE-RAGE signaling pathway in diabetic complications	6	3.10881	0.00439596	STAT1, STAT3, NFATC1, RELA, TGFBR1, TGFBR2	114	101	10620	5.53413	0.638576	0.05532	0.0466987				Polr3h	Apold1	dhdh
CSNK2A1	Sytl1	Birc3			KEGG_PATHWAY	mmu04010:MAPK signaling pathway	10	5.18135	0.00455013	IKBKB, DUSP10, CSF1, NFATC1, BRAF, MAPT, RELA, TGFBR1, IGF1R, TGFBR2	114	299	10620	3.11565	0.651277	0.05532	0.0466987				CSNK2A1	Sik1	ebpl
Cldn23	Cd48	Braf			KEGG_PATHWAY	mmu04151:PI3K-Akt signaling pathway	11	5.69948	0.00577121	IKBKB, CSF3R, CSF1, LPAR6, GNB1, EIF4EBP1, PIK3AP1, OSMR, RELA, PIK3CG, IGF1R	114	368	10620	2.78461	0.73737	0.0666574	0.0562693				Cldn23	Gpx3	eef1g
Oosp1	Ifi27l2a	Bst2			KEGG_PATHWAY	mmu05140:Leishmaniasis	5	2.59067	0.00649901	FCGR1, H2-EB1, STAT1, CYBA, RELA	114	70	10620	6.65414	0.778242	0.0713152	0.0602011				Oosp1	Egr4	efnb1
Gng7	Gpr84	C1qb			KEGG_PATHWAY	mmu04625:C-type lectin receptor signaling pathway	6	3.10881	0.00679192	IKBKB, KSR1, STAT1, BCL3, NFATC1, RELA	114	112	10620	4.9906	0.792845	0.0713152	0.0602011				Gng7	Hba-a2	egln1
Fam163a	C4a	C3ar1			KEGG_PATHWAY	mmu04144:Endocytosis	9	4.66321	0.00808047	EHD2, RAB5B, RAB31, ARPC1B, ASAP3, TGFBR1, IGF1R, TGFBR2, DNM2	114	270	10620	3.10526	0.846518	0.0777902	0.0656671				Fam163a	Gkn3	egr1
Fcrl6	Slc11a1	C4b			KEGG_PATHWAY	mmu04066:HIF-1 signaling pathway	6	3.10881	0.00813645	STAT3, EIF4EBP1, ARNT, TRF, RELA, IGF1R	114	117	10620	4.77733	0.848506	0.0777902	0.0656671				Fcrl6	Junb	egr2
Ptchd4	Myo1f	C5ar1			KEGG_PATHWAY	mmu05220:Chronic myeloid leukemia	5	2.59067	0.00866335	IKBKB, BRAF, RELA, TGFBR1, TGFBR2	114	76	10620	6.12881	0.866005	0.0777902	0.0656671				Ptchd4	Pcbd1	egr4
Ank2	Serpina3n	Ccdc17			KEGG_PATHWAY	mmu05160:Hepatitis C	7	3.62694	0.00875561	IKBKB, STAT1, STAT3, CLDN23, OAS1A, BRAF, RELA	114	167	10620	3.90482	0.868855	0.0777902	0.0656671				Ank2	Rpe65	fbxl18
Ntan1	Cd84	Ccdc89			KEGG_PATHWAY	mmu05171:Coronavirus disease - COVID-19	10	5.18135	0.00918199	C1QB, IKBKB, C4B, NRP1, STAT1, STAT3, C5AR1, C3AR1, OAS1A, RELA	114	334	10620	2.78916	0.881262	0.078557	0.0663144				Ntan1	Myoc	fbxo25
Nupr1l	Oas1a	Ccl6			KEGG_PATHWAY	mmu05167:Kaposi sarcoma-associated herpesvirus infection	8	4.14508	0.00988827	IKBKB, LYN, STAT1, GNB1, STAT3, NFATC1, RELA, PIK3CG	114	224	10620	3.32707	0.899295	0.0815783	0.0688648				Nupr1l	Zfp456	fosb
Lsm3	Gbp3	Cd300a			KEGG_PATHWAY	mmu05169:Epstein-Barr virus infection	8	4.14508	0.0110778	IKBKB, LYN, H2-EB1, STAT1, STAT3, OAS1A, RELA, TAPBP	114	229	10620	3.25442	0.923713	0.0882402	0.0744885				Lsm3	Nr4a1	fxyd2
Agap1	Csf2rb	Cd33			KEGG_PATHWAY	mmu05152:Tuberculosis	7	3.62694	0.0123764	FCGR1, RAB5B, H2-EB1, KSR1, STAT1, FCGR2B, RELA	114	180	10620	3.62281	0.943684	0.0952979	0.0804463				Agap1	Fosb	gabarapl2
Aak1	Mpeg1	Cd53			KEGG_PATHWAY	mmu04068:FoxO signaling pathway	6	3.10881	0.0136636	IKBKB, STAT3, BRAF, TGFBR1, IGF1R, TGFBR2	114	133	10620	4.20261	0.958333	0.101406	0.0856024				Aak1	mt-Rnr1	gch1
Pifo	Oasl2	Cd72			KEGG_PATHWAY	mmu05235:PD-L1 expression and PD-1 checkpoint pathway in cancer	5	2.59067	0.0142949	IKBKB, STAT1, STAT3, NFATC1, RELA	114	88	10620	5.29306	0.964062	0.101406	0.0856024				Pifo	Arl4d	gdf10
Ldlrad3	Capg	Cd84			KEGG_PATHWAY	mmu04142:Lysosome	6	3.10881	0.0149256	NAGLU, SLC11A1, LAPTM5, MAN2B1, CTSC, LGMN	114	136	10620	4.10991	0.969001	0.101406	0.0856024				Ldlrad3	Depp1	gpr26
Tox3	Ccl9	Cers2			KEGG_PATHWAY	mmu05135:Yersinia infection	6	3.10881	0.0149256	IKBKB, ARPC1B, NFATC1, DOCK1, RELA, VAV1	114	136	10620	4.10991	0.969001	0.101406	0.0856024				Tox3	Gm12371	hras
Gm6760	Slc39a4	Chrd			KEGG_PATHWAY	mmu05166:Human T-cell leukemia virus 1 infection	8	4.14508	0.0162282	IKBKB, NRP1, H2-EB1, NFATC1, TLN1, RELA, TGFBR1, TGFBR2	114	247	10620	3.01726	0.977165	0.107106	0.0904145				Gm6760	Gm1943	iffo2
Mup6	Drc7	Clcn6			KEGG_PATHWAY	mmu04936:Alcoholic liver disease	6	3.10881	0.0171986	C1QB, IKBKB, C4B, C5AR1, C3AR1, RELA	114	141	10620	3.96417	0.98182	0.110358	0.0931591				Mup6	Terb1	ift22
Atic	Ak7	Cldn23			KEGG_PATHWAY	mmu05162:Measles	6	3.10881	0.0191745	IKBKB, STAT1, STAT3, OAS1A, FCGR2B, RELA	114	145	10620	3.85481	0.988579	0.119711	0.101055				Atic	Alas2	jsrp1
Apoo-ps	H2-Q7	Clic4			KEGG_PATHWAY	mmu05142:Chagas disease	5	2.59067	0.0240309	C1QB, IKBKB, RELA, TGFBR1, TGFBR2	114	103	10620	4.52223	0.996371	0.146083	0.123317				Apoo-ps	Sertad1	kcnj11
Ptcd2	Usp18	Cnn3			KEGG_PATHWAY	mmu04064:NF-kappa B signaling pathway	5	2.59067	0.0271667	IKBKB, LYN, RELA, TNFSF13B, BIRC3	114	107	10620	4.35317	0.998275	0.15889	0.134128				Ptcd2	mt-Rnr2	kctd1
Utf1	Osmr	Cobll1			KEGG_PATHWAY	mmu04621:NOD-like receptor signaling pathway	7	3.62694	0.0276533	IKBKB, GBP7, STAT1, OAS1A, CYBA, RELA, BIRC3	114	216	10620	3.01901	0.998463	0.15889	0.134128				Utf1	Dhdh	klf2
Tmem147	Cd68	Cog2			KEGG_PATHWAY	mmu05417:Lipid and atherosclerosis	7	3.62694	0.0282013	IKBKB, LYN, STAT3, CYBA, NFATC1, RELA, VAV1	114	217	10620	3.00509	0.998651	0.15889	0.134128				Tmem147	Rtel1	klf4
Gdf5	H2-Q6	Col20a1			KEGG_PATHWAY	mmu04148:Efferocytosis	6	3.10881	0.0298996	C1QB, RAB5B, ARNT, NFATC1, DOCK1, HAVCR2	114	163	10620	3.42912	0.999099	0.164448	0.13882				Gdf5	Fxyd2	lars2
Tmem240	Cxcl16	Cpm			KEGG_PATHWAY	mmu04350:TGF-beta signaling pathway	5	2.59067	0.0314162	TGIF1, CHRD, TRF, TGFBR1, TGFBR2	114	112	10620	4.15883	0.999372	0.168771	0.142469				Tmem240	ND1	ldlr
Mefv	Bst2	Csf1			KEGG_PATHWAY	mmu01523:Antifolate resistance	3	1.5544	0.035434	IKBKB, ABCC3, RELA	114	28	10620	9.9812	0.99976	0.186029	0.157037				Mefv	Midn	midn
Ccdc166	Gbp4	Csf2rb			KEGG_PATHWAY	mmu04668:TNF signaling pathway	5	2.59067	0.0370052	IKBKB, CSF1, BCL3, RELA, BIRC3	114	118	10620	3.94737	0.999835	0.18996	0.160356				Ccdc166	Egr1	mocs1
Hormad2	Ifit1	Csf3r			KEGG_PATHWAY	mmu04014:Ras signaling pathway	7	3.62694	0.0407016	IKBKB, RAB5B, CSF1, KSR1, GNB1, RELA, IGF1R	114	237	10620	2.7515	0.999932	0.204393	0.172539				Hormad2	ND2	mvd
Tpm4	Itgb2	Ctsc			KEGG_PATHWAY	mmu05170:Human immunodeficiency virus 1 infection	7	3.62694	0.045042	IKBKB, BST2, APOBEC3, GNB1, NFATC1, RELA, TAPBP	114	243	10620	2.68356	0.999976	0.221377	0.186876				Tpm4	Cda	myl6
Xcr1	Isg15	Cxcl16			KEGG_PATHWAY	mmu05132:Salmonella infection	7	3.62694	0.0529002	IKBKB, RAB5B, ARPC1B, RELA, PIK3CG, BIRC3, DNM2	114	253	10620	2.57749	0.999996	0.251941	0.212677				Xcr1	Klf2	nab2
Cops2	Hbq1a	Cyba			KEGG_PATHWAY	mmu01521:EGFR tyrosine kinase inhibitor resistance	4	2.07254	0.053442	STAT3, EIF4EBP1, BRAF, IGF1R	114	80	10620	4.65789	0.999997	0.251941	0.212677				Cops2	Zdbf2	ndufaf5
Bglap3	F630042J09Rik	Cyp4f14			KEGG_PATHWAY	mmu05163:Human cytomegalovirus infection	7	3.62694	0.0554114	IKBKB, GNB1, STAT3, EIF4EBP1, NFATC1, RELA, TAPBP	114	256	10620	2.54729	0.999998	0.256001	0.216104				Bglap3	Camk2n1	ndufb2
4930404H24Rik	Irf7	Daam1			KEGG_PATHWAY	mmu04210:Apoptosis	5	2.59067	0.0570011	IKBKB, CSF2RB, RELA, CTSC, BIRC3	114	136	10620	3.42492	0.999999	0.258181	0.217945				4930404H24Rik	Per1	neurl1a
Cd3e	Igsf6	Daam2			KEGG_PATHWAY	mmu04510:Focal adhesion	6	3.10881	0.0642641	BRAF, TLN1, DOCK1, VAV1, IGF1R, BIRC3	114	202	10620	2.76707	1	0.285481	0.24099				Cd3e	Lars2	ngb
Nipa2	Prnp	Dnah3			KEGG_PATHWAY	mmu04672:Intestinal immune network for IgA production	3	1.5544	0.0764382	H2-EB1, ICOSL, TNFSF13B	114	43	10620	6.49939	1	0.333155	0.281235				Nipa2	ND4	nop10
Zfp92	Ptprc	Dnajc16			KEGG_PATHWAY	mmu04610:Complement and coagulation cascades	4	2.07254	0.0785231	C1QB, C4B, C5AR1, C3AR1	114	94	10620	3.96417	1	0.335904	0.283556				Zfp92	Gch1	nr4a1
Axl	Tgtp2	Dnm2			KEGG_PATHWAY	mmu04150:mTOR signaling pathway	5	2.59067	0.0878815	IKBKB, SLC7A5, EIF4EBP1, BRAF, IGF1R	114	158	10620	2.94803	1	0.369102	0.31158				Axl	AA474408	nudt2
Pbld1	Cd109	Dock1			KEGG_PATHWAY	mmu04620:Toll-like receptor signaling pathway	4	2.07254	0.0990402	IKBKB, STAT1, IRF5, RELA	114	104	10620	3.583	1	0.408541	0.344872				Pbld1	Klf4	pcsk1n
Kynu	Trem2	Dock2																			Kynu	Coq10b	pde4d
8430423G03Rik	Tyrobp	Dph7																			8430423G03Rik	Eif4ebp2	pdgfc
Hspb6	Gm9752	Dusp10																			Hspb6	Acta2	pebp1
Vamp5	Csf3r	Edem1																			Vamp5	Fam131c	per2
I830077J02Rik	Tgtp1	Ehd2																			I830077J02Rik	Tiparp	pfn4
Cnrip1	Klhl6	Eid2b																			Cnrip1	ATP6	phf13
Rab11fip4	H2-Eb1	Eif4ebp1																			Rab11fip4	Tmsb15b2	phlpp2
Foxi2	Lgals3bp	Eif5																			Foxi2	Synpr	pnck
Ptms	Il2rg	Eva1c																			Ptms	Gm19401	pon2
Slc4a5	C1qa	Fcgr1																			Slc4a5	Jsrp1	ppp1r3d
Tcta	C1qc	Fcgr2b																			Tcta	Egfl6	prkcz
Lrrc20	Spp1	Fkbp5																			Lrrc20	Rbm24	psmb5
Gm10033	Ada	Fnbp4																			Gm10033	ND6	rabl6
Rtp2	Btk	Gbp7																			Rtp2	Ccdc8	rasgrf2
Rap1gap2	Cyba	Gfap																			Rap1gap2	Crybb1	rce1
Mphosph6	Il16	Gnb1																			Mphosph6	Gabrg1	rplp2
Tmem14c	Rtp4	Gpatch3																			Tmem14c	Stbd1	rpsa
Msantd1	Ggta1	Gpr157																			Msantd1	ND5	rtel1
Ceacam9	Ifi47	Gpr183																			Ceacam9	Idi1	s1pr1
Mettl21b	Ptpn6	Gtf3c2																			Mettl21b	Nab2	sbk1
Ocln	Cd72	H2-Eb1																			Ocln	Zfp109	sc5d
Polr2e	Iigp1	Havcr2																			Polr2e	Ier5l	sertad1
Tmed5	Ifit3	Hbq1a																			Tmed5	Sprtn	shroom2
2010012O05Rik	C1qb	Hdc																			2010012O05Rik	Mocs1	siah2
Pnkd	Cd300c2	Hs3st1																			Pnkd	Prss50	sik1
Igtp	Il1a	Icosl																			Igtp	CYTB	socs7
Slx4ip	Cd86	Igf1r																			Slx4ip	Slc6a11	srf
Ift22	Fcgr2b	Igsf6																			Ift22	Gm15663	st3gal4
Maml3	Dok1	Iigp1																			Maml3	Pnck	taf10
Cd300lb	Ctsc	Ikbkb																			Cd300lb	Rasgrf2	tceal8
Dopey1	Apobec1	Ikzf1																			Dopey1	Coch	tiparp
Arsk	Irf8	Inpp5d																			Arsk	Iffo2	tomm40l
Zfp930	Cnmd	Irf5																			Zfp930	Kcne4	trappc6b
Cd72	Neurl3	Ksr1																			Cd72	Aard	tubb3
Samd5	Ctss	Laptm5																			Samd5	B230209E15Rik	tubb5
Acvr2b	Ly86	Lat2																			Acvr2b	Coq2	tusc3
Ppp1r18	Dennd1c	Lgals3bp																			Ppp1r18	Phlpp2	tvp23a
Pirt	Aspg	Lgals8																			Pirt	Rdm1	ubxn6
Dlst	Gbp2	Lgmn																			Dlst	Eef1g	vegfb
Fcamr	Ifit3b	Lifr																			Fcamr	Actb	yy1
Hbq1a	Psmb8	Lpar6																			Hbq1a	Tdrp	zdhhc2
Popdc2	Tifab	Lyn																			Popdc2	S100a10	zfp235
Wrap73	Gnb1	Lyz2																			Wrap73	Tac2	zmat2
Cdpf1	Tlr13	Maml2																			Cdpf1	Snhg14	zscan21
Efcab1	Samsn1	Man2b1																			Efcab1	Thap6
Ccdc115	Slc14a1	Mapt																			Ccdc115	Rpl17-ps9
Csnk2a1	Themis2	Mboat1																			Csnk2a1	Fbxl18
D130040H23Rik	Gbp11	Mcc																			D130040H23Rik	Nudt1
Cst7	Gm5637	Mob3b																			Cst7	Icam2
A930011G23Rik	C5ar1	Mtmr2																			A930011G23Rik	Kcnj11
Tmem173	Rsad2	Mysm1																			Tmem173	Rac3
Slc29a3	Ankrd23	Naglu																			Slc29a3	Uchl1
Sh3bgrl2	Lcp1	Nav2																			Sh3bgrl2	Tmem202
Oaz2	Homer3	Nde1																			Oaz2	Wdr70
Map6d1	Cimap1b	Nfatc1																			Map6d1	Per2
Snn	Rasal3	Notch4																			Snn	Prkcz
Sesn1	Ctsh	Nrp1																			Sesn1	Gpr45
Klk5	Fcgr3	Ntng1																			Klk5	Ppara
Mcrs1	Tnfsf13b	Nvl																			Mcrs1	1700003M07Rik
2210011C24Rik	Slc1a5	Oas1a																			2210011C24Rik	C1qtnf2
Elf3	Vim	Oasl2																			Elf3	Ldlr
Zdhhc9	H2-D1	Osmr																			Zdhhc9	Ablim3
Tmem127	Cd300a	P2rx6																			Tmem127	Gm3693
4632434I11Rik	Cfap70	Pafah2																			4632434I11Rik	Mgat5b
Meox1	Xdh	Parp14																			Meox1	Gm10736
Bbs12	Plaur	Pdlim2																			Bbs12	Rpl31-ps9
Prrg3	A930033H14Rik	Phactr4																			Prrg3	Yy1
Scimp	Lat2	Pik3ap1																			Scimp	Zfp935
Mrgpra6	Ctsz	Pik3cg																			Mrgpra6	Pon2
Pax5	Cd9	Plcl1																			Pax5	COX1
Rapgef4	Hvcn1	Plekhg2																			Rapgef4	Zfp951
Mtmr10	Tlr7	Plin2																			Mtmr10	Zfp658
Cbfa2t2	Snx20	Pls1																			Cbfa2t2	Gm6581
Adrb3	Lpin3	Pmm2																			Adrb3	1500009L16Rik
Fam195b	Cabp7	Prrc1																			Fam195b	Fbxo16
Hfe	Psmb9	Rab31																			Hfe	9430021M05Rik
Gramd2	Fcgr1	Rab32																			Gramd2	Smim17
Abcf2	Ugt1a6a	Rab3il1																			Abcf2	Acsf3
Pik3r3	Havcr2	Rab5b																			Pik3r3	Nrarp
Athl1	Pik3ap1	Rai14																			Athl1	Rps9
Armc9	Pla2g3	Rassf4																			Armc9	Zfp874a
9930111J21Rik1	Pon3	Rela																			9930111J21Rik1	Pfn4
Pik3r2	Frrs1	Rhbdd1																			Pik3r2	Cox6a1
Pddc1	Flnc	Rinl																			Pddc1	Gm8942
Cttnbp2nl	Pld4	Rnf144b																			Cttnbp2nl	Ttpa
Ppard	H2-K1	Serpina3n																			Ppard	Pdgfc
Gstm6	Fyb1	Sh3tc1																			Gstm6	Upp2
Gm12216	Bfsp2	Shisa6																			Gm12216	Phf13
Gprin3	Parp14	Slc11a1																			Gprin3	Cit
Tmco4	Zc3hav1	Slc12a4																			Tmco4	Hdac5
Phxr4	Shisa6	Slc14a1																			Phxr4	Cox8a
Gstm4	Gdap10	Slc1a5																			Gstm4	Fdps
Ripply1	Vav1	Slc20a2																			Ripply1	Srp54a
B430305J03Rik	Fcer1g	Slc29a3																			B430305J03Rik	Tubb3
Gtpbp10	Dock2	Slc37a2																			Gtpbp10	Cib2
Clstn1	Slc26a4	Slc44a1																			Clstn1	Rpsa
Slamf7	Uba7	Slc6a8																			Slamf7	Neurl1a
Ly6h	Irf9	Slc7a5																			Ly6h	Tubg2
Trem1	Ifitm3	Soat1																			Trem1	Msmo1
Dppa4	Ms4a6b	Spidr																			Dppa4	Sc5d
Pars2	Hcls1	Spns2																			Pars2	Fam229b
Hdac11	Fv1	Stat1																			Hdac11	Otud1
Pnoc	Icosl	Stat3																			Pnoc	Nicol1
Alpl	Rac2	Stk10																			Alpl	Aldh4a1
Crx	Xaf1	Stx3																			Crx	Gm6252
Krtap31-1	Unc13d	Taf1a																			Krtap31-1	Gdf10
Sprn	Rab7b	Tanc1																			Sprn	Cdk5r2
Ywhaq	Tanc1	Tapbp																			Ywhaq	Hic1
Cldn15	Thpo	Tceanc																			Cldn15	Pde4d
Ehbp1	Cyth4	Tgfbr1																			Ehbp1	Akap17b
Csnk1g1	Gpr183	Tgfbr2																			Csnk1g1	Tmem263
Fev	Mboat1	Tgif1																			Fev	Triqk
Cinp	Mlph	Tgtp1																			Cinp	Efnb1
H2-T24	Unc93b1	Tgtp2																			H2-T24	Phyhip
Jmjd8	Ctsd	Thpo																			Jmjd8	Cygb
Slco4c1	Naaladl1	Thumpd2																			Slco4c1	Ndufa3
Gm12886	Ccdc89	Tifab																			Gm12886	Socs7
Serinc2	Lpxn	Tln1																			Serinc2	Pnrc1
Cenpo	3110070M22Rik	Tlr13																			Cenpo	Aldh7a1
Rrm2b	Cldn23	Tmbim1																			Rrm2b	Fam120a
Glrx	Eif2ak2	Tmc6																			Glrx	Rplp2
Igsf6	Ms4a6d	Tmco4																			Igsf6	Irf2bpl
Sall2	Csf1	Tmem203																			Sall2	Rilpl2
Ntpcr	Tgif1	Tnfsf13b																			Ntpcr	Ppp1r3d
Gm6792	Adap2	Top3a																			Gm6792	Siah2
Spry2	Gsn	Trf																			Spry2	Hras
Sgcg	Irgm2	Tyw1																			Sgcg	Ptges3
Tmem88b	Ikzf1	Ugt1a6a																			Tmem88b	Bod1
Trim34a	Arpc1b	Usp18																			Trim34a	Mvk
Gm10935	Adgre1	Uvssa																			Gm10935	Tamalin
Cxcl13	Spi1	Vav1																			Cxcl13	Vps37b
Rassf5	Gbp5	Vmac																			Rassf5	Wdr83os
Abce1	Gna15	Xdh																			Abce1	Sdhaf3
Ppp1r1b	Ehd2	Zbtb44																			Ppp1r1b	St3gal4
Nhsl2	Arhgap45	Zc3hav1																			Nhsl2	Psmb5
Dapk2	Zgrf1	Zdhhc9																			Dapk2	Zfp428
Spred1	Hexb	Zfp346																			Spred1	Kctd1
F930017D23Rik	Kif6																				F930017D23Rik	Pcdh10
Pla2g5	Lgals9																				Pla2g5	Ddt
Acvr1b	Pros1																				Acvr1b	Cry1
Mup4	9930111J21Rik1																				Mup4	Rpl13a
Scamp1	Tap1																				Scamp1	Mfge8
Gm9925	Ace2																				Gm9925	Slc35g2
Kcnj14	Pik3cg																				Kcnj14	Tomm40l
Gm21244	Apobec3																				Gm21244	Trib2
Gpr3	Sh3tc1																				Gpr3	Fam181b
Mup5	Trf																				Mup5	Kdelr2
Smug1	Plcg2																				Smug1	Erp29
Top3b	Gpc2																				Top3b	Map2k1
Kctd21	Plek																				Kctd21	Eif3k
Ripply3	Tbxas1																				Ripply3	Ndufa2
Trhr2	Sh3bp2																				Trhr2	Gm14295
Zfand5	Hk2																				Zfand5	Lrrc3b
Smarcad1	Ccrl2																				Smarcad1	Snrnp25
Tmem183a	Abcg1																				Tmem183a	Mrps23
Oit1	Hdc																				Oit1	Dbndd1
Kcnq3	Lcp2																				Kcnq3	Ctxn1
Siglech	Abcc3																				Siglech	Ubl5
Ivd	Slc37a2																				Ivd	Cep57l1
Timp4	Daam2																				Timp4	Vegfb
Dnajc11	Sinhcaf																				Dnajc11	Pnma2
Selplg	Sbno2																				Selplg	Kcnip4
Rsph1	Myo1e																				Rsph1	Kmt5a
Zfp597	Gpr157																				Zfp597	Gm11478
Mmab	Irgm1																				Mmab	Shf
B4galt1	Gngt2																				B4galt1	Dzip1
Sept3	Dsg2																				Sept3	Mvd
Lta	Irf5																				Lta	Ebpl
Ctdp1	Dancr																				Ctdp1	Mtrfr
Ankdd1b	Eif4ebp1																				Ankdd1b	Romo1
Pbx1	Nfkb2																				Pbx1	Fdft1
Epha5	P3h2																				Epha5	Gm8894
9930111J21Rik2	Gpr160																				9930111J21Rik2	Gpr26
Sh3gl2	Parp10																				Sh3gl2	Zswim3
Rwdd2b	Gm4673																				Rwdd2b	Itpa
Basp1	Cdkn1a																				Basp1	Hcfc1r1
Hilpda	5430400D12Rik																				Hilpda	Chac2
Slc35b1	Chrd																				Slc35b1	Akr1b1
Gm12888	Gm20743																				Gm12888	Pigf
B3gnt9	Mob3b																				B3gnt9	Fam124a
1110002L01Rik	Plekhg2																				1110002L01Rik	Pcsk1n
Rpl22	Gcnt1																				Rpl22	Tusc3
Slc31a1	Tnni1																				Slc31a1	Numbl
Gpatch8	Espl1																				Gpatch8	Nudt2
Sprr3	Cd53																				Sprr3	Gpc5
Cdc42se2	Galnt12																				Cdc42se2	Atp5mg
Nlrp9c	Parp9																				Nlrp9c	Rtl8c
Kcnc3	Cd37																				Kcnc3	Nanos1
1500002C15Rik	Abcc8																				1500002C15Rik	Tubb5
4930503L19Rik	Phyhd1																				4930503L19Rik	Cmss1
Olr1	Rab32																				Olr1	Dpf1
D8Ertd738e	Cpm																				D8Ertd738e	Immp1l
Exph5	Nusap1																				Exph5	C1d
Pitx3	Fkbp5																				Pitx3	E030024N20Rik
Rpusd1	A330023F24Rik																				Rpusd1	Srf
Nfyc	Hck																				Nfyc	Sh3yl1
Nckap5	Dnah3																				Nckap5	Serp2
Zfp825	A630066F11Rik																				Zfp825	Chchd2
Defb47	Casp9																				Defb47	Zdhhc2
Hsf2	Anxa4																				Hsf2	Srprb
Rufy1	St6galnac2																				Rufy1	Ccdc28b
Prnd	Stat1																				Prnd	Fam43b
Gm9875	Icam1																				Gm9875	Sbk1
Sumo2	Shroom4																				Sumo2	Naa38
Fbxw11	Mapt																				Fbxw11	Lrrc75b
Sesn2	Sfrp4																				Sesn2	Chst1
Ing3	Maml2																				Ing3	Def8
Vps41	Spidr																				Vps41	Atp5mf
Glod4	Rab5b																				Glod4	Atp5f1e
Jph3	Gpr21																				Jph3	Rnaseh1
Gm9817	Akna																				Gm9817	Rtl8a
6430548M08Rik	9930111J21Rik2																				6430548M08Rik	Nck1
C130079G13Rik	Card6																				C130079G13Rik	Nat14
Zc2hc1b	Tomm6os																				Zc2hc1b	Zbtb7a
Ppp1r27	Clec5a																				Ppp1r27	Enho
Dnah1	Lifr																				Dnah1	Ndufb2
Stra13	Lair1																				Stra13	Arl6
Gm14440	Myrf																				Gm14440	Ift22
Chst12	Lpar6																				Chst12	Ccdc85b
March8	Sipa1																				March8	Nop10
Inpp5j	Gbp7																				Inpp5j	Txndc17
Ppp1r8	Pdlim2																				Ppp1r8	Mif
RP23-389M16.15	Rassf4																				RP23-389M16.15	S1pr1
RP23-389M16.8	Fes																				RP23-389M16.8	1110059E24Rik
Utp14b	Wnt3																				Utp14b	Tvp23a
Gm28045	Ermardl1																				Gm28045	Zfp235
7420426K07Rik	Acan																				7420426K07Rik	Blvrb
Pcyt1b	Dnase2a																				Pcyt1b	9130401M01Rik
Tmed8	Pikfyve																				Tmed8	Eef1akmt1
Slc7a5	Pnpla7																				Slc7a5	Taf10
Mff	Pls1																				Mff	Ptges3-ps
Trim66	Arhgap11a																				Trim66	Fdx2
Acrbp	Mcm3																				Acrbp	Gabarapl2
Farp2	Slc25a45																				Farp2	Nenf
Tmem182	Msn																				Tmem182	Spag7
Atg9a	Asap3																				Atg9a	Nxt1
Lhpp	Fcrl2																				Lhpp	Mtch1
Alox8	Jmjd7																				Alox8	Tpi1
Gm839	Renbp																				Gm839	Taf11
Acss1	Itgb5																				Acss1	Pebp1
Arl13a	Rai14																				Arl13a	Med16
Slc26a8	Tmc6																				Slc26a8	Tceal8
Wfdc5	Lpcat2																				Wfdc5	Dhcr7
Serf2	Cd274																				Serf2	Trappc6b
Slc26a1	Golm1																				Slc26a1	Zscan21
Esm1	Crybg2																				Esm1	Cox4i1
Golga7	Mir9-2																				Golga7	Syt4
Pycr1	H2-K2																				Pycr1	Egln1
Tmem233	Rsph10b																				Tmem233	Rtl8b
Tlx1	Pkdrej																				Tlx1	Cibar1
Mfsd11	Gm4524																				Mfsd11	Ccdc32
Rassf8	Cracr2b																				Rassf8	Ndufs4
Tm2d2	Arhgap30																				Tm2d2	Zmat2
Shisa5	Plekhg1																				Shisa5	Lin7b
Dnajb1	Naglu																				Dnajb1	Unc119b
Gm7293	Col20a1																				Gm7293	Chchd10
Hmga1	A230051N06Rik																				Hmga1	Ndufaf5
Wrn	Il1r1																				Wrn	Mettl22
Iqcj	S1pr3																				Iqcj	Gm5620
Ccne1	Marveld2																				Ccne1	Myl6
Tspan33	Rhbdf1																				Tspan33	Pqbp1
Pitpnc1	Map3k8																				Pitpnc1	Nudt16l1
Gast	G530011O06Rik																				Gast	Chmp5
Clic4	Rnf144b																				Clic4	Gm10080
Kcna6	Fem1al																				Kcna6	Pdxp
Slc25a34	Mocos																				Slc25a34	Ssu72
BC030500	Tgfbr2																				BC030500	Rce1
Kmo	P2rx6																				Kmo	Cox19
Avl9	Birc3																				Avl9	Shroom2
Zfp282	Tap2																				Zfp282	Gm5616
Kctd20	Ntng1																				Kctd20	Ptpn1
Adcyap1r1	Stk10																				Adcyap1r1	Oscp1
Cst6	Ajuba																				Cst6	Zdhhc7
Hist1h2bg	Tmco4																				Hist1h2bg	Gcsh
Zfp758	Tmem125																				Zfp758	Ppm1g
Homer2	Fermt3																				Homer2	Eif3i
Mpl	Ifi27																				Mpl	Zfp771
Cntnap1	BC037704																				Cntnap1	Gm6644
Fam219a	Laptm5																				Fam219a	Pmm1
Phxr2	Slc7a5																				Phxr2	Atp5f1d
Entpd4	Tma16																				Entpd4	Tbc1d22b
Cln5	Nectin4																				Cln5	Pef1
Slc38a1	Adamts2																				Slc38a1	Eef1b2
Pm20d1	Plxnb3																				Pm20d1	Ubxn6
Gpalpp1	Klf6																				Gpalpp1	Zbed5
Cep57	Notch4																				Cep57	Rabl6
Stard7	Elovl1																				Stard7	Mlx
Gm10032	Cd33																				Gm10032	Pa2g4
Rab5a	Adamts17																				Rab5a	Fbxo25
Tigd3	Zbtb44																				Tigd3	Lamtor1
Aldh1a1	Abca6																				Aldh1a1	Atg5
Fbxo8	Eva1c																				Fbxo8	Prelid3a
Slc13a3	Clic1																				Slc13a3	Rit1
Gfra3	Lyn																				Gfra3
Kera	Cnn3																				Kera
Ankk1	Grn																				Ankk1
A530064D06Rik	Rinl																				A530064D06Rik
Ceacam2	9430083A17Rik																				Ceacam2
Ccdc122	Syngr2																				Ccdc122
Actl11	Ksr1																				Actl11
Grm6	Dusp10																				Grm6
Ttc21b	Nrp1																				Ttc21b
Meox2	Mvp																				Meox2
Rprd1b	Ctnnal1																				Rprd1b
Rad51c	Atad5																				Rad51c
Syt14	Heatr5a																				Syt14
Gpr20	Aass																				Gpr20
Bpifa6	Zfp536																				Bpifa6
Slc22a23	Phactr4																				Slc22a23
Stk16	Ormdl2																				Stk16
Patl1	Mcc																				Patl1
Gins3	Hspa1l																				Gins3
Gm9	Pgm2																				Gm9
5830418K08Rik	Plin2																				5830418K08Rik
Bnc1	Sgms2																				Bnc1
Gcn1l1	Afap1l2																				Gcn1l1
Fgf15	Lcmt2																				Fgf15
Chrna4	Man2b1																				Chrna4
Slc17a9	1700052K11Rik																				Slc17a9
Map3k4	S1pr5																				Map3k4
Gzmn	Rab31																				Gzmn
Gzmg	Slc24a5																				Gzmg
Slc27a4	Hs3st1																				Slc27a4
Mmachc	Tln1																				Mmachc
Neurod4	AI429214																				Neurod4
2410124H12Rik	Polg2																				2410124H12Rik
Hamp2	Uvssa																				Hamp2
Gzme	Nav2																				Gzme
Elf4	Marveld1																				Elf4
Adck4	Rffl																				Adck4
Gm10010	Mcm6																				Gm10010
St8sia3	Kndc1																				St8sia3
BC021785	Inpp5d																				BC021785
Chp2	Mtm1																				Chp2
Srp14	Mbnl1																				Srp14
Slc1a1	Sat1																				Slc1a1
Tlr13	Zmat5																				Tlr13
4930564D02Rik	Arhgef10																				4930564D02Rik
Mapk7	Vmac																				Mapk7
Zfp120	Rab3il1																				Zfp120
Adsl	Arhgef1																				Adsl
Pwwp2b	Cobll1																				Pwwp2b
Apol6	Spns2																				Apol6
Slc9a3r2	Wdr90																				Slc9a3r2
Ldhd	Tceanc																				Ldhd
Oas1e	Edem1																				Oas1e
B930041F14Rik	Itga7																				B930041F14Rik
Lhfpl4	Cox18																				Lhfpl4
Tomm40l	Tor4a																				Tomm40l
Dcdc2b	Stxbp3																				Dcdc2b
Grin2b	Pias3																				Grin2b
Bet1l	Slc44a1																				Bet1l
A730020M07Rik	Trex1																				A730020M07Rik
Cntn6	2810402E24Rik																				Cntn6
Crispld2	Ccdc17																				Crispld2
Zmiz2	Adamts20																				Zmiz2
Gas7	Mtmr11																				Gas7
Lgals8	Plod1																				Lgals8
Urad	Soat1																				Urad
Memo1	Gusb																				Memo1
Mboat1	Anxa5																				Mboat1
Gm10399	Mysm1																				Gm10399
Slc25a35	Arhgap31																				Slc25a35
Fam131b	Eno1b																				Fam131b
Tmem245	Slc12a4																				Tmem245
Camk1	Ermardl2																				Camk1
Trub1	Tgfbr1																				Trub1
Cldn2	Apcdd1																				Cldn2
Gzmf	Clic4																				Gzmf
Csdc2	Nhlrc3																				Csdc2
Pcyt1a	Snx33																				Pcyt1a
Sorcs2	Map10																				Sorcs2
AW011738	Igf1r																				AW011738
Fnbp4	Rps6ka1																				Fnbp4
Pmm2	Sema4d																				Pmm2
Slc25a16	Stat3																				Slc25a16
9530077C05Rik	Gm21092																				9530077C05Rik
Mast4	Kcnn2																				Mast4
Mup20	Dnm2																				Mup20
Msantd4	Pnpla3																				Msantd4
A730071L15Rik	Eif5																				A730071L15Rik
Tmem9	Gpatch3																				Tmem9
Lipa	Myh9																				Lipa
Dmkn	Eid2b																				Dmkn
Emc10	Nde1																				Emc10
Zbtb4	Srsf5																				Zbtb4
Dhrs3	Cers2																				Dhrs3
Gpr25	Arf6																				Gpr25
Nrip3	Crlf2																				Nrip3
Cacng5	Tmem203																				Cacng5
Lin9	Helq																				Lin9
9430038I01Rik	Csf1r																				9430038I01Rik
Dap	Rida																				Dap
Akap10	Slc6a8																				Akap10
Asf1b	Braf																				Asf1b
Clk3	Slc29a3																				Clk3
Sh2d4b	Nvl																				Sh2d4b
Taf3	Nfe2l2																				Taf3
Gm10621	Rfesd																				Gm10621
Susd5	Shmt2																				Susd5
Ccdc6	Pld1																				Ccdc6
Rnf11	Tapbp																				Rnf11
P2ry4	Kif20a																				P2ry4
Hcar1	Wwox																				Hcar1
Zc2hc1c	Nlrx1																				Zc2hc1c
Dock2	Abhd4																				Dock2
Cyp24a1	Il15ra																				Cyp24a1
U2af1l4	Pafah2																				U2af1l4
Hmga1-rs1	Mcm2																				Hmga1-rs1
Sox13	Nfatc1																				Sox13
Rtel1	Cacna2d4																				Rtel1
Irf2	Stat2																				Irf2
Gipc3	Lats2																				Gipc3
Slc36a4	Zfp451																				Slc36a4
Gzmd	Tmbim1																				Gzmd
Tmem50b	Rgs3																				Tmem50b
Camk2d	Stx3																				Camk2d
Rexo4	Cnot3																				Rexo4
Lbp	Utp14a																				Lbp
Urm1	Sirt2																				Urm1
Rnf181	Lgmn																				Rnf181
Adarb1	Zfp94																				Adarb1
Prkch	Gon4l																				Prkch
Cd276	Mtmr2																				Cd276
Gm14569	Top3a																				Gm14569
A830073O21Rik	Dock1																				A830073O21Rik
Atp6v1a	Ctsa																				Atp6v1a
Tgfbr2	Cyp4f14																				Tgfbr2
Dtx3	Sgpl1																				Dtx3
Slc1a5	Plcd4																				Slc1a5
Gmfb	Pnkp																				Gmfb
Defb13	Plcl1																				Defb13
Itpka	Thumpd2																				Itpka
Pvr	Slc50a1																				Pvr
Pskh1	Tradd																				Pskh1
Polr2d	Mcur1																				Polr2d
Ssna1	Airim																				Ssna1
Sptbn1	Fubp3																				Sptbn1
Gnai1	Thrap3																				Gnai1
Dnajc28	Rpap3																				Dnajc28
Prkcg	Manba																				Prkcg
Ric8b	Uap1l1																				Ric8b
Zfp692	Hbs1l																				Zfp692
Ceacam1	Dph7																				Ceacam1
Pgam5	Taco1																				Pgam5
Bcl2	Khnyn																				Bcl2
Alx4	Dip2a																				Alx4
Tspan7	Abca2																				Tspan7
Eda	Gns																				Eda
Apbb2	Fnbp4																				Apbb2
Camk2n1	Oplah																				Camk2n1
St8sia6	Clcn6																				St8sia6
Ctf1	Tcerg1																				Ctf1
Cd53	Ppt1																				Cd53
Psmc1	Coro2b																				Psmc1
Fdx1l	Syvn1																				Fdx1l
Prkci	Ss18																				Prkci
Cdk20	Lrrfip1																				Cdk20
H2bfm	Trp53bp2																				H2bfm
Il1f5	Gpatch1																				Il1f5
St3gal2	Jrkl																				St3gal2
Azi2	Nhlrc1																				Azi2
Pfpl	Clcn2																				Pfpl
Fam107a	Prrc1																				Fam107a
Sgsm3	Ccdc167																				Sgsm3
Hjurp	Snx24																				Hjurp
Aph1c	Ccp110																				Aph1c
Adcy7	Tyw1																				Adcy7
Tnfaip8l3	Lrrn1																				Tnfaip8l3
Sap130	Taf1a																				Sap130
Ryk	Cyb561a3																				Ryk
4921522P10Rik	Pmm2																				4921522P10Rik
Tspyl2	Cog2																				Tspyl2
Ccdc64	Nfasc																				Ccdc64
Fgf12	Rhbdd1																				Fgf12
Nuak2	Mindy1																				Nuak2
Gm9970	Slc11a2																				Gm9970
Dnajc5	Ktn1																				Dnajc5
Lpgat1	Mkln1																				Lpgat1
Fam196a	Rela																				Fam196a
Grap	Rmi1																				Grap
Tmem159	Plekha1																				Tmem159
Cd27	Rad52																				Cd27
Pea15a	Ncoa1																				Pea15a
Wipf2	Tars1																				Wipf2
Ubtfl1	Lars1																				Ubtfl1
1700020N01Rik	Pxk																				1700020N01Rik
Zkscan8	Cyfip1																				Zkscan8
Prkcz	Ikbkb																				Prkcz
Rnasel	Syne2																				Rnasel
Ifi44l	Zdhhc9																				Ifi44l
Cacng4	Elmod3																				Cacng4
Mturn	Daam1																				Mturn
Limd2	Cd164																				Limd2
Rnf24	Tbc1d23																				Rnf24
Zfand2a	Zfp346																				Zfand2a
D430019H16Rik	Slc20a2																				D430019H16Rik
Rgs5	Telo2																				Rgs5
Trip13	Gtf3c2																				Trip13
Creg1	Ddhd2																				Creg1
Usp26	Usp16																				Usp26
Snhg11	Lgals8																				Snhg11
Ola1	Dnajc16																				Ola1
Prrx1	Arnt																				Prrx1
Thbd	Slc20a1																				Thbd
Ovch2	Ermp1																				Ovch2
Nkap	Trim28																				Nkap
Gjb4	Coro1c																				Gjb4
Galnt10	Rps6kb1																				Galnt10
AB041806	Poglut1																				AB041806
Derl2	Tpp1																				Derl2
Krt27	Afg3l2																				Krt27
Bcl7c																					Bcl7c
Slc25a11																					Slc25a11
Arf3																					Arf3
BC068281																					BC068281
Tnnt3																					Tnnt3
Ubl3																					Ubl3
Mmgt2																					Mmgt2
Fxyd7																					Fxyd7
Htr5a																					Htr5a
Acot6																					Acot6
Nutf2																					Nutf2
Iqce																					Iqce
Rap2b																					Rap2b
Kcnk13																					Kcnk13
Ifi30																					Ifi30
Krt31																					Krt31
Phc3																					Phc3
5031439G07Rik																					5031439G07Rik
Chfr																					Chfr
Mup3																					Mup3
Gm21685																					Gm21685
Timm10																					Timm10
Atp4b																					Atp4b
Slc39a2																					Slc39a2
Nutf2-ps1																					Nutf2-ps1
Arfrp1																					Arfrp1
Slc9a7																					Slc9a7
Ccdc159																					Ccdc159
Ccl8																					Ccl8
4930451G09Rik																					4930451G09Rik
Ncan																					Ncan
Cfl2																					Cfl2
Cd63																					Cd63
Wdr4																					Wdr4
Inpp4b																					Inpp4b
Gm10699																					Gm10699
Shisa6																					Shisa6
Fkbp6																					Fkbp6
Klhl38																					Klhl38
Ttll7																					Ttll7
Ina																					Ina
Tinag																					Tinag
Rnf141																					Rnf141
Rnft1																					Rnft1
Tmcc2																					Tmcc2
Ilk																					Ilk
2010001E11Rik																					2010001E11Rik
Aspg																					Aspg
Tmem220																					Tmem220
Acad12																					Acad12
Trak1																					Trak1
Nhlh2																					Nhlh2
Mmgt1																					Mmgt1
Fbxo45																					Fbxo45
Plscr4																					Plscr4
Sh3rf3																					Sh3rf3
Efnb2																					Efnb2
Nudt4																					Nudt4
Tmem86b																					Tmem86b
Micu1																					Micu1
Itga9																					Itga9
Ncs1																					Ncs1
D930048N14Rik																					D930048N14Rik
Cplx3																					Cplx3
9830107B12Rik																					9830107B12Rik
Izumo3																					Izumo3
1700025C18Rik																					1700025C18Rik
Gm826																					Gm826
Nol4																					Nol4
Il17re																					Il17re
Dio2																					Dio2
Syn1																					Syn1
Rab19																					Rab19
Tas1r2																					Tas1r2
Slc7a1																					Slc7a1
Mtx3																					Mtx3
Efcc1																					Efcc1
Tmem104																					Tmem104
Tnfsf15																					Tnfsf15
Syt1																					Syt1
1700019A02Rik																					1700019A02Rik
Edaradd																					Edaradd
Mob3c																					Mob3c
Ggps1																					Ggps1
Btbd10																					Btbd10
Nrsn1																					Nrsn1
Arhgdia																					Arhgdia
Lrrc61																					Lrrc61
Senp5																					Senp5
Aldh7a1																					Aldh7a1
Cd209c																					Cd209c
4931406B18Rik																					4931406B18Rik
Ercc6l																					Ercc6l
Kcnmb1																					Kcnmb1
Ly6g6c																					Ly6g6c
Cnot8																					Cnot8
Ncr1																					Ncr1
Rhox12																					Rhox12
Ptp4a1																					Ptp4a1
Celf4																					Celf4
Abhd4																					Abhd4
Apoo																					Apoo
Hnrnpm																					Hnrnpm
Thumpd3																					Thumpd3
Zfp397																					Zfp397
Gm14139																					Gm14139
Tmem167																					Tmem167
Zcchc6																					Zcchc6
H2-M10.6																					H2-M10.6
Uck2																					Uck2
Optn																					Optn
Cd2bp2																					Cd2bp2
Gpt2																					Gpt2
Sytl5																					Sytl5
Syt7																					Syt7
Gprc5c																					Gprc5c
Josd1																					Josd1
Gm10037																					Gm10037
Hs3st2																					Hs3st2
Gcfc2																					Gcfc2
2700062C07Rik																					2700062C07Rik
Eif2b2																					Eif2b2
H2-M10.4																					H2-M10.4
Trim68																					Trim68
N4bp2l1																					N4bp2l1
1700042G07Rik																					1700042G07Rik
Mapt																					Mapt
Peg10																					Peg10
Ptgr2																					Ptgr2
Kdr																					Kdr
Tbc1d20																					Tbc1d20
Cyp4a10																					Cyp4a10
Set																					Set
Wdfy3																					Wdfy3
2010111I01Rik																					2010111I01Rik
Nln																					Nln
Cd69																					Cd69
Ccdc78																					Ccdc78
Fam43a																					Fam43a
Vwce																					Vwce
Vip																					Vip
Gm14420																					Gm14420
Fam172a																					Fam172a
Pttg1ip																					Pttg1ip
Tsc22d3																					Tsc22d3
Mxd3																					Mxd3
Slc10a7																					Slc10a7
Wfdc12																					Wfdc12
Specc1																					Specc1
Shisa2																					Shisa2
Chad																					Chad
Tmem71																					Tmem71
Tmem221																					Tmem221
Gm5444																					Gm5444
Amph																					Amph
Olfr536																					Olfr536
Arfgap2																					Arfgap2
BC048671																					BC048671
Ccr4																					Ccr4
Tmem64																					Tmem64
Hdac10																					Hdac10
Arrb1																					Arrb1
Ppp1r14c																					Ppp1r14c
D330020A13Rik																					D330020A13Rik
Retn																					Retn
Olfr354																					Olfr354
Ythdf3																					Ythdf3
Gpr152																					Gpr152
Asxl2																					Asxl2
Gm973																					Gm973
Pknox2																					Pknox2
Fbxo36																					Fbxo36
Prok2																					Prok2
1190003K10Rik																					1190003K10Rik
Ndufa10																					Ndufa10
Nr2c2ap																					Nr2c2ap
Ppp1r14d																					Ppp1r14d
Vma21																					Vma21
Rab43																					Rab43
Vmac																					Vmac
Chst11																					Chst11
Khdc1c																					Khdc1c
Gm5878																					Gm5878
Klf8																					Klf8
Khdc1a																					Khdc1a
Tcf12																					Tcf12
Dusp15																					Dusp15
Gm10447																					Gm10447
Bhlha15																					Bhlha15
Slc18a2																					Slc18a2
Adra2c																					Adra2c
Map1s																					Map1s
Cav1																					Cav1
9030612E09Rik																					9030612E09Rik
Fanci																					Fanci
Snx32																					Snx32
Bsx																					Bsx
Clns1a																					Clns1a
Bpnt1																					Bpnt1
Sgsh																					Sgsh
Fhod3																					Fhod3
Opcml																					Opcml
Slc5a5																					Slc5a5
4930503E14Rik																					4930503E14Rik
Id1																					Id1
Rmnd5a																					Rmnd5a
Tecr																					Tecr
Gm14431																					Gm14431
Gbp7																					Gbp7
Fam163b																					Fam163b
Rxfp1																					Rxfp1
Hrh2																					Hrh2
Pcdh9																					Pcdh9
Oas1c																					Oas1c
Elp4																					Elp4
Sgol1																					Sgol1
Ssr2																					Ssr2
Tmem191c																					Tmem191c
Duoxa1																					Duoxa1
Cdc42se1																					Cdc42se1
Oaf																					Oaf
Fcer2a																					Fcer2a
Ccdc177																					Ccdc177
Got2																					Got2
Zmat3																					Zmat3
Dpp4																					Dpp4
Gm10083																					Gm10083
Bcdin3d																					Bcdin3d
Gm5784																					Gm5784
Zfp953																					Zfp953
Orc2																					Orc2
Bivm																					Bivm
Hsd3b7																					Hsd3b7
Irf6																					Irf6
Lrrc32																					Lrrc32
Stx3																					Stx3
Mrgbp																					Mrgbp
Oas1h																					Oas1h
Plau																					Plau
Prc1																					Prc1
Tusc5																					Tusc5
Draxin																					Draxin
Ldoc1l																					Ldoc1l
Nr6a1																					Nr6a1
Gm6086																					Gm6086
Gm15821																					Gm15821
Slc29a2																					Slc29a2
Rwdd1																					Rwdd1
Scarf1																					Scarf1
Cldn4																					Cldn4
Tmem239																					Tmem239
Ddb2																					Ddb2
Hrasls																					Hrasls
Dcbld1																					Dcbld1
Rsad1																					Rsad1
Tmem164																					Tmem164
Stxbp1																					Stxbp1
Zfp668																					Zfp668
Slc7a10																					Slc7a10
Mysm1																					Mysm1
Zfp871																					Zfp871
Nek6																					Nek6
Defb12																					Defb12
Gm12887																					Gm12887
Fabp2																					Fabp2
Dpp10																					Dpp10
Ccdc89																					Ccdc89
Cacfd1																					Cacfd1
Purg																					Purg
Cenpw																					Cenpw
Krtap17-1																					Krtap17-1
Muc13																					Muc13
Paics																					Paics
Git1																					Git1
Dmrt2																					Dmrt2
Tcf15																					Tcf15
Tmc7																					Tmc7
Gyk																					Gyk
Vnn1																					Vnn1
Hibch																					Hibch
Atp2a2																					Atp2a2
Ppm1f																					Ppm1f
Tpm1																					Tpm1
Zfp41																					Zfp41
Zfp821																					Zfp821
Loh12cr1																					Loh12cr1
Meis1																					Meis1
Arpc2																					Arpc2
Gm4894																					Gm4894
Atp10b																					Atp10b
Sgsm2																					Sgsm2
Rasgrf2																					Rasgrf2
Oas1d																					Oas1d
C230062I16Rik																					C230062I16Rik
Med6																					Med6
Rce1																					Rce1
Ogt																					Ogt
Gjc3																					Gjc3
Cyp2b10																					Cyp2b10
Tbxa2r																					Tbxa2r
2310036O22Rik																					2310036O22Rik
Sssca1																					Sssca1
Oasl2																					Oasl2
Mtus2																					Mtus2
Prkaca																					Prkaca
Abcg4																					Abcg4
Gm14288																					Gm14288
Slco5a1																					Slco5a1
Gfap																					Gfap
Ppp1r3d																					Ppp1r3d
Zfp385b																					Zfp385b
St3gal4																					St3gal4
Dhrs9																					Dhrs9
Pabpn1l																					Pabpn1l
Rab6b																					Rab6b
Kif3c																					Kif3c
Asgr1																					Asgr1
Nme7																					Nme7
Rgs7																					Rgs7
Naglu																					Naglu
Ncstn																					Ncstn
Nfam1																					Nfam1
1110004F10Rik																					1110004F10Rik
Kcnc2																					Kcnc2
Lhfp																					Lhfp
Ociad1																					Ociad1
Hipk1																					Hipk1
A930018M24Rik																					A930018M24Rik
4933440M02Rik																					4933440M02Rik
S100a16																					S100a16
Epm2aip1																					Epm2aip1
Klra17																					Klra17
Ghrhr																					Ghrhr
Mkl2																					Mkl2
Sufu																					Sufu
Zbtb20																					Zbtb20
Lamtor5																					Lamtor5
Morn4																					Morn4
Strn																					Strn
4931440P22Rik																					4931440P22Rik
Olfr1368																					Olfr1368
Chst14																					Chst14
Xkr8																					Xkr8
1810009A15Rik																					1810009A15Rik
Myo18a																					Myo18a
Gm9804																					Gm9804
Gm1968																					Gm1968
Gm12830																					Gm12830
Akap2																					Akap2
Gpm6b																					Gpm6b
Il13ra1																					Il13ra1
Dffa																					Dffa
Maf1																					Maf1
Ankrd49																					Ankrd49
Egr1																					Egr1
Bpifa2																					Bpifa2
Grhl2																					Grhl2
Casq2																					Casq2
Zfp174																					Zfp174
Jmy																					Jmy
Selp																					Selp
Acot5																					Acot5
Nap1l5																					Nap1l5
Gm9767																					Gm9767
Usp11																					Usp11
Gm21847																					Gm21847
C130060K24Rik																					C130060K24Rik
Best3																					Best3
Megf9																					Megf9
Dazap2																					Dazap2
Bcl2l10																					Bcl2l10
Slc5a7																					Slc5a7
Ankrd34a																					Ankrd34a
Grk1																					Grk1
4933415F23Rik																					4933415F23Rik
Nup62																					Nup62
Smox																					Smox
Them4																					Them4
1700015G11Rik																					1700015G11Rik
Psmf1																					Psmf1
Med22																					Med22
Sstr1																					Sstr1
AI593442																					AI593442
Gpr133																					Gpr133
Gm7120																					Gm7120
Zfp319																					Zfp319
Gpr173																					Gpr173
4930519P11Rik																					4930519P11Rik
Popdc3																					Popdc3
Prokr2																					Prokr2
Nfu1																					Nfu1
Lzts2																					Lzts2
H2-Eb1																					H2-Eb1
Snx3																					Snx3
Zfp868																					Zfp868
Tgif1																					Tgif1
Avpr1b																					Avpr1b
Ctnna2																					Ctnna2
Hdc																					Hdc
Cldn6																					Cldn6
Gabarap																					Gabarap
Slc38a3																					Slc38a3
Dusp7																					Dusp7
Bhlhb9																					Bhlhb9
Ccdc15																					Ccdc15
Gm21885																					Gm21885
Foxh1																					Foxh1
Iqcg																					Iqcg
Tmem69																					Tmem69
Dnajc16																					Dnajc16
Pla2g4c																					Pla2g4c
Gm27027																					Gm27027
Mrpl22																					Mrpl22
Hid1																					Hid1
Cdkal1																					Cdkal1
Son																					Son
Gpr119																					Gpr119
Elk1																					Elk1
Rab15																					Rab15
Gata4																					Gata4
Pate4																					Pate4
Gm6588																					Gm6588
Zfp202																					Zfp202
Zfp467																					Zfp467
Pgr																					Pgr
Gm5113																					Gm5113
Ftsj2																					Ftsj2
Thpo																					Thpo
Cldn12																					Cldn12
4933421I07Rik																					4933421I07Rik
Ankra2																					Ankra2
Krtap5-2																					Krtap5-2
Ctnnb1																					Ctnnb1
Zfand3																					Zfand3
Pnck																					Pnck
Sh3bgrl3																					Sh3bgrl3
Derl3																					Derl3
Entpd3																					Entpd3
Golga1																					Golga1
Gm3286																					Gm3286
Tarsl2																					Tarsl2
Vcpkmt																					Vcpkmt
Foxd2																					Foxd2
1700001K19Rik																					1700001K19Rik
Creld2																					Creld2
Cuedc1																					Cuedc1
Crebl2																					Crebl2
Hibadh																					Hibadh
Usp18																					Usp18
Sphkap																					Sphkap
Vstm5																					Vstm5
Hist2h2be																					Hist2h2be
Snx16																					Snx16
6030458C11Rik																					6030458C11Rik
Acbd3																					Acbd3
Tns3																					Tns3
Prickle1																					Prickle1
Sh3pxd2b																					Sh3pxd2b
Insig1																					Insig1
Olfml3																					Olfml3
Gm10384																					Gm10384
Rasgrf1																					Rasgrf1
Gm7489																					Gm7489
Stx1a																					Stx1a
BC018507																					BC018507
Olfr1133																					Olfr1133
Gm17567																					Gm17567
Tnfrsf26																					Tnfrsf26
Ppp2r4																					Ppp2r4
2610034B18Rik																					2610034B18Rik
Ctr9																					Ctr9
Pycr2																					Pycr2
Braf																					Braf
Nup210l																					Nup210l
Wdr16																					Wdr16
Tnfsf13b																					Tnfsf13b
Rnf44																					Rnf44
Ppp1r3b																					Ppp1r3b
Smim24																					Smim24
Usp24																					Usp24
Dcun1d4																					Dcun1d4
Trp53inp1																					Trp53inp1
Prdm16																					Prdm16
Cux2																					Cux2
4933412E24Rik																					4933412E24Rik
Gm11232																					Gm11232
Nr4a1																					Nr4a1
Tjp2																					Tjp2
Gm53																					Gm53
Rnase9																					Rnase9
Egln3																					Egln3
Cacul1																					Cacul1
Setd3																					Setd3
Rspo4																					Rspo4
Nkain3																					Nkain3
Slc31a2																					Slc31a2
Psca																					Psca
9230104L09Rik																					9230104L09Rik
Fam47e																					Fam47e
Eif6																					Eif6
Tmem65																					Tmem65
Epb4.1l3																					Epb4.1l3
Setd7																					Setd7
Wdr47																					Wdr47
Gm9507																					Gm9507
Gm6871																					Gm6871
AI467606																					AI467606
Piga																					Piga
Chm																					Chm
Hus1																					Hus1
Vash1																					Vash1
Hfe2																					Hfe2
Slc13a2																					Slc13a2
Fam19a5																					Fam19a5
Hapln1																					Hapln1
2900055J20Rik																					2900055J20Rik
D630003M21Rik																					D630003M21Rik
Slc48a1																					Slc48a1
Dusp3																					Dusp3
Sdc3																					Sdc3
Snx27																					Snx27
Pygo2																					Pygo2
Pcdhb18																					Pcdhb18
4921509C19Rik																					4921509C19Rik
Actr1b																					Actr1b
Slc20a2																					Slc20a2
Muc19																					Muc19
Fam174b																					Fam174b
Lphn1																					Lphn1
Rab30																					Rab30
Clec14a																					Clec14a
Npsr1																					Npsr1
Ugt1a7c																					Ugt1a7c
Spryd4																					Spryd4
Ssr1																					Ssr1
Qprt																					Qprt
Fahd1																					Fahd1
Eno2																					Eno2
Nfe2																					Nfe2
Fbxo28																					Fbxo28
Sp6																					Sp6
Vwa9																					Vwa9
Plscr3																					Plscr3
Tapbp																					Tapbp
Lat2																					Lat2
D10Wsu102e																					D10Wsu102e
Agtrap																					Agtrap
Ptch1																					Ptch1
Pcdhb7																					Pcdhb7
Tlr3																					Tlr3
Pmp22																					Pmp22
Bysl																					Bysl
C87499																					C87499
Rab31																					Rab31
A330008L17Rik																					A330008L17Rik
Disp2																					Disp2
Icos																					Icos
Clec16a																					Clec16a
Rap1b																					Rap1b
Tmem189																					Tmem189
Mybl1																					Mybl1
Camk2a																					Camk2a
Klk14																					Klk14
D2Wsu81e																					D2Wsu81e
3110018I06Rik																					3110018I06Rik
Dnajc5g																					Dnajc5g
Car7																					Car7
Parva																					Parva
Slfn3																					Slfn3
Ppap2c																					Ppap2c
Osm																					Osm
Trdn																					Trdn
Sh3rf1																					Sh3rf1
Npepps																					Npepps
Tmem74b																					Tmem74b
Klrb1f																					Klrb1f
Btc																					Btc
Olfml1																					Olfml1
Frmd4b																					Frmd4b
Daw1																					Daw1
Gad2																					Gad2
Trappc4																					Trappc4
Gm21743																					Gm21743
Kremen1																					Kremen1
Alg10b																					Alg10b
Faim2																					Faim2
1700084C01Rik																					1700084C01Rik
Gjd4																					Gjd4
Gnaz																					Gnaz
Dlx3																					Dlx3
Coprs																					Coprs
Samd3																					Samd3
Chek1																					Chek1
Eva1c																					Eva1c
F10																					F10
Clvs1																					Clvs1
Dsc1																					Dsc1
Rab34																					Rab34
Fxyd6																					Fxyd6
Dtd1																					Dtd1
Cdc16																					Cdc16
Ackr3																					Ackr3
Eif5																					Eif5
Klhl25																					Klhl25
Lonrf2																					Lonrf2
Gatsl2																					Gatsl2
Rph3al																					Rph3al
Sit1																					Sit1
Gm15800																					Gm15800
BC022687																					BC022687
Palm2Akap2																					Palm2Akap2
Prr12																					Prr12
Pgap2																					Pgap2
Ccdc68																					Ccdc68
Sept12																					Sept12
Myl6																					Myl6
Slc2a1																					Slc2a1
Prkg2																					Prkg2
S100b																					S100b
Tacstd2																					Tacstd2
Anpep																					Anpep
Cyfip2																					Cyfip2
Hey2																					Hey2
Bcam																					Bcam
Kctd5																					Kctd5
Smyd5																					Smyd5
Mvd																					Mvd
Gm766																					Gm766
Pianp																					Pianp
Speer4f																					Speer4f
Cyp26b1																					Cyp26b1
Dusp22																					Dusp22
Tmpo																					Tmpo
BC007180																					BC007180
Sapcd2																					Sapcd2
Cflar																					Cflar
E330014E10Rik																					E330014E10Rik
Sult1a1																					Sult1a1
Snw1																					Snw1
Osbpl2																					Osbpl2
Gm5585																					Gm5585
Foxr1																					Foxr1
Cblb																					Cblb
Dmd																					Dmd
Ap3m1																					Ap3m1
Gramd1c																					Gramd1c
Gadl1																					Gadl1
Napa																					Napa
Hs3st3b1																					Hs3st3b1
Slc6a12																					Slc6a12
Whsc1l1																					Whsc1l1
Ube3b																					Ube3b
Xrn1																					Xrn1
Ctif																					Ctif
Syp																					Syp
Nmnat3																					Nmnat3
Ppm1e																					Ppm1e
Capn1																					Capn1
Shd																					Shd
Dars																					Dars
Dcaf5																					Dcaf5
Susd2																					Susd2
Ndrg1																					Ndrg1
Stk32a																					Stk32a
Gypc																					Gypc
Twf2																					Twf2
Nfatc2																					Nfatc2
Vwc2l																					Vwc2l
Fut2																					Fut2
B3gat1																					B3gat1
Vav1																					Vav1
Ctdsp2																					Ctdsp2
Gpr35																					Gpr35
Tpmt																					Tpmt
Cbfa2t3																					Cbfa2t3
Cdc34																					Cdc34
9130019O22Rik																					9130019O22Rik
Tacr1																					Tacr1
Snd1																					Snd1
Rnaset2b																					Rnaset2b
Ctcf																					Ctcf
Syt17																					Syt17
Ap1b1																					Ap1b1
Prss53																					Prss53
Asb17																					Asb17
Ric3																					Ric3
Myh14																					Myh14
Slc26a9																					Slc26a9
Slc14a2																					Slc14a2
Dusp18																					Dusp18
Rbm47																					Rbm47
H2-Eb2																					H2-Eb2
Rhbdf2																					Rhbdf2
Mzt1																					Mzt1
Trim7																					Trim7
Gm2163																					Gm2163
Rasal2																					Rasal2
Gapt																					Gapt
Tmem18																					Tmem18
Tprkb																					Tprkb
Rela																					Rela
Lgi1																					Lgi1
Tubb6																					Tubb6
Immt																					Immt
Gm16515																					Gm16515
Cyp4a31																					Cyp4a31
Crybg3																					Crybg3
1200014J11Rik																					1200014J11Rik
Ccdc85b																					Ccdc85b
Zfand2b																					Zfand2b
Galnt15																					Galnt15
Zfp229																					Zfp229
Gm1070																					Gm1070
Bend6																					Bend6
Zswim1																					Zswim1
Lypd6																					Lypd6
Nab2																					Nab2
Mdfic																					Mdfic
Gnat1																					Gnat1
Ufl1																					Ufl1
Smarcc1																					Smarcc1
Cad																					Cad
Agpat1																					Agpat1
Smtnl2																					Smtnl2
Abr																					Abr
Efcab8																					Efcab8
Prdm11																					Prdm11
Zfp106																					Zfp106
Zfp652																					Zfp652
Amotl1																					Amotl1
Relt																					Relt
Armc6																					Armc6
Gm17174																					Gm17174
Abhd6																					Abhd6
Stk17b																					Stk17b
Ube2d1																					Ube2d1
Gkn1																					Gkn1
A930033H14Rik																					A930033H14Rik
Ldlr																					Ldlr
Tspan5																					Tspan5
Dll4																					Dll4
Chd5																					Chd5
Hapln4																					Hapln4
Reps2																					Reps2
Bves																					Bves
Ptpn5																					Ptpn5
Adarb2																					Adarb2
Xlr4c																					Xlr4c
Map2k6																					Map2k6
Cdc42ep3																					Cdc42ep3
Rab42																					Rab42
Ccdc71l																					Ccdc71l
Ptgfr																					Ptgfr
Wdr92																					Wdr92
Mtf1																					Mtf1
Csf1																					Csf1
Nagpa																					Nagpa
Ppapdc1b																					Ppapdc1b
Dmbx1																					Dmbx1
Atcay																					Atcay
Kdm2b																					Kdm2b
Aifm3																					Aifm3
Tmem170																					Tmem170
Dlx4																					Dlx4
Meis2																					Meis2
Tbc1d12																					Tbc1d12
Pds5b																					Pds5b
Rbbp5																					Rbbp5
Tgtp2																					Tgtp2
Ppt2																					Ppt2
Gm20721																					Gm20721
Gls2																					Gls2
Dph6																					Dph6
Gm527																					Gm527
Dnajc8																					Dnajc8
Adra1b																					Adra1b
Pitpnm2																					Pitpnm2
Gm4952																					Gm4952
H2-M2																					H2-M2
Wbscr27																					Wbscr27
Kank2																					Kank2
Strip2																					Strip2
5730507C01Rik																					5730507C01Rik
Eppin																					Eppin
Atxn7l2																					Atxn7l2
Ralgapb																					Ralgapb
Rfx1																					Rfx1
Rpia																					Rpia
Malt1																					Malt1
Stk11ip																					Stk11ip
Lcn10																					Lcn10
Sp9																					Sp9
Rft1																					Rft1
Fam177a																					Fam177a
Astl																					Astl
A530016L24Rik																					A530016L24Rik
Nudcd3																					Nudcd3
Bloc1s5																					Bloc1s5
Slc25a22																					Slc25a22
Akr1d1																					Akr1d1
Cabp4																					Cabp4
Grin3a																					Grin3a
RP23-29K12.9																					RP23-29K12.9
BC049730																					BC049730
Il1b																					Il1b
Fzd10																					Fzd10
Ube2q1																					Ube2q1
Rab22a																					Rab22a
Vps25																					Vps25
Rhbdl3																					Rhbdl3
Shank2																					Shank2
Slc18b1																					Slc18b1
Dgke																					Dgke
Zfp235																					Zfp235
Acat3																					Acat3
Gm10600																					Gm10600
Parp14																					Parp14
Adat3																					Adat3
Gas2l3																					Gas2l3
Zfp617																					Zfp617
Stk32b																					Stk32b
Tcf7																					Tcf7
Rspo2																					Rspo2
Tmtc2																					Tmtc2
Eogt																					Eogt
Tef																					Tef
Trim14																					Trim14
Inpp5k																					Inpp5k
Olfr558																					Olfr558
Prokr1																					Prokr1
Stat3																					Stat3
Hdgf																					Hdgf
Adam7																					Adam7
2610528A11Rik																					2610528A11Rik
Rs1																					Rs1
Ccr9																					Ccr9
Tnfaip1																					Tnfaip1
Lztfl1																					Lztfl1
Slc7a2																					Slc7a2
Zfp455																					Zfp455
Scml4																					Scml4
Fbxw7																					Fbxw7
Med10																					Med10
Kif11																					Kif11
Cps1																					Cps1
Slc39a11																					Slc39a11
Tanc2																					Tanc2
Yod1																					Yod1
Cog3																					Cog3
Asb1																					Asb1
Sntn																					Sntn
Nid1																					Nid1
Whsc1																					Whsc1
Tmem140																					Tmem140
Mr1																					Mr1
Slc16a13																					Slc16a13
Ermap																					Ermap
Tmem72																					Tmem72
Vipas39																					Vipas39
AC115689.1																					AC115689.1
Lsamp																					Lsamp
BC048403																					BC048403
Midn																					Midn
Bnc2																					Bnc2
Slc35b4																					Slc35b4
Aldh18a1																					Aldh18a1
Ssh2																					Ssh2
Bhlhe23																					Bhlhe23
Hhipl2																					Hhipl2
Gjb2																					Gjb2
Pfkfb1																					Pfkfb1
Il18rap																					Il18rap
Cers2																					Cers2
Tacr2																					Tacr2
Ms4a1																					Ms4a1
Ndrg3																					Ndrg3
Net1																					Net1
Ikzf2																					Ikzf2
Xxylt1																					Xxylt1
Slc30a4																					Slc30a4
Fgf3																					Fgf3
Rgr																					Rgr
Igsf11																					Igsf11
Il23a																					Il23a
Taf2																					Taf2
Acnat1																					Acnat1
Tram2																					Tram2
Ccser2																					Ccser2
Sirt7																					Sirt7
Dnajb6																					Dnajb6
Dpm2																					Dpm2
Rinl																					Rinl
Lrrc55																					Lrrc55
Prdm4																					Prdm4
Ctps2																					Ctps2
Mob1b																					Mob1b
Cyr61																					Cyr61
Mcam																					Mcam
Lrrc24																					Lrrc24
Pigt																					Pigt
Dbh																					Dbh
Gltscr1l																					Gltscr1l
Ighg2c																					Ighg2c
Aph1a																					Aph1a
Scfd2																					Scfd2
Padi2																					Padi2
Scyl3																					Scyl3
Scly																					Scly
Pxt1																					Pxt1
Foxc1																					Foxc1
Xylt2																					Xylt2
Steap3																					Steap3
Tbx20																					Tbx20
Slc44a2																					Slc44a2
Fgfr2																					Fgfr2
Bin3																					Bin3
Znrf3																					Znrf3
Gltscr1																					Gltscr1
Gm20878																					Gm20878
Rapgef5																					Rapgef5
Il31ra																					Il31ra
Psme4																					Psme4
Pou2f2																					Pou2f2
Gm14151																					Gm14151
Gpatch2																					Gpatch2
Rhof																					Rhof
Psma3																					Psma3
Sftpb																					Sftpb
Arpc5																					Arpc5
Col22a1																					Col22a1
Pqlc1																					Pqlc1
Agps																					Agps
Gm16485																					Gm16485
Cacnb2																					Cacnb2
Mall																					Mall
Ncoa2																					Ncoa2
Arfgap3																					Arfgap3
3110039M20Rik																					3110039M20Rik
Dspp																					Dspp
Gm14147																					Gm14147
M5C1000I18Rik																					M5C1000I18Rik
Mettl9																					Mettl9
BC023829																					BC023829
Pla2g2e																					Pla2g2e
Macrod2																					Macrod2
Nos3																					Nos3
Dnajc1																					Dnajc1
Zfp142																					Zfp142
Slc26a11																					Slc26a11
Ccdc86																					Ccdc86
RP23-391B20.4																					RP23-391B20.4
Mettl24																					Mettl24
Hif3a																					Hif3a
Dab2ip																					Dab2ip
Gys1																					Gys1
Acat2																					Acat2
Aurkc																					Aurkc
Brcc3																					Brcc3
Hcfc1																					Hcfc1
Zfp14																					Zfp14
Nlrc3																					Nlrc3
Papola																					Papola
B3galnt2																					B3galnt2
Ildr1																					Ildr1
Wnt7a																					Wnt7a
Bola2																					Bola2
Fut10																					Fut10
Atp13a5																					Atp13a5
Ficd																					Ficd
Tcf4																					Tcf4
Edn3																					Edn3
Bmp1																					Bmp1
Tgfb1i1																					Tgfb1i1
Tob2																					Tob2
Epha6																					Epha6
Chrna2																					Chrna2
Gm9887																					Gm9887
Col6a6																					Col6a6
Usp20																					Usp20
Ptges																					Ptges
Cept1																					Cept1
Map2k3																					Map2k3
Zdhhc24																					Zdhhc24
Atp6v0a2																					Atp6v0a2
Park2																					Park2
Slc10a5																					Slc10a5
AB124611																					AB124611
Galm																					Galm
Grm5																					Grm5
Trim34b																					Trim34b
Clcnka																					Clcnka
Ugt1a10																					Ugt1a10
Plch1																					Plch1
Ugt1a6a																					Ugt1a6a
Ugt1a5																					Ugt1a5
Ugt1a8																					Ugt1a8
Ugt1a6b																					Ugt1a6b
Ugt1a9																					Ugt1a9
Pdgfb																					Pdgfb
Arhgef39																					Arhgef39
Ccdc170																					Ccdc170
1110051M20Rik																					1110051M20Rik
4931409K22Rik																					4931409K22Rik
Arhgap25																					Arhgap25
Ugt1a1																					Ugt1a1
Ugt1a2																					Ugt1a2
Actl6a																					Actl6a
Aox1																					Aox1
4632415L05Rik																					4632415L05Rik
Galnt6																					Galnt6
Pafah1b1																					Pafah1b1
Sun2																					Sun2
Tmem218																					Tmem218
Zfp335																					Zfp335
Kat7																					Kat7
4933402D24Rik																					4933402D24Rik
Gramd4																					Gramd4
Tspyl4																					Tspyl4
Gpr123																					Gpr123
Tctn3																					Tctn3
Tmem117																					Tmem117
Scnn1b																					Scnn1b
Pfkp																					Pfkp
Wdr54																					Wdr54
Jrk																					Jrk
Ifngr2																					Ifngr2
Hs1bp3																					Hs1bp3
Prdm1																					Prdm1
Pllp																					Pllp
Gdf7																					Gdf7
Fktn																					Fktn
Med15																					Med15
Greb1l																					Greb1l
Rapgefl1																					Rapgefl1
Clu																					Clu
Zfp879																					Zfp879
Robo2																					Robo2
Ly6e																					Ly6e
Itk																					Itk
Rab28																					Rab28
Sh2b3																					Sh2b3
Bst2																					Bst2
Tusc1																					Tusc1
Pax7																					Pax7
Dgkq																					Dgkq
6430573F11Rik																					6430573F11Rik
Ranbp6																					Ranbp6
Atrnl1																					Atrnl1
Ubl4																					Ubl4
Zdhhc15																					Zdhhc15
Fmo4																					Fmo4
Mtmr9																					Mtmr9
Zmat4																					Zmat4
Gm17641																					Gm17641
Gm10545																					Gm10545
Cnn3																					Cnn3
Cplx2																					Cplx2
1700034I23Rik																					1700034I23Rik
Oas1b																					Oas1b
Sstr5																					Sstr5
Lmx1a																					Lmx1a
Rasef																					Rasef
Id3																					Id3
Kif5a																					Kif5a
Serpina3n																					Serpina3n
Ankrd13c																					Ankrd13c
Tpcn1																					Tpcn1
Nxt2																					Nxt2
Krt5																					Krt5
Nhlh1																					Nhlh1
Gm9830																					Gm9830
Gpld1																					Gpld1
Metap1																					Metap1
Zfp704																					Zfp704
BC005624																					BC005624
Ndufab1																					Ndufab1
Klf12																					Klf12
Igfbp5																					Igfbp5
Ss18l1																					Ss18l1
Ubxn2b																					Ubxn2b
Notch4																					Notch4
Slc16a2																					Slc16a2
Klf5																					Klf5
Rab40c																					Rab40c
Nmnat2																					Nmnat2
Elp6																					Elp6
Tm9sf3																					Tm9sf3
Impdh1																					Impdh1
Lnpep																					Lnpep
C5ar1																					C5ar1
Pramef8																					Pramef8
Taf7l																					Taf7l
Sh2d7																					Sh2d7
Ube2d2b																					Ube2d2b
Syt6																					Syt6
Slc7a8																					Slc7a8
Rd3																					Rd3
Klri2																					Klri2
Rnf112																					Rnf112
Frat2																					Frat2
G3bp2																					G3bp2
Fhad1																					Fhad1
Ap1s1																					Ap1s1
Mfsd4																					Mfsd4
A230072I06Rik																					A230072I06Rik
Fam134c																					Fam134c
Ubtf																					Ubtf
Fgf22																					Fgf22
1600002H07Rik																					1600002H07Rik
1700066B19Rik																					1700066B19Rik
Atp1b4																					Atp1b4
Cbln3																					Cbln3
Rgs8																					Rgs8
Rell2																					Rell2
Tpd52l1																					Tpd52l1
Olfr1034																					Olfr1034
Wbp1l																					Wbp1l
Pan3																					Pan3
Letmd1																					Letmd1
Edc3																					Edc3
A630007B06Rik																					A630007B06Rik
N4bp3																					N4bp3
Sh2d3c																					Sh2d3c
Six6																					Six6
Ccdc67																					Ccdc67
Mcph1																					Mcph1
P2rx6																					P2rx6
Ptpn3																					Ptpn3
Pigl																					Pigl
Srd5a2																					Srd5a2
Hirip3																					Hirip3
Lhx3																					Lhx3
Dyrk4																					Dyrk4
Stk40																					Stk40
Dlk2																					Dlk2
4932418E24Rik																					4932418E24Rik
AF529169																					AF529169
Rfx4																					Rfx4
Kcnq4																					Kcnq4
Gm9978																					Gm9978
Arhgap31																					Arhgap31
Lemd2																					Lemd2
Trim65																					Trim65
Fosl2																					Fosl2
Uvssa																					Uvssa
Rhoc																					Rhoc
Ept1																					Ept1
Def8																					Def8
Cdv3																					Cdv3
Atf6																					Atf6
Art2b																					Art2b
Heyl																					Heyl
Hoxb3																					Hoxb3
Mrgprg																					Mrgprg
Svip																					Svip
F9																					F9
Fam124b																					Fam124b
Dhcr24																					Dhcr24
Brsk2																					Brsk2
Th																					Th
Chrdl1																					Chrdl1
Nodal																					Nodal
Pdyn																					Pdyn
1110008P14Rik																					1110008P14Rik
Oscar																					Oscar
E430025E21Rik																					E430025E21Rik
Eya4																					Eya4
Hspb7																					Hspb7
Cpeb2																					Cpeb2
Upk3b																					Upk3b
Lrat																					Lrat
Psd3																					Psd3
Kirrel3																					Kirrel3
2210010C04Rik																					2210010C04Rik
Thumpd2																					Thumpd2
9430015G10Rik																					9430015G10Rik
Dmrtb1																					Dmrtb1
Fut1																					Fut1
Tnfsf14																					Tnfsf14
Rassf4																					Rassf4
Crkl																					Crkl
Lars2																					Lars2
Tnfsf10																					Tnfsf10
Tgtp1																					Tgtp1
Flt4																					Flt4
Hykk																					Hykk
Rhoa																					Rhoa
Def6																					Def6
Wisp1																					Wisp1
Lrig2																					Lrig2
Ppp2r2d																					Ppp2r2d
Tmc2																					Tmc2
Snx31																					Snx31
Gm10308																					Gm10308
Cyb5d2																					Cyb5d2
Tex24																					Tex24
Cd84																					Cd84
Clec2l																					Clec2l
Nipsnap1																					Nipsnap1
Lyg2																					Lyg2
Ush1g																					Ush1g
Tbx15																					Tbx15
Dcstamp																					Dcstamp
Stac2																					Stac2
RP23-180L12.5																					RP23-180L12.5
Vps52																					Vps52
Fam114a2																					Fam114a2
Gsdma																					Gsdma
Scn10a																					Scn10a
A1cf																					A1cf
Canx																					Canx
Klhl41																					Klhl41
Golph3l																					Golph3l
Zfp395																					Zfp395
Fbxo41																					Fbxo41
Xpnpep2																					Xpnpep2
Rhox9																					Rhox9
Nanog																					Nanog
D130052B06Rik																					D130052B06Rik
Tiparp																					Tiparp
C2cd4c																					C2cd4c
Gm6658																					Gm6658
Spag5																					Spag5
Parp6																					Parp6
Phkg2																					Phkg2
Hk1																					Hk1
Tvp23a																					Tvp23a
Ubqln4																					Ubqln4
Thrb																					Thrb
Spats2																					Spats2
Glrb																					Glrb
Fbxo33																					Fbxo33
Ksr1																					Ksr1
Arhgap33																					Arhgap33
Zfp280c																					Zfp280c
Btbd17																					Btbd17
Ppp1r16b																					Ppp1r16b
Cc2d1b																					Cc2d1b
Dynll1																					Dynll1
Comt																					Comt
Atxn1																					Atxn1
AI606181																					AI606181
Rundc3b																					Rundc3b
BC035044																					BC035044
St8sia2																					St8sia2
Zfp493																					Zfp493
Gm26657																					Gm26657
Rpl5																					Rpl5
0610030E20Rik																					0610030E20Rik
Il17rd																					Il17rd
Osbpl9																					Osbpl9
Itga5																					Itga5
A4gnt																					A4gnt
Vkorc1l1																					Vkorc1l1
Foxn4																					Foxn4
Ikzf4																					Ikzf4
Dtx3l																					Dtx3l
D5Ertd577e																					D5Ertd577e
Frmd6																					Frmd6
Fam110c																					Fam110c
A330050F15Rik																					A330050F15Rik
Fam129b																					Fam129b
Ddx6																					Ddx6
Lin28a																					Lin28a
Gria2																					Gria2
Fam89b																					Fam89b
Rhbdd2																					Rhbdd2
Dnlz																					Dnlz
Sugp2																					Sugp2
Dkc1																					Dkc1
Selo																					Selo
Lypla1																					Lypla1
Cbx4																					Cbx4
Wibg																					Wibg
Mab21l3																					Mab21l3
Grhl3																					Grhl3
Jak3																					Jak3
Zbtb42																					Zbtb42
Apold1																					Apold1
Zic4																					Zic4
Prmt5																					Prmt5
Adh7																					Adh7
Iqsec1																					Iqsec1
Pbxip1																					Pbxip1
R3hcc1l																					R3hcc1l
Gpc6																					Gpc6
Fbxo38																					Fbxo38
Tada1																					Tada1
Dnajb12																					Dnajb12
Lamc3																					Lamc3
Tlr8																					Tlr8
Zfp780b																					Zfp780b
Gareml																					Gareml
Neurod2																					Neurod2
Mef2b																					Mef2b
Gm16223																					Gm16223
Pramef12																					Pramef12
Ripk2																					Ripk2
Irs2																					Irs2
Sec22c																					Sec22c
Alpk1																					Alpk1
Fndc5																					Fndc5
Adcyap1																					Adcyap1
Ttc23																					Ttc23
Dpf3																					Dpf3
Tor1a																					Tor1a
Srl																					Srl
Ptrh1																					Ptrh1
Zfp213																					Zfp213
Fosb																					Fosb
Nsun7																					Nsun7
Ep300																					Ep300
Nkx6-3																					Nkx6-3
Gm13288																					Gm13288
Zmiz1																					Zmiz1
Cxcl16																					Cxcl16
Foxn2																					Foxn2
Ocstamp																					Ocstamp
2810006K23Rik																					2810006K23Rik
Atp6v0d1																					Atp6v0d1
Esyt2																					Esyt2
Gck																					Gck
Chrm1																					Chrm1
Mxd4																					Mxd4
Ubxn2a																					Ubxn2a
Rnf14																					Rnf14
Corin																					Corin
Col17a1																					Col17a1
Apln																					Apln
Fhl1																					Fhl1
4933402N03Rik																					4933402N03Rik
Atoh8																					Atoh8
Gli2																					Gli2
BC017643																					BC017643
Pla2g4b																					Pla2g4b
Trabd2b																					Trabd2b
Mok																					Mok
Unc5c																					Unc5c
Fam198a																					Fam198a
Lysmd4																					Lysmd4
Epdr1																					Epdr1
Arhgef18																					Arhgef18
5830473C10Rik																					5830473C10Rik
Lin52																					Lin52
Aipl1																					Aipl1
Nlrp12																					Nlrp12
Foxred2																					Foxred2
Gulp1																					Gulp1
Ahrr																					Ahrr
Cacna1e																					Cacna1e
Cnr2																					Cnr2
Ptgir																					Ptgir
Phc2																					Phc2
Fech																					Fech
Tmem115																					Tmem115
Impact																					Impact
Pithd1																					Pithd1
Pcmtd2																					Pcmtd2
Eaf1																					Eaf1
Hmgxb4																					Hmgxb4
Efcab11																					Efcab11
Reep1																					Reep1
Slc25a51																					Slc25a51
Ikzf3																					Ikzf3
Zc3hav1																					Zc3hav1
Rhpn2																					Rhpn2
Nrn1																					Nrn1
Ap1g2																					Ap1g2
Aim2																					Aim2
Lrrc18																					Lrrc18
Map1a																					Map1a
Ptger3																					Ptger3
Syk																					Syk
Tyrp1																					Tyrp1
Synb																					Synb
Creg2																					Creg2
Zfp426																					Zfp426
Gmnc																					Gmnc
Pilra																					Pilra
Nfatc2ip																					Nfatc2ip
Mecp2																					Mecp2
Tmem167b																					Tmem167b
Rcbtb1																					Rcbtb1
Slc15a4																					Slc15a4
Rnf222																					Rnf222
Cyb5b																					Cyb5b
Brd2																					Brd2
Gm5627																					Gm5627
Sys1																					Sys1
Prtg																					Prtg
Dcun1d2																					Dcun1d2
Mcf2l																					Mcf2l
Tpo																					Tpo
Gpr26																					Gpr26
Tab2																					Tab2
Olfr482																					Olfr482
Leng8																					Leng8
Scn3a																					Scn3a
Abcd1																					Abcd1
Ptger1																					Ptger1
Hmgcll1																					Hmgcll1
4930432K21Rik																					4930432K21Rik
Vps35																					Vps35
Dscr3																					Dscr3
Syngap1																					Syngap1
Htr1d																					Htr1d
Prkar2a																					Prkar2a
Fbxl3																					Fbxl3
Slc25a32																					Slc25a32
Mapk14																					Mapk14
Ereg																					Ereg
Atxn7l3b																					Atxn7l3b
Sh2d2a																					Sh2d2a
Xpr1																					Xpr1
Raf1																					Raf1
Rbm28																					Rbm28
Rhoq																					Rhoq
Mal2																					Mal2
Bcl9																					Bcl9
Ttc38																					Ttc38
2010107G12Rik																					2010107G12Rik
Trpv3																					Trpv3
Six3																					Six3
Acap3																					Acap3
Uevld																					Uevld
Exog																					Exog
Hs3st4																					Hs3st4
Kitl																					Kitl
Rhbdd1																					Rhbdd1
AU019823																					AU019823
Cox7a2l																					Cox7a2l
[truncated: 4,286 more rows]
